# Supplementary material for: High-efficiency enrichment enables identification of aptamers to circulating Plasmodium falciparum-infected erythrocytes
Source: Sci Rep. 2020 Jun 16;10:9706. doi: 10.1038/s41598-020-66537-1 (PMC7298056; doi:10.1038/s41598-020-66537-1)
Supplement: Supplementary file 2 — Supplementary information 2. [file 41598_2020_66537_MOESM2_ESM.xlsx]

## Sheet: Sheet 1
Kd of best aptamer (M)	Average Kd of all aptamers (M)	Target type	Target name	Affinity measuring method	SELEX method	# of rounds	Recovery method	Partitioning method	Pubmed link	Information about starting library	Estimated number of sequences in starting library	Size of random region	NaOH (yes or No)
1.13e-07	1.13e-07	Protein	recombinant mouse prion protein (amino acids 23-230)	Surface plasmon resonance	Generic SELEX	4	Urea	Affinity chromatography	http://www.ncbi.nlm.nih.gov/pubmed/19164908	1 nmol	602214000000000	30	YES
1.3e-07	3.15e-07	Protein	human vascular endothelial growth factor (VEGF165)	Surface plasmon resonance	Generic SELEX	5	Not Described	Filtration	http://www.ncbi.nlm.nih.gov/pubmed/18175068	n/a	n/a	30	NO
2.5e-08	2.5e-08	Protein	Thrombin	N/A	Generic SELEX	5	N/A	N/A	http://www.ncbi.nlm.nih.gov/pubmed/1741036	10^13	10000000000000	60	YES
1.6e-11	2.88e-10	Protein	Basic fibroblast growth factor	Filter binding assay	Photo-SELEX	6	N/A	N/A	http://www.ncbi.nlm.nih.gov/pubmed/10989176	50 nmol	3.01107e+16	30	NO
6.15e-08	1.63053e-07	Cell	SAureus82354	Flow cytometry	Generic SELEX	7	Not Described	Affinity chromatography	http://www.ncbi.nlm.nih.gov/pubmed/19498077	1.5 nmol	903321000000000	45	NO
4.39e-08	6.18e-08	Nucleic acid	duplex DNA	Affinity electrophoresis	FluMag-SELEX	7	Heat	Filtration	http://www.ncbi.nlm.nih.gov/pubmed/20007154	250 pmol	150553500000000	40	NO
3.12e-09	4.51e-09	Carbohydrate|Lipid	Lipopolysaccharide	Surface plasmon resonance	Generic SELEX	7	Precipitation	Affinity chromatography	http://www.ncbi.nlm.nih.gov/pubmed/20375565	10^14-15	500000000000000	40	YES
1.8e-08	3.7875e-08	Protein	His-tagged truncated murine prion protein (H-MoPrP90-231)	Affinity chromatography	Generic SELEX	8	Not Described	Affinity chromatography	http://www.ncbi.nlm.nih.gov/pubmed/18433888	10^15	1000000000000000	45	NO
1.5e-08	4.2e-08	Protein	Cathepsin E	Fluorescence polarization	Multi-stage SELEX	8	change in ionic strength	Affinity chromatography	http://www.ncbi.nlm.nih.gov/pubmed/17173335	3 x 10^13	30000000000000	48	NO
1.3e-08	1.3e-08	Cell	Lactobacillus acidophilus		Generic SELEX	8	Precipitation	Centrifugation	http://www.ncbi.nlm.nih.gov/pubmed/18803393	6 × 10^13	60000000000000	40	NO
1.3e-09	5.49452e-06	Protein	Anthrax Protective Antigen	immunoaffinity assay|Fluorescence	Generic SELEX	8	N/A	Filtration	http://www.ncbi.nlm.nih.gov/pubmed/21245470	400 ng	13104176640000	30	NO
1.84e-11	2.0533e-11	Protein	rat liver X reportor alpha		Generic SELEX	8	change in ionic strength	Filtration	http://www.ncbi.nlm.nih.gov/pubmed/15910755	n/a	16777216	12	NO
5e-09	1.56667e-08	Protein	Ricin	immunoaffinity assay	Generic SELEX	8	N/A	Affinity Chromatography	http://www.ncbi.nlm.nih.gov/pubmed/21748194	10^14	100000000000000	40	NO
3.9e-08	2.038e-07	Protein	Recombinant Human Erythropoietin-a	Affinity electrophoresis	Generic SELEX	8	N/A	Affinity chromatography	http://www.ncbi.nlm.nih.gov/pubmed/20971648	2 nmol	1204428000000000	39	YES
2.8e-08	7.8125e-08	Protein	Abrin	Fluorescence polarization	Generic SELEX	8	N/A	Affinity chromatography	http://www.ncbi.nlm.nih.gov/pubmed/17055241	1.5 x10^15	1500000000000000	35	YES
5e-07	5e-07	Protein	HIV_1 RNase H		Generic SELEX	8	Urea	Filtration	http://www.ncbi.nlm.nih.gov/pubmed/11513587	5 uM in 300 uL means 1.5 nmoles	903321000000000	35	YES
4e-08	4e-08	Protein	Streptavidin	Affinity chromatography	FluMag-SELEX	9	N/A	Affinity chromatography	http://www.ncbi.nlm.nih.gov/pubmed/20153201	10 nmol	6022140000000000	45	NO
2.01e-07	2.01e-07	Protein	Retinol binding protein 4	Surface plasmon resonance	FluMag-SELEX	9	N/A	Affinity chromatography	http://www.ncbi.nlm.nih.gov/pubmed/18324839	10^16	1e+16	40	NO
1.05e-07	2.572e-07	Protein	Ricin	Affinity electrophoresis	Generic SELEX	9	N/A	Affinity chromatography	http://www.ncbi.nlm.nih.gov/pubmed/16518777	3x10^14	300000000000000	40	NO
1.1e-08	1.875e-08	Protein	human RNase H1	N/A	Generic SELEX	9	Urea	Filtration	http://www.ncbi.nlm.nih.gov/pubmed/14500841	200 pmol	120442800000000	40	NO
1e-06	1e-06	Protein	Cathepsin G	Affinity chromatography	Generic SELEX	9	change in ionic strength	Affinity chromatography	http://www.ncbi.nlm.nih.gov/pubmed/19325843	10^16	903321000000000	60	YES
2.14e-08	2.14e-08	Protein	Phospholamban	Affinity chromatography	Generic SELEX	9	Precipitation	Affinity chromatography	http://www.ncbi.nlm.nih.gov/pubmed/19158349	1 nmol	602214000000000	40	YES
3.03e-07	3.145e-07	Carbohydrate	D-glucans	Affinity chromatography	Generic SELEX	10	Precipitation	Affinity chromatography	http://www.ncbi.nlm.nih.gov/pubmed/19061867	n/a	n/a	60	NO
1e-06	1e-06	Protein	AGE-human serum albumin	Quartz crystal microbalance	Generic SELEX	10	elution with target	Affinity chromatography	http://www.ncbi.nlm.nih.gov/pubmed/17493639	10^15	1000000000000000	56	NO
2.45e-09	1.533e-08	Peptide	MUC1 peptide APDTREAPG	Surface plasmon resonance	Generic SELEX	10	change in ionic strength	Affinity chromatography	http://www.ncbi.nlm.nih.gov/pubmed/17033199	10^15	1000000000000000	25	NO
1.8e-08	4.78909e-08	Peptide	O-glycan-peptide	Surface plasmon resonance	Generic SELEX	10	change in ionic strength	Affinity chromatography	http://www.ncbi.nlm.nih.gov/pubmed/19103663	10^15	1000000000000000	25	NO
2e-08	2e-08	Protein	subunit Escherichia coli RNA polymerase	Filter binding assay	Generic SELEX	10	change in pH	Affinity chromatography	http://www.ncbi.nlm.nih.gov/pubmed/17535803	100pmol	60221400000000	32	NO
4.73e-08	7.1125e-08	Protein	MUC1-5TR	Surface plasmon resonance	Generic SELEX	10	change in ionic strength	Affinity chromatography	http://www.ncbi.nlm.nih.gov/pubmed/17694298	n/a	n/a	25	NO
1.3e-09	1.24e-08	Virus	Hepatitis C virus	Surface plasmon resonance	Generic SELEX	10	change in ionic strength	Affinity chromatography	http://www.ncbi.nlm.nih.gov/pubmed/16940097	630000000000000	630000000000000	36	NO
1.794e-07	2.061e-07	Protein	CD44-Fc|CD44-HABD	Filter binding assay	Generic SELEX	10	N/A	Affinity chromatography	http://www.ncbi.nlm.nih.gov/pubmed/20843027	200 pmol	120442800000000	30	YES
1e-09	1.3625e-08	Protein	HIV-1-RT	Filter binding assay	Generic SELEX	15	N/A	Affinity chromatography	http://www.ncbi.nlm.nih.gov/pubmed/7542922	300 pmol	180664200000000	35	YES
2e-07	9.38e-07	Protein	Sclerostin	Isothermal Titration Calorimetry	Generic SELEX	15	elution with target	Affinity chromatography	http://www.ncbi.nlm.nih.gov/pubmed/21204783	1 nmol	602214000000000	30	YES
3.36e-09	1.793e-08	Protein	thyroid transcription factor 1	Surface plasmon resonance	Generic SELEX	15	N/A	Filtration	http://www.ncbi.nlm.nih.gov/pubmed/12954786	1 nmol	602214000000000	40	YES
5.6e-07	2.98e-06	Protein	Recombinant human 14-3-3gamma protein	Affinity chromatography	Generic SELEX	16	organic extraction	Affinity chromatography	http://www.ncbi.nlm.nih.gov/pubmed/18279908	10^13	10000000000000	40	YES
4.51e-09	3.774e-08	Cell	BNL 1ME A.7R.1 (MEAR) mouse liver hepatoma cell line	Flow cytometry	cell-SELEX	16	Heat	Cell washing	http://www.ncbi.nlm.nih.gov/pubmed/18177018	200 pmol	120442800000000	45	YES
4.5e-09	1.26967e-07	Cell	HL60	N/A	Generic SELEX	16	Heat	Centrifugation	http://www.ncbi.nlm.nih.gov/pubmed/19151784	20 nmol	1.20443e+16	45	YES
8.7e-07	8.7e-07	Protein	polyphosphate kinase 2	N/A	Generic SELEX	20	change in pH	Affinity chromatography	http://www.ncbi.nlm.nih.gov/pubmed/21381755	10^21	1e+21	35	YES
1.45e-09	3.8715e-08	Protein	Vaccinia Virus-Infected HeLa Cell Glycosylated Hemagglutinin Surface Protein	Fluorescence	Generic SELEX	20	N/A	Affinity chromatography	http://www.ncbi.nlm.nih.gov/pubmed/20873781	20 nmol	1.20443e+16	45	YES
7.6e-10	1.97561e-07	Cell	Ramos cells (CRL-1596 B lymphocyte human Burkitt's lymphoma)|CCRF-CEM cells (CCL-119	Flow cytometry	cell-SELEX	20	Heat	Cell washing	http://www.ncbi.nlm.nih.gov/pubmed/17530817	200 pmol	120442800000000	45	YES
1.5e-07	1.5e-07	Protein	Tenascin C	Surface plasmon resonance	In vivo selection	21	N/A	Centrifugation	http://www.ncbi.nlm.nih.gov/pubmed/14676325	10 pmol	6.02214e+12	34	NO
2.5e-10	1.4525e-08	Cell	Ovarian clear cell adenocarcinoma cell line TOV-21G	Flow cytometry	cell-SELEX	22	Heat	Cell washing	http://www.ncbi.nlm.nih.gov/pubmed/21072169	20 pmol	1204428000000	40	YES
3.8e-08	1.0375e-07	Cell	small-cell carcinoma NCI-H69 cells	Flow cytometry	cell-SELEX	25	Heat	Cell washing	http://www.ncbi.nlm.nih.gov/pubmed/18338423	10 nmol	6022140000000000	35	YES
5.4e-08	6.45e-08	Protein	Phosphatase and Tensin Homologue	Filter binding assay	Generic SELEX	25	Heat	Filtration	http://www.ncbi.nlm.nih.gov/pubmed/21559530	4.0×10^13	40000000000000	50	YES
