# Supplementary material for: High-efficiency enrichment enables identification of aptamers to circulating Plasmodium falciparum-infected erythrocytes
Source: Sci Rep. 2020 Jun 16;10:9706. doi: 10.1038/s41598-020-66537-1 (PMC7298056; doi:10.1038/s41598-020-66537-1)
Supplement: Supplementary file 3 — Supplementary information 3. [file 41598_2020_66537_MOESM3_ESM.txt]

>1-37
CACTAGGATCTAGGGAAAAATCTCGTAAATACTATACTCCTGAGC
>2-16
TAATGGTGTATTGTTGACTGTTCGCATCGCCTTTAGCTCCGAGCC
>3-15
CAAGTAGAACGATCAAAATAAGATAAAAAGCCTTTTTAAAGCTTA
>4-15
AAGATGAGGCATTTGTATCGATAAAACCGCGTATGACGGTTCCTA
>5-11
TTAGCCTGGCCAAGTTTGTTGTAAATGTGATAATTTCGTTCGAGC
>6-11
CGCGGAAATATCGAATAATGAGGATGAGTGAGTTAAGATGGTGAA
>7-11
TGCTATTGCCTGCTGGCGTGCCTCCATGT
>8-11
GCAGGGTGCTTTAACGTGCCTATACGTTCGTATCGCCTTATCTTT
>9-11
AGGTAACTTGCGGTCAATAGAAGGGTGGATTAATGTACGATCTCA
>10-11
TGCGTGGTTGCCTAGGCTCTAGGGAACCCTAGTCTCATTATATGC
>11-10
TTCGCTCACGGGGTCTACGCGTACCGGACAATTTTGCTTCACATG
>12-10
TAGAGCCAAAAGAGGGGAGGAGTGAAAATATAGCACGCAGTAGAG
>13-10
TCTAAATTACCCATTATCTACCTAGAAGCTTGCGCGCATACTAAC
>14-10
TTGGGTTAATCAGGAGAGTGTACAGCTGGTTAGTGTTTCGTCGTA
>15-10
TTCGGTATTGTTATACACCTGGAAGGAAAGTGGTATTACGTGCTA
>16-10
TCGGAGAATATAGAGCGGAGGTAAGGACTATAACCCGAACACAGC
>17-9
CGCAGTATTCATAAGCAGCGTATTACTGATTTGGTAGGGATAAGT
>18-9
GGAATGAGCTATACATTCCGTTATCGGCGTTACGAGGGACTTTCT
>19-9
GAGGATCGTTGTATTGAGATTCGGGTGGGAGTACTGGGGTGCTTG
>20-9
TGTTGTAACGTCTCGGAGAGGCTTAATTCATCTGGGTAAGGTACC
>21-9
AGTCAACGTTCCGCAGGACCATAACTGTCTCAAGGATTTTGGGTA
>22-9
CCGAAATTGCAAATAGGGTTCTTTAGAATGGAGGGTTCATGGAAC
>23-9
GACAAGGGGTGGAAACCAACGTAGGTTCGGAAGGGGGTAACGATT
>24-9
TATGGATGGCAGCCTTAGAAAGACTAACTCCTAGTCGTATTGGTT
>25-9
TCCGAGGAGGCGCATGCCTTGAAGGCCGGTAATCGGTGTTTCATT
>26-9
AGTGCTACTGGACGGAACATAGAGCATTGCGAGAAGGTTAGATCC
>27-9
CGGTGGGACGTGCACTTAGGACGGCCCGAGTGGACCCAGTTTGGG
>28-9
GAGAGGGGTTAACGTAACTATTAGTTTAGCGATGGTTTTTTTGGA
>29-9
GCAAAGAAAGGGAAGTCCATCAAGGAGGTGAAGTGCTGGTGGATG
>30-9
ATTTTAGTCCCTAACGCGGCTGCTTTTTACCACGGAGCTCCGGTA
>31-9
CGAGAAAGGGGGGAATAAACTCGGATTGCAATAGAGGTCGTTTCA
>32-9
TGGTGTGATCCTGACCCGGGTCAGGAATGTAATCAGATGACTGCT
>33-9
CGCAAGGTTCGTACATTGGCTCAAAGCCTAGACGCATGGAAGTAG
>34-9
TTCCCAAGAAGACTAAGGTAGGAGTTAGAAGGAACAGGGCAGCCA
>35-9
TGTTAGTTGTAGGACTGCGTTATGCGGGGTCGGGATGTTTCTCCG
>36-9
CCTAGTCCACCGGGTGGTGGAAAGGGGTGAGACGAGCTTCAGGTG
>37-9
TGAAGAGGGGGATAATGCAAGATTAAGACGTTGCTACGGCAATGG
>38-9
GGTAGCAGGTGGATGGTGTAAGGGTTAGAGACTAGTTGGGCGAGC
>39-9
CGGTTCCAACACTGAAGGGCTATGTTAGTTAGTTCGGAAGAGCAG
>40-9
GAAGACTAGAAGGAGTCGGGAGGCTTCCCCGACTTGTATGAAATG
>41-8
GACCCCGCAGAATACGGAAGGGCTAATCAGTGAGCAACTACCGTG
>42-8
GAAGGTCGTACTGGTGGAAAGTAAGATAAGAGGGGACTGTGAGCG
>43-8
AGCGGATGGAGGCACTTATGCATCAGTTTGGGGAAGTGCGCTGTT
>44-8
ACGGATCGCTTCGCTCGCTTTACCAAACGGCTACTTAGCAGTGGT
>45-8
CCAATCAGTGTCTATAACACCGCATTTGTCGTGCTGGCCTTCACA
>46-8
AATTAACGCAAAATGGCTTACGGTCTTCGGTTAAACGTCGTGACA
>47-8
AGGTAACCTGGGTACTTCCAGGGTTGGCGGTGTCGTGTATCTGAC
>48-8
TTCACTATGCTCGCCGTTCCCCAAGTGTAGTGACGGCCTTTCAGC
>49-8
ATAGGGTACGTCCCGAAGTGGTAAGGCAAACGCGACTTGGATCAG
>50-8
TAGGAATTCGGCTACTCCACGACAAGGTCTTCTCAGCGATTGTGA
>51-8
ATAAAAGGGGTTAACGGGGAAGTGAAGACGTTGGCGTTGCCGCTC
>52-8
GGGCATGAATCTACATCACAGATGGGGATTCCAACGAGCGACAAA
>53-8
GTAGCTTACGTACTCTGAAGGAAAATTGAGGGCGGCAATAATATA
>54-8
ACTGCTTGCTAACAGAAAGAGTTACTCGGTAGGGTTATCGAGGGC
>55-8
AAGCGAAAAGAAGGTTTGCGTATGTAGTAAAAGGTTACGTGCTGA
>56-8
AGGACTTACAAGGGGCACTATCCAGGAACGGGGATTCGAGCTATA
>57-8
GACTACCCAACGGGGTATGTACAACACCGTGTGTAGGCATCAGGT
>58-8
GAGGATCGCGCTAAGCAAACGAATGCGAGAATTTATGAGGGTAGA
>59-8
GTGGTTATGAGACCCACAGAACTGTTGGGTCGGGCTGGCCCTGGA
>60-8
TGAAGGTTTGCATGTTTGGGTATTGACCGAGGGACTGTCCGTTTT
>61-8
TGGAATATACTGCTTCACACCGAAATAGTAACTAATGGGGCGAGG
>62-8
GGCTGGAATGTAGGGCCCACGGAAGATAGAATGCTCTCGCCTTAC
>63-8
AACAGACTAAAGCGTTAGTGCAAGAAGAACGTAGTATTGGTAAGC
>64-8
TAGGGAGGCTAAAGGATATGTGAGTATAACTAGCTCGAATTAAGT
>65-8
GAAAGAAGCGGCAATACAAACGTTATTGTTCACGTGTGAACGTGG
>66-8
ACGTCTTGTACTACTGTGTTCCCGTGTCTGAGCCTTCGGTGCTAA
>67-8
GAAGGAAACGGACCGCGTGTTTAATAGGGCACGCATATCTTCCGG
>68-8
AGCGCAGGTACGGGAGTAGGTGGTATAGGTGAAGCTGGTTATTGG
>69-8
GTGGAATAGAGATTCGTGCTAACACCTTCGATTAAGGATAAGGGG
>70-8
TGTAGGATCGTAATGGTGACGGCGTAGGACGGGTCTTGGTGTCTC
>71-8
GGGCAGGATTTAGATCCGGAGAAACGAGGCGTCTTAGCATAACTG
>72-8
TCACACCTTCGGCTTCAATTAGGATGCCAGTGTGTTCACTCTTCC
>73-8
ACAGTCTTTGATCGCGAAATTAACACGGCTAAAGGACAAGGTGGA
>74-8
GAGGCTGCATCAGGTTTAATAGCCCTGGGCTTACAGAGAGACTGA
>75-8
GGTGGACGAACACAAGAACTTTTACAGTGGGAAGAATGGTACTAA
>76-8
TGTATGGCGCAGTGTAGTTATACTT
>77-8
GGATGTTTGCAAAAGCAGATCGCTGTTTTGGTAAAGGGGAATTGC
>78-8
TTCGAGTTATTTAATTGTAAGGCGGAATAAGGTGACGTGCGCTGA
>79-8
TATAGCGGGGGGTGAGTTCCGGTGTAAGAGGGTGGAGGGATATGA
>80-8
CTCAAGCGCGACGGACTAGGATTATAGGGTGGACCGACTGAAAGC
>81-8
TGAGTATTTCTTTTGGCGTTAATTAGTATCATTTACCTTACTGGT
>82-8
GGAGGGCCGGGGTATTCTAGAAGGTGTTCTGCTACTTGGGGAATG
>83-8
TCTACGTAGCAGACAGGGTAATAGGTTGCATCACGTGGGAGAGCG
>84-8
GGGTGTTATCCCTAGATTTCATTAGTGAAGCAGACTCCCCTCCTG
>85-8
TCACGTAAGGCTATCCAAGGACATGAATTAGAGGAAATTGTTATA
>86-8
TCTGCCTGGGCGTTTGCATAGATAC
>87-8
GGAGCTTGGTATTGTAATAATCGTATCAGAGGGGTAGGGGCTCTT
>88-8
AAGAGGAAAGGATGGTATACACCGAATTAGGGATGATGGGCAGAA
>89-8
GGATGACAGACACTTCGTGCTCCGCCACGGTTCTAAGTACACCTC
>90-8
TGAAAGGGGGACTATTCTATGTCGAACCGGGAAGTGGTATGCGTT
>91-8
TGAGGCACGAAAACTACGTAGGCAAGTGGGGATCCGAGTGTTAGA
>92-8
AACACATGGAAGGCACAACCAGGCGTAAATTAGTATTCTAGGTGA
>93-8
ATGCAGATCAACGATAGCTTTACACTGT
>94-8
GTTCGCGAACCGCAAGTTATGGAAGACTGTGAGGGTAGTTGAGAG
>95-8
TAACGGGAACGTCATTTCCCGACGCAGGGGTGGACCGCTGAATAC
>96-8
GTGTAGTGCTGGGACGGGAGAAGTTTGGTATGTTTTTCTTAGAGG
>97-8
CAGGTGGAACTGATGTGTCGGACCGCATGATTGGTGTGGAGATTG
>98-8
ATCTCCAAATATCTGGTTCTGTTGAGGAACTATCGTATCCGAGAG
>99-8
TAGAGCGAACACGAAGGGCTTCGCTGAATAGTGAGGTGGTAGAGC
>100-8
GAGAGTATACGGATCATTTAGAAGCACTTGATTTGTTGGGGGCGA
>101-8
GGGGATGGGAGTTGCAAAAGGGAACGATAATTATGATGACGTTGG
>102-8
TATCCACGGAGCACAAAACTGGAGTCGGTAAAGGGAGAGCAGGAT
>103-8
GCGTTGCGGAATAGATCAAAGAGGTGGGGGTGGGGTTTTGTGGGT
>104-8
GGTGAATGAGGATTGGTTGCGTATCATCGGAGGGTATGGGTCAGT
>105-8
ATCAACCCATTGCAGGGTTAGAATTCTGGTAGGGGGGAGCGCCTA
>106-8
TGGACGTGATATTCACATGTTTTCGTAGGGTGTCGTGGTTAGGGG
>107-8
TCCTAGGCTTGAAGGGAAGACTGTG
>108-8
GGGGTGATGGCGGAGTGGGGTATAAATCAGGAACAGGTGGGGTGG
>109-8
GGCAATGCGGTTTCAAGTAGGGAGGCGGAGATAGTCATCGTGCTG
>110-8
TACGCTGCCCACTTACTGCGTCTTCCATCTGTAGCTAGACTTTTC
>111-8
TATAGCAAATCGATTCAATCCGGTTAGGTGACGGGGACCTATCTC
>112-8
TGCCTAGGTGATCTTCACGGAGGTCTATATGTACGTTAAATCTGG
>113-8
TATACGGGGACCAATGACGGATTATAACGATGGGATAGTGCGGAG
>114-8
GCCAAGCTGTCTTAGGCGGAGTTGACCAAGTCATCTTCCAGGCTG
>115-8
GTTGGTCTCCGCAGGAGTATGCTATAGAATAGACTGTAATCGTTG
>116-8
ACAGGGTTTGTTAAAGGGAGGGGTAATATGTGTGGGAGTGTTGTA
>117-8
TTCACAGTTAGAGAGTTGCTGTGTAGCATGCTAGATAACGGAGAT
>118-8
GGACTAAGTTGGAGGCAAAAAAGGGGGGGTACTCAATGGAAACAA
>119-8
AGGCCCGACTGTTGCGTATTCCTACCGTTTAACAAGGGGATTCTA
>120-8
GCTCTGTGATAGCGTAGCCGTAATCTGTGAGTGGTATCTGTTTTG
>121-8
TAACGAGGGCATTAGATACGGAAGAGACATGTTTGATTACACTTG
>122-8
GTCATTACGGAGTTACACGAGGCTGGCTATAAAGGAATTTACGTA
>123-8
GAGGTGGGATTAGTGGATCACGCGGGTGCCATTTTCAAGGGTGCA
>124-8
TACAGTGTTGTCTAACTCTTCGCAAAACGTGGAAGCGCTTGTTGA
>125-8
GCGGTAGATCTAAACAAGAATGAATGGTTGAAGGGGACGGGTTAA
>126-8
GTGGGTGAGTACTATATAGGTCGTTTCCGGGAGTGGATAATAGTT
>127-8
ATCAGATAAGGCGACAATTAGATTACTGTTATGAGAGGTAACGGT
>128-8
AAAATGAGAGAGCGATAGGTGGCTGGAGGGTTTTATCGGTCTTCG
>129-8
TGCGGTATTGTGCGCATCTGGCGAGGTTTAGGCTGGGGGCCGCTA
>130-8
GAATGCAAAAACGCGATGTTACGCTTGCTGTCTGCTCCGCTCTAT
>131-7
GGATGTTTAGGCGCGAAACGTTTAGAATATCTATCCTATTAACAC
>132-7
AAGTCTTACTGTATGTCACTCGCTGGGTAAGGCATCAGACTGCGG
>133-7
CGAGGACGTTACATATCCACTATGACTCTAGTTCCCGCC
>134-7
TCCAATGCAAGGCAGCGGAGTGCAGGCAATTTTCGGGAGATCACA
>135-7
GGATACCGCGTACGAGGTGGAAAGGCCATTAATAGGTCGCTCATA
>136-7
CGGAAGTCTATCCCCGGTTACACGGCT
>137-7
GCACCTGGAGAGGTGGAAGGAGAGAAAA
>138-7
TGGACCGGGTGCCTGTGATATGTAGAGACGTTCGGTCTATTGGTC
>139-7
ATCCGGGGAATGGGAAAATACCATTTGGGCAGGACTTTGCGCTGG
>140-7
ACTCGCCTGGCCGGTCCGCCTTAATGGATGCAGGTTATTTACTGT
>141-7
CCTGCAATAGGGACGGTATTACACAATATCTAACTGTTAGGGGAC
>142-7
GGGACAAATTAAGTGTCGAGCTTTTGGGCGGGGGCTATCCCGATG
>143-7
TGTAGCATAAAGACTCCGTATAAATCGGACCGGTGTGTTGGTTGA
>144-7
AAGGGTAAGTATTTCCTTATATCTCGGTGTTTACGCGTTACTAGG
>145-7
GGAGATATTACGCAAATCAAAAAAGCTAAGTGGGCTCGTGATAGG
>146-7
CCTCTCTATCAGATGTAAATATGCATTAGCTTATAAGGGGGATCG
>147-7
TCCTTACGGAGAAAGCTTGCCGCGCCGTCATTTA
>148-7
GATTAGTGCTGCGGATACGCAGTGGTTGTTTCCTCAATAGAGTAT
>149-7
GACCGATGAGAGTATGTTGTGGGGGGCAAGAATTTCAGGCCGTGA
>150-7
TTGATCTCTACGATTATCGTCTCCTAGCTAATGCTAGGAAGTTAA
>151-7
GTAGGATGCACTAGAGAAGGATTGGAAAACTCACGGGTGATTGGCG
>152-7
CAAAGTTGTGTACTCACTACCGGTAAAATTACAAGGCGTAGTTGT
>153-7
GGTGGACTCAGCTAGGGAAACATGCCTCAAACCAGGGAGACAGAC
>154-7
TGCGGGAAGAGAGGGAACTGAAACTGTGCAAAGTGATGGGGCGGG
>155-7
CTGGCGTTGGCCTTGACATTAAAAGCGCAATGAAAGTCCTATTTC
>156-7
CGCCAACAATGGATTGCGAGCGGGTGGGCTACGCTGATTGTGGAA
>157-7
CCGGGGTTGCATTATTCCTAGACTGGCGTCAGAGTTTATT
>158-7
AGATCTACTCGATGAGGCAGACCTGGGGACTGCTGCTATCTGACA
>159-7
AAGGGCAGAATGACAATGATGCACCTTTGGCGGGGGC
>160-7
ACGCCATAACTTGTCCAAAACACAATATATGCAGGGCTGCCCTGC
>161-7
TCTGAGGGAGAGGGCAGGTGTGAAGGGAATCGTTGGTTTG
>162-7
GTGCGCACAGGATCGGGTAGAACCACTATACCTGCTGATAGCGAC
>163-7
GGACGCGATGATCCGTATCATGTAAGGCAGTGGGTTTTAAGGGGA
>164-7
AGTACATGTGGAGACAAAGGCAAAATGGG
>165-7
GCTAAGGGGCAAGGGTAGCGGTGGGATGGGAATGATGAGGTGGTT
>166-7
GGACGTATCTATGCGGACACAGCTAGTAGTGATTCGGCGTCATGG
>167-7
CCTCCCACAGGAAAACCCAGGAAATCGGGTTGGTATCTCGGTACG
>168-7
TGTGTGGTCTACACAATAATGCGGTACCTACCTTGGTACCCGACA
>169-7
TGCGATCAAAGTCGGTAAAACACAAAAAGGCGTGGACCTTATGAC
>170-7
TCCTTCACTGATGAGCCTCGATTCGATTGCTACTAACCCCACCCA
>171-7
CACACAAGGACGGTGTGGTCCGCACGTGAGATCGCCTTGTTCCCC
>172-7
GTAGTTGGACGTTAGCCGCCCGTGCAATCATATTGGGTCTGTTTT
>173-7
GTATCCAGCTACTAGTCCTGGTTGATGCTTATCATGTCCGGTCGG
>174-7
TATCGTTGAAAGGGAGCAATGTTGGCTGAAGGCCGGTAGCTGGAT
>175-7
TAGCAGAGGTGATCCTGAAAAAGGGCTGGGGTTAATTTGGCGAGG
>176-7
GTGGGGGCACGGCAGTGCATAGTGGACGGGGGATAAGTCCACAAT
>177-7
CAAAGTTTTAGCAGTAGGTTTGGCACCTCGGAAAGCTATTCGTAT
>178-7
ATTGGAAGTATGTGCCAGGGATCTGAGTT
>179-7
TTTCGATAGAACAGGCAAGTCGTGCGACCCCGATGCGTCGAGCAT
>180-7
GATGAGTTAAGGGGGACACTTCGAGACTGGGTGCCGTTATGTTAG
>181-7
TAAAGTTTGCAGTGGGAAAATCTGAAGAGGGGCGATACTGTGCAA
>182-7
TCAGAATAAGTGGTGACTCGTGAAATGATCTTTGG
>183-7
TACCTTCTAAGATTAACATTCCCCTCGAGACTCCCCTCGTATACG
>184-7
TTAAACGGATTAGGACACGGCCAGTACTGGAAGGACTAAACGGTG
>185-7
ACGAACTCGGGGAAAACATTGGGGCGGTAGGTGTTACAACGTGAT
>186-7
CTGTCAGGCTGGTCGGGTGGACGAACCCCCGGTAAATCTTATCTA
>187-7
TAGGGGCCTGATTATGTATGTGGTTTGATGCT
>188-7
TCCGGACACGAGTATTGTACGCTCAGCTTCTCGGTACCAGAGAGA
>189-7
AGGGAATTGCCCGTAACATAGTCTCGGGTAAATTTGCTGGGGACA
>190-7
CTCAGAAAGGTTGGGAATAATTTTGGCCGTTTAAGTGTTGGCCGA
>191-7
ATCCCTTCCGCCTTGCATATGTTTGGGCTTCAAACCGCTATGAGG
>192-7
GGACTGTTCGATAGGCATTTAGTCTACATTATGGAATTTGCAAGG
>193-7
AGTAAACCGTAATGTGTTGGGGCGAGGCTCGCGCTGGTTGATCTG
>194-7
AAACCCCTAGTACTTAACGTGGTACCTAGATAGAAATTTTGGTGGA
>195-7
TCTAGGTGACAAAAGTCGGCGTGGGAGTGGTTCTCGTAGCTTCTA
>196-7
TTCCGGGAACGCGTCAGGACACTTGAGTAGTTGGTAGAGTAGAGC
>197-7
GAATACGAATAGGTAGAAGCTTGCGATGTATTTGAGGGAATCGGA
>198-7
GACCGCTTATGCCAGCGTAGGTCATCGAGAAAGGCCGCTAATGCG
>199-7
AAGAATGCAAGTGACATGGTCGCTGCGCTAAGGTAAAGTTGACTA
>200-7
TACTCTTCCCGTAGGCCCTGATATGGTCTTTGGATAAGCTTCGGA
>201-7
CGGATAAACGCTAGATACACAGGTGTATAGGTTAGGGCGTCAAAG
>202-7
CTCAAATTGGACCCGCGGCATACTCTGACGCTACGCTTTCACTCC
>203-7
TAGCCAGGGGAAATAGGACAAGTCTCAAGCTGA
>204-7
TCGCTGCGTACGGTAGAAACTCATGGATCGGGGTAACGTGGCTCT
>205-7
TCGCAAGTACTACCACCTATCGGTCTTTCTTCGGATTGAAAGCGT
>206-7
ACGCGTCGCGAAATATCCGCGTAGGGTAAGGGGAGAGGGGTAACC
>207-7
AGGCGCTGAAGTTCCGAGTGGAAGCGGTCAATATACGGGCCGGAT
>208-7
AAGCTGCATTGCTATATCACGGTGGGGGATCGATGGTGAATAACT
>209-7
CCTGGACAACTGGCCAGCTACTCGTATACGGGACCGCTGCTCTCA
>210-7
GTGGTAAGTAAACGGGAGGAGGGTGTGGCGATGGGAGGCATACAG
>211-7
CGCCAAGTGTGTAATGAGCACTTAGCACAATGGTATTAGTGGGAA
>212-7
GCTCAGGTTTCGAGGAAACAACTTGGGCACTGACGAGCAAGCAGC
>213-7
GAAAACGTGGGGGTGGGGAAGGTAATAGAGATATAGCATGAGTCC
>214-7
AAGTAGGTCCCCTCTATTCAAATTGCAAAGGTTTTTTGCTGCTCC
>215-7
ATCCTGACAACGGACAGAGTGCTGCGGTAAGCGTGCATGGTAAAG
>216-7
TATAGTAGATGGTACCGCCTTGTACGGCGAGGGGGGTGTGTCTAC
>217-7
GAGGAAGCACATGCGGAAAAATTGAGGTGGCAGAAGCTTTAATGC
>218-7
ATGAGTGTAACAAGGATTTGTGGAGAACATAAGCGTGGTATCATC
>219-7
GAAGCGGACTGGTCCTTCATGGAAGTGATTGATGCTCAGATTGTA
>220-7
GACGCAGGTTCCTTATGCTTGGAATAGTGTTGCAAACCGAGGGTA
>221-7
CGCAGTAGGGGCGGGAGAGGTCGGGCGATGACGAGAGTTGGAAGG
>222-7
AGGCGCATCACACTCAAGAGGGGGGGCCGAATCAGGACAAGATAC
>223-7
TAGAGCTACAGGCGTTATCGCATGACAGTGCAGCAATCAGATAGT
>224-7
CCTTGCACTAACTGCCATTCACGTCTAGCCTTGGCAAAATCCATT
>225-7
ACAAGAAATATGTACTCAGTGTAACGGCATCCACGAATGCAATGA
>226-7
TCCGGGAACACTTGTTAACCAGTGTTGCAGTCCATTGTGAGGAGA
>227-7
CGGAGTAGCGGTTTGAGTGAGGTGTGTATATTTTCCCA
>228-7
GACGTACGGATTAACGCACGTCAGGG
>229-7
GAGGAGTGTATTCTTCAAGAGTGTTTGGGGTAGTATGCTTGTGGT
>230-7
ACTAGAATACCCAAGGTATGGCGAACTGAGTCGTTACTTCCTGCC
>231-7
TTCAGTGGCTTAGCGATGGAAAGACACTGTAGCTTCCTGCGGGAC
>232-7
CTCTCAGTTAATCTATGCATACGATCGAAGCTGGGTTGAACTTAT
>233-7
CCTGTTAAGAATGCACGATGTGTTAAACTTCTGCGGGAGATTGCC
>234-7
GATTGACACGCGGAATTGGCGCGTGGGAGGCAAGGGCACGAGAGT
>235-7
TGCATATGTCACACCTATCGAGCGAGGCAATAACGTGGGCCATCT
>236-7
GGCACTCATCTCTGTCTTCTCTTTTCATGTAGTGTTGCAGTCGCA
>237-7
GTGAGGCTATGTAGGCTTTGGATGGGTCGTGTCTTGCTCAGAGAG
>238-7
GGGAAAATAGGGACTTGAAAGGGCAAGTAGGGGTCGGGAGCTGGG
>239-7
GATCAATTATCGGGGGTACCGTCCCGTCAGGTACTATATAAAAGA
>240-7
TAATCAGGATTACTCTAGGCTATCGAACATCAGGTTAGCTTCATC
>241-7
ACCAAACAGGGCAAAGGCCAGTAAGTGGCAGAGGGATTGACTAAG
>242-7
CAGGGGGCGATGGGAAATTTTCGCGATCGTTCCGTGTGATGCTCG
>243-7
ACTTGTAGGCTAACGCATAGAGGGTGTGTTAGGGGTGTAGAGTTT
>244-7
TGGGGAGCTCAAAGGGAGCATTGGCCGGACGCTAATTCCCGGGGG
>245-7
ATGCAGTAAGAGTCGCTCTCGAGTCATATTCTCCAAACAAGAAGT
>246-7
CGATCACCCTTCTTGTTGAGTTTTAAGCGAATGGTGCCCTTATCC
>247-7
GCCACTATATTATCAAAAGGGGCTGCAGAGGTTTTCCGTATGTTG
>248-7
CGATCTAGGGATCTGTAATGTGGAGGTTCCGTGTAAGGGGTAAGA
>249-7
ATGTGGGTCCGGGGAGAACAGGGTAGCGGGGGAATATCTGGGACG
>250-7
CGTGTGGCTGATTAAATATTTGCAAGGTGTAGGATAGAGGAACGC
>251-7
ATGTCACTAAAAAGCCGTGAAGGGGATAACAACTGGGCTTACGCG
>252-7
TCGGTGGGTAGCCAATGCCTGGACCCTAGGTAACGTACTGCGTTA
>253-7
AAAGATCGTTTTGTTGTGTCGGCTGATGCGTCAATAGGGTTATTT
>254-7
ACGAGTTAAAGGGGGAAGGGAGGAAAGCAAACTTCAGATATATGA
>255-7
TGGAGACTTGGATGTACAAGGACTAGTTAAGCTACGAGCGACTTA
>256-7
GATACGCTACCGTATGGGTGAGTAGTTAGAATTAATTTAGAAGGG
>257-7
TGCTAGTAGTAGCCAGATTTTCGTGCCTGAACACCGCTGCAAGTA
>258-7
GTCCCCTTGGGCTAGAAGAATAGTTTGTGGCGATGTTTTAGCGTG
>259-7
CTTAAGGGGGTCAAGACGCGGGGAGGGGTGATGAAAAAGTCTGCT
>260-7
ATTCTTATATCGCGATGGTTTGAGTAATACTGCCTGATTCTGCTA
>261-7
TCGGTCAGTCCGTTCAAGGAGCGCGATAAGCCTATACATTTGGTA
>262-7
CTCTTGCCAATCTTCCCTGCTTTAACGAGTCGGTTTTGTAGTAAA
>263-7
AGCAATATGCCGGAAACCGGAGGGGAAAAATGGTCTAGAGTTGAC
>264-7
GGCATGTAGTAGGGTACAGGATGAGCTAGTTTGGGCCCTCGTATC
>265-7
GATGTGGCTAAAAGGGTAGCGGGATAGATGGTGGTAGGAAATGCG
>266-7
TTCCAGACAACTTGTTGGAGTTCTGCTT
>267-7
TTCAGTACCCCTGTACAGTAGAGCGGAGAGTGAAGTGGGGTTTCC
>268-7
GAGCAATGACCAGGGCTACTGATGGGAAAGCAGGAGACGCGAAGC
>269-7
CTGCCCCGGCAGGCTATAACTTCAGTTCTTGCTGGAGCG
>270-7
GGGGTCTAATTAGCACGACGCCCAACACATGCTTCTTCGGGTCAA
>271-7
ACATTCGGTGGGTTAAATACTCTTAGCCAATCAACGCGGACGGGT
>272-7
ACAATCAAGCGCTAAACTAGGAAAAGTAGTAGGC
>273-7
TAGGTTTAAACGGGGTGAATTGCACCGTTTGGGCATACGGCTATA
>274-7
GGGTTTCGTTCACCCGTAGGCTTAGCGTCCGCTTGTCTAGTTCTA
>275-7
TTTACAAGTATAAGGGGAGTCGGCGCCTAAAGAGGAGTGATCTTG
>276-7
CAATCCGGAATATGTCGAAAGCGGAACCTGGCGAGAGACAGTGCA
>277-7
AGTCTCGTGGTATTAAACACAGGTGAAGACCTAGTGGTGATAGTG
>278-7
TAATCTTATGGGAGTTGGGAATAGAACGGTGGAATGCGGACTGTG
>279-7
GCTCCTAACGGGACGGGGTTTGTAGTGCCGATAGTTTGGGGTATA
>280-7
TTCGTTCTATATCTCGGAGTTTGATGAGATTACTCAATCTGGTTA
>281-7
TACTTGTTGGCTTTGGAGCATGGACCTAGGAAGTGGGTGAGCCAT
>282-7
GTACGAGGGAAGTGGGGCAACAAATATCCGAACGGCTTTAGGGGG
>283-7
AAAACCAGGGGCGTTAGGGAAGCAAGAGAACGAGGTTGCATCTGC
>284-7
TCGGAGGCGGGGAGGGTAAGCCTCATCGGACGCATTACATCCGTG
>285-7
CCCTGTATAATGCTAACTGTACAAGTGGCAAGCGGCGGAGATGTT
>286-7
TGTCTAACGCATGCGGAGCTTCGGGAGGTGGTGGAGGGCTGACTG
>287-7
GGGGAATGGGGGAAAGTAAATGTGTAAATGGCATGTGGAAGGACC
>288-7
GAGGAAGTGCTCTACGGGATCTGGAGAAAGACAAAGGAATAGGAC
>289-7
GGTGGGTTTCAATAGGTCTTCATCGTTCGAGGATTATGCTGTAGG
>290-7
TCGCATAGCAACATCACCTCGGGACGATTTTTGCGAGAACTGCTA
>291-7
TAGTGTCGTTCCTTGTGTATTGATAGAAGCTAATATGATTAAGTA
>292-7
AGACTCAGGCGTAGAAGAAAGATAGGCAGGAGAAGCGGTACTAGG
>293-7
AGCAGCGGGCGAGTGCAGGTAGGTGGGTATAGGATTTGTGGGAGT
>294-7
TTATGACTACAACCGGAGACGACAGTGTAGGGTCCGGCCGTGTAA
>295-7
GAGCGCGACTCAAGCAGTGCGCGATGGGGGCTCTACGCAGATGAG
>296-7
AATAGTACACAGAACAACTTTGTGTCTTGGTGTATGATCTATCCC
>297-7
CAAGCAGTGCGAAGAGCCTGCGTAATTAGGGGATCAGTGAAGTGA
>298-7
TCACACATTAACGAGGAATCATCTTCATGTTTTGGCCTGGGTGAC
>299-7
TAGGGTTGCTAAAGCGAAAGCTCCGGCGGTAGCTAGGTTAGGTTT
>300-7
TTGAGGAAGAGAAAACCCGATGCCTCTCTGGATGGGGTGATCATA
>301-7
TGTGCCAAGCTTGATAACAAATAAATGCGGGGGGGTATTGCTGCG
>302-7
CAAGTGATCTTTCACCTTTTAGGAGGGGGAGGCGACGCGCAGGTG
>303-7
GCAGATGAGACGAGAGTAGAGTAGAATAGGGAGAATAGGCTTTTG
>304-7
GGGGGGAGACGGGATAAGAGGGGTGGTGAGATAGTGTGGGCCGTG
>305-7
GTAAGGAGCATAAGCCTTCCCAAGAAAAGCAAAATATTGACGGCG
>306-7
TGAGGACATATGACGCAAAGATAACAATAGCGCTCAGCCGTGCGG
>307-7
TAGGATTACGAGGGTACAAATGGAGGCAACAGAATTTTGTTAATA
>308-7
TTTCCGGAACCCTAGATCGCGACTCATTACATCAATATTTCAGTT
>309-7
GCAGACGTGAGGAGTATCGGGTGGGTAATTAAAAAGCGGGTCTCA
>310-7
ATACCGGAACGGGCCTTTCCCCAAGAGTCCCTATTATGTATTGTC
>311-7
TCAAGCGGGAATGGTCGTAATGTGACACGCAAAAGCGTTGGGTGA
>312-7
TCTCGATGGAGTACATTTCGCTACTGGCAAAGGCAAGCATGGTTG
>313-7
TATAAGTCGTAATCCAGCATAAGATGCTGAGTGGTAAGTATACTT
>314-7
GGGTCAGAGAGGAGACGTAGCGGACTGGGACGGATTGGGTAGGAG
>315-7
TCTTCAAACACATGGACACCGATGGGGGAAAGTGGTTAATGAGAG
>316-7
TCTGAAACAGTAGCCCAAATTGGATTTACGGTCTGTGCTTATGCT
>317-7
TCGCGGAGGGGATAGCGTTAGGCGGATC
>318-7
CGAAACTGGGGTGAAGCGATCGCATTGCGGTCATAGGGTAGGGTT
>319-7
ACTAGCTCGAAAAGCAGGTGGGGAGAGGCGGAGGGGGTGCCTTGG
>320-7
GATGGCTTGGAGACGAATGAGCATTCAAAGGGAATACGGATCCAA
>321-7
TTTTTGGGTAGTACGGGGAGTGTTTATATTTTACAATGATGCTGA
>322-7
ACCAATTTCGATGGGGTAGTATCTCAGGTGATTTTTGTTCTAATT
>323-7
AGCATTAAAGTTCAATAGGCGCTAGCGGAAAGGGGTTGGAATTTA
>324-7
GCCTAAGAATGATCTGATAGTTACTTCGCGGCTAGACGGGGTGAC
>325-7
AGTATGTTGCAGGGGCTAGGGTACTCTAAGGCTTAACAAGATACG
>326-7
ACGACGGTGTTTTGATCTAATCATTACGCCCGGCGTTCTAGAAAA
>327-7
CATAATAAGGACGTCGTGTAAATGGTTTCGTGCCGAATTCATGGG
>328-7
CGTCAGAGGGCTAGCTGGCCGTAGGCGAAAAGAAGTATTACCGTA
>329-7
GGGCTTACGCGTATCGATGTGGGCGTTCGAAAACATCATTTGTGA
>330-7
CCCGGAGGCTAGAACTCAGGCGATGTGGAAGAGGTCGTGAAACTC
>331-7
TTGTGGGACAACGAAGATGAGGTGGATGAACTTACTATTTAGCGG
>332-7
CAGCAATTAGGCAGTAACCCTTTGCAGTTTACAAGAGGTTCACGA
>333-7
GATGGCGGTCGATGCAACTGTGCGGAATTTCCGCTTGATGGCTTT
>334-7
AAGACCTCGGGGGAGGTAGCTCTGGCGTGCAG
>335-7
TTGGCTACGGCAAGAGAATTTGGTGGATGCTATATGCACTATGCC
>336-7
ATAGGGAACGAAGAGTGTGGTTACACAACCATTATGGGGGAGAGC
>337-7
TGAGTGAACGTTGAGAAACAATCTGAAAGAGAAGGAGTAGGCGGT
>338-7
GGGGATACGCGTACTACGAACATAAGATGGTATGGTCGGAAAACT
>339-7
ACAGCTGCAGATTTGCGTTGTAAACATTGTAAATGAGCCCTCACT
>340-7
CGAGGGAGAGTGTATCAGTAATTTGGAATCGGCGAGGGTGATGGC
>341-7
CGAGTTAGGGGAGCAAAAGTAAAGCGTCTGGGAAATGATTTTGGA
>342-7
CAGAGTAGTACACTCTCAAAGTTGTAAATCAATGGTAAGGTGGGG
>343-7
ACTATAGGGTGCTATACAGACTGTGTAGAGAGAACTGTCTAACGC
>344-7
GGCGAATTGTATGTCGGTTGCGCCAGAGACGAATCTGAAAACTTG
>345-7
ACACCCTATATAGTAAGTGTTAGTCGAAAGCTTACATAGGTATAA
>346-7
TAGGTAGAGATCGGGAGAACGGTGGAGGGGGGATAATGGTCGGTGC
>347-7
CCCTTTTAACTATAAGGGAGTCGGGTACTAATGTGGGTCTACGGA
>348-7
AACCGAGATGGTGGAAGAGTCTGTGTAGCGCGAAGGCAATGGTTA
>349-7
ATGCAGGGTTCAATGTCTACTACCCTATGTCGCGAGGCATATCTA
>350-7
ATTCGCTAATCTGTACGGATGTAATCAGAGGGCTCTAAGGATATA
>351-7
GATAGAACAAATACGGTGCGAGGTATACAGG
>352-7
TTCTAGGACAAGTCGCAAGGATGTAGGCTTCGCTGGTCTTTGTGC
>353-7
AAAGCACATGGTAATCATTGTGGTTGTTCCCCTCTACCCTTTCTA
>354-7
ACAGTGTCGAGAAGCGGGATTTTTGCGTGTTGGGGACTTAGCTAT
>355-7
ATGTATCACCAGATCCCGAACGGAATGGGCGCTAGAGGCGTGCTA
>356-7
GGCAGGCAGTTATCCAAAGAGTTGAGCTGTGCAGTACTAGTGGAT
>357-7
TTACTGCTCTACCCTCTCAAACTGGAGGGTAACCGCATGAGTCTA
>358-7
GTCGGAGGAGCACTACGTGCTAGGTGAACATGTGGATCTGGGCAA
>359-7
GTGAATGAGATGTGGAGAGACGGGACATGCCCATGTTGGAGGGGC
>360-7
AAGCGTCAGTGATGGTGGAGGCAACATGGCGCTTCGGGACATTTT
>361-7
ACCCCGGAGTATAAACAAAGAGCAGTAGCTCGAGTGGGCATCCTA
>362-7
AAAGTGCTATGTTGATAATGAACGTAGGCTGTTAGGGGAGA
>363-7
GCTCAGTAGCCATGTGCGAAGGCAAGCGAGTACCGGGGAGGTAGG
>364-7
TGTTCATACAAATGAAATGTGCAAGGCGTGGTTTGAGCGGGGTGT
>365-7
AACACTCAATAGTGAATACGGGAACTGGGAGTGGCGCCTGATGGG
>366-7
TAGGAGGAGGGCTAAGCAGCGGAGCGTTCCGGGGAGAGGAGCAGA
>367-7
TTCGTTGAGGGAGTATGCGGATACAAGATACCGAAATAATCGTAG
>368-7
GCTGAGTTCGTATTGTTCTTTATCCTTTCTCGGTTCGGTTTGCGA
>369-7
TAAACAGGTAATGACGAGGAGTCGTTTGCTGGGGATATCCGTATT
>370-7
ATTGCACCCAAGAATCATACAAGAATGCATTGCGCTGGGTCGCTA
>371-7
TAAGAAATGCCGGAAGTCAGCACATTACTTGGCGATCGAGGAGAC
>372-7
TTCGTGCCGGGAGCATCAAACGGACCGACGCGTAATCAAAAGGCG
>373-7
CTAGCTGCCCGCCAGGAACGCACGGGATGCTTGATCTGTGCAGAG
>374-7
GATGGAATTCCAGGGTAAGAGTGTTCGTTATTCTGGGCTGCCGCG
>375-7
ACTGGAGGGGCTTAGCGGGTCATCGGTTGATGAGTTTGTTAGGTG
>376-7
TTTGTTTGAGTAAATGGGAATGTGCAATTGAACAGTAGAAGAGAA
>377-7
AGCTAGGCTATGTATTCAATTTAAACACCTTTTGTGGGATGACGA
>378-7
TTTCCGGGAAGCGCTGGCGGACAGATGGAAAAGGGTAGTGTATAA
>379-7
CAATCTGTATGGTTGGTGGGGACAATACACTCATCTCCTTCGGAA
>380-7
TAATAATACGAACTCAGGCTCTATGAAAAGTGCGGACTTATTTGC
>381-7
AAAGAGAACGAGTCATAGACTTAGCGGGAAGGCGAGTACATGGTC
>382-7
GGAGGTTAAGCAGAACCCTCTTTTGTTCTTAGCAGGCGATCATAC
>383-7
TCCTAAGGTAACGACCGAAAATCGTATGCAGACTATCATGGATGA
>384-7
ATAAAACCGTACTTTTGTATTTGGGAATTAGGCATCTGGTATTGC
>385-7
CAAGGCGAAGGGGGGGAGTAGAGGTGGAGTGGTGCTCCCGCTGGG
>386-7
AGTGCCTTCAGTGGGGTAGGTAAGTGTGTATTCGCCGACGAGTGA
>387-7
GTCTGTATTGTAGAAGTTTAAGGTGTGGAGCGTGGGAGTGGATAA
>388-7
GACGCCTGACCAGTCGTGAACAAAGTACGATAGATACCCCTATAA
>389-7
GCTTGCTAACACGTATGAAGATTGG
>390-7
AGAGGAATGTTACCCGATCTCAAGTATGTTACTTTAAACTCCCAA
>391-7
GATTCGGTAAAAGGGGGAGGGCAGGAGGAGATAAGGGGATATGTA
>392-7
TGACAAGTGATAGAAACAGAGACGCACTGCTGCGAGAATCGGGAG
>393-7
TGGGTTTAGTGGGGGAGTCGTATGCGGAAGGACGCGGTTTTGTCG
>394-7
AATAACCGGGGAGGTTTGGAGGTGAGCGCAAGGGAACGTTAGAGG
>395-7
CCCTAATCAGTAGCCTCCTTGTCACTGACTCGCAATACTGACAGC
>396-7
GTTGGGGACAGAATCAAAAGATGTGGGCTAGGCAGGTTGAGGAAG
>397-7
AGCCGTTAGGCTAACTAAGGTGGAGTAAGAATATGATGG
>398-7
TAGGGATTTACCTTCCTATGAAATTAAATGGAGGTGATAAGCGGA
>399-7
ATGTTAAGAGGAAAAATCGGTTGAATAGCATTGTATGCAAATCGC
>400-7
GAAAATGGGGGATGCTGCAGTAGCATAT
>401-7
TCAGGACCTTTATGTCAGTGAAGGAACAAGAGCGTTGGTGAGAGC
>402-7
ACAAGGCGTTGTGTAAGGGGTGTAGAATTCCTAAGAGTTGATGGT
>403-7
GTGCGAAGTAGAGCCAACGGGGGAAACACTTGGCAAATATAGGTG
>404-7
ACCTCAGGCCTACCGTACACGCGAGATGCTACGCAGTTCTGCTTG
>405-7
ACGGTCTGGGGTTGGGCTTGGGCTTGCGAGCGCAGTTGTGGCGTAT
>406-7
AAGTCGACTATTTAGGGGAACAGGCGTTCGAGCTAGGGGGAAGTG
>407-7
AAAGGAAACTATCAAATAACCATCATTGTAGGCATACGTTCTGCT
>408-7
GACCTATCGGGAACGATCTTTGGGTAGCAGTATGCTTGTCGAGCG
>409-7
TAGGGAAGGAAACAGCGGCGAATTCATGGGAGGGATTGCTTGAGG
>410-7
TATCATGGACCATACGGGGGGTGGCTAGAGCAGAAGGGGAGCTGC
>411-7
GTTTAATGAGATATTCAAGATCACGCCCGAGTATGACGAGTAGAT
>412-7
ACGCGGGAAGATAAGTTGAGCTATGACGTAAGGTCGCTGATTGCA
>413-7
TGCATTTAGGTAAGAAGTAGTATAGACAATGTTTATTGCTCGGTG
>414-7
CTTATTTTACAACTCCTAGATGAATTTTCCGCTCATTCTATCGTT
>415-7
ACCACAGAATTAGTGATGATTAATAGGTATATACACAGAGTGTTG
>416-7
CGACTCTACCACACAGCGATGGCAGTGTGTACTACCTTGTTGCGC
>417-7
TGAATGTGCCGGCAAGCATCTGGAAGGATGTGCACGCATACGAGC
>418-7
GTATATAGTGCAATCAAGGTTCTGTGCTAAAGTATTCGGTATACA
>419-7
TCCGTAGAACGGGCCCAGAGGAGATGGTTGGGCGGTATGTACAGT
>420-7
GACGGAGATTTCCTGGAAACGAGGCGGGAGTAGTGGGGAGGGGTA
>421-7
GTGACCTAAATAGAAATTCCTGATTACTAACTCCTGGGCGAGCAA
>422-7
GAATCCTGAAGCATTAAACAGTGAAGCTGCGTGAAATCTGTTTGA
>423-7
CTTTAATTAGCAGACGTGACTACCCAGTAGATCTTTGGGGTGAGC
>424-7
GTCAGACCAAGGGGGTGATCGTGCAGTTAAGTGAAGGGGCGTTTA
>425-7
GTCAATGCGGGACAAGTAGGATGATTTCAAGGAAGGAGCGGTGCC
>426-7
GCCATATAGGGTATACGTGAGGCATTGTTCGCAGTTGATATATCG
>427-7
TGCGAGTAGGAATTAATAGCAACCAAACTGGG
>428-7
CGCCTAGACTGCCAAGGGAATGACTACAATCTGCAATGTTCAGAC
>429-7
GGAAAAGACAGAGTTCGGGCAACTAGAGAGTTATCTGAATAACCA
>430-7
AGGCAACAAGGGAATTCTTTTAAAAGGCGGGGAGTAATATTATCC
>431-7
TGAACGCCTGGTCAGAAGTGTTGCTACTAGTGGGGAGGGGCGGAG
>432-7
TAGAAGTCGGAGAATTGTTGTGTTGTGATAGAATTGAGGAAGTGA
>433-7
CAAGCCTTTTTTCATCAGACAAAAAACGTCTTTCTTGGTTTTAAG
>434-7
GGGGCGTAAACGCTCGAGCAGCAACGGGTGTCGGGTATATGGGAA
>435-7
CTTGACGTTCCAATCATCGTATCAGGAATGAATTACATCCTCAGG
>436-7
CCAGAGAATGGCTAACAATGAATAATCTTAAGGTGTATTTAT
>437-6
TAGCCAAGAATTACCACGCGGGGTGACTTCTGATAGGATAAGCTA
>438-6
TGCGGTTAACCGGGGGGTAACGGAAGTGGGATGAAAGGATAGGCC
>439-6
TGAACAGCCAGCCTGGCTGAATTGGTCGGATGTTTTATCCTGGTG
>440-6
CCCGTGAACAATAGCAAAAATCGTTTTATGGTCGAAACTTGCCCT
>441-6
CCAAGTAGGGGAATGTTAGAAAGCTACTGTATGGTATTGCTGGTG
>442-6
GGGGGGTTGGATCGATGCTCTTGCGCTGCGGGTGGTTAGGCCAAA
>443-6
GGGACGTGGGAGAGATATATTCTCGGGGAAGATGGAATGAGACAC
>444-6
AAGGGGGCTTGAGAACGTCTGGGGCTGGTGGATTCCTGGCCAAGA
>445-6
TATGGGGTCGGTCCCGGCGGGACAGAGATAGTCCAGACATGTGAA
>446-6
CGCAGGCTTGTAGATTGCATTTTGTAGTAAGTAGAACTCGAGTTT
>447-6
ATAAAAACTCCAACGTCCATCGATGTAATGGTGGCAGGTGCTTCA
>448-6
CGGACACGCAATTGCGGTAACATGGGGGACCGGGACGTGGCCAAT
>449-6
AACAATCACAACTACAATCTGGCTAGCTTTCTTCCCTGTCCTTTG
>450-6
GGTAAAGTAACACTACCGTTAGATAGTCCTTTACTGGGGGGGCGA
>451-6
ATTGTTGAGAGGTCGGAATCAGGCAAT
>452-6
CCGTGTACCGTACTCCTGTATGCACGTAGGGACTAATCAGATGCC
>453-6
AGGTTTAATACTCTCTCTACAGGCTTTGGTCCGCCTGATAACGCA
>454-6
TACCGCTTTGAATAGTGTAGCTACATTACATGACACGCTAGAACG
>455-6
TTATTTCGGGAAGTATAGACTGGCGTGTGGTGAAGGAGTTGAACG
>456-6
ACCCCGGGATATAGAAGGAGGAAGGGCCATAAAGCTAGTGCGCAA
>457-6
TAGCCGCCACTAGATGCAATGAAATACCTGAGCATAATA
>458-6
GGCTTAAAGACAGGGCGTGGGTCCACTT
>459-6
GTCCGGGTATTAAGTACGTTAGGGTCTGTACTCAAACTCCGTATG
>460-6
GAATCTACTGGGACTGATCCGGATGTGGGGCTAGGTATGGGCGAT
>461-6
TGTATCGGTGACGACACCACTGTCTATACCCGTGGCGACCGGGGA
>462-6
ACTCAGGAAGAATGAAGTCTGGGGTAATGGCAGAGACGGGCTTTG
>463-6
TCTCCCCATCAATACCTTCATCGGGGAATAACAGTTGTGACTACG
>464-6
GCTTGTGGTATATAAGAAAGGAGTGGGCCAGGTTAATATCATGGG
>465-6
TAACTATAATACTGACCAGTTCGGGCAACGGGGATGGGAAGGAGC
>466-6
AGGACCGGAATATGCGGGGTGCAATTTGCGCATGGTTAGGGTTTG
>467-6
TATATGCAGTAGCAACTTCGTGTATTAGTGTATTAGGGGCATTAG
>468-6
GCAATGGGGCTGAAGTATCGGATCACGCAGGTGTAAGCCGCCTCA
>469-6
AGTCGAGAACGTGGACAACAACGTAGGCTCTGGGGAAGCGGTGAG
>470-6
CCTCTAACAAGTACAAGCTTGCCCTGTGAGATGTATACCTGTTCA
>471-6
CGCTTGGGAAGTGTGTCAAACTTTAGAGACTGACAAATGGGTCTT
>472-6
GCTAATACGTTCATAGGTAATGATTGCAGTGACGTCTTGTACAAG
>473-6
GATGGGAGCAGCTTAATATTATGAAACCGAGCTATTAGTATGTGA
>474-6
CTATTGTAAATTACACAAAAAGAGCGCGGGGAAGTGATCGTATTT
>475-6
GTGTTAAAGCCCAGTGGGATGCTAAACAGGCGGCGACGCTACAAC
>476-6
CGGAAGGCAAGTGTGTCTAGGTTTGGATCACACTAATGAGCAGTG
>477-6
TAAAAATAGTTTAGAAAGCTGTTGACCTGTTTGTGTGTACATACG
>478-6
GACGAAAGGATACAACGCTAGAGAGACACGGTATAAGAGATTCAC
>479-6
GTAAGCGTGGAGGGGTGGATAAGTGTGGGGCTGCATATAACGTCA
>480-6
CGGAGCCTTGGTTACAAGGTTAAGTTGACAACATCTAGCGATACA
>481-6
GTCGAGGCCTTGTAATGCTAGCGGTGGACACGAATTGCGACTGAG
>482-6
CCGATGAAAGGAGATGTATCAGGCAACGGCGCCTGGTTCTGTGCT
>483-6
CAGGATCAAAAAAGGAATCGTTATCCGAATTACCTGGTTGGTAGG
>484-6
GTTAGGATGTAGACTAAGGCGTGCGCAGTGTTATTGGGAG
>485-6
GAACAGAAATCTAAACGCAACAACACGGTGGTAATTAGGATGGGA
>486-6
TAACCCAGTTAGGCGGTGTAGACGCCTAGGACTATGGCGCGTGTT
>487-6
GCAGAAGCTGCAAGTTCCCTCTGGCCGATTGGCCCACATCTGAGG
>488-6
AGTTCGGAACGGTGAGATGAAGGGATGCAAAGGACGGTTGGTTGG
>489-6
CGGATGTGAACATCGGGGTGGCTACGAAGGGGTACGCTTTATGAA
>490-6
CATACCTTAACGATTATTAGATCTCACTAAGAGGCAGAGAACTCT
>491-6
GTCACGGGACTGTATGTGCGCGCTCAGTTCTTGGGGTTGTCCAGT
>492-6
TCGAATCAATCAAGGCAGTAGATTACCTGGGGGAGTTTGGGGTTA
>493-6
CCAAAAAGACCACCGGACTTGTTGCTGAGGGGCGACGGGGAGGTG
>494-6
TTGGAGTTTCAGTATGTGGAAACTACGTACGCTGACGGCAGACAG
>495-6
GGGAGAAGGGAACTCTGGTAGACATTACACAATGGGTTTCGATCA
>496-6
GGACAGCGCAACGGAGGTGAAGGTGGGAGAGGTCGCTAAGAGCGG
>497-6
ACCAGAAGGCAATGGAAAGGACGTATATTAAGGGTGAGGGCGGGA
>498-6
TCAACGCAAGTTATCGTAGGAATTTTAAGGGGCATTTGAGGATCG
>499-6
GATCGAAGGGCTTATGTGTTTGGCAACTAGGGGCTTGCAATGGGG
>500-6
GAGAAAGCGTACCCGAAGTTCTAGGTGATATGCTTTTGTTGTCTA
>501-6
GATACATTGGGTGCAACGGGGGAAGGGGGGGTAGTTTGTTTGAGA
>502-6
TACCCTTAGAACCTTTATATGGGCCTGTCGTTCCGGGAAGGTTCA
>503-6
TAGCGGAGGAGGGGGACAGAATCTCTAAGTGAACGTTTATTGCCT
>504-6
GGATAAATCCAGACCCCATGTCTGTGAAACACTGCATGTGAGCGA
>505-6
CTTAGCATAGCGAAGATTACGTTTGGCTAGTGACTGTTATTGCCC
>506-6
AGGGGCGTTGGGTGGTTGGAAGGGGGAAGGAGCTAGGCCGGATCT
>507-6
ACGAATAGTGAGGGCTATAGGTTAAGAGGGATAAAGATCAGCATA
>508-6
TCGACCTAGTAGTGGGTCATTTCAAGGACGGAGGGGGGCTGGTGC
>509-6
GGTCGTCGGGCTCTCGGCTATAGGAACTCTAGGGGATGGTCTAGT
>510-6
CGGGGAGGCCAAGATTACTGGACAGATTAGAATGCTGAATATGTG
>511-6
CTATACACAAGGGGTGTTTATCCGAAGTAAGGTGTCGGAGTGTTT
>512-6
ACTTCGTCCGGACGGGAGGTGAATGTTAGGTGGAATTTGGGTGGC
>513-6
GACAAGGAATGTCAGAACTTGCACAAACACATACTATGGGCCATT
>514-6
TCGCTTGCGTAGTGTAAACAACATGACATAGATAAAGGAGGTAGG
>515-6
CAGGGGTGCTTACCGTAACCATAATGCTTCTGTAGGTGTAGGAAA
>516-6
ACGTTGAGCTATTTGGTAAATAGCCTAACTGCTGCGAGAATTGAG
>517-6
AGACAGTTGAGGTGCGCACGCAGGGAAGCGTGTCAAAAGGCGGGG
>518-6
TTACGTTCCATTCGATCATTGTGCTCAAAGACCCGGTGGTTAAGG
>519-6
CATTGATGGTAAGGAAAGATGCCGCACTGTTGCTTATGTAGGCGC
>520-6
ATAGTTCAGAAGACAGAAAAAGGTGTTATTGTCTGCGTTCCGAGC
>521-6
AAGTGGGCAATACGTGTGAACAGTGTGGGTTTACCGCCA
>522-6
GATTGTGGAACCATTTGCTCTGAGTAGGAGAAAGGCAGTAAAAAA
>523-6
CACCAGACAGGGGGTAGTCGATGTTCGATCGCGAGGTTTCTGGTA
>524-6
GGAGGAGTGAATTACATAATGTGCTACCGCTGTGTAGGCGGGAGG
>525-6
TTGGGTATTGTATAAGGCCGGGCCTATGGATCTCAAGGGTAGGTT
>526-6
ATGCTCGCACGAAAAAGTTGTGCAAATTGTAAAACTTTATTATGT
>527-6
GATAGCTCAACGTTATTCCGATTTTTAGGAGTCTTCTGAACGCAT
>528-6
GGTACACCAAAGATTTTGTGTGTAACTATCGTGGGGAAGGGGCGA
>529-6
AACATTATGGTGTGTAGGCCTAGATTTAAGGGCAGATGAAAGTTT
>530-6
AATGGGGCAGCTCGGTTGAATATGGTTATGTAGTATTTCATCGGA
>531-6
CCACATCGTTAATGTGGTTAAACTTTACCCATTCTACGCTGTTGT
>532-6
AAGTGACTTGAACTTGCTAAGTCATTCGGAATTGCAGATATTGGC
>533-6
TATGGGAAGGGGACGCTACGGGTCGCATGTGGGTATGCGAGGGTT
>534-6
ACCCGACACAACTGGAAACAGAGGGGTTGGGCGTCGAGGGGGTTA
>535-6
ACCCCATGCGGCGAAACAATTACGCGCAGTTTGACCTTCCATGGC
>536-6
CCAGAGAAAGGGTTAAGTGTAAGCAGCTTCACGGTTTAAGTACCG
>537-6
GGTCTGAGGACGGATAGGGGGTGAACTGATGAAGTTACAACGCTG
>538-6
GTTTACAGCGTCGGTATCGTGTTGGGTGAG
>539-6
AGGCTAATGACGCGAGGGTACAGTTGTTCCAGTTTCTGCGATGTG
>540-6
TATATCCTGCTACGAGGTTGGAAAGGGTTATTGAGACTGTGTCTG
>541-6
TATGGATTGGTTCGCAGATACACGGGGGATGGAAAAAGGATTTAC
>542-6
CGCGGAGGAAATCTCCTTGCCTCAAATCGAAGCAACGACCTCATA
>543-6
CCATTAAAGGGCGACTGGGCAGATGGGGGTCTAACGCATTAGGTA
>544-6
TGTGGGGTTCGGTTAGGAGGGTAGTGGGTGTTAGTTGCGGTCTCT
>545-6
TCTAGATCGTAAGGGCTCAAGGCATATACGATGTGGTACTTGGCT
>546-6
TCGTAAAGATTTAGGTGGTAAGTAACCGGAAATCTGAGATAGGTT
>547-6
GGAAGAAGCTGACGCGATGGAATATTGAAGACGACGGGCGTGTAA
>548-6
TAGGGTAAGGGAAAGCTTTTGTGTACAGGCATAGTCGCGGGTTGA
>549-6
AGCATACGTGGTGTCCGTCCTGACTTTGATGTACTATCTAGCTTA
>550-6
ACCGATATTAGCGCGGGAGTGGTTAGTTCGTTTATATGTACTCTG
>551-6
CCCTTTCCGATTTATGGATTGCGTGATTCTTTCAATTGCGGTGCG
>552-6
CCAAATTAGAAGAGGTGATGGCAGGGGTGCGGTGAGCTGTTTACT
>553-6
ACATAAATACTTATTAGAGGACAATTGGGAAGATGTTTGACGAGG
>554-6
CGACTGCTTAACCCGGACCTATGTCAGATTGTTGATAGGGATTTA
>555-6
GTATGCGATTCGTAGGGTGAACAACATGCCCATCTTAATCGGAAA
>556-6
AGACGTGAGCGATTGGAGTTCGATCAATTGTTGCGACGGATAGAT
>557-6
GGCTGAAACATTAAGCCTTGAGGTAAGTAGGAGCCTAGGAGAGTT
>558-6
GGATACACCGGCGAGGTGCGGGACGGTGCGGACTCAGAGAGTGCG
>559-6
GGGGGATATACATGGGTCCGACGCGATGAGTACTGAGAGTACTTC
>560-6
ATTCACCATGGGACTGGGTTTTTTCGGGACCTGGACAATGGGGGC
>561-6
CGCCAGTGGCTGAGGACGTGGGGACCTTGCTAAAATACGTACTGT
>562-6
ATACATCATAGCGCGAGACGTGGTATCACGCCGCG
>563-6
CTAGGTCGTAAAGGGTTTGATTATTGGTGCTGGGGCGGAGAGGGG
>564-6
TAAAGTGTAGGTAAGGCAGGTGTACTATGCGAAAGCTAAGCCATT
>565-6
CAAAAGCGTTGGTTGACCTGGGTTGTACGGGGAGAGTGGTATAGG
>566-6
ACAGCCACGCAAATTCGAAGCTGTTGAGAGATGTCAGGGAGAGCG
>567-6
GTTTGGGGGTGTAAGGTATTTAACTTGCCCGGATGGGTACCATGC
>568-6
GCTGTATATAGGATCCGGGAGAACCTGGAAGCGCGATAGGTTGGG
>569-6
ACCGAGGGAGCATTGGAGGTGCCCTATC
>570-6
ACCCTTGTGAGCAAGTAATTGATTACGCGAATCCCTATCTGGTAA
>571-6
TACAGGATGGGGAATGGCATTTATCTCGTTGGTAAGGTGAATGGA
>572-6
GGGCGGCAAAGTATTTGCTAAAGCAGTAAGGTAAAAGGCTAGGTA
>573-6
AGTTTCGGGATAATGCTTCGAGGGGGTCCGGTGTAATACGTATTA
>574-6
ATCGCTACGCGAATAGTCTGGACAGGTGAAAAAAACTGCGCTGAT
>575-6
TGCCAATTTACCACTCAAACGGTAAGAAGGCGGACTCGAAGGGCT
>576-6
AGGATGAAGAAAACAGAACAGTTCGAAGTCGAAGTAAATCCGACC
>577-6
TACAATGTGGATCAATAGGAAGCTTGAGGTAGGCAGCTAAACGCG
>578-6
ATATACCGCACGAACCGCCTACGCAACGCATAGTTAGCTAATCAC
>579-6
GATGGATGGGACTTATCGTTGGGCACTTTGAAGTACTTATAAATG
>580-6
TCACGGTTAGGGCGACGAGATGCTCAGCACACGGGGGTGTAACTA
>581-6
ACTACAAGCAAGGGTCACAGGCTATCACGCTACCAGGGCCTTGTA
>582-6
TTCAAGTTGCAAATGTGCTGGGCAGGCAACCCGAGTCTTACTTTC
>583-6
CACATGTGTGTCAGAGCAGTCCGAGTAGTCGGACCCCTCAATGCC
>584-6
AACGCAGCTTAACCCGCAGCATACGGGATGGGTAAGCCGGCTGAC
>585-6
TATTCCCAGGTGTACGAGCAGGGGAGGGCCAAAAGTAAACTGAAG
>586-6
ACCGGAGAAACTACCACGAAGTATGGATTTCGGGACTATACCTCC
>587-6
GGGTTCTGCTAACATTTTGTAACGTGTTGGATTCCTCTGAGCTGC
>588-6
GCAATGTATGTCAGAGTTTGGAGGGCAAGGGGG
>589-6
TGATCGCTGTTCTTTTCAGGTGGCGGGGTTATATCCGAGGCTTTG
>590-6
GATAGAATGTAGACGGGGGGTGGGGGAGGGCGGTAAGTTCGCGTG
>591-6
ACTATGAGGAAGAGCAAGTTGACCTCGGGTGATATAGTTATGGAG
>592-6
ATTCAGAATTGGTCGCGGGGCATTGAGGCATAATTTTGGCTCTCG
>593-6
AAACTGAGGACCCACGTAGACACGAACAATAACTTTGGGCAACTC
>594-6
ATTGCGCTGAAATCGGTGGTCATTTAACGGTAGAGCTTCGGTTTC
>595-6
GAAGGAGTGGAGGACAGAGAACAGCAAAATTCTTAATGCGTATAG
>596-6
GCAGGACTCGATCGGTGTGTTCAGGAGGAACGTAATAGTTAGGGT
>597-6
TGCTTTGGTCTTATGTCGCACATCATTACTCTCACTTCTCTGCTC
>598-6
GGCCTTCACACATGATGACCGCTCCTTAAACCGGAGAAACTCTAA
>599-6
GTCAAGTGAATTCGAACGCGACCAGGTGGTGGTAAGGGTGGGGGG
>600-6
ACACATGCTTCGGTATAAGTTTAGTAAAGGGTAATATGAGCGTAT
>601-6
TCTATGTCCGGAACAGTTATACAATAGTGGGTAGACGTGTCGGGT
>602-6
ACTAAGCATTACCACCAGATAGTGGCTTTAAGAGAGGGGGACTGC
>603-6
GTCTGTGATAGTGTATTTAGTATGGAATAGGCGTGGTAAAACCGG
>604-6
GCATATCTGCCAACTTTGTTGGTAATCGCTTGTTCGCGTGTGGTT
>605-6
AGTAGCCGAATTAATGCAGGCGAAAAGGGCATTTACCATAAAAGG
>606-6
TTCCCTCACCGTAGAGGTGTTCAGCCTGACTACTAAAAAAATCGA
>607-6
TTCACAGGACAATCGATTGACGGGGCGAACCCCAGCCATTTGCAC
>608-6
CCCAGGCCAACTGGACGATAGGGGTGACTAGATTAAATCGTACCA
>609-6
TTACAGTCCATAACGCGCAGGGTGAGCAGTAATATAACTTACGCA
>610-6
AGAACCTAACCTGCTGCTGTTGCAAAGTCACAGTCTAATTACGGG
>611-6
GGCTCTGAAGGATGGTTAAATGTGGTTAGTGGT
>612-6
CGACAATGCCCGAATAGCATGTAGCTTCGCAAGGGGACCGATTAT
>613-6
GTCCTTATGCTTGTATATAAGTAGTCGGGATCTGAGTGGGATAGG
>614-6
TCGCAATGGAGTAGTCCATTTATTGTGCGCAAAGACAAGTAGGCT
>615-6
GCATTAAAGGCGATGGGCTGTTCGGTGGTCGGTACCACCCGTTAA
>616-6
CAGATTTGGTTAATGTAGAGGGGAGGGGGATCGAAACAATGCGTG
>617-6
TGGATACTAGGTGTATCTGCTTAGATGGAATCTGTGGGTAAGTTT
>618-6
TCATATTCACCGTCCCCGTCATGACGAAGGCAACAGAGCATCTCT
>619-6
GAGTGCAACGAAGGGCACGGGTTAGTTGTTGCGTATGAGCTGGGT
>620-6
GCTAACGTGCGAGACGGGTAGGCCGCGGCCAGGGAGGTAAAGACG
>621-6
ACTCTTTGAACCGCATATGCTTTTAGTTAGTTGAATAACATGCCT
>622-6
AACGGTTACGTCAAATAGCTCGCGTTAGCGCGTGAGCCGGAGCCA
>623-6
ATGCATTTACAGTGTAAAAGGGTGGTACATGAGAGGAACGGATCA
>624-6
CCCACTTTTCTAGGCTCTGAAAAGACACAGGTCTACGGATTTGGG
>625-6
ATGGAACTACGGTATGCTTTGTGCTTTAGAGTCTGTATGTTTGCT
>626-6
GTAAAAGAGGTGAAGCTATGCAGGCGTAGGAGAATAAACGAGTTT
>627-6
AGTACCGCGAATAATGAGGGGGTAAAGTTCGGAGCAGTTAATGGG
>628-6
ATAGAGATCGCCGGGATAGCGTTAAGGTTTAGCTGGATGTTTAAG
>629-6
GCAACTGGGAATTCTGTTTGTAAGGAAAGGGAGACTTCTTCCCGC
>630-6
GTGGGGGGTAGAAAATGTCAAATGCCCTCATGAGTTCTCGTTATC
>631-6
GGTGGGACTTCAGCTTTGGTCAAAATCTTATAGTAGTAACGATTT
>632-6
TTAATTGTCGGACGGGGGCTGTAAGTGGGTTTAGAGGGTATTGGG
>633-6
GGGCGAACAGGGAGAGATAGCGTAAGTTGGGTTATAACTGTGTAT
>634-6
GGGAAGGGCGGTGGGTCTGACAACTATGGTTCCGGTGGATCCTTG
>635-6
GGAGGCAGGACGGTTAGTTTATAATGGAAGTTATAGTTCTATGGC
>636-6
TGGGATTGGGTTGGCCGGGGCCCATAAGGGAGTAATCCCAGCATC
>637-6
GGGCGAGATGGGATTGGGATCTTATAGCTAGGTGGAAGCAATTGA
>638-6
TTGGGCGGTGCTTGGGGGAGGCAATTTAACGGGGAAACCTGCAAG
>639-6
GAAGAAACAACAACTCGATACGTGTATAATTATGTCGAATACTGT
>640-6
CGAAAAATTTGATTCGAGGTTAAATGATGCTCGCGAGCCTGATGC
>641-6
CCGCACTGTCTTATTTATTGGAGGAACTCCCCAATCGTTATTTGG
>642-6
GCTTTAGTATCCAGCATCGGTCCAGGCCGCCTATTCGTGTGTTTC
>643-6
CGGAATATAGGCATCGCCCAGATGCATGAGAATTGGTCGTCCGGG
>644-6
AGATATTTTTGCAGCGAACGGTCTCACTTACCCATGGTAGTAGAT
>645-6
GGAGTGCCGTTTGTCGGTTTTGGGTGATCCCTATATAGTTAGTTT
>646-6
CCTTATTCTAGTCGTATGTTAGGGGGTAAGCATAGGACTT
>647-6
TTGGGAGTGTGGATTATTAGCTACAGATCGCTATCGAGGGTTGGG
>648-6
GGCGTAGTATTTACTGAGAGATACAGCCCTGGTCTGAAATTGACT
>649-6
GTGGGGAAATCGCCGGCGCTGGGGTTTCTGTGGGGATAGATGTGG
>650-6
CTGAAGGCGCCATGTCCGCAATCGTGTGCAGTGTCGGCTAATGAT
>651-6
GATTAATGAGTTTCTCACGGACGGAGAACTCCTCAAGCTCGCATC
>652-6
TTTGAAGTAGGCCGCGAAGAAACGGTAATGGCAAGTATGCGTGGA
>653-6
GTGTAAACAGCATTGATTCGAGGTCTATCGGTTGGTGGGGGAAGA
>654-6
CGACCAAACCAAAGGGTACAGAGGGGGCAACCGTATAATTACAAGG
>655-6
AGAATCCTAGGTGCGTAATGGGTCTGTTTAATGCATCTACGTGGA
>656-6
CGAATTATGGCGCTCTCTGAGGACGAGGTATGGACTTGTATAGAT
>657-6
CGAAAAGTAGTCGGGCTCCAAACCACCGAGGCGAAAGGCGAAGGG
>658-6
GCACGATTGTTTCCGGTAAATGACGAACCGGACGAGACGCCTTCT
>659-6
GTTTATATACTGACTGAATTACTGGGTCTTAATGCAAAGGGACCC
>660-6
TGATGGAACGGAGGCTATGACTCCGAGGGAGGTCGGGTTTTTGGA
>661-6
TTAGCCAGTCTAGTTGCTGCGCAGGCGATATGGACCTTAAGTAGC
>662-6
GATCAGGGGCGCGGCCCTCTCAAGCGCAAGGGACGACAGGTGGGA
>663-6
AGAGGGCCGAGAGGGATATTTCTCTTGAATAAAAGTCGGTGGTTA
>664-6
GTTATGATCGGGGAGACGGACCGCCCGTCTGGCTAGTTGGCTGCT
>665-6
TCCGCTGTAGTACCGGTTGGGAACTGTGGAAGGTAGTTGTATAGG
>666-6
TAGAGAGGTAGGCATCGGATGAGTTATGGATATTACGGGCTGGTA
>667-6
GTAGGCGAAATGTCTGCTGTCCCTCGTT
>668-6
GCTACAGGTGGTATAGTCACTAACTGGTGTCTAATCGTACGGTTA
>669-6
ATTGTTCTAACCCATTAGGACGCATAGGAACGTGGGGTCGTTTGT
>670-6
TTACGGTAAGGTAATCAAGTACTCTAAACACTGGT
>671-6
TTCGCTAAGGGACGAAATTGGTTAGGTGTTAACTAGGGGTTAGAG
>672-6
TAAATCTGGGTCTGCTCGTGTTGCCTCCCTTCATCAAATATGCTT
>673-6
TACCAACAAGCAGAACACTGGCTTTGGTTGTTATC
>674-6
AATAAGGCCGTATGCAGATAGGTTGGAGTGGGCGTGATCCCTCAA
>675-6
GGCTACCAATACCCAAACTAGCAGGCCACTAGGACTCTGGCATTA
>676-6
GAGGAGGCTTCAGAAGGTGTTGGGGTACGGTTCGCTTCACGCGAG
>677-6
TGCAAAGTGAATAGAGTCTGAGGAGTTGTGTGGCGCTTTTTAATT
>678-6
TACCTCGGCGGAGGGAAAGGCTAAGGGGGCCCCGAAGGATACAGA
>679-6
CGGAAAGGGGCTCGCCTTTAGAATATGAACTATCTTATATTCACG
>680-6
ACCAAGACGAATCCAGTTGCACCAAGGTTGCTGCTCATTCTTGGG
>681-6
TCCACTAAATCATCCCATACAATGATCGTCGGTGGTTCCTTTGGT
>682-6
ATACTGATGTCGTCGGTACTAACCCCGGGGCACACTAGCGGTATA
>683-6
CACTGTCGTTGGGCAAGTTTGCAGGTTTCGAACGACCCCCATCCA
>684-6
CGTTAGGTGATACTCCAGAGTGTATCGTGGATGATGTTTTTCTTG
>685-6
TACGGAAGGCCAGAACACGCGGATGTGGGAAGGCTGGAGCCTTAT
>686-6
AGAATCTGGTTTCAGAGGTCTATAGGTATTAGGG
>687-6
CACCTATAATGGATCCAGGGTGGCAAAAATCATTTGCGTTCGCTA
>688-6
CAGTGAAGACGTGCCCTCTGCCAGGGCATGTGGTGGGCGGCGAGG
>689-6
TCAGTTGGAACAGTGTAAGGCGGAGGCTGTAACAGGGGTTGGATG
>690-6
GAGACAAGCTCAAGAACGATGGGTGATGGCGTGTCATACCCGATA
>691-6
AAGGAGCGAACGCATTCGCGTGTGCATAAGGGGCGTGGAATCTTT
>692-6
TGACAATCATTTGTATAGATATTTTTGCAACTGTAAGGAAAGAGA
>693-6
TGACCGTTCCCCTCAGGGCTATGAGTAGGCGCAAGAGGGCTAGAT
>694-6
AGTGCGCTCCTAATATTAAAGGGATGAAGGCCATGAAGGGAGAGT
>695-6
ACGACGCCATAGATGAGCTGTTAAAGGTTCTTAAGGAACAGGGGA
>696-6
GTAATGGAGGTTACACGCTATGGTTGTGGAGACATAATGGTAAGG
>697-6
ATTAAGGAGTGCTGAACTGGCGTAAGGGTACGAAGGTAACGGAGG
>698-6
ACAGCTGTAAATTATAGTTTGGAGTTAGTTTCAAACGGTTAGGGT
>699-6
GAGCAGGATATAATAGGTTAAAGCGGAAAGAATACGTGTGCAACA
>700-6
TGTCTGGGCAAAGTGGGCTGGGGTCGTCCAC
>701-6
TACTGGTGCAAAATGGCTGTCTTCTCAATAGTTGGATAGACGTGC
>702-6
ACAACGGCTAAGGTTTTGATGGTTGGAAAGTGTCGCAGGTAGAGC
>703-6
AATGAGAGATCGGGGAGCTCGGGCGTGGTTTAGCGTGTAGTGGGA
>704-6
AAACAGTGTCTTTTAAACGTCGAGGCGGTAAATAGTTGCAGGTTG
>705-6
AGCTATCGCGGGACGGCGCAATATCGTGAGGAGGCGCTTGAAGGT
>706-6
GACTCAACAATGCGGAGTCGTTGTGGAATGTGATGGGATGGATGA
>707-6
GAACGTCACTTTCATTGAGAGTGTCCAATGCATCGTTATGCATTA
>708-6
GAGAAGCACACACGTGGCTTGGATCACATTGCGT
>709-6
GCTCAGAATAGATTCAGCAACCGCTTATATACCATAGACGTCGCA
>710-6
GAGCGCTAGGGGAGTCATGTTCTATCGCCTCGAGGGCCGGTTTCT
>711-6
GACGGTTATCATATGGAGTGGTTAGGTTCGGGGTTTATTAGTAAA
>712-6
CAGATTGGCTTGCATCATAATTTGTGTCT
>713-6
TGGGGAAGAACAAACATTAAATTGGCTCCGTATATGGAGTACGCT
>714-6
ATCTTACATGCTGGAAGTGAGGATCAAGGTGGTGTTTAAGCGGAG
>715-6
TGAGCAGGATCAGACCGGTGTCGTTGTTTGTAGGGGGAAATGGTG
>716-6
TTGGGTTGTGCAGAGGCCTTGACGGTATAGAGGGGAGATGTTCTA
>717-6
GTACCAGGCCGTACATGGTAAAGTAGG
>718-6
GTTGCGGTGGATTCTAACGACAAAAACTGAACTAAGGCAGGGGGG
>719-6
ATAGGATCGTGCCTGTGGTTGGTGAAGTGGCATTGGGGTATGTTG
>720-6
CGAAGCGCGCGATGCGATAAGGCTAGAGGTGGAGCCCATCCGAAG
>721-6
TAAAGTGGAAATAGAACGAAGTGTGTGTAGTTAGATGACGGATCG
>722-6
AATCCAATAAGTTGCCTGTGATATATTGCCCAGAGGGGATAAACT
>723-6
GTTCCCGCCTCTAAGCATTAGGATGCGGATATCGTGGATGCTCTT
>724-6
GTGCGGGAATTCTGCCGAACAGTCTACGAGGAAAATCGATTGGAG
>725-6
GGAACAAATAAATAAGGGGAAAGACAAACCATGTAGAGAACGAGC
>726-6
AGAGGTTGACCATTGTTGGGACAAGTGAACGAGCATAGAGCTGTA
>727-6
GATCTCGGTCTGGCTTCGGTTAGTCAACTACCCACCCAATTAGAT
>728-6
AACGGGAGTGAAGTCAGGGGGCAAGGGGGGCTATGCATGGCGGTA
>729-6
TGCCGGGAGGCTAGGCCGCATACCTCTTGGAGTTTCATAAAACGT
>730-6
TTTTTAGATGTACGCCAATAGCTTACAGTGTTGGGCTCGTGATGC
>731-6
GTGGGTCTTCGTTTGTTGAGGTAGGTCTAAACTCAAACCTTCGCA
>732-6
ATGTCAAACCAAATATCGCCCAGGCCGACACTATAAGAGCATCTT
>733-6
AGCACACCTTACTGGGGCTGTAGAGGGTCTAAGGTGTTATTTCCC
>734-6
TTAGAGAGGGTGCTTCCGGACGAACGAGACAGGGGACGTGAGTGG
>735-6
GGTTCGTAAAAGTCCATGAAAAGCGTTCTTAAGTGGATTGTGTAG
>736-6
ATCGTTCGTCTGATTATGCGCATTATCTCCTGGGATCTTACCCTG
>737-6
TCAGTACAGGAAACGCTAGTTTAAAACGCGAGGAACCCCAGAATG
>738-6
ATCACAGAGGAGGGTGACAGGTGTAGGGTACAGCTAAATAATGCC
>739-6
TCGTGAGGTCAGAATGGGGAGAAGGTAGCCGGGGAAAGGTGATAC
>740-6
CTGTAGGCAAAGGATTACGTGCTTCGATGTGTGTAAACAAGGCTG
>741-6
TAATGGAGGTGGAACAAGGGTGGATGGTGGGATGTCTATCGTTTG
>742-6
AAAGATTCACCGTAATCAGGCTACGTCGGAAGGTCTAATCCTAAA
>743-6
GGCGGTTGCGGGGTGGCGTTGGGCAGCGAAAGGGGAGTCCATTGC
>744-6
TCCCACCGGGGTTTAATGTCTACTCACAGTATCCGATCTCCTCTA
>745-6
ACAGGGCCAATTATTGGATCTGAAGCTCGTAGCATCTGTGGTTTT
>746-6
TCTAGATTGGGGCCAGTCATCACGTGTTATCTATCGTAAGAGCGT
>747-6
ACGGACTTCTCTGATAGGGAGTATTTAGGCTTGATGGGGGGGGTT
>748-6
GGTCTTGGGGTCGCTCGGGGGGTAAGAATCTGTCGTTTTTTGTAT
>749-6
GGAGCTACGATAATCTGCGGGAGTTGTGTAAGGTGAAGCCTCACG
>750-6
CTCGGGGCACATTAGGGTGACAAAAAGGCGAGGTATTAGCATCAT
>751-6
AAGGGGAACAGAAAGATTCTGTATGGAAATTCAGGCGGAATATAA
>752-6
TGTAGCGCGCGGGTGTCACGTTTCTTTGATTGTGCATGTATGTTG
>753-6
CGGAGAAAGGGCAATAGTTGATAGCGTCTTGCTACAGTTGGTATG
>754-6
TTAGTCTCAGTGCCAGTGTGCGATGAATTTAATATTCGTCTGATC
>755-6
AAAATGTGTGGGGAATGACCAATTGATTTTGTGCGTTCTTACGCG
>756-6
TAAGCGCCGCATAAAGATTGGTGTAGTGCTAGGTTCCCGGCGTAA
>757-6
CTCGAAAGGAACGAACGCGAGATGTTATTGCTGTAGCAGTAGGAG
>758-6
AAGAATTTCTGCAGCCGGACCATCGTTCGTGGAACGCATTCGAGA
>759-6
TCTAGGGGGCAAGATGTCGTCTTGGTGCTCCGCGGGAGGGGCTCA
>760-6
CCGGGACGGCCTGATCGCAACATTCATGTCGATGTAAGAGCGGAA
>761-6
AAGGTACAAATTCGTGGGAGGAGAGGCCCAGGCCAGGAGATCGGA
>762-6
GGCCCTTTAGGTTCAAGTGGGGGGAGTTGTGACTTGTTCGCACAG
>763-6
CAAGGCAGCCTAAACCGAAAAGCTAAAGGCAGAGCGGGTC
>764-6
TCAAAAGGCTGTTTACGGTTAAGTATTCTGTGCCACCCTAGTATC
>765-6
GCCAACAGCAATTCGGCGTTCCTTAAGGTGAGCGCGGGAAAAGCC
>766-6
TGTAATGATGAGGAGCACGCAAAGCAGTGCTTGCAAGACTCAGGG
>767-6
ATGCTGAATACCTGGATGTCCTCTCTATAGAGAAAATGA
>768-6
TAACCGTCGAGGTAGGTGGGCCGAC
>769-6
ATAGAGGCAAAGTTCTGGCGCAGTGGGGATGATGCGGTAGGGAGT
>770-6
AGCAGAATGGGGGACTGAAAGCGATATCCCTATTGAGT
>771-6
AGTCCGTTAGTTTGTGCAGGATTCGGTAGTGAAGGCTCGGGGCGC
>772-6
CTATTTATAGTTGTATCCAGGTGGGTTAGTTTCTGATCTTGCGTG
>773-6
GGGTGCGCAGGATTGTTATAGGGAGATAGAAGAGGGGTAGGCTCG
>774-6
ACAGGTGCATACAGGTTTCCTCGGGTAGCAAGG
>775-6
AAGGCATTCCAAAACTGGAGAAAATCTTACGTAGTCGGTAATCTC
>776-6
AATTTGGGCGGTTGAGATGAATGTGGAGGGAGGGGGGCTGGACCG
>777-6
TCGAGGTCGGCGGAAGGAAGAGATAGCAGTTCGATACATGAGGGT
>778-6
GATGGTGGTGGATGGGATTGATTATCACCTTACAGGTATTCCAAA
>779-6
TTCTGTTCGGTCAGTCAGGGAATTTATGAATGCAAGAGAACACCG
>780-6
TAGTCTAGAAAAAACGGCAAATAAGATGTTTTAACCCCGGTAGGC
>781-6
GCTTTCAGGCCGACTCGCCGGGTAGAGTGTCCAGTCGGGGGTGCG
>782-6
GTCAGGTAAGTTTTGATGTTGCGGTGGGGCGGAATTAGGCGGGAC
>783-6
CCGTAGAAAAGAGTGTTAAACTGGCGGGGCATCGAATTGGATTGG
>784-6
GATTCGGGGTTATATCATTCTCTTTACGAGCTGGAATAGGGGTTT
>785-6
AGCAGCATATCATACTAGTATGAATGGTCCAGGATATCAGAACTA
>786-6
GGTATACATTATAGTAATCATACGAAACGGTGTAGGAGTCTATGC
>787-6
GTTTATATCCATGACACGCTGCAGTAAGGACATATGCGCTGTCCA
>788-6
ACATCTGTCGGACGTAAAGTCAACGTATGGCTCCGCTGCTTATAT
>789-6
GGTGTTTACTTTCGCTGAGGGAAAAGGCGAGGTGGGGGAGTATGA
>790-6
AAGTAAGACACACGAAGTAAACGGTCTTCCCCC
>791-6
TAAGAGCAAAGTCAGGACTGTAGTGCGACCCGTAGGTGTTCGATG
>792-6
GATTGGAAGTAATCAGGTTTCCAGAGCCATGGATCGGGGGGTGAC
>793-6
CGAAAGTGCTAAGTTCAGCCAGGGTGAAGTGCGTGGATGGGGGAC
>794-6
GAAGCGAGGTAGTGGATACTATATGGGGGGTCGTACGTACTAGAC
>795-6
CGAACGAAACTGGTAGAGATGGGTCAACGCTGATGCCAGTCGGTGG
>796-6
TTGCACAGGGACGGGAGTGCCTGGCAGTCAAAGGGGAATCGGTGC
>797-6
GGATCGCCCCAATACTGCGTGTAGTGGA
>798-6
AGTTTCGTGCTTCGCAGATCTTAGGGTGTTGCTTACTATTGTATC
>799-6
AACGAATTGAGGTCTGGGTAACGTTAAGTGAGGGAGGGTCGAATG
>800-6
AGCCGGATGCTTCCCCTGACAAAGGCGGCATATGGACGCTTTGGC
>801-6
GTCGTAGAACGGCGTGAATATTCTGGTAAAGCAGGAAAACTATGG
>802-6
GGGACCGTGGATGTATTGAGTAAGTAGGGTGACGGACGCAGCGAA
>803-6
GGGAATGTTATCAAAGATTCATTCTGTCAGTTCGTACCGTAGGTG
>804-6
AAGGAATGTCAGCTTTAACTAAGTTGCGGATACATTCCG
>805-6
TACATGATTAGATGAGCCTCGGGCGTTTAAGGCCGGTCCTAGCTG
>806-6
AAAATCGAGGAGATACAGCGGCACCTCGGGTGCCAGATTACCGCG
>807-6
AGAGATAGCGAAAACCAGAATAGCTCGGTGGTTATAAGGGGGGAC
>808-6
CTACGTGACTGGGAGGGAATGAGCCAGAGCATAGTCCGCGCATCG
>809-6
CCGCTGACGCAGTATTCAGCTGTACGCTACTAGGCTGTAGCTGGA
>810-6
CCCAGGGGATTGTTAGCTCGGATTCCGTCTGGTCGTATTGAAATG
>811-6
TGAGATCGGGAGAGGAAAGCCTGAAAGGCTTCTAAGTTCGTGTTC
>812-6
ACCACGGGATATATGAACTCCTCCGAACGCTTTAGTTGGTTAACG
>813-6
GTCAATTACACAAAACAAAGGTTTAGGACGCAGCCTAGCGATGTA
>814-6
TGCAGTATACTTTATCATATCCGAGACGCAAATATCGGTCTCTTC
>815-6
TGTTAGGGGTGACGTTATGAAAATTATTGTGCGCA
>816-6
CGACATAGACTGCAAACGAGGGCGGGACTTGGGTCAATATAGGAT
>817-6
AGCAAAGACGAATCGATAAGCGTTAACGTGTGTGGTGCTGATGTT
>818-6
GCTCAGGTAACCGTTTGATAAGTAGGTAGGTGGTTTTTTACACTT
>819-6
CTGCAGTGTAGTTTGCACAAACGCTAGTCTTTCTCAACGTCTCCA
>820-6
TCCCCGTATCATATTACGGTTGTGGCGCATGAGCTACAGATTTGC
>821-6
CTACAGGACGAAGAAGCTTAGTGGTCATTGAAGCCGAGTGGACTG
>822-6
TGTTATGTTGGGTCACAAATGAAATACA
>823-6
AGGCAGTGGGTGCGGGATGGGGGAGAGGCGAGAAGGGGAAAGAGC
>824-6
ACGACGAGCCGGGCAAAGCGGGAAGACGCGGAGATCTTAGAGACC
>825-6
TAGCTTATCACAGTTTTTAAGTCGTTTAGCTTACGCTCACGGAAC
>826-6
GAGCTTAAGTGTTACGTCACTGGGGAATATATAAGCGTAACACCT
>827-6
CGGGCTGGGATTAAATTGGGGTACATGTGTCTT
>828-6
ACAGATAACCTTTTTAAGGAAAGTAATCTGAAGCAGTTCGCGATA
>829-6
AAGTCGAAGTGGTGGGTGGATCTGTGGGCAGGCTCAAGGGTGTAG
>830-6
GGATTGGAGGTGCGGAGGGGTCAACACGTTGTTAACGGCCAGAGA
>831-6
GGAAGCTTTATTAGTAACTATCAATGCATTCTATCCGGTTTGCAA
>832-6
TCTCAACCGGACTTAAAGGGTGTAAGAATGGATCTCCCTTGGGGT
>833-6
ATGTGGGGATCATCTAGGAGGGAGTGATTCGT
>834-6
CGGATAAGCGACTGAGATCATTAAAATGCAGTTGTCAT
>835-6
TTCCGATGTTAGGTAAGGCCAGACTGGCCGTGCTCCTACTCCGCC
>836-6
GCTAATTTCACGACACTAACGTTTAATAAGAAAATGCGCGATTTG
>837-6
TAGACATAATATGTCCGCCCAAGTTCTGACGAGTTAGCGTGGTAT
>838-6
GTCAAGGACACTAACCTAGAATTTGGAGAGAAGCATAGCAATGAG
>839-6
AGGGGGTATAGGCTAGTAGGCTGAGGTCATAACTGTATGGGGTAA
>840-6
GTTTAGTACAACGATGGTCAGGAGGTAATAGTTACGGTGCTGAAG
>841-6
GTACCTTGGGTATGTACTTTGGCTAGCACTCACCGTATTGTGGGC
>842-6
GGGATGATCCCCTGGAAATTGCGTGGGTATGCTCGTACGGGCAAT
>843-6
TACAAACGATAAGTACAGGTGAAGGAAGAATGGGGCATCTTGTAT
>844-6
TCCTCACTCAAATCATGGGCCACTACAGTTCCGAAGCGGGAAACT
>845-6
GTCACGCCAGGTTGTAGACGGGTCTAGTATAGGCATGGTGGAAAG
>846-6
CGCTGTATACAGTACCTGGGTACCAGGGAGGGTGGTGTGGTTGTA
>847-6
GAAGATCTAACCGGGTCGTGTCTAACAGGATTTAGAACCTCGTGC
>848-6
GGCAGGGGGGTAGGTGTTTTAGATCTATTGCTGATGTGGTACAGC
>849-6
GGGGCGGACCTGCAGGTTTACGTGTGAGGTGCTGGGTGTGGTGAC
>850-6
AATCAGGAAGGCACCGGTGCGGAATTCAATTCTGTGGGGGTGATA
>851-6
CAGGAAGTAAGAGCACTTCTGGTAGCTGTAGGGAAAAGCCGGGGA
>852-6
TCTGGGCTTGCGTTACTTTCGTAAGTCGTCGCGGGTCAGGTTTGG
>853-6
GGGACGTCTAAGTACGCTGAGCTGGGATGTACAGATATCAGCTCG
>854-6
GAAGCAATAGAGACAACTAGTTACTAGATATATGTAGGGAGAGGT
>855-6
AGGATTTGGGGACTCTTCGGTTGGGGGAATAGGGATGA
>856-6
GCGCTAGGGTACAAATAACTTTTGTGCGCATGACGTGCCGGCGAT
>857-6
TCCCGGACATGGTAAATGGGGTGGTTAAGTTACAAGGATCGGTGG
>858-6
TGGGTGTGAGGCTATGCAACTTTTATACTTTAGGGTGGCTCGAGT
>859-6
GAGCAGGTTAAGATGCGGGCGGCAGATGCCGAAAACAATAGCTTA
>860-6
ACTTGGAAAGCGGGCCTGTGGCTACTCATAGAGCAAGACTCTTAT
>861-6
CAATAGCTGAGCAAGAGAAAGCTCAGGTTCGGATGTTGGGTGATG
>862-6
GGGGTAGTTCCCGGGTTCCTTTCTGACAAGG
>863-6
CCTTGAATCAATTGTGAAAGGTTGGATTTTGGAAGATGGGATTCA
>864-6
TGGAGGAATGGTGAGGCGAATAAAAAGTTGTTAGATCAGATTGTA
>865-6
GCAACAGGCTGTTAGTCGCAAATAAATACAGGGCGTACCGTGCAA
>866-6
GGGTCGGAGGCGGAAGACCTGAAACGCCAGCGTATACAGACCGTA
>867-6
GCAATAAATGGGGGGCCTGTAGACTTCACT
>868-6
AACCGTACGATAGTGGAAGGTTATAAAGGTGCGTGGGGAAGTTAG
>869-6
CCAGACCCGGATCGCGAGGTACGCTGGCCAGGCAGCAAGTATCGC
>870-6
GGCGCGGAAGGACAATGTCGAGAGCGCTGCAGCCTAGGGTCTAAA
>871-6
GTCTCAGGAGGGTTGAGCTGAGATAGGTCGGGGGTAGGTTGGGGA
>872-6
GGACGGCGCTGTCTGGCCGTCTGGGTAGGGATGTCGCTCCAATTG
>873-6
CAGGTAAAGTTTCTCGGAAGGACACTATCGCTGTAGGATCGAATG
>874-6
GTGCGGTATGGGGGTACAGAGGATGGGGAGCAGTGGGTTGATAGG
>875-6
CCCTGGGGGACTTGAGGGAAGGGCATAACGGATATTCAGACTGTG
>876-6
CCTAATAAGCCCTAAATCACAGATCGGGTTGGATGGCAAATTTCA
>877-6
TCCCTTTGAACGTCATATCTGTACTGAGATTGTTTTTATATACGG
>878-6
GAATGGTGTAGGGGCCAATGGTGAAGTTCACACTGAGGCACAGAG
>879-6
ACGAGGGTGGAGTGAACGAGAAAATTGCGGAATCTGTGTGTGGAA
>880-6
AAAGGAGATATGTAAGCGTGCCCGT
>881-6
CGCGGGTACAGGGCTGGTTGTTATATAGTCTGCATTGTTTGGGGG
>882-6
GAAACCGGACGCGAGAGAGGCGTGGATCGGGCCGTAAGTATAGTA
>883-6
AGCAGTCAGTAAGACGCGGCGAAGGCTATGGCAAACGAGGGACCT
>884-6
CTCGCCTGGGGGGGCTTAAGATAAGAGGTTATCTTAAACTGGATG
>885-6
GCCATTATAATTCAAAGTCAGTAGTAGGGGGATCGCAGGTGGGGA
>886-6
AGATTTTCGGTTATGGTAAAACCGCATCGCGTCACTAAATTGGAC
>887-6
CCCGCGATATGAAAGAAAACGCACCTTCGGTGAAAGTAAGGAAGA
>888-6
CTCGCGGAAAGTGGAACACAGCGCTGTTTAATTTTATGAA
>889-6
TGATAGGGATAAGGAAACTGTAAGGTTCATGGTAAACTAGATCTG
>890-6
TGGATTCATTCTATGGCCTTTGTCTTCACGACGCCCTGGGGTTCT
>891-6
TTATGGTGCGCGTGAAGCCGCGACGGCGAAGGTGTGTAAGTTGGT
>892-6
TGAATTGGTCTTAGGAACGTGTATAAGGCATATCACGAAGGCTGC
>893-6
GCGGGCTGTATCACACACCTCCATGGAGGCGCCATGCGGAGTTTA
>894-6
GCATATGTTTCTCGCTTAAAGGAGACTTTACTTAATTGGGGCGTT
>895-6
AATGGCAGTGCTTTTGCCCGCGCGCTGGGTGTAAAGGGGAAGGTG
>896-6
TCGCAAGAATTTCGTAACTGAAAGGTGCAATTTGGCGGGGGCTGA
>897-6
CTATCATCCCCACTTTGTAGCAAACGTGAATCGCATCAGACTCCG
>898-6
GTAACGTGGGGGAATCAGATCTCGAACGTGAGTCATAAGGTTGTA
>899-6
AACCGTAGAATCGGCCTACTTCAAGGTGGAACTGCCGGTTGTGGA
>900-6
ACACTTATGCCCCAGAACATATAACTCGCGAGTCTACAGCGTGCG
>901-6
AAGCCGGGAATACTAGATGCGATGGGATACAGACTCTGAGGGAAC
>902-6
ACTTTCTGATTTGGTAAATGCGGACACTATTCCTCTAGTGCTGGG
>903-6
GATACGGGGGAGGCGAATGTAGTGCTTAAAACGAAAGTAGTAACA
>904-6
CGGGGTAGAAATAGATTGGGGGGTATATTTAGGAGCGGTCAGCAA
>905-6
TATTGACTGATGGAATGCCGTTGCAGTAAGGCTTTATTTTGGGCT
>906-6
GTGCAGACAGCTAGTAGTGGTGACTTTCTGTCCAAATCAAGATAA
>907-6
TAGCACGGGATTAATGCGAGAGCATAGCATAACAGGAAGGGGCAG
>908-6
AGTGATAGTCGGTAGTCGGAGGTTGGGTAGTCTGCCTACTTCTTC
>909-6
AGTAAGAACCTCTTTATCAGTCTAAGGAGTTGGTTATCGTAGGGC
>910-6
TATAGGTGAAATAAAGCGTATGGGTCAAGGGGTAGGGGGTATGAA
>911-6
TCCCATAGTTAGGCTCAGTTATGGTTATTACGTTCAGGGGTAGCT
>912-6
AAGACAAGTGATCCCTTGGAGTCAGGAAGGGGGGTTAGCTAGAGA
>913-6
ACGGACGTAGGCTAGGTACTCAGAGAAGACAGTTGGGGATTCCGA
>914-6
CCACGTGAAGCCAAACGTAATTTGGCTGACAGAGTTAAGAAGAGC
>915-6
AGACTAGGAGCTGTATCGGAGCGAG
>916-6
CCTTGCTTGCAAAGAGAATCATAACACGTTGGTGTCCATTAGGGG
>917-6
ATACCTCAACTAAGTGAAACGTGTATGCTATTGTGTTGGCGTATT
>918-6
GTACGCGATCAAGATTGGTAGTCGGACACTCAGGGCAGACTGATT
>919-6
AATTTGAAAACAGACTTGGGCTTATCTTGTGGTAACATGCCTGCA
>920-6
TGTGTGGGGGCTAGAATAACGGATATGCGTTAGGCGGGGAGATGG
>921-6
GAGCGATCTAAATGGCGTAATTAGCAGAGGGTTGTAGTCTGCTCT
>922-6
TTAAAGGATTAAAAGGACCGCATAGCCGAATTTCATTCGAACATC
>923-6
TGTTGGAGGTCATGGTTCACCTAGGTAACGGACCC
>924-6
TATAGAGATTGATAAGCTCTGGGGGTGGTGTATTGTGGTGTGGGT
>925-6
TGTACTCGGAAGGTGCGTTAAGCACCGCGAGGAGGCTAGGACAGA
>926-6
TCAGATACGGGTCACTCATAGACTCGCTCTGTTACTTAGATACAG
>927-6
CGCGGCAGGACGCTATCAACCTTGAAACGGTAATCACTGGGGGTA
>928-6
GCCGAGTCATGGGCGCCCCTGCCAGCTAGGGTTCCGGGTATACTG
>929-6
GGTCGCATCTGCCTGAAATAGGTTAACATGTGTTGGGTTAGTTGT
>930-6
GCAGGATGTGAACACTTATAAACGA
>931-6
GCTTATCTCAGTCTCCGTGCTCATAGTCGAG
>932-6
CGGAGCGGAGATCTTACGTCGTAAGATCGCTATCGGATTGTAAAA
>933-6
CAATTTCGGTACCCGATGGCCTTCGGTTAATGATATAATTCCTGC
>934-6
GGGGCCAATGTGAGCAGTGTAACGTAAGAAAAGCTAGTAATAGGT
>935-6
GAACGGAACGGTCAAGATTATTTCAAATACGTTTAGGGTCGTTTA
>936-6
GTACACTCCAGGAATTACGGCTATGGGATGTAACTAAGAGAAGCT
>937-6
CTGATATGTTCTCAAAAAGGTATCTAAGAAACTGGACGATTTTTC
>938-6
TTGTTGTAGTGTTCCAGAGAGCGAAGAGAGGATAGGGGGTGCCCT
>939-6
GCTTCGGAGAGAGAACGCAGAAATCTCCCCTGTCGCTAAGGTTGG
>940-6
TCTCACAGGGATTCGTGACTGTGGTAATCGGCATTCCCCCCTGTG
>941-6
GAGCTACTGAAGACGACCGTGTCAGAAATCCGAGGATGGTATCGA
>942-6
ACGGGTAACATAAAGAGGAATATATCCTGTGTACTTAGCAGTTGG
>943-6
ATACAGAAGAGGCTTACAGCAAGCGTCGTATGAAGGGGTGGAGAG
>944-6
TACACATGTATTAATCGCTGGGAGATAACAGTAATCCGAGGGGAC
>945-6
GGTCAAGGAGGCACAAGCGGGAGAGCAGGCTCCAGAATTGAAAGA
>946-6
GCGATCGGTTTCTGCCTCTGGTTGTATTAATCATGTAAATTGGGG
>947-6
CAGGAGGCTAAGACGTGGGAGTGCTGCCTACCCCGTGTGGGTGGA
>948-6
AGCCGTGTCCCGATTGAGTGGGTAATGAAAGTTAAATGGTTGCCG
>949-6
TGTTCTGGCGATGCAGTGTATGATGTGATGT
>950-6
CGACACTATCGCCCGTGGGACTGTGATGATACGCTACCCGAGCCT
>951-6
CAAAGATACGGCCACACTTGGTGTGCTTGATGCTCACGGGAGTTA
>952-6
GCGGAAGATAAGCTATTCTTGAGGTGGCGCATCCTCTTCGGAGAA
>953-6
GGTTTGTCGAAAAGTCTTCTGGCAGTTCAGTTTCGGTAGATAGGA
>954-6
TTTAATGGCAAAGTCAAGGCTCAGTGTTAGATCAATATAAA
>955-6
GGTTAGGCTGCGTAGGTGGTTTGATAGGCCAGAAATCTTCTTGAG
>956-6
TTGACGTTATATCCTCGGGTTACTGATCCACTTATAAGGTGCCTA
>957-6
GGAAAACGCACGAGGGTCGTACGGGTTCGAGGAGGAAGGGATGCC
>958-6
AGTCCGTTCAGGAGCGAGAGGGTGAAGTCGCGGTTATAGGGACCA
>959-6
ATTCAGACAATTCGCGCGAGATTTGTAAGGTGGACCGGTTTTGGT
>960-6
AGTGTTATGAAAGCCCTGGGTTGTCGGGTGGGGAGATCGAGTGTT
>961-6
TAGGGTCCGAACCAGAGGTTGTACC
>962-6
AAAGTGTAAGAAGGGACCCGCGGTCAGTAGGGTAAGTGATGTGGC
>963-6
GGGGAAATCTACCCACGCGGAAGTTAGCGCTGCTTTCGTAAAAGG
>964-6
ACCAAAAGCGAGAGGGGAGTTATGGGTGTTCTGGCCGGGGAATTC
>965-6
GACAATATGGAAGAGCCACCCTAAGGCGAGGTATCAATGGCATAG
>966-6
GCAGGATCTATTGAGCCGTGGACAA
>967-6
TGTAACGGGACGGACCATCTGCGGATGTGGGGGTAGAGTAAACGA
>968-6
GTAATCTAGGGGAACTAGGTACTCGGCTGAAAGGTGTCTGTCGCG
>969-6
TTACCCGTTAGGGAAGTGGAATAGTTGTTAGTGAAGACGCAGGAA
>970-6
AGGGCGGGGTCGGAATATGTTGATGTGACGCTGCTTGTTTAAGCG
>971-6
GGGCCATGGGAGTCTGTCTTATAGAACGCGATGATATGATGCGCA
>972-6
TATCATCCCCAGGGGGATAACCTTAGGGCGGGGACGGCCCGCTTA
>973-6
GGTACGTATTTAGGCTTTAACGTGATAGTTTAAAGGTGCTTCTCA
>974-6
ATGGTACGCGAGACTCGGACAGGGGGGACGGGGCTCAAACATCGT
>975-6
GAAACAAGGCGGAGAAGATTATAGTGACGTGACGTAGGTCCGAGC
>976-6
ACGTTTAAGGCTAGACTGATAAGAGCCGTGGATCGATCTACGTGT
>977-6
CCAGCGAGGGGAATGGCGCGATTCTAATCATGCTG
>978-6
TGTACGTTCGAAAAAATCTACGTCATAATACCCAGTACACTAGCC
>979-6
ACACACTAAAGAATCAATCAAGCCGACGAGGGTTCAGAGTTAAGA
>980-6
CATCAATGCGTTCTAAGGGGTCCGGTTAATAACTGCGTTGCGAGC
>981-6
ACTCCAGGAACGGAACGCCCGAATTGGGCTCCGGGGTGCAGCATA
>982-6
AAATATTCGGATTGTACATAGTTGCATATTAATGGAAAGCTGCCT
>983-6
GGTCGGGAGGAGCGCACCGAAGAAGGGTGCGTCGCTGCGGAAGGA
>984-6
AGCCGGGGGGGTTTTAATGCGTGGGGGGCAAGTGATTTTGAGGTA
>985-6
CATAGGGTCTGGCGGCTATGACGGAGCTTAGCTATACTTCTGCGG
>986-6
TATGACGTAAACTAAGAAGTTTACAGCTACAGGGCTGAAGCGTTA
>987-6
CGGGAAAACTTGGGATGATTGCATTTAACCGGCAATATTGTCGGG
>988-6
ACACTCCACTAACGGCGGGCAATAGCTGGGTTCGCACTATTCTGG
>989-6
ATGTGAAACAGGCAGTCAGGCCCAAGAGGCAGGCTTTAATTTATA
>990-6
TAGCGAGATATACTCGGAGGCAAGGAAAGATTGG
>991-6
ATAACAGGTAAAAGCGGGGGCGGAGAATGCGGACGTTTGGATCTT
>992-6
AGGTCATACAGGTGGGGGAACCGTCTGCGGCGAAAGTTTGTATCC
>993-6
TGCGCGCGACTTGCAAGGAATAGATATATGGGAGAGCCAAGAGTG
>994-6
GAGACGGTTGCGCTATGATGTCTCTGGAATTGCGAGGAGACTATG
>995-6
ACCCAGCTTGCGTGGGCTTTGGGGGGAGTTCAAATTGGAAGGGGA
>996-6
GATACCTTAAATGGAGATCAATCTCATAGCCGTGTGCTTCAGGCG
>997-6
TGCGGGGTGGGTGAACCATCAATCAAGCCTGGTGTCATGCGAAAG
>998-6
GATCTTCTAATGAACCTTAGGATTGGGCCAATTTAGGGACTAACG
>999-6
TAGCCGTGTGTGTAACGATGGGCGTGGTGAATGTGAAATAGTGCC
>1000-6
TTAATCGAGTAGAGGAGAAAGTGGCCCAAAGCGAAATTCAATTCC
>1001-6
CGTTGGGGTGTATCATATGTGCTGGTACTACTGGAGGGCTTATGG
>1002-6
TAAGTGATGACAGGGGATAGTGAAGGCATATGTAG
>1003-6
TCGAGATGGTACTCGCGCAAGCCCTGTAGTGTTGGGCCTATATTT
>1004-6
TAAAACGGCGTGCGGGGAGAGTGAACTAGATATGTTGCTTGGCTG
>1005-6
CTGCAATGCAAGTTAACGAAAATGCGGGGCTGGGGGCTAGCTTAA
>1006-6
CATCGCAGGAGGGTGGTTCGCTGAGTCTTTAGGCCGTTAGTCAGG
>1007-6
AGGTGAACGGTTGGTGTAACCGCTGGCAGCTTGTAGCGAGAGATG
>1008-6
AGGTATCCCTAGGATTTGATGATGTAATTTTTGATTCTAAAGAAG
>1009-6
TGCTTAAGTCGCAGTGATGAACGGAAGGGGACTGACCAAATAGTG
>1010-6
AATCGTTAGCAATAGCCAAAGAGATAAAGCGTGGCGGCTAATGGT
>1011-6
ATTAGGTAAGGTTATCCTAAGACTGCCTCACACACTGGTA
>1012-6
TAGATACACCACTCGGGCCAGCCGGACTGATAGTAAAGCAGAGAC
>1013-6
AGTTGCTGTTTTGATTGCCTTTGGTAACCAGGTAGCATTGTGGTT
>1014-6
TTGTGCGGGAGGGGGCGTGTTACGCTGAAAGTGGAGAAGGAGGGG
>1015-6
GAGGGCTCTTCTAGGTAGATAGGCAGAATGTTAGTTCCCGAGCCG
>1016-6
CGGAGATGTTTCCTAATCGGACCCTTCTTGCAGGGCTGCGTATCT
>1017-6
ATATTCGCAACAGACATTGAGAGGTAACTGTTGGAGGGATGCCCT
>1018-6
AAAGGCGGTACGTTGTGAGATATAACGGTGTTGCGGTCTACCTGG
>1019-6
GACGGTGGGAGACGGCGTAGATTTAAGAGTGATGGTATGTGGACA
>1020-6
AAACGGGTAACTCGGGGTTGGAAGGTTCTTAAGTCGGATACGGGG
>1021-6
GTTGTGTGTATAAGGAAGGAGTTGTTCGTAGGGCGTGCGTTTACG
>1022-6
AACAGCACCGACCTACTGCCCTAAGGGTTTTCCTTTTCCTATATA
>1023-6
TGGTAGGGACCAGAAAAGCTTCTGTGGCGCTAAATCCTTACTCCC
>1024-6
TGCCAAAAGAAATAGTATTCGGTAGAATATGGCATCAGGGAAAAA
>1025-6
CAGGTGTATACAGGTGCAATACAGAGTTAACAAATTGGTAAT
>1026-6
TAATAGGTTACGTTGACCATGGGGAGAGGGGAGTTTGGGGGATAG
>1027-6
TGCATGCTGACCGATGTGTAGAGGGTGGGATAATCGGTGTAAGGC
>1028-6
ATTATGCGGTATCGGGAATGTTGGTTGGGATAGGAAAGATAGGAG
>1029-6
TAGCCGAAGGGACGAGTCTAATCCATATATCGGGTGCGCGTGGTA
>1030-6
CCCATAACGGGTAAACAGTCGATTTTACGTAGTGCCTAGATGTTG
>1031-6
GTAGTATCATCTGAAATTTAGAAGTGTCGATGTTCGATTTCCTTG
>1032-6
TCGAGAAGTTGACTGTTAACGGAAGAGGTGACAGTCGTTTCAGGG
>1033-6
GTTACTTTCGGATCGAATACCGCCGAGTGTAGGATTTTCAGTATT
>1034-6
ATGCCAAGTTCTGCGGAAGCATACGAACTCTAATTATTGCGTAGA
>1035-6
CAGGCCTTAAAATTCGGAGAGCCCGGGGCAAGTTATGGTGGTCGG
>1036-6
GGTGCGCAAGTGCTATTGTGGGACGTGGATTCGCCGGTTATTACT
>1037-6
CATAGCAAGCCCCGTATCGGAGCGCTGGTCTAGGGTTGGTGGATG
>1038-6
ATATGCTACTTCGTATGCTCGATCGAGGGAAAGTTCGATTCACGC
>1039-6
ACGAAACACGAGGCTGATGTGAAGTTGTGGTCTAGAGCTCAGTTG
>1040-6
GATGTGAAACTGCCTCATGCCTCCGGACGGGTGATAGATTAGTAA
>1041-6
GTCCATTTTTGCTATTACGTGCGTATAGGGCTTTAACCACTACCG
>1042-6
CTCGAGGGGATAGACCGAAAAGTGGAGAGTTAAAGGTGGACGAGC
>1043-6
AGACAGGTCAACTTCAGGGGTAGCATCGTATTGGGAGAGAATTCA
>1044-6
AGGCAATCAGTGATGGACACTTCACGGTAACGTTTTCACGTGGAG
>1045-6
GGGGCTGGGATATCGTACGGATGGGAGGGATGGATGATGGGCTAT
>1046-6
CAAGGGCGGGGACGTGGACCAGGCCAACATGGTGAACGTCTATAC
>1047-6
TGGAAAGCGTGACACGAAATTAGTTTCTGGTTAGCGGGGTATATG
>1048-6
ATGACTCGGAGGACAAGGATGGGGAACATATGGAAGGCAGAGGGC
>1049-6
GTAGACGCAATTAGGGGGATGGTGGTCGTTTTTTTCGCGATAGGG
>1050-6
GGCAAGAAAAGTCATTCTAATGTTGAGTGTACAAGGCGGTTTTGG
>1051-6
TAGCTGGCAACGTAGGACCTACGTGATACTGTAACAGGGGGATGC
>1052-6
AGATCCAGTGGACAGATCTCCGATCTTGAGCATACCCGGGGGTAA
>1053-6
GTTGGCTGGTATGCAGCAACCGGTTTAGTACTAGTACCGGGGTTT
>1054-6
GGATCCAGGTAACGAGAAATTTCCTGCGGGTCTGCTAAGTGGGGG
>1055-6
CAACGAGAAATGCGAAGGCATGTAAGGGAGCTTGGAAGGAGGCTA
>1056-6
AAATAAAGGTTTGCAGGAAGATCGGCGTGTGTAGCACAGGTTTCA
>1057-6
TTACCCAAGGGGCAACAAATACCAAAAGGCCTCTCGCAAGGGCTA
>1058-6
TGTGTAACCCATGTAGAGGAACATCATATGCTACAAAGTTCTCCA
>1059-6
AGCGGGCAATCATAATCGTGATCCAGTAATCAACGCCTTGCCAGC
>1060-6
ACGGTTATCACACGTTTTGTGATTCGTATCGCGACCATTTTGGTG
>1061-6
CCAGTAGACAAGGAGGCGGAGGGTGGATAACGGAAGAGCGAGAGG
>1062-6
CCGATCAGAGTTGAGAAGCGCCGGGTCGGGCGGCT
>1063-6
AATCGTCTATAATCTATCCGGGCTTACGGGACGATTCGTTGGGTA
>1064-6
GATCCTTGTGATATGTCCGAGCAGATCGGTCCAGGGCCATTTACA
>1065-6
CAAAGGTAAGGGTTGCGCTAAAGCGGGTGGGCATTATACGAAGGG
>1066-6
AAGGAGGGGGCGAAATAGAAGGGGAGGCGGGATTCCACCGCGCTA
>1067-6
TGGAGAGACGAGGATCATGGAGACGGGTTAACGTACCGGTAGAGC
>1068-6
AAAGTGCACGCATAGTGCATGAATTAGGTTGAACTTGGGTATCCG
>1069-6
CGGCCGTGGGGTACCCGAAATTGGGAAAGAATGACTTATCTCCCT
>1070-6
GCGTCGATTTCTCGTTGTACTTCAGAAATCATACGAGGTTAGCAA
>1071-6
GGTGCGAGGTCTAGGGAGATGGCGTGATTAGTCTAGTTGACCCTA
>1072-6
CCTGGTATCCCCGTATATCCTATATAGTCCGGGTCTGTCGAGCGG
>1073-6
TACTTGCATAGGAGCGCGGTGGGTCGTCGCTGGTGGAATGCCTAC
>1074-6
CCATGCAGAGTCTCTATTCGAGAGTGCAATCAAGAGCCACTTTAT
>1075-6
AGACAGGCTGATCCCGGTCGGAACCGGCTAATCGAGGGGGTAGGA
>1076-6
GGTACAGAGACACCGGATTAGGGGGTGGGAGGTATTAGTAGCGTG
>1077-6
GCTGTTTGGTTGGAATTCCGATTAGAATTTTTCACGGTCAATAGG
>1078-6
GATATGTCGTCGGATACATACTTAAGAAAAGGGGAGCCTGGGAAG
>1079-6
TGGTAGGGGCGACAACTATGTAGTCGGGTTATACGCAAACGGGCG
>1080-6
TCCACTATAGGCAGGTAGTTGAGGATCTGTAAGTCGTACGATTGG
>1081-6
TGTGACTCACTTTATTCAAAGGCTGTTAGGAGCAATTGGATTGCA
>1082-6
GGGAGAAGGGGAACGACCCAACACGGGTTTCTGATCGTCGGCGAA
>1083-6
GATCGAATCACAGAATAGCTTTGTGCAGGGGCAGTGTTTATGGAC
>1084-6
TCAACCTTGGAAGAGGATGAAAGCTTATCACCATTTTAGGGTCTG
>1085-6
ACGGTCTTAGAACAAAGATGATATTATATAGGACAGTACTGTTTG
>1086-6
AAATAGAGCTGACAATGGAAAAGGTACATAATTCCATTGTGGGTC
>1087-6
TATCGAATGTACACTCTTCAGTGGAACTCGGTTGAGCAGGAGAGG
>1088-6
GGCGATATCCCGTATACCGCCAAGCAGTGGATAACATATGAGCCC
>1089-6
AGTCTATAACATAGAGGGGAGGTGAGGCGAGTTGGTATCATGATT
>1090-6
GCCGAGTTGAGTTAGGTGGATTTATGGAATTGGCGGTAATTGGGG
>1091-6
GAGGCCGGTTTCCCTAGGATAGACCATTATCGTGGCCTCGTTCTC
>1092-6
TAACGCGAGGGAGATTGGAGGGAGGTGGCCGGGGGTGCTTGCTAG
>1093-6
GCCTGTTTCCCTCATAAGTAGCCGGGCAGCGTGTTGGTACTCCCC
>1094-6
CAGCTCGCGGGGTAGTATATCTAGGTGGGGTTCGTAGGGCTAATG
>1095-6
CGGGATAGCATTCAATAGGAGCTGGAGGCTGACATACCCGGGTGA
>1096-6
TACGGAAAGATACTGCAAGATAAGAGGCACTGGATGTGTGCATGG
>1097-6
CTATCTGTTTCAGGGCCGGATGAAGATTCTCTCATAGGCAGGGGA
>1098-6
AGTCAGAGCTCCTCATGGTACGAGTAA
>1099-6
AGAGGGAACGTTAACAGCCGCACAAAACTATACATACCAATAGCC
>1100-6
TTACGTCGGGTGAGGGACATTACGAACATAGTGGGTTAGTGCGGG
>1101-6
TCGATCATTGGCGTGACGGTAGAGAACGGCCCCAGGGTTTATGGG
>1102-6
TCAGACCGTACTCTAGACTGCTTTATTTTGGGGTAATTA
>1103-6
GTCGGGGAGAAGGGGGTCTTACTCATGGTGGTCAATGCGGACAGA
>1104-6
GGGGTGCACCAGCTCAATCAGCCGGTAGGGATCTAAGTGGG
>1105-6
AGGGTAATTGATCAGTTGAGGTCGGATACGTGATGCGGCACTAGT
>1106-6
CAACAATATCTAGTAAGTGTGACGCATATTTGGATCAGTTGGTTA
>1107-6
GAATATGATTCACCGCGGGGATAAGGTTAATGGTAGGGAGGAAGA
>1108-6
CCAGATCTCGTTATCGAGAAGCAGTGTTGAAGGGAGGGGAGTATG
>1109-6
AGAGGGGTAGTGGTCGGACTGTGCGGCTACCTGGTTAATACGGGT
>1110-6
AACTGTGCGGCGATATCAACGAAGCCAAATCGGCAAGGGGGTAAA
>1111-6
GTTTTGGAAGAACACACCACTCGGTACTGATATGGTACGGCGACG
>1112-6
AGGTGAATGGCAAGAACTAACTTTAATATAGCAAGTGAGACGTAA
>1113-6
GGGGGTCGTGAAGTGAAATACACCAGTCTAGCTAGGCAAAACTTA
>1114-6
CGGAACGTTCAGAGATGTAGGCGCATTGGGAAGTGGAAGGGGAAC
>1115-6
AGTGACCGGAGGTGGCGAAATGAATGAATGAATGGGTTGTTCTGT
>1116-6
TTTGCGAACTAGTACAATGCTGTTGTGAGAGCGCTCTTAATTCTG
>1117-6
GAACAGAGAAACCATAATTGCCGTGTGGTTT
>1118-6
ACATTATGGGGAATGGCATTGGAGGTACTTCTTAAACATTTTAAG
>1119-6
CGGAGTCACGCGAGGAGAAGCCGCACGGTGGGATCTACTGTTTGA
>1120-6
GACTCTTTTTCGGGTGTTGTAGAGTACTAGTGCCCAATCCGAGGC
>1121-6
GCGAGGTGCGCGGTACTGAGGGAACACATTACTGGCGCGGGGATG
>1122-6
TGCCCGGGACGAGGTGGGAGGCATTGTACCACCGGTAACTTGTTG
>1123-6
CCATGGCACAGATTGCCGTCAATGCATGACGGTACCTACGTTATC
>1124-6
GGGCTAAGTATAATAGAACTCGGACCAGGTAAGCCCTCCGGCTAT
>1125-6
TCAGTCATGCTCATTGTAGATACGGGTATATAATAGGATGGGCTG
>1126-6
ATACACCTCCAAGGGGGGTATTCCGAAG
>1127-6
CATGGGAGGCAGGTGAGTCTCTGGATCCCAAGGAGGATGAGGAGC
>1128-6
GTGACGTAACCTGTGAAAAGAGTTTGCGTGGGTGATACGTGATTA
>1129-6
AGATTATAGCGACAATCCGAAGGAAGACATAGGGGGAGCTCTGAC
>1130-6
CGATATCCCTAGTGGTGTGATCTTGAGCTTATAGACCGAACCAAT
>1131-6
TGCAGGATGCAGGGTGGGGGACGGAGATGGGCTGAACGAGATAGT
>1132-6
GGATAGGGGCGTAGAGGGCTTGTTTTCGAGTTTTGGTTGGGTCAT
>1133-6
AACATGCCCTTAACGCCAGAACTCGTCGTACAGTCAAGACACAGG
>1134-6
CGTAATGCAATGCGGAGGCGATAGTATGCAGAAAGATGCTATAAA
>1135-6
ATTTGGCCGGGGATGCCAGAGGAGGGGGTTTAAACTATAGTGTCT
>1136-6
CTGGGAGCGATTTCCGGAAATGTGGGGGGGGACCGTTTTTTGGTT
>1137-6
AGAGTGCATCAACGGGTAACTTTGTGGACGTCGGGTTGTGCGGTG
>1138-6
CTGTTGTAGGGATACGGGAAGACATAGCTTTTTGCTTTGCCAACA
>1139-6
CTAGGGAAGGCGGAGCGAAATGATGTAAGAGCTTTATGCGTCGGG
>1140-6
CGAAATACCACGAAAGAAGTGACAAGGGGGTCAAGTATAAGCTAA
>1141-6
CCTCAACGGCTCATGACGTTGTGATTGTAGGGCTAGACGGGGGTT
>1142-6
TTCGAGAATGGACGGCAAGCGGTCACACCTGCTGTGATAAAAGAC
>1143-6
ACAACGCTCCGTTGGTAACATCTCCGGTGGAGTCGCGTCAGGACA
>1144-6
CGTCTAAGGATATTCGGTTAGGGGAAATGAGTCATGTCGAGAGTA
>1145-6
GGGCAGTGCAGGGTTAATCGGGGACATAATCATCGGAAGATTTTG
>1146-6
ATCTGCGGGTAGAAACGGTGAGATGGCGGGTGACTTCCTACTGGG
>1147-6
CGGGTTGGGTTTCCAGAATCAAGCCTTGCCTAGAGTAGCCTATCG
>1148-6
CCGGGGAACTTAAGTCTGTAGGAGGAAGGTTGGCGGAAGGGAGCA
>1149-6
AGGGTTGCCTATGATCCGGGGTCGACTCT
>1150-6
GGGTACGAGGCTGGGGGGTAGAAATATTAATACATGTTGTTGACT
>1151-6
CCATAGCTGGGGGCGATATAGCGCAATCTCAAGATATGCATCCGC
>1152-6
GGTCTGCGTATCGTGGTAATGGGCACGCAGACACGGATACGTACA
>1153-6
ATGCAACACAGCGCCGCTGGCCTTGGAGTGGATAAAACGGATACA
>1154-6
TAATCAACCCGGCGGCAGGCTGCGCGTACAAATAAACTGCTCATT
>1155-6
AGGGGAGTAGGACGCTTATTGTATGTATATCGGTACGGGGCCCGA
>1156-6
CAGCGGGAGGGGGAAACAGGGCGACGACACAACTTGACGAGGATG
>1157-6
ATGCGAGGGACGCAAAGTAAACTTGCTCTGAGGTTGCCGACCCTC
>1158-6
ACTGCAAGGTAGGCCGGATTTCGCGAGTACGTGTCTCACCGTTAA
>1159-6
GAGGGTAGCAATAATACTGTACATAAGGGCGTTAGATTCATTTAA
>1160-6
AAGCTGTTGCGGCAGAAAGAAATGCGAAAGCATTGACCCGAAGCG
>1161-6
CAGGGGAGGACGAGCATGTACAAGTCGTGCTCACTTTTGGAGGGC
>1162-6
ACGAGTGTGTCATTTGGTTCTGGTGGGGTTGGCTAAGATACGGAG
>1163-6
ATGTAAGGTACACAATTCTTAGGTGCCTGTGGTGTCTAGAGGTGA
>1164-6
GCGACTGGGTAACAGGACAGGCTAGCTTGATGTGGTGATGTGGGT
>1165-6
GGTGGGGATACTAAGTGAAGTGTTGGGGTGGATGGACTCCGTAGC
>1166-6
CCAGTTGCTGGGTGTCCGCTTGGGGTAG
>1167-6
CCTACGTAGGGGTGCAGAATTTAGCGTAGCCATTGGCGCCTGTGA
>1168-6
CCAAGGGTTTGTAAGTGCACGACGCTGTAGGTGATGGCTAAGAGA
>1169-6
CTCTATGCGCATGGCGCACCTCAGGTTTGGAGCCGTGGGTCTGCA
>1170-6
GTCACTACCGATGTTATACACCTAGAAGGTGACCGCATACTGGAC
>1171-6
TGAGCTACCAATGGGTTGGGAAGTATTAAGGGGGCGTATGATGCT
>1172-6
CTAAAAGCTCACGCTCCAGCGGAAAGATATTTCGTATCGAAGTGG
>1173-6
TCTGAGTTGTTATCAAACAATTGGCGAACCGCGCATGGAATGTAG
>1174-6
AACAACACGCTATGAACCTTGTCTTCTGTAAGCACTGAAGTTAGC
>1175-6
ATCGGGCAGCGGGGAATGGTCTAGTGCGGAGATCTGGGCCGAGCT
>1176-6
TTAACAGCAAGTACGTTCTAGGACCCCTTCGCGAATGTGTTCTGC
>1177-6
TGAATCGGCGGAAATAGCAGGTTGAAGTGGGGATAACCGCGGAAG
>1178-6
TTACAACTAATTTGGGAGGTGCATAATAACGTGATGTTAAGTAAA
>1179-6
CTGACATAGTGGACGATCCAAAAGAGCCTAATTCGCGTATATAGC
>1180-6
CAAATCTAGAAAGACGTAGGGCAAGTGTATAGGGATATCATCCTC
>1181-6
TGAGTTGCTATGCTTAAGACTATTAGTGTCAGAACATACGCGAGC
>1182-6
GCTGGGAGCCCAATCTAGAGCAGTCATCGCAATATTGTAG
>1183-6
TCCGTATTGCATCAAACGTTCAATGGGGAGCCTTCTAGTAGTGAC
>1184-6
TGGAGCAGTTGCGGAGTGACTTATTGGGCGGGTAGTCGTACGTGC
>1185-6
CGCGGTGGTGGAATATCAACCTGCTAGGCT
>1186-6
CGTCGGTAAGGGTAAATGGTGTGGGTAGGGGCGCATGGTGGGAGA
>1187-6
TCTGCGCTCACGTTTATAGGTTCTCACGGAGGAGACATTGTCGAG
>1188-6
GTAGTAGCGGACAAGAAGCTTTCTGGAATGCCGTAGAACGGGGCG
>1189-6
AACAAGGCTACACCGAATGTCTTCAGACGGTGCAT
>1190-6
CCTGTATTGGGTTGGGAGGGAGAAGAATTATGACTAAATTGGCAA
>1191-6
TTCGCAGGGTGACTGACGCCATACAATGGTACCTAAGTGACTCAA
>1192-6
ACTTATTCCTCTAATGACCTATGCTCATTGCCACTGCTAATTTGC
>1193-6
GCGGAACGGAAGTTAGTAGCCAATCAAAGTGCTTTGGTCGGGTGC
>1194-6
TAAGACTAGCGTCTGGCCGTATACACCTTTAGGTAGCTTTATAGA
>1195-6
AGCTGTAGTGTAGGTAGTACTGCAACAAGGTATGATCGATTGTGC
>1196-6
AGTGCGCAGTCAGGTTGGGATATATTCGTGTCTAGAATCTGGGTC
>1197-6
TATGTGAAACGGGACCCGCGATTCAAGGGGGTGATTAGCATAGCG
>1198-6
ACCCGCTGAGACGCACTCTGGTGTTGCGTGTGAGGCATAAGGTGC
>1199-6
CCTCTCAAATGCTGTTCTCAACGGAATGCTCTAAGTGGGGGCCTG
>1200-6
GGGGTACATCGGTCATTCTGCTCAGGGAATAGGGAGTACCTAAAA
>1201-6
AACGTTAATTAGGTCGCACGTACGCAGTGAGTTGATAATACGGAG
>1202-6
TGTAGGGAGACTTAGGGCGGGCAAACAATCCGCATTGACGTAATG
>1203-6
CTACAGTAGAGGGACCAGCGTTCAGGAAGGTAATTGTTGAAAGGG
>1204-6
TGCGGGTGACGCGAGCTTTCAGCGCGTGAGGACAGCGGTCTAAGG
>1205-6
CGGTTATAGTGCGGGGGCAAACCGGTGGGGAGAAGAAGGGCGAAC
>1206-6
AAGTTATTCCTACAAAACACATAGACGTTCAAGTATGGTAACGGT
>1207-6
AGATATGAACACATCTCTCCGCGATGATTGTAGTGGAGGGCAGAC
>1208-6
GGCAGCCTTCTGCACACAGGCCTTATCGCCTTCATTGCAGACATT
>1209-6
GGAAGACGCTAATCATGGTGGGCTTCAGAACAACGGATTACGAGG
>1210-6
GCGGTCAGATAACGGGTGAAGTGAAAGAGGAGGGTTGAGGTGTGA
>1211-6
TCGCAAGATTTGTACCAATTCTTTAGCCTGAGCACCGTGGGTGGA
>1212-6
AAAGCTTACGGGGATTTGTCTCACGGAGTAGGACAGAAGATATTA
>1213-6
ATAACTGATCCAGTTGGGGGGGGCGGTTAGTTTAATGAAGATCCG
>1214-6
AAATCAAATGTAGCATTTCTCCTTGTTATGCAGTGGGGAGCGTCT
>1215-6
GTTGTACTCGGGACCGATGATCGCGGTTACCGTACGCGATACCCA
>1216-6
TCAGGATAATGGATAATGGTGCGGTGAGTTCAGGCTACTTTACTG
>1217-6
TGGAGGGTAAAACTATAGTATGGGGGTGTAATGTGGAGGTAAAAA
>1218-6
GTTGGGCAGCAGGGAGGTATAGGGGTGGGTTGAACGAAGAAGTGC
>1219-6
CTCGGTAAGGCGAAATTGTGATACTTCGTGTTTGGGCCTACCTTA
>1220-6
TCGTAACATCCTGCGGTCCCCCGAAAAGCGAGGGTATCAACCTGA
>1221-6
CAAATAGGTGGTACAGGCCGGAGCTTCTCATTGGGTGCCTTAAGG
>1222-6
ATTTGCTGACAGCCAATATGTTATTAGTTAAGAAGTGGTCTT
>1223-6
GGCGGATGAAGTGCATATGACGGACTAGTTTCTAATTACGGTGAC
>1224-6
GCCGGCGTTCTTATGTATAAGAGACAGCGGTAGTATATACGAGTT
>1225-6
AATAGTCATCAAAAAGACGGTTGGGAAGGTTTTGTAGGGAAGAGC
>1226-6
TAACAGCACTCCGTTCCTGGGACAACAATGGAAACGAAAGGATGA
>1227-6
GGCGTAGACGGAGTGGGTTATTGTTTGCGGGTGCTAGATATGCAC
>1228-6
CTTGTCAAGACAAATGACCCGCATCTGCTTTGGTGAACCCTCCCT
>1229-6
ACCAGTAGGCCTACTATTTACGGAGCTGGAGTAGAGATGCATACG
>1230-6
TTCTGTGGGACTCGAAGACCTGTCTCTAACCTGTAGCTGGCTGCG
>1231-6
AGGAGGTGTAAGCGGCGGTAGGAGAAGACCGTGCTCCGGGTGTTA
>1232-6
TTGTCTAGCATGTGCGGACAGGGAGGGGAGGTACGGGCTTATTAC
>1233-6
CACACGTACCTTCAGGTCCCATCGCGAGATCGGTATTAGAATACG
>1234-6
TCTTACGAACCAGGAAAATGGTTCCGTGGTGGGTTGGTTAGGGAA
>1235-6
TCTGGAAATTAAAACAAGGGTGAACACGCGCGTGAACTCGGGATC
>1236-6
GTTGTATTGATTATCAGGGGCTTTCGGGCCGAATGAGGTGAGGGA
>1237-6
CTGCAAATTAAGCATTCCGCTAAGTATAATTTAGGCAGGTGTGTA
>1238-6
ACCAGGCAATTGTGGGGTAACACAGGGACGGAGCGTGGAACCGCGC
>1239-6
CCCGCAATCGTTGCCGTAGCAACTGGTTGGGGTCATTGGGGATAA
>1240-6
TCGTCAGATTATTGAAGGCGTTGGATAAGTAGGGCGTATTCCGTG
>1241-6
AAGTGGGACAGTGAATCTCGGGTTGTTGGTGTAGTTAGGGGAGGT
>1242-6
GCGCGAATGAGGATGAGAGTCAATATATCAGTATTTCATTTATTG
>1243-6
GTGGGTAAGAAATTGTAAACGTGGCAAAGTTACAGATGTCAGAGG
>1244-6
CAACATAGAGACAGCGGGAAACAAATAGTGGAATGAGCCGAGCAA
>1245-6
TCATAGCTGCCATATGCTGCATTTTATACAACTGGTCGGGTATTT
>1246-6
TGAAACATGGCTATTGGAACGTAGGGGACGTGGTGAAGGATGTAA
>1247-6
TGCCGTGAATAAGGTACGCTGTAGCGTGTTTGGGAGGGGGCTGAT
>1248-6
ACGGACTGTTAAGGGAAGCTGGTGAGGCTGTCATAATTCTAATTG
>1249-6
ATATTACAGGGACGAGCTTAATAGTGGTTGGGAATGGGGTCAGTG
>1250-6
ACTTGTCACTGCAGACGGCGGGGTGGTGGCTTTCCCGCGACTATA
>1251-6
AACGTTTTAGTTGTGAAGCGCTCGATTTAGCAGGGCAGATATTGC
>1252-6
TAACTCCCCAGGCTCCCCAGCTTATTGGTTTACTTGTCTTTCTGC
>1253-6
CTGAAGGCTCGTAACGGCGAATCTTGAGCACGCTGAAGATTATTG
>1254-6
CTAGGAAAGTCAGAACGCTCCTAACAAGCTTGAGATAGGATGTAC
>1255-6
TGCAGGGGTCAGTAAGAAGTGTTGCAGGGTCTAGTGGAGTGACGT
>1256-6
ACTGTTGGTAGCCACAGCTTTAAAGAGGCAGGAGTGTATGGTACT
>1257-6
CTTGGTACGGATGGAATTAACATTTGTTATCGCGTATTGA
>1258-6
GGTCACTGAGATTGGAACACCGCGGGGAGGTGCAGGGGGGGCGTA
>1259-6
ATCCACTGAGTAAAGGGGATGTGGAACGGGCGCCCAGGGAAGGGG
>1260-6
AACCCAATCGCACCTCTCTGGATAAAGAGCATATCACATTTGCTA
>1261-6
TCAAGTTGGGGAACGGGGGGCAGGGGCTTATTAATTCGGTGTTTG
>1262-6
TAATTGACCGGTGGTCGCAGTCACATGATCGGAAGATGCAGCAGA
>1263-6
TTAGTTCATGGGGGCAGGAGGGTTTGTTGACAAACTGCTCGATAC
>1264-6
GGGACGACGGCTTAGCCCAAACACGATAATAGAAAA
>1265-6
CAGAACTTCGGTAAGGGATGAAGGGTTGTGGGGGAGAGGGGATGA
>1266-6
TCCAATACCGGCAACGCAGGTTCAGCGAGGTTCGGTGAGGACCGC
>1267-6
CGCATTCGCATATGTTTCAGGGACGTGGCAGCGACTCGTCCTTTG
>1268-6
GTCGTCCAGAGTCACCCATGGGTGTTTGTCAAGATCCAACTTGAC
>1269-6
GTGTAGAGGTACGCGGCTAAGTGGCGCGGGCTGAGAAGGGGCTTG
>1270-6
TGGTGCTAACGTAGGCACATCTGGGTAGTGTGGGATGTAGCTAAT
>1271-6
ATGCATAAGGACTGTAATAATAGTATCGCATGGGCCGCTGTGGGA
>1272-6
TAAGAAGAGGGCACGAAAACAAGAAGCGCGAAAGACGAGCAGGTG
>1273-6
GGGGCCACGACGTCGCAGAAGATGGGTGTTAATTGGGTCTGATCG
>1274-6
AGGATTTCATAACGTCTGGTGACACAGTGTTAGCGTAACCAGGGC
>1275-6
AGCCTCATGGACAAGTGCACGTGGAGGAGTAGGGAGTAGTGATGC
>1276-6
CACCGGGGGTGTAGACGGGCGACTCTGAAGCGAAAAATACTGCTT
>1277-6
ACGTACACTTCCGGGAATTTACCGGTTTGAATTGGGGCGGGCAGG
>1278-6
CAGGTTTAGGAACATCAGCAGCGTTCGATTAATTCTCGCAAGTAA
>1279-6
TAAACGTTGCGCAAAGAGAGCACTAGTGCAGGCAGTGGCCTAAGT
>1280-6
CATTTCAAGGACGAGGGCGCGAAGGGGGGTAAGGTATTAGGAACA
>1281-6
CATGATGTCTTCAAGCGCATACGCAGGTCTGTCTATCTCAACCCT
>1282-6
GTACCTCTAATTGGGTCAGTAGCTTCGCTTAGACGGGTTCTTTTA
>1283-6
AATGCACATACACTAGAGGTTGCTTGGTATGCAAAGAGTGACAGA
>1284-6
GCTAAGGGAAGCGGTTAATTTTAACGTGGCTTGCGTGATTTCTGT
>1285-6
GGGCGGATTGTATGAAACTAAAGGTGGGAAGGGAGGAGGAGGAGT
>1286-6
GGACTTGGCAAGAGAGTAGAACCTGTTAATAGCCTGTGTAGTCTG
>1287-6
TTCAGGGAAAGTAGCAATACAATATCTTGAAACAACCATGT
>1288-6
CCGAGCAGGGGACAAGTTCCCTAGGAGTAATCACGATGGGGCGAG
>1289-6
TTCTGTAATACAAACGCTTAATGACTCGGCTACATTTATCCTCGG
>1290-6
GTTACTGTTGGCTGCCACCCACTGTGTACGGTATTTACCATCGGA
>1291-6
GCAAGGGTAGGACCGTGTGTTGATTCGGGGAAAGAGCATCAGTTG
>1292-6
ACTAGTAGTGACCGATTACTAGGAGTAATACGAACGGAATACTAA
>1293-6
GCTGCCTTATTTGGGGTTATGTCGTTGGTTAACCTTTGGTGTGCG
>1294-6
GAGCAGACCGGTAAACTAGTGCGCAGCTGGCCGAGCATAACTGGT
>1295-6
AAGGCTAAACGGTCAACAGAGTGACGCCGCTCTCGGGAACTAGGG
>1296-6
TTGGGGGCGGGAGTAGCGGAGGGATATCTGTTGTTACGT
>1297-6
TAACATATTTAGCTAAGGCAAGGCTACAAATAAGTTATCGTGCTG
>1298-6
AAAGTAACGACTCACCCCACCTACGCGTATGGCATTCGATCGGGA
>1299-6
CGAGACGGGGAGAAAAGCAGGTATACATGGACGTGGTGCGGTATG
>1300-6
TGCTAGTGCGGGGTTGAAAATTCTGGTGTTATAAAGAGATACAGT
>1301-6
TATGGCAAAACGGGCTGACTCATTAAGGAGTCTTCCTCGTAACCT
>1302-6
GGAAAACTGGGGACAATTGTCTGTCTGTAATATAACGCGTAGCTG
>1303-6
ACTAAAGTTTGGGCGTCGTGTCGGATCGTATGAGCGATAATGCCG
>1304-6
AATGTTCAGACGCGAAATAGCGTGTGTCGATTTTGTGTTCTCTGC
>1305-6
AGGTTCTATTGTGCCTAGGGGGACAAGAGATACAGACCGGATTTA
>1306-6
TTCTTAGCAACCCGGTCCTACGTATTGTTTTTACTGCTTCTCGTT
>1307-6
CGGTCAAGGCCAAGGTGTAAAGAATACGATAAGTTAGAGGGATTG
>1308-6
CAGCCGGTACCTAGCCCAGATCAATGCTCAGCATAGGGGCT
>1309-6
TATTGTCCGGGTGCAAAGTGGGTCGGGTATGCTCGGTGCATGTGG
>1310-6
TAAACCGGAGTGACGTCGCGCGGGGCGAGAAGCGGTGGTGACTGA
>1311-6
GTCCACCTGCAGTGGAGAAAATAGGACTGGAGGGGTAGCTCAGAG
>1312-6
ATAAAGGTTAAGGCGAGTGTACCACGGGACTAAAGTGGTCGGTGT
>1313-6
ACTTGGGTGCGTGTTTGTATGCTTTTGGGTTAGGACTTCTCTACT
>1314-6
GTACGTCAGCCATGCGCTGGTACGCCTGGGGCGGATAAGGCATGC
>1315-6
TAGAATCCAATGAAGTTTCGTTGACAGGTGCAGTACATTCGCTGC
>1316-6
TGCTTGGGTTGACCACGTGGGGCTGCGGTGGGAGAGGGGTCTAGT
>1317-6
ATTAGTTTTAGGTAGTGCGTTTTAGGCTGAGGTGGGGGGGGTGTT
>1318-6
AAGAAGTGAAACAATGGAAAGGCAACGTTGCCTGGTGGAGAGTGC
>1319-6
TCTAGTTCAGACCCTCGGTATCAGAGGCAATGGGTGTTGTGCATA
>1320-6
TCAGGCCTAGGGGAGAGGTCATTCAGACCGTATACAGGCCTGTTC
>1321-6
TAAGTTGGGAATTGCATGCCCGTAAAATAGGCCACGTGTAGGACC
>1322-6
GGTTATAGACGGAAGCCGAGTCCCAAAGATGCATTCGGCGGTGAA
>1323-6
CTGTCTAAAGCTAGGGGGCCACTCAAAAAGAGTTAAGATGCCGCT
>1324-6
GGATTAGTAGGGAAATCAGGCGTAAGGTAATAGAGTCGGGTTCCC
>1325-6
GAGCACTAAGACTACGCAGACAGCGGTAATAGCCGAAGGCGCCGA
>1326-6
CCAATGAACGAGAGCCATTGTTATCGCGATGTTTGG
>1327-6
GGTAGGGCGGGTTGGAGGTCGAGGTATTGACCCCTTAGCGGGTAG
>1328-6
CTCTGGTTCGAGCGAGAGGACCGACCGAATGTGTGGGCGATTGGT
>1329-6
AGAGGAGAGGAGTCATTAGGGTAGAGTGTGATGACTGAAGGGGGG
>1330-6
GGGTGTGGTCTCATTAGTATGGTAAAGGGAAAGGTGGTGTGTAAT
>1331-6
AATCCCAGCTATGTATGCCTGGTTCGTTTCGCGTCTAATCGATAT
>1332-6
TGAGGCCGCAGTGAGTACTTTGGCCGAACAATCCCGTTATAGCTG
>1333-6
AAACGAATCAACACGTGAGTTCTCTGAGGGTGGTGCCTGAGAATA
>1334-6
TGGTGGAAAAGTGCAGGCTAGTCTGAAGGACTTAATTGAAAACGA
>1335-6
GTCAAGGACAAGAGATAACTGCGGGTTCAAAGAGAGATCGTGCGC
>1336-6
TAAACTTGGCCAGGGAAAGAAAGATAAAGGGGGTCTTGCCAGTGC
>1337-6
TGGAAGTTGTCATTAACTTGGTTAGGTGAGGGGTTATGAGCTGAG
>1338-6
GTCTCACAGGCAATGCCAAAGGGGCAATGCATGCAGTGGTTAGGG
>1339-6
AAGATCCCGGTTGCTTCAAGTTATTGATGAGTTCTGAATGAATGT
>1340-6
ATGTGCTTGCGCCCCAATATTATCCCTCTACACATCCGATTCTGC
>1341-6
CATTCATGGACTCGGCGCTGTAGCTTGGAAGTTATGGGGTGCAAA
>1342-6
GGGGATAGGGGCAAACGGTTGAATTTCGTAGTGGAATGCAGAACA
>1343-6
TTGGTACTTCGTCGCTCAGGATCTAATGATATTGAACGCGTGCTC
>1344-6
GTTAAACCTGTGTCAGGGCTATGCGTTGGTGCTTATTTTGGTATG
>1345-6
GTCACTTCTCAGAATCGCATGGGGGAAGGGTAACAGGGTTTGGCG
>1346-6
AGCAGACAGTGCGCGAAACTTCGAAACCTAAAAACAAGGATTTGC
>1347-6
CAGGGGCCACATAAGGAGAGAAGGTGGACGGGGAGGTATAAGGCG
>1348-6
GGGTAAGTAGACGCGAGTAGATGGGATGAGATGTGGGGGGCGAGA
>1349-6
TCGACGCGATCAAAAACTATTGCGCAACAAGACGCTATTCGCATG
>1350-6
TACGGAGAGCGTCAGGGGGAAGCCGCCATGTCGGAAATCCTCATG
>1351-6
TGTGGGAAACGTGAATGGGGGGACGCAGGCCCGGCTTGGGGTGTA
>1352-6
TTGGTGTAGGTTGCAACTGGGCTTAGCGGTGCGGGAGGTAAGATG
>1353-6
ACGGATACGAGGATGAGTACTTTGAGGTAACCGGATAGCTGGAAA
>1354-6
TGATATAGCTGAAGATAGTTGAATAGGAAGAAAAGACGCCGTGAT
>1355-6
GGGCAGTGTCAGGAGAGGAAATTATGTGGGGGTGCAATGGTAGCT
>1356-6
GGCTAGATCAGAATCGATTTATCTCATCACTGTCATTTATTCATG
>1357-6
GAATACAAATCACGATAACTTGAAAAACAACAAACGAAGTCTTGG
>1358-6
AATCTGGGGAACTCTTATGTATCGGGCGCTTAAGGGTGG
>1359-6
TTGACGCGGCTACCCTGGATGGTGAGGATCATGCAAGAGAGGGGC
>1360-6
GTAGGTCGTAATGGAGTGTGCTGGGCTGAGCGTTAGCGTTTGTGA
>1361-6
AGTACCGGTAGCCTATGTTCAGCGGGGGTTTTTTCATTATTAGGA
>1362-6
GCAAGGGGATAGAGAGTTTCTCGGTTTCAAGAGGAGAGTTTTTTG
>1363-6
AGCCTCGTGGGATGCACGCTGGCGTATAGGGGGTCGGGAGATGAA
>1364-6
AACGCCTGTCGTATTAGCGGGCTTGAATTCTGTGGTAGATCGTTT
>1365-6
TACCGAAGGGGAAAGGGGTGACTTCCGAAGCGTGTGGGGTTTTTG
>1366-6
CGAGTTAGGGATAGTCCAACCCTCTGATTATCTGCTATGAGACAA
>1367-6
TTAGGAGTGCATTAGTCTCTGGGGCATCATGTTGGCAGATGTCAA
>1368-6
ACACTGTGAGACACTCCTCTGATAGGTCACGTACGGGGAGAGTGG
>1369-6
AAATGGCAAGCGATACTGTGACTAATCGCGGGGGAAACCTATCTT
>1370-6
ATTAACGTAGCGGAGAGACGAGTAATCCATGGTGGGCGACGGTGA
>1371-6
TCTGGCCGAAGAATTCTGAGATAGGTGGAGGAGGGCGGCAATGGG
>1372-6
GTGGGAGGGGGAAGCTATGGAGAGTGCGCAAGTTACGGATCGCTG
>1373-6
TAGTATACAATAGCCAAGAAGAAAGTCAATTGGAACATATATGAG
>1374-6
GAACATGTAAACGAGAAAGGAGCTG
>1375-6
TGAGCGGGTATAAAGTTGCAAGTGCGCAGTGCAGGATCACTGCCT
>1376-6
TAATCCTATGTGCGGCATAGCTGATTTTTTCGAGTAGACGAGCGC
>1377-6
GGCACTGCTTGGGCGAATCAGTAACGCGTGGGGTTTGCGCTGCCA
>1378-6
GTCAGGATCTGTAGCCGCCCTCAAATACGCCCTGAAGGGGTGCGC
>1379-6
TCCCAGATGTCACTGCAAGCAGTTGGAATAGTACATATAGGATGT
>1380-6
AACGTTTAGTTGGGAAACCACAAATCCTACGATGCTTTATGTCGA
>1381-6
CTGAATTGTGGACAATAGTTGACAATGGGCAAAGGGGGACTCGGG
>1382-6
ATGTTCAGGTATCTCGGAGCTGGCAGACCCTCCCCGTTGGGTGTT
>1383-6
TATTGCACTTCGTGCACATCGCTTGTCAGATTGGTGCTTCGCTGT
>1384-6
AATTAGTACGGAATTGTTTCACCTCTGTGGCGGATGGTGCGAACA
>1385-6
ATCCTGCTTTGAAAGTGCTTTATGAGTAAACGTTGAATATAACTC
>1386-6
TCCAGCACACTCCCGCGATGTCTGGGAGGGCAGTGGTCCGGGTTA
>1387-6
GTAAGTGTGTCCTACTTAGTTGCGTGTAAAGTTGAGAGGGTGATT
>1388-6
AGGGGTCACTCGTATTTCCGTAAATGTGAGGTTCTGCGTTTACTG
>1389-6
AAGCGACTACGCTCTTTATGGCTTAATCTCTAGCTGGAGTATAGC
>1390-6
TCCACAGCATTAGGCGGGTTGCTTTAATTGTGGGAAGACGTTGAT
>1391-6
TGACCTATGCAATAGCCAGTTTGGTGGTACACGCGTTAGCAGAAG
>1392-6
AAAACGCTTACACTGGAAGAGGATATGTGATAGTACGTAGGCTAC
>1393-5
GCCCTCAAGTCATTTGAGTAGTATACGAGACATGAATCCGAGAAT
>1394-5
CTCCCCCGTTAGGCTAGAATGTCGGTTGTCGGAGCTGGCTTTAAC
>1395-5
CGGGGGAACCAATGGCACTAGAGCGGGCTGGACTGTGCGGGGGGG
>1396-5
GGAGATGCTGTTCGGCCAAGGGGAATGTCCCGTTGAAAGCGTTTG
>1397-5
GGGTCTGATAATAATAAATAGGGATGGGTAAGTATGTAGAGGCTA
>1398-5
GAAAGTCGTATGTGCACAGTTCCTGGACAGGGGCAAGGGGATTAG
>1399-5
AACATTGAATCATTTCGCTATATCGGGCAATACTTGGTGTGACGT
>1400-5
ATTGGAATACCTTATTGGGACTGCTTGTTTGTGCATTTCGAATAG
>1401-5
TGAGTGTTTCTTAAGGGAAACACGGCCCTTTCCGTCTAGCTGCTA
>1402-5
TGTGAGGATCTAAGCTCTCAGCGAACTCTATGGCGCTCATGGTAC
>1403-5
GGGATTGTGTACGAAATTTTGCGAAGAGACCGGAGCTCTGAGCTT
>1404-5
GGTAAAGCCGGACAATACGATACTGTAACTTGGTTTGCGCTAGGC
>1405-5
TGAACGGGATCAAGGGGCTATTTAAGCTAAGGACTTAGCACCGAG
>1406-5
TAAGGGTGTGATTACGTTGATCGATGCAAAATGTGTTGGTGAAAG
>1407-5
GAGGCTACAAGAGATGGGTTTCCGAGGAAAGGCTGTATTGACTTG
>1408-5
CGGAACCAGTCCTCAGCAATATGTGACCCCGGGCTGTGAAGGCAA
>1409-5
TGTAACTTATCTTCACCTTCTCTGAGGTGTAGCTGGGGGATGGCT
>1410-5
ACTACGTATTTGAGGTAGGGAAGGGAATTACTATG
>1411-5
CCCTTTGTCTAATGGTAGGAGGCGGGGGAAATTTGGTGGTCGTAG
>1412-5
GCAGCACACACTACGAACGGGACATTGCAG
>1413-5
TCTATTTCTGTGTTACATGGGGAATTCGGTGATGATAGCGGGGGT
>1414-5
AGTCGAATTTAACAAGCACCGGTAGAAGGCAGTTGCCTTGTTATG
>1415-5
GAGTTTGCCAGGGTAGAACGCATTGCGCATAAGACAGGTTGTGGG
>1416-5
GATCTGAGGCGATAAGTAAGCTAAACGTTGGGTAAGAATGGTATC
>1417-5
ATTGCTATAAAGCGATAAGCGTTTCAGGGGTAATAAGTGCTAAGA
>1418-5
TCGGGATCTACAAGCTCTTTATAAGCCCTTGTAGGTTGGAATTGG
>1419-5
ATGGTGGCGAATTAGGCAAGGGATTGAAGCTGCTATGGGGGTGGA
>1420-5
AAGTCGAACTATGGTCCCGATTGCCGTATTTAAGTTATATTCATC
>1421-5
GCAGAAAATCAGCGCGCATGAAATGTAGCGAGAGTAATAAG
>1422-5
ATGGGACGAGGGAGAATGTGCGGGTATTCGGGTGTAACTCCAATG
>1423-5
AGGGCCGAAAAGGTGATCTGTAAGGGTACTGATTGAGTCCACTGA
>1424-5
TAAATTAGGCAAAGAAAATGGTAAAAGACTTAGGGGTCGCGCAGA
>1425-5
GGGAGATTAAATATCAGTCAATTCTGCCGCTGTCGGTACGGGGCC
>1426-5
ATTTACGGTGAAACGCTGCTTAGATCTAGGGATACGGGAGTGGTT
>1427-5
CACATTGTGCCAACTACGAACAATGTAGGCGGTACGAGGAATGGC
>1428-5
GATGCTTCTGGTGTAAGTGTCTCTGTTGCC
>1429-5
GAAATGTACACCTGAAGCGGATCGCTGAGGAGTCCTAACCACAGG
>1430-5
TGGAGAGGATACCAGTGGTGGGGCGGTATTAGTAGGCGGAAGAGC
>1431-5
TTCGGGACACCGAAATGAGACTCTTCTCGCTGGCGGGGTGGGAAG
>1432-5
TTTTTATTTCAGCTGCTTGCCGACCGATTCGGTGGTTCGAATGCT
>1433-5
AACATTCAGTATGACACAGCTGAGGGTGAGGGCTGAGTGGGAGAT
>1434-5
CAAGTTAGGGGGCGGGCTCTGAGGTACAGTGTATATGGGGCGTCG
>1435-5
TGCAGCAGCAACTTCTAAGGGATAACAATAAGGTTTAGGGAATTG
>1436-5
TGTGAATGACGTATCGAATACCAAATGCATTATTTCCCTCTCTTC
>1437-5
GGGGAATAGCACGTGTCGATATAAGATAGTTGTCTATGATTAGAG
>1438-5
TTTGGATAAGCCTGATTGTATGCGGAATATTCCCGTACGGCTCTG
>1439-5
TAACGGCGAGTAATAAGAGTGCTTGGTAGGAGTTAGTTCTTGACC
>1440-5
ATTGCGTTCGTCTGACTGTCTTCAAATGGGTGGTCGAGCCAGTTT
>1441-5
ATGAATAAATGGTCTCCCTAGATTCGAGTAGCGTTTTAAAATAGA
>1442-5
CAATTGTGCGAAGACTGTAGATTATGGGAAAAAATTCGGGGAATA
>1443-5
AGCACCTGAGGAAGAGTCATGGGCCTGACGTTATGCAGGCAGGAT
>1444-5
CTGCCCCCAATCATACACGCTTTAGAACTCCCCTGGCCGCATTAT
>1445-5
ATACGGGTAAACAAAGTGGGGGACTTTCGATGCGACTGGGTACAA
>1446-5
TACGCGTTCAAGCCCGGCGTGTCATAGGTTATACTCGGGGATGCG
>1447-5
CTGGAGGGAGCGAGTGCTGCGGGGGCGGCGCAGATTTGAAACAAC
>1448-5
GTGAAAAAACTCACGAAACATACTAAAAGCTCTGCA
>1449-5
CGTCGGATTGCTGGACGCTTCCAATCATGTACCGTATAGCTGAAA
>1450-5
AAGCTAGAATGGTTGCTAGTCTAACGGGTGGTAATGCTTTATGTT
>1451-5
GAAAGGAAAGGTTGTCAGTCCTTCCCAAATCATAGAGCGTTGCTG
>1452-5
CGACAGCGAAGGTGAATTGAGAAATCGTTCTTGGTTATTTGCGCA
>1453-5
GTAAGTATGAGGCTTGCGGGGGCTAGAGGAGAGTAGGGTGTGGGG
>1454-5
TTGTCCAATGGCACGCGGTTGGTGGAGGTGTGGATAAGTTATGAA
>1455-5
AGTCTTATTCATGTATTAAGGAGGGGTAACCAGGTGTATCATTAG
>1456-5
TCCTTTGCAGGGGGGCATACTCACTGTTTTCTGATACGGGTGTGG
>1457-5
ACGCGCCTTCTTGCCCATGGTACGTAAGATTGGATCTGCGATGCG
>1458-5
TGTATGGTGAAAAGGAGGTGGCCGCTCTGCTTTGGTATTGGATGA
>1459-5
ATAGGGGTTGGGCGGTACAAAGACACGCTACTAGGTGCGTTGTGC
>1460-5
TATAGAAACCTAACTCAGAGGTACCACTAAACCGAAAAATTGAAG
>1461-5
GGGGGTGGAGAGAGCCGGCAGTTGTCTAGAAGTTATGTGTTCTAA
>1462-5
CGCGAGTAGGAAGCGAGGGATGTTCAT
>1463-5
AAAAGCGAAGTAAGTAGTGCCGCGCACCGGGGAAGGCGGGAAAGC
>1464-5
AGGAGCTGATCCGGCAACGTATTCAGGCCCTATTCGGTTCTCCTA
>1465-5
GGAGCCGGAGAGTTATAGGGCTTGTGCTCCCCCTGTTTGCTAGGG
>1466-5
TGAGAGAGGGAAGATATGACCGTGGGGTAAGTTAGCTAAGTGTTG
>1467-5
TCGGTAGCAGAATTGAGGTTAAAAGGGGGGGAGGGGCAGTTGAGC
>1468-5
CAAAGCGCAAGGTCGCAGGTGTGAGGACGGCGGTAATGTGTCGGT
>1469-5
TCCTGATGTGGGGAATGAGCTCTGGAAGACTGTCTTATGTGCTGA
>1470-5
GGGGGGGAAAGTAACAGCGACACTCAAATGGTTTGTGCCACGGGT
>1471-5
AGACATTTTCGTCCAAGAACGGGGGGGATAAGAGATGCTCAGTAA
>1472-5
AGGCGAAAAAGATGAGGTCTCATTACAGTCTCTCATCATTCCCTT
>1473-5
AAGGCCAACAGATTGATTTCGGGCGCCGAC
>1474-5
AGAGGCGTGGGTTCAGAACTCGGTTGTCATGTTACGTCGAAAGGG
>1475-5
GAAACTCGCCTCTAATACCGGTAAAGGCCGAGGGTTAGGAAATCA
>1476-5
TGCTACTGGGTATAATGGGAAGAGGGGTAATAGCGTGCTATTGTT
>1477-5
TTGTTGGGGGCCTCGTCAGAGACGAGGGTCTATGTATTAAGTGCA
>1478-5
ACGCGTTGAGGGACTGCAACTGAGCCGTGGTTTCTAATGTTTGGA
>1479-5
GGCCCTGAGGTCGATGGGTCAGCGAAGGACTTGGGTAACGAGCGT
>1480-5
CCCTGGCTGGATTCGCTACTGGTCCTCCCTAGGCGGATCATGTAT
>1481-5
CTACAAACGGTGTCAAATCAGGGATAGTGTGATGACAAAGTCGTG
>1482-5
GTACGTACTGGACACAAAGGTTGTTGGGACTAGGGTGGCATGCTG
>1483-5
GTACGATCCTTCAATAACCCCATCTGCTCATACCCCGGTGTGTTT
>1484-5
GGGTGCTATAATCTCGGTGTCAGGTAAGAAAAGCTGGGGGTGTGA
>1485-5
CCATGCCCCTACCCAAGTTAAAACGATCTGGGGGAATACCACTGA
>1486-5
CCACGGGGGTACGGACTGGCACGAGGTGGGGGCATAATTCGCGCG
>1487-5
CGGTGGGGGGGATGGAATGTTAACGGCAGTGCGCCTCTACAAGGC
>1488-5
GTAGTATAATTTAACGGCGCCGCTGGAGCCGACGCTATACT
>1489-5
ACTTATCTCCGTCGGGGAATGCATTTAAAGAAGTTACGGGGGTGG
>1490-5
GAGAGAGGCATAATCGTGGACCGGGCTGATGGTTCGATTATCAGA
>1491-5
TGGGAAAGGGATCTCCTTATCGTTAGGGTACTTTGGGGTGGCAGA
>1492-5
AGTTACCTGGTGCCAACATGTGAGTTGGAGGGGGTTCGTGGGGGC
>1493-5
GGTCTGTACATCTCGTTAAGGTTGCTGGGATTTCAAGCGCTGGGG
>1494-5
GAACATCAACAGTCAAGGAAATTAATGTTAAACACTCAGGCTTGC
>1495-5
GTGAAATGGCTGATACTAGTCCGAGGGGAAAGTGGTTGTTAGAAA
>1496-5
GTTACAACGTGGGTTATTCGAGGTGTAAGTAGGCGAAGGCTTACT
>1497-5
CCAGGGTGGGCGGAGGGTGGTTAATT
>1498-5
GGGTGGCGGCTAGAGGGCCACTTGCATGCAGGAACTGGAACAAGG
>1499-5
TTATAAAATCCAGGATCACTGGACCTGTGTGGCGGATGGTTCGGT
>1500-5
GTATGCATAAATAGGGCCGATGTATCAGTGTGTAAGTGAAGATCA
>1501-5
ACGACGTCTTTGTGTAAGATCCCTTAGATTGGGGTGTTTTAGGCC
>1502-5
CAATTTTACACAGAGGGGAACGCGTCACAGTATGTGGGGCAATGG
>1503-5
CTTTCTGGGGTCTGGGGTGATCGTGTTGTGGGGGTGGATAATTGA
>1504-5
TCAGTCCTCAACTATACACTTTAGTGGAGTGAGAATTATCCTTGC
>1505-5
GGGGGTACCGCAGGGGCCACGTTATGGGTGGTGATTGGCTTTCTA
>1506-5
ACGCATAGTTAGGGTGGTTGATGAAATTGCCTGAATTCAAAGGGG
>1507-5
TTTTATTGAGCGCTTGTCAAACTGTTAGTTGCTGCCATTT
>1508-5
TCGACTTTGGGACAGCGGAAGTAGGGGATGGATCTTATCAGGGTG
>1509-5
AGAGTTCGCAAGAGGGGAGGGAAAACTGACTA
>1510-5
ACGCATGGAGAGTGTATGAGCTGTGTCGTGTGAGTAGAGCGGACC
>1511-5
GGAGATTCTTATAGTCACAAAGCCCTGATAGACTTGTAGCGAGCG
>1512-5
CGCACGACTACGGATTTGCTCCTAATGGTCTCTTGGTTTGGCTGG
>1513-5
TGGTGTACAGATTAGGCACGAAGAAGCGCTTGGGGTTGTGAAGTG
>1514-5
TTTCTCGGGCCGCTAATAGAAAGGTCCGGGGGAGATGGCTTCCGC
>1515-5
ATCTGCCGGGGGTCCCAGTCATTCTCTCAAGATTCTTTCTGCAGG
>1516-5
CGGGTTTCGCTTGGTAGGAGGCCTCAGAAAGCTGCTCGTTGGTTG
>1517-5
GGTAACGCCAAACAACATATTGCGAGACTATTAACTGTTGCTGTA
>1518-5
AGTCCTGGATGGAGCTCTATGTAAATTCTTGCTCGGTGAATTATG
>1519-5
GTATAACCCCTTCAGCGTAGAAACAAAAGTCGAATAGCTAGTGGT
>1520-5
TGAAAGGCATCATTGAAAAGGGAGTGGGCGTTACGCGTGAGCAAA
>1521-5
TGGGACCGGGTAGAGGGATGCAGAAGCGTTGAGAGGGCTCAATGA
>1522-5
TCCCTATGATACGCTGGGTGGTGTTCTGCGGAGACGGGGTAATAA
>1523-5
TTGTGGGGCTTCGCTCTTGAGTTCATGATCTTTAGTACCGGATAG
>1524-5
TGAGCGGAACTGATAACTGGGGGTGTGAAAAAAGAAAAGGTA
>1525-5
CCACGCTGGATTCGGCGAGGTACCGATTCGCTCGTTTCTCTCCAC
>1526-5
TGCAGCGATTTACAGTGTCGTTTGCTGGTTACAGTACACATTATG
>1527-5
TGACCTGGAGGGGAACAGCTTGTCTCTGGTTGACAGGAGTATTCC
>1528-5
GGCTACATTCAGCACAACGAACTTTGGGGTATGGGGGGGAATAGG
>1529-5
TACCGGACTCCGCTGTAGAGGGACACATGACGTTAACAGGGGAAC
>1530-5
GTGTTCGTGGAATCCCCGGGCATGAAATATAACCCTGCGCATGAG
>1531-5
AACGGTGGCTGAACGCCAATTGCGTAACAGTGTAGTTTTCTCTGT
>1532-5
GGGAGGAGGATAGGGAGCGGATATGAGTTAAGGGGCCGTAGAATG
>1533-5
AAGGGTTAGGCTGGGTTTACACGGAGACACGCTTCATGCTTGCCA
>1534-5
TAAGGACGCTCGTCGGGAGAAAGATGTAATTACATCAACTAAGCG
>1535-5
AGGCCGTTGGTTAGTGATATTGCGGG
>1536-5
CCTCAGACGGGATAAATCTAAGGGGTGCCGGCAAGCCCTGGGAGA
>1537-5
GGATCGCAGGGGGGCGTAAGTTATCAGAATATTCCGAATGCTACA
>1538-5
GAGTGGGTGGGTTAAGGGGTAACGTTGGGTGGTGGCTGTATAGGG
>1539-5
GCTGTATGGACTAGTCCTAGCTGTACATTATAGTTTGCGTAATGA
>1540-5
GGTCAGCGCCATATAGAAGGGGTGTCTGTAGGGGGTTTGCTGGTA
>1541-5
TGCATGACAGTCGAGCTTCGTGAGTCGTACTAGGGTACTCGGGGT
>1542-5
CCGGTAAGCCGGCAACATGGTAAAAAAGTACTGATCCTGGCTGGT
>1543-5
ATCTGGTTAGTGTGAGTCACGCGAGACTAACCAAGTGGCTATCTC
>1544-5
TGCACGGGATTTAAATGTTGTGAGATCGCGAGTTCAGCGCA
>1545-5
AACTCCCCCTGCAGCTATAAGGCGGGAGTAGCAGGTAGGCTTACA
>1546-5
CTTGTATGTACACAAAGGTATTCTCCACTAACCTCCCTGACGCAT
>1547-5
GATGTTGAACTCTAGACGGATTTTGGGTAGGGCTGAAACATGTGC
>1548-5
GGTGTACTGCATGGGAGAGCCCCACCTGTCGCAAAAAGAGGGGGA
>1549-5
ACGCCGGGGGAATCTGCCTGGCGGAAAATCAAATCAGGGGAGCTG
>1550-5
CTGGACAGTGGACATCAGGCGGTATCGTAGGTGGTTGCTGTCAGA
>1551-5
GCTGCTATCTTCGTGGGAGCGCTAGGGGGGCTATATACTGAGGGT
>1552-5
CGTTGTAGGTAGTGTCGTTGGAAGGA
>1553-5
GAACTTGCGCAGAAGTCCCTCACCGTATGCCCGATACTCA
>1554-5
AAAATTCGCCTGTCAAAAATCTAAATCAGGTGGTTGCTTTTAACA
>1555-5
GTCTCCACAGGAGCAGCAGGGCTCGGTGAACGAGGTAGATCCACG
>1556-5
TCGGGGGAGGGGGTTAGGGCTGCCATGGAGCCCGAGTCTCGGTGC
>1557-5
ATGCGTAGCACCGGGGGGTTTCAGAAAATGGACTCCTATGCCCGA
>1558-5
AGACCAGAAATCCATGCAAGTCGTATACCATACGCAGGTTAGTGC
>1559-5
TGACTGATTAGCTGGGAACATAACGTTTGTAGAGATGTCTGACGC
>1560-5
CGCACTTAGTAAAGCCTTGTGGATTGTTGTAGGAGAGAGGGCATA
>1561-5
AGGACCATTACTGTAAAGCATCAGCGGAAA
>1562-5
GGTGGGGCAGCCCCTTTTACGCGCGCCGATGGGGCGTGCGTTTGG
>1563-5
GAGGGGATGGCTGTCGCCCGAGGGGGCTGATGCGGGCTGCACCAA
>1564-5
GACGAGCAGTCTCTAATGTAGCATTGCTGTTATGGCCGTGTCTGG
>1565-5
GGGCAAAGTACTTTGAGAAGATTGACGTTTGAATTCGTTCGCGTG
>1566-5
ACTAATCGGTGAAGCACAATTAGGTGGTAGGGATTCCTCAGCGTG
>1567-5
GGTAGGCAGGGAACACGGGAGTTAAGTATCCGATCTAGTGCGAGA
>1568-5
GACGGCCCGTAGACCGCGATGCGAGGGAGCCCCCCTTCTGCAGGC
>1569-5
GTAAACACTTCTTAGCGGACCAGTCAACAGGGGTCAGGGGTTCTG
>1570-5
TTGGGACAATCCGGCAAGATGTTGATATTTGGTTTGTGGCTGTCG
>1571-5
ACTGGGGAAAACCTAGATCACGTTGTACGAAAGCCTCCCTTATTG
>1572-5
ATAGCGACGCACAGGATAGATGCGAGGTTTTTAGCGGATGAGGGT
>1573-5
TACCAAAAATTGGGTGAGGCGAGGCAGGGCAGGTTTGGAGTGCTA
>1574-5
CCTAGCGGGGCCACGCTGTTAGGGAAGCGATGTACGGAGCTGTCG
>1575-5
AATATTGCGCGTGCTATACAGGTTGTTGTTCGAAGTTGATTACGC
>1576-5
ACAAGTATATGCACGGAGACAAGCCCTAGTGATTGCATGCGCATA
>1577-5
TCTGCGAAGGTATTGTATACGTGCTCTGCGTACATTAGCTAGCTA
>1578-5
CAGGATAATCCAGGGTCGTAGCACGAGGGCCCGTATAGAGCGTTG
>1579-5
TGCAAGACGATTTACGGCTATACATTCTCATGTGGTCCGGATGTA
>1580-5
AAGTGCAGGAGCTAAGGTTGTCCGGATTCGTCGAGGTGTGGTGCA
>1581-5
GAGTATCGTACAGAGCTGATCCCTCGATCGTGGTTAACAGACTAA
>1582-5
AAACTATGCCAACGAGGCAAAATAAGCCGTGAGCTGTGGGGCGGT
>1583-5
AAGCTAACGGGTTAGTCGCACTGCGGGAAGA
>1584-5
ACTAGGATATACCAATGACATGTGCGGACATAGGTGGTAAGATGC
>1585-5
GGAAAGAGCGGTTAGGCCGGGCTGATGACGAAGATAGTCTCAAATG
>1586-5
GTATGATATATTCTAAAACAGGACTGGTTGGCGAGAAGTGTAAGG
>1587-5
GGATAAAAATAAGGACAACGTGACCGCAGTATCGTAGGTTCGGTA
>1588-5
ATACAGTATAAGAGCGGATAGAATTGGGAGTGGGAAAATATACCA
>1589-5
AATGAGACCCATTGGCGAGGAATCGGCGTGAATAGGCTTTAGTAC
>1590-5
CGAAAGTGGGATCGGGACTGGAGAGACCAAATTGCTTGGAACAGG
>1591-5
AGTCACATTCATTTGAGGCCCAGGAAATTCCTACTGCTCGATTGA
>1592-5
CAAGTTAGTGCCACGGGGCTGATAGATAAGCCGTGAAGTCCTCCA
>1593-5
ACAGAGGCACTCCTTGTCCTGTGCGGTGGAAGAAGGGGGACCGTT
>1594-5
CATAGGTACACTGGCGCGGTGGGGCGCAATAGGATGAGCTCATAG
>1595-5
AACTTAGAACTGTGCGCTCTGTTCCTGTGTGTGCAGGGAGGGTAA
>1596-5
AGGACGATACCCTGGGGGAGGGTCA
>1597-5
TGTACGAGTGTAACTATAACGCTCCGCTTAGGTGACGCGGGCCCA
>1598-5
GGGGTACGAAGTACTGCTAGTAGCGATTCATCGGGGGCGTGTAAT
>1599-5
GTGCGTAAGTTCCTGTCAGGGTATCTCTATAG
>1600-5
GTATGAATAGACGTAGGCACGTAGAAACTAGTTTTAGTACA
>1601-5
TCTGAAGGAATCATATCAGCAATGGAAAACCCTACGTGGAACTCT
>1602-5
ATCGGGAAAAATTACATCAAACGTTCATCCGGGGCGCTGGGGATG
>1603-5
GTATGGCGACCCGAACATGGCGTTGCGCGGAGACAATAAACAGAT
>1604-5
TACAATCTATAGTCAAGGCGACTCCACTCTAATTATGGCGCTACG
>1605-5
AGCGCGGGAAGGGGCAGGCGCGGGATATCCA
>1606-5
CGCTGTTATCCTATCGGGCAGTATTGTGAAAACGCCTAGAGTACG
>1607-5
TATCGTTCCACTTCGAAAAAGCATTACCCATCGCTACGGATGGTA
>1608-5
ATGCGGTAGCACGCTAGTTTTACGTAGATGG
>1609-5
TACCGATGTATTCTCGCTATTGGTAAGGGTATCCCTGAGGTCTTG
>1610-5
CCTGTATAGTACCTAGACTCTGTGTGTTTTTGTTTG
>1611-5
GTCTACAATGTAGAATGCATAATCAGGG
>1612-5
CAAAGACGCAATGCAATGAGGTGATGTCTTTACGCGCGTTAACGA
>1613-5
AACAGAGCAAATGTGTTTAGAGTCTGCTGGATTAGTAGAGCTGCC
>1614-5
CAGGGTAAGCTACCAATAAGGTTTAGAGCGGGACGGGGAATACAT
>1615-5
GCGCAGTAGCGAAGGTGAGTGCGATGGGGGTTAAGAGTTATAGGG
>1616-5
GGATGAAGGTACGGATGGGAAAGTATGAGGAATGGGGAGAACGCG
>1617-5
GTACCAATAGAGGAGGGCTAGCATGGAGGCATATCGTGGAATGTA
>1618-5
TGGATGACGTTACAGAGATCTACGCTCGTGGTTTATGCGGGTTTG
>1619-5
TACCTCGGGGGGATGCTGATCGAATCAATCT
>1620-5
ATCGTGTCACGTAGAGAGTAGAGTGCAAACGGCACTGCGGGCGGG
>1621-5
CGGTTATTACCGAAGAGTTGGTAATCTTTAACTATGTGGAAAGTG
>1622-5
CCGCTGTAGGGGATTTACAATCGAAGCAAATCGGTAGGGGACGGG
>1623-5
GGAATTGGTGTTCTTCCATTAGAGTTAAGGAGATACTCATGCGTA
>1624-5
TACCGTTGGAATGCTAGGGCAGCGTAGGATATCCGTTCTGTTTTG
>1625-5
TAGATCGTGAACAAGTTGGTATCGGGTGTCGGGTTAGGCCCAGAG
>1626-5
TGCGTCGAATAAGTATAAGGCTGAGGGTATTAGGGCTGAGGTTTG
>1627-5
AAGCCCTGAGCCCTGAGGGTGGTATAAGCAGCAGAGAAGGGCGAA
>1628-5
TTTAGTAAAATGTAGTAATAGGTAATTGAGAGTGGGGGGGCTTTG
>1629-5
AAGGTCTTGGGTGGGGATGGTGTATGCTGGTTTGGGGTTCGTTGG
>1630-5
TTGGGGAAGGAGGAGGGATGATAATTAGTGACGGTGAAGAGGGTG
>1631-5
GTACAAGAAGTAGACAACCGCGTTGGGAAGAATCCTTCTGGGTGA
>1632-5
ACTCTGTAGCGTAGTCTTGTCATGAAACTATTCGCTCCCTTCCCA
>1633-5
GAATTCATGCGAATTACAGATTGGGTGACGG
>1634-5
CCCGGGAGACCAAATTGACCTGGTAGGGACTGGTACACTATCACG
>1635-5
AATCCCCTCTATATCCAGACCGTGAGGCTTC
>1636-5
CGGGGGTTAGTAGTCTGTTTGGATCTTGCGGTGCTCGCATAAACG
>1637-5
AATGTACAGCCTAACAAGACGTTTAGGTTCCCTTCGTGCTCTCTC
>1638-5
ACGGTGAGGAAAGTCGGAACAGAACTGAAGAGGTATGCAGAGGGA
>1639-5
CGCTTGGTTCAAATGACTCGGTTATTGGCTTAGAGAGGGGCAGCG
>1640-5
TAAACGAACAATCACTATTAGGTCATGGTACGGAGCGGCCCTCCA
>1641-5
GCGCTGACATCGGTATTGAAAGTTGTTTTAAGCAGGTTGTTGTGA
>1642-5
TTGTTCGTGGCGAAAAGGGATCATTTTGAGTGGGGTCGGTAGGTT
>1643-5
CGCAGAGACTGCGGAGTTATCCCGTGCCTGGGGATTTGGGCGACA
>1644-5
TGAGCAAGTGAGGAGTCAAGGGGTGGGGCGTAGGACACG
>1645-5
GAGAGAACTGCTGACTGGTGTTGGAGGGACTATGTAGTGGATGCG
>1646-5
AGGATGATGTTATTTCATAGCCTGTTCGAACCCATGCCCAGAAAA
>1647-5
TTTAGATGTGGTGTCCTCTAATTGACGGCGGAAAACGAGTGTGCT
>1648-5
CAAGGGCTGCGATGTCGAATTCATTGTACTGCTGGATTAATCTTG
>1649-5
GTAAAGTTAACCGATGGCGTGCGAAGGCTATTCATATAGCGGTGA
>1650-5
AGGGTGACAAACTGTACATGCACAACCGTGTACGGAGAACAAGGC
>1651-5
CCAGGTCGAATTTGATACCGGGAGGACTATGCTGAGGGGGGGCGG
>1652-5
CGAAACTAGATTTTGCCCCTCGTGGAGCGTGGATATTCGCGCGCA
>1653-5
ATAGGGGCGAGTATGGGCATATTTCCCGTGGGCTTAGCCGCCGTG
>1654-5
GGTTCAGCGCAGTCACTGATAATTATCGAAAGGGTAAGACTAGAA
>1655-5
CAAGCGGAAGCTCGCGAAGCGAATAAAAGCGGGTCAGGGGTGAAC
>1656-5
TACGCAACCGGATTTCGTCTAAAGGATAGATTTAGGGTCCGCGAG
>1657-5
TATCGGGATTGTGCCATGCTAGGGCATTAGTAAGATCAGGTCTTG
>1658-5
AAAAAAAGGAAAAGATTTGGGGGATGAGGCGGTTTGAGTAAAAAA
>1659-5
ATATAGCTCCAATGAAGTTCAAATACCGGTGGGCAGGGTACTATG
>1660-5
TCAGAGAAGTACGGGCGCAGTACGCCGTGTTAGTGTGAACAGTAC
>1661-5
GGTACCCTGGGCTAAGGAAAAGGCTGTCTACGGGTTTACCGGTAA
>1662-5
GTAGGAGTGCGAGTGTCTATGTGATAGGGTTTTGGGCGCAGGATC
>1663-5
CAAAGGTCCGCCACCGCAACGGGAGGAGGGGTATCGGGGCAGGAG
>1664-5
CTAGGGTATCACGGGAGATGTCAGAGCC
>1665-5
AGCCGACGTTGAACCGCGCTGGTAACCCAGGGACCTGGATGAACA
>1666-5
CGCGGGATGCGCACATGTCCGAGACCCTAAGTCCATCCGGTATGC
>1667-5
ATGTTGCCCGCACTTTAGTACACGCGCATGTATAAGCTTGAATCC
>1668-5
GTACTTCCGAACCGGGGGGACTTTCGTCGTAGTGCTGGGAGAGGT
>1669-5
AGACAAGCCTTACTATCTTCTGGGGGTTGTTCGAACTGGAGTTGC
>1670-5
TGAGATGGTGGTCAGTAATAGGGGGTGGGCGGACTTATGTTGATA
>1671-5
CCTATAGAGTTATTAAAATGTCCACGTCAACGTAATGGCATTTGG
>1672-5
AGACGAGGATCAATAAGCAGCACTTTAGCGAATATCAGCTGTTAC
>1673-5
CATACTAGAAGGTTTCAGTTTGGAAAGGGGCGGCGAAGAGAATAG
>1674-5
CCAGAATGTGGGACAGAAAGGGTTGATAGGGGTAATGTCGTAAGC
>1675-5
GAAACTGATGGAAGGTTACGTCTGAGCGCGCTTTGGGTGTGTAAG
>1676-5
TAAGATTAATGATGCGCAGAGTACAAAGTACGAGGGATATAGCGA
>1677-5
CGGGCGGAGTTTCTCTGCGGTGTGATGACTAAGATTGTGGGGTAA
>1678-5
GCCGAGGGAGCGGACTGGGGGGTTTGATGTCAGGGATTTTACTGC
>1679-5
GTATCAAGGGTGTGACAGAGTTGGAAAGGTTGGGGGGGATATAAG
>1680-5
GAGTCGAAGCGGGGTACGGAAGAGACCTTACGGGAGTGATTAGGC
>1681-5
CAAGAGATTCTAGACGCGGCGAGTGTACAAGCTTTCCGTCTTCAA
>1682-5
TTTCTCAACTGAAGGGGCCGGGGCTGATCGCAGCCTGATGATGTA
>1683-5
GAGGGAAGAGGGCGGCTACGGTGTGGAGAAACCGGGCTGATGTGG
>1684-5
AGTGGGGATCCCGCTGCGGAGGTCTGTAGGGTATAATGCGATGCT
>1685-5
GCAAGCTGTATCGCGCTGGTTATCATCCTGCGTGGGAGCGTC
>1686-5
GCCGGTGGAACAATGCAAACAGAATGAGGTGGAAACATGGGCTCG
>1687-5
GAACAGTTAAATGCTTGCCGAAGACCGTCGGTTATAGACT
>1688-5
CTGGACGTTTGGATTACTCAACTTATATGTCAAGGTGTCAAAAGT
>1689-5
ATGTATATGAGCACGCAGGTTTATGAATCGTATTTGTGTTGAAGG
>1690-5
AGAACGAATTTTATCGGGCTCTGCATGCCTGCATTGCGGTGCCTA
>1691-5
AAAACGCGGGTACTCTAGCAGCGTTCTAGTTAGGGGGAGGGTCCT
>1692-5
GTCGGTACAGCCCATGTTTGTACCGGGATTGGCAGGACTTCTTAT
>1693-5
CCACACTGGTCGCCTGGTGCGTCCCGAACGCAGTTGACGAGGCTT
>1694-5
GAGAATAACAAGTCTGTAGTAGGGAGTTGTGTTTCCAATAGTGGA
>1695-5
ATTGCGGGACCTTAGGGTGGAAACGGGTAGGATGGGTGATGAGCT
>1696-5
CGGACTAATGTACGCGCAGTTACGCAGAGGAACTGGCCGAGGGGA
>1697-5
GATAAACAGACTTAAATGGGTTAAGTTCATCAGGGAAAGGGTTTG
>1698-5
TGGAGAGGTAGATCAATACGTGAAAATACCGAAATAGAGGCGCTA
>1699-5
ACGCGATGGTGCGCCAGGCTAAACGACCAGCTACTGTATGTCTGC
>1700-5
GTGTCAGCTATAACGCGCAGTGCGGATACTGGTTACGTATAGAGC
>1701-5
GACTTGAGAATCTGGAGCATCGTCACGGAGGATGCAATGCGAGGT
>1702-5
AAGCGAACCAAAGGGTTCCTGTTCGCCCTATTTGCGGTAAAGAGG
>1703-5
GTAAGCTTAGTGTGAAGGTGCGAGCTAGATCACGGAGGGTCGTGG
>1704-5
TAATTGGGTGATGGGTTGCTGAGAAGGACAGGAGGAATACAGTGT
>1705-5
AGTACCACGGTCCGCAGCCATGCGATTCCGGGGTTTGGTGTACGA
>1706-5
TACACGGGGACAGAGCTAAAACAGTATGATTACTCCAGATATGGG
>1707-5
GGTTGGAATGCACTCAGGCTGTCTGACCGGGTATACTTCGAGGGG
>1708-5
CATATCTGCAGGAAGACTAACTCTTAGTGTTCCGGGAAAGGGTTC
>1709-5
GGGTTGGTGTGGCAATTGGAGGGTGTGACTCACTAGGATTTACGC
>1710-5
TGCGTGCAGAACCATTCGGTGGTACCTTATCCCGAAGCCCATGAC
>1711-5
CAGTAAGGGGGTAAACGATTCAAGGTGAACGTTGCATTTGTGGCG
>1712-5
GACGTTGCCCAAAGCACGGCGTAGTTGGTTGGTGTTCAAGGGGCC
>1713-5
TCATTTCAAGATTAGCTACGAGGGTATGTCCGTAAAAATCAGGGG
>1714-5
GACCGGGGGCATAGTGAGGAACGCTACTTGGTCCTGACCGGGTGA
>1715-5
TCTGCAAACAAAGCCTCGAAGTGCAAAGAGTCAGGGGGGAGTGGA
>1716-5
CCACGGATCTTTGGCACAGGCGACGGGACTGTGGGGGGTTGCGTA
>1717-5
CAATGGGGGGGTCGTTTCTGGGGGCTTTGGCGCTTGGGTCAATTG
>1718-5
ATCTCCAAGGCAAGCCGACACCAGATATCCAAAAGAACACCCTCG
>1719-5
AGCAGACTCACTCGGGCAGTTTTATTCCCAGGGCTTTCCAATGGA
>1720-5
TTGGTAAGATGTCAGGTCTGGAAAGAATAGAGGTGGTATTCAAAT
>1721-5
ACTAGGTGTCGTAGAAATGAATGACCCGAGGTTTATGGTGGGGGTA
>1722-5
TATGATGACAGGTGGTTGCGGGAGGTCTACGTAATTCATAATGGG
>1723-5
GTAACGGGAGGTTCGTATCGCACTGGAATTGCGGGGATTTGGTTG
>1724-5
GCTTGATACGGGCGCGAGCAATAACCGTAGCTGGGTAATATTGGG
>1725-5
ATATGTACACCTTGTGCATTCTGTCTGTTTAATGAGTAATCCAGG
>1726-5
TTTTGGCTCAAACTGAATGGGAAACCTGAGTCGGGGGCGACTAGT
>1727-5
CATTGTTCGCAGCAAACTAATAAACTGTAGGGGGCGAAGAGTAAT
>1728-5
CTAATGGATAGTACTAAAGGATGAAAACTGAGAACCGGGGACGGA
>1729-5
CCGTGAAACACATTGACTCAATGGGTCAGAAAACGTGCACTGACA
>1730-5
GTCTAGTGATCCGTTAGAACGAGGAGGATTCTTTGTGTTGGCTTC
>1731-5
AGACTAAGGGGTAGGTGGGATCAAGTTCAGGATTCAGGGACTGGG
>1732-5
TCTGTATCGCTGACGCTGCAGTGAAGTTGTTGAGGCCGGGTCGAA
>1733-5
GGGTAAGAGGTGATCACTCACTTTAAGAGAAAAGGAGGCAATTGA
>1734-5
GCTGAGCCGGAGATGTATCGAGAATCTGTTTGTTGCTAGGCGGGG
>1735-5
TTAACACGAGGTATGTGCCTGGATAGAGAGGGACGGCTGTTGTAG
>1736-5
GGGGAATTGATTGATGACTCAGCGCGGTACCGCTACCTGGGGTTT
>1737-5
GTTAAGGCTGACGGAGCCTAAGGGAAAGATACGGGTGATCGGATC
>1738-5
CAAGGGTTCGCACTGTGCGCGGGTACCTATGCCAAATTGCTTGAC
>1739-5
ACCCCAGAAGCACAAGACATCTGGGTTCGAATAGATTGAGTCTAC
>1740-5
TACGGTCGCAGACGCGTAGGTTAGGCGCAAAGTTGAAGACACCTC
>1741-5
CCCCGGTGCGGGAAGCATATATGTTGATTGGGGGTCGGTGTAACG
>1742-5
CGAAATGGAGCACGAACGTGATTAAAGGGCAATCGAGCACAGGGG
>1743-5
AGGGACAAGGGGGTAAGTTTGCAGACTGGCGGTGCGTGGGGCTGA
>1744-5
GTATAATCATTGGGATACGGGCAGAGCCTTGAAGAAGGCGCCCTG
>1745-5
AGGGCGTTTGCCTGCATTATGAGCACCCTACGGGGTTAGCATGTA
>1746-5
GTCATTTAACTATATCATCGGGAGATGGTATTCTTAGGACGGGTT
>1747-5
AGAGCTGGGGCATATAAGCGAGCTCGGGTGTTGGTAGTAATCCGC
>1748-5
GCTGTAAATAATCATGATGTAGGTAAAAACGGGGAGGAGTTAGGT
>1749-5
GACTAAGGTGGGTAATGCATCATGTGAGGCAAGGATCGTAGCGTA
>1750-5
TCACAGAGGCACTGTGGAAAGGGTAAAGGGTGTCGATAGGCGTATC
>1751-5
CTCGCAGGGAGCAGATGGACCAGCTAGTGGAGAGTTTGGGTCCTC
>1752-5
CGCCTTAGACACGGGTCTGGTCTTTCGAGTTCCATATATTGAGCG
>1753-5
AACGCAGGTTGGCGGTGGTAACGGAAATGTTTGTCTACGGGAGGG
>1754-5
TGAGGTTGGGGTTGAGTCAAGCGGGGAAGGCTAGGAAAGAGAGAC
>1755-5
GGGAAGATCGGCAAGGTTACTACCGAGTTAGTACATGGATGGAAG
>1756-5
CTAATTAAAGACTGTTCACCTGGCTTCGTAAATGCGCGATTGGTT
>1757-5
AAATGGACGGAAGGGCATTAATAAATCTTGCGGGCGAACTTTCAG
>1758-5
CGCAAAAGGCAAAAGGAGCGGTAAGTGGTGTAGATAAATCTGGGT
>1759-5
TGATAGGGTGTCCGAGAAGCTAACCTTCTTCAGGGGGAACAGCTA
>1760-5
GCGAGGTATGAACAAAACCAGTCAATATTGCAAGGCCGGCAAGAG
>1761-5
TTCACCGGGATAGAACAGGAGGATCATTCCGTTATGACTAATCTC
>1762-5
CATGTATCAAAACATAGATAGCGCAGAGCGGAGGGATTAGCTTGC
>1763-5
CAAAGTTCGATGCGTACTAGATCCTCAGAAGGCAGTGTTCAGTGG
>1764-5
AAACGACAGCGTGAGCCAGATAAATATGGAGAGGCCCGGAGTATA
>1765-5
CATTTCTTGTTGACCGCTAGTCTTGCCTTAAGAAACTAAGCAGCCA
>1766-5
TTGGGGGGCCATAAACAAGGGGAGTTGATAGGTGGCGGAGGTTTG
>1767-5
GTATGGATGGCACGACTAACGCGACAGTTGGTTTGCGTTGTGGTC
>1768-5
GGGGTCCGAGGAAGATCTGAGCTAGGGGACGATGGGTATCATGAG
>1769-5
TCAGGAAGCGAAGATATGCTGGTGTCGAATCGGGGTGACGCAAGA
>1770-5
GTACTGTATCTTAATCAACACAACCCGGCGATCAGGGTGAATCCA
>1771-5
ATGCAACTGGGGTGTAGAGTGTTCAAAGTCAAAAAGGAAGGTGGC
>1772-5
GATACTGGATAAAAGGACTGGGGGGGTGGTGATGATATAGCAAAG
>1773-5
AGGCAATTAGGCGGAGCCGCTCCGGTATGCCGGATCTTTAGTGTA
>1774-5
CCGAAAGGGCGAAGTGACCCCCTGG
>1775-5
TTGGGCTTGGAATCTGATGACGGACAG
>1776-5
AAGGCCGGCGAGAGCATTGGGGGCGCTGGAGATTGGGAGTGTAGT
>1777-5
AATCGCAACACCTGCGTCTCTCCCTTGCAGTCTAGTTATCGTGGA
>1778-5
GTGTTGGTGAATTGGAGCTTTAGCGTGGTTCGTGTGAGATGCAGC
>1779-5
GAGTTGACTTCTCAAGGCGAGCAAGTGGCTGGGGGCTTCTTAATG
>1780-5
GGTTAGGCAGGAGTTAGATAGTGGAGTGGGTGCGATATCGGGGAC
>1781-5
TCGCGAAAGACATTCGATGGAACATTATTAGGCATTGCGCTTTGT
>1782-5
ATGCCAGAGGGTCAAACGATGGCGGTAGAAGTTACGTTTTGCGTT
>1783-5
AGAGGGCGGTTGGAGAAACATGGGTATGTGAAGCCCCAATCCTAA
>1784-5
GGACGGTCATAAATGTATATCGGGTTGATTTTAGCGACAATCATG
>1785-5
TGCCGGCCCGTTAATGTGATAGAGTAATATCGGGTGTAAAAGGGG
>1786-5
TAGTACACTTGGTGTGATTACAGACTGATAGGGAGAGCAGTGATC
>1787-5
TGGTAGCAAGAATCGCCTGTGTTTGCGCGTGGTGGAAACGCGCTC
>1788-5
AGGGTCGCACAGGATTGGGTCAGTTGCAACGGACGTCCG
>1789-5
AGAATCGGGTGGCGTAAAGAATCACGGTTTGAATCCATATATAAG
>1790-5
AGCTGCGCAAGAGGGTAGGGGACCATCGCGTGATACGCGCGAGCG
>1791-5
CGAAGTTCACATCCTTAGCTCCTGCCAGGGCCGAGGGTATTCGTA
>1792-5
CCATGTGTCAAAGAGGTGTCGTAGGGGGTAGTAGGTTCGTGGCGTT
>1793-5
GCTGTTGATCTCTATATTGAGTCAGGTCTGGCGTTGATATAATGA
>1794-5
CGACAGGAATTGTTATTATACGATCGGTTCCTACAAGGTTGAACA
>1795-5
TCGTTTATATTCCAATGTCTATATGTAAGCCTAAACACGAGATTG
>1796-5
ATAGCACGCCTAGAATTACGTGGCCAGTAGCGCTCAATTGATGGC
>1797-5
ATCGGAGAGAAGATATCTGCTTGTTACTTAAGGGGAAGTGTTGGC
>1798-5
ACTCCGGTTGAATTACAAGGTTGGAGCGGCGAAGGGAGGGATGGC
>1799-5
TACGCGTGGCCGGTGAAAGGTGATTTCGCGCATAGGATTCGTCAA
>1800-5
CGGGATGGGTCATTGGGTTGCCTTGGAAGGCTTTTGAGTGGGGGA
>1801-5
TACAACCAACACAAACTATCATGGCTATGCCTTAGGGTTATCTTA
>1802-5
AGAAGGAGATACACGGATATTTGCACACATTTTCGCCCGTTGGGC
>1803-5
CAGAGCTATCTTAGGATAAAAGCGATGCCGGTGGAAACTACTGAC
>1804-5
TCTTCCTTAGCGAGATGTATGCACACGCGATGAATCCGGGCGTTA
>1805-5
CACGGAACGTAAAACTCTAAACGGACAATGCTCTTTAAGCGACGG
>1806-5
CAGATCCTAGTAAGGGAGAAGGGCGTACGTTGTTCAAATTGCACA
>1807-5
TGGTATGGATATCCCAGGGTGGTGAGATGTTAGGGATGCGGCCTG
>1808-5
TATTCTATGGAGGGATCGCCTTGAGTCAAGAGGCGTCTTACCTGA
>1809-5
CGAGTGTAATGACACAGTCATGGTGTTTAAAAAGAGCAGTTTGGA
>1810-5
TCGACTAAACCCCGGTTCTATGGGGAATAGGTATCTGATATGGGT
>1811-5
TCTGACGAAGACTGATAGGTGGGGGATCAAAGATAAGCATGCTTA
>1812-5
GTTGCCCGGGGGACGGGCACTCTGGTTCCGTAAAGGGGGGGCTAT
>1813-5
GTGGAATCGGGCTGCATGCTTTATATTGTAGTGAGAGTGTAGTAG
>1814-5
GTGGCGGACAGGGACAGATCAGGATAAAGTGGTGACGAAGATGGC
>1815-5
ATCTACTAGTTCGATCATCTTTCCGCTAATCCTTGTGGGACGCGG
>1816-5
GGAGGGGAAGAGGGGCCGAAGACACAATCTCGGGCCAGGTGGCGA
>1817-5
GGGGTTCCATGTTCCGCGGGAATGCGGATTGGTTTGTAGAGGGGG
>1818-5
GGACTCAGTGTTGGGGGGTACGCACTGGGGGGCTTGCATTTAATT
>1819-5
GATTGAGCTGCTGGCGACGAGGAATTTGCAGCTAGAGGGG
>1820-5
CATATCGGTAGTTATGTTCGCTGGCGAGGTGGAGTGAGATGAGAT
>1821-5
CGCCAGCGGGGCGGTAATGGAGTTATGGGCGGGGGAGGTGTTAAA
>1822-5
GTTGACCCGAACGCCAAACCAGAACTTTGAGGTACGTAACTTAGG
>1823-5
TTTAGAGGTTTGCTTCCCTACGGGGTCGGGGCCCTGGGGATAGTG
>1824-5
GGGGGACCAAGGCTCAGGAGGGTGA
>1825-5
CGCGAAGACACCGCAGGGAGCTTGTCTAGACTCTCCAACAATTCA
>1826-5
ATACCCAAGCTTGAAGCTGATCCTAAGTCGAAGGGACTT
>1827-5
CAGCTGCAGCCGAAAGCACATAGGTTGATAAGGCGGGGGGTATCG
>1828-5
GATCTAATCTGCACTGCACGAAGCAGTGCATAGACACATATATGA
>1829-5
CAAGGAGGTCCGATGTTTTCACAAACGATGTGTTTTAAATCAATA
>1830-5
CAACAGCTAGCGGATCATGCAGCTGGGCGTGGCCCAGATGAGATG
>1831-5
AACAGGATGGTGTGAGGCAATTGTAGTGGGAACGGCAAAGTAGAG
>1832-5
GGGCGATACGGTTCTCGCATCGTGGCGGCCCGAGGAGAACATCTG
>1833-5
TTGGCACATTGCAAAGAGCACTAGTGCACACTTGATTAACTACTC
>1834-5
TTAACCGTGATAGCCGTGCTATAAGATCTGAAGGTTGTGCGTGTA
>1835-5
ATTAGCTCAAATTACGGCCGTGGGCGGGGATGGGTTCGGACAAAG
>1836-5
TAAGCGGTTGAAAAGCCAGTATTTAGAATGAGTGGGTCGGTCTCG
>1837-5
TGGGGGAGTGTGAGGAAATGGTGCTCTGGCGGGGTGTGTACAGTG
>1838-5
CTTTGATGCTGCTCCCCGACACGGCGTATGATTGCCGTGCCTATT
>1839-5
GACACGGACGTAAAAGCAGCGTACGGGCGCGGGTGTGGGGACAAT
>1840-5
ATGCAGCGACGCTGAAGATAGCCGGCAGCAGGGGAATACGAGAGG
>1841-5
CAGCTTGAACGCCGGACGTAGCGAAGCGAGTAGGTGCTAACGACA
>1842-5
GTCTTCTGGGGTTCAGTTTCGAACTTGCTATGAAAATCCGTCGAA
>1843-5
TCAGGATACCTGTGAAGGAGGGGCCTGAAA
>1844-5
ATTTCCTGGGGAATTTCGCTTGGGAAGGTGGCGGTTCAGATTGTA
>1845-5
GTACGGGCTGCGCGGTAGGGTCGGGGGCATATTCTGTGCGCTTTG
>1846-5
TCAAGAAACTAGTGGAACAGCGGTGGTAGGGCGGGTATAGGGCCT
>1847-5
ACGATAGAAGTGAGGCGCCGCGTAACCCCGGGTACGTAGGTTTTT
>1848-5
TTCCAACACCAGAGAGTGTGTGTCCAGTGGCAAGTCACTTACCTG
>1849-5
CGAGGACGGGACAGCGGGATTATGAGGTCGTACGCACGGATGGCA
>1850-5
CGCCGCCTGGGCGCCCCGCGCAGGGGGTGTAGGACCATTCTCGCG
>1851-5
TGGTGTGATGAAGGGCAAGAGTGAACGGAATCAGAGGTGATGGGG
>1852-5
GATGGGGAGAAGGGACGTCACACGGGTAGGAGGACGAGGTCATGC
>1853-5
AGACGCATTGTAACCTGACACTACAACCGGAGGCGACCGTGCTTG
>1854-5
CCCTCGTAGTTATAGTAGTTAGAAACTCATAAAAATTGTTATTTG
>1855-5
TCTGGGTCCGGGGGTGTTAATTGATTTCGAAGAAGCGGCTGAAGG
>1856-5
ACGGGAGGGTCCAGGGTAGGTAAAGTGTGGTAATGTGTCGGGACA
>1857-5
TGGGGCTCAAGAGTGAGGGCATGTGGGAAGTTCGATCGGAATGGG
>1858-5
TCATCTTGAACGCATCGATCGATAGTTGGGGTCAGTTTTCTTTTA
>1859-5
TAGCGTTATAGACGCGTACGAATTGACACTAGTGGCGTGGATCGG
>1860-5
ACCCACGGCCTGATGTTGCGCATACTTTGGAGGAGGTTAGACGAC
>1861-5
ACGCGGTATGGAGAGTCAGAATGGAGCGCGCTTTATCAATTTTTA
>1862-5
TTCACCCTTACAGAAGCTTTTTTCAATTGCCGATTCTTTGGATAG
>1863-5
GCTTCTAGCTTCTTAAGTGCGATCAGTAACGTTAGATGGTCGATT
>1864-5
GCTCTTAGCGTCGTAGGGGTAGACTTGGGATACGGTAATATCATC
>1865-5
CGGTAAGCCGGGATTAACTCCGTCGCCCGGCGACGAGTCTAGTCC
>1866-5
TGAGGGGGGCGGTTACCCCGCGGAGGAGAGACCCGATTCTGCCAC
>1867-5
TTTAATTGTGGCGCCACGGGAAAGATTAGATGGAAGTTGTTCGGG
>1868-5
CTAATAGAGAGGGGGGGTCCAAAACACTGTGGCGACTCTCTAGGT
>1869-5
CTGAGTGTACGGGCGGTTTAAAGGGAGAGCGTCATCGATAGTATA
>1870-5
ACCAGAGTATTGGGCAGGGACGCGATGTTGGGGGTCGTGATATGG
>1871-5
ATGTAGCCAGTAGTAGTTGGAAAGAGAGATAATTTAGTGGCGTTA
>1872-5
CGAAAAGAAAGAGCTCGTTACTCTTATTAGCGGTGCACGCTCATC
>1873-5
CAAATCAGGGGCCGCAGCTCCATGTCTTTGGGTTGTAGGATTGGC
>1874-5
GTTTAAGTCAACTCCCTCAGTCCCCTAACAACGGTAGCTTAGTCG
>1875-5
TAGCAGGGGGAGTCGCGTGTGGTCTAAGATCTCGGATGTATGCTA
>1876-5
AGGGCCCGCAGCAATCGCGTGATAACTTCTAAGTTAGCTGTGGTT
>1877-5
TAATAGTCCCTGACGGGTGAATCACCGTTAATAAGGGTTAATTTG
>1878-5
GGAAGAAGAATCCATTGAGTTTGCTAGATGTTGTACAGGGGCGCT
>1879-5
TTAGGGGCGGTGAAGAACTTGACGAACCCGGTATTTGCATAGACT
>1880-5
CCGAGTCTAGACAGCTGAGTATATAAACGGGGGGATTGGCCCTAA
>1881-5
TTGCGGGGGATTTCAAGAGGCGCGTGTATCTGAGCTAAGTTGACT
>1882-5
TAAAGGAGGAACGTAGGATTCGGGAGAAGGGACAGTGGTAAGTGA
>1883-5
GGGGGTTCCAAGAGAGGAGTGCCGGAGAGTCGAGGGACTTTTAGG
>1884-5
GAATAATACGAAAACGCCACTGATCTATCGTGGTGGGGAAGGTTA
>1885-5
CAGAAGAGACAGCGGTGTTAACCGAGCTATATGTCAATTACCTGA
>1886-5
CAGGCCATGGTAGGCCTGAATAAGGTGACGTTGTATTGGAATATC
>1887-5
AAACCACGGTAAGCTATTTGGGGAGAGCATTATCAGTTTTAATCA
>1888-5
TGGGAGAGGTGTTGACCGCGTGAAAGTGGACCGCTTCTTAGTAGG
>1889-5
GGAGATATGCCCTTAAAGGGGGGGCTTCGCCCCCAGGGGGTGTGT
>1890-5
ATGGCTTGCCATATTCATAGTGATGAGAAATGGTCTGGATTGTAA
>1891-5
TTGGCGATGTACACCAATGCTCGCAGATTCAAACGTTTAAAGCTG
>1892-5
ACCCATTTCGCATCACTACCGCGTGTGATGGGTTATATGCGGTTT
>1893-5
TATACCACTATCATTCCCGTATCCCTGGCTGGCTATCTACTATGT
>1894-5
GAGGATTCAGACGGGGCGGTCGTCTCGAAACCAATGTATCCTAGG
>1895-5
GCCACAGAAAAGTCGCCAGTGTGCAATATCTCTCTGCTGGTTTAG
>1896-5
ATCGGGGACCTGGGCTAGAGTGATTTATAGACGCTCTACTTGAAA
>1897-5
CTTCATCAATAGCATATCGAGGTACGAGGGAGGAGTTGAGGGGCT
>1898-5
AGATTGCAAAGGTACAAAGATAGGAAATTAAGTACAGTGTGGGAG
>1899-5
GCCGACGTGATATTATCTGTCGATTTGACTCGCCTCAGCAGGGCG
>1900-5
ACGGGAGTTAGTCGTGATGCATCATTCTAATCGGAAGTTAAGTGG
>1901-5
AAACTGCACAAATTAAGAAACTAATTTCATCGGGTGATTCCCTGG
>1902-5
CTGGGGGTTATATGTAAACGCGCAAAATAACGGTGTGTATTGAAG
>1903-5
ATTGAGGGGCAAGTACTATGCCTATAGACAGAAGTGAGTTGAGGG
>1904-5
TCTCTTAATAGCGCCTGTGGCTATTATACGTTAGAGGTTCTGTAG
>1905-5
GTTAGATAGATAAACGTCATCTAAACAAGGGCAG
>1906-5
TTAAGGGAGAATTGACGTGAGCCGCTGGGCAAGGAACTCTGATCA
>1907-5
GGGCGCACACCTTATGTCTGACGGGGATGGAGACTTGGGCCCGGA
>1908-5
GGGGGGTGGCTTCGGGAGGTCGGTGATATGAGGCGGATATTAGCC
>1909-5
AACGCAGAGAAGGGGGCCTATTATCCTGGCTGACAGTTGTCGGCC
>1910-5
GTGCTGTCGGGGATTAGTCTTGGCCTAACGAGTTTAGGCAGTTAG
>1911-5
CCTATGCTACTCCACAGGGGCGCGGAGAGAATCCTGGGGCTTTTT
>1912-5
GATGAGTGGAGTCGGCAGGCTAAGTGGTGATTAGCAAGGTTAAGT
>1913-5
ATTACGATGGCCTTATGCGTTGTATAGATAGATGGTCCTACTTGT
>1914-5
GTCGCGGGGCAAAAAGGATGGATAGTGGCGTTAGGAAGTCTCGGA
>1915-5
TTCAGGTAGTTATCATTACTGTCTAGGGGGGTATACCTAAGGGGC
>1916-5
ATGATTTGGAGCGCAAACGGGGGTGTATCAGGTTGGGAAGCTGAT
>1917-5
TATGTATGCTGACAGAACCAATAGCCTATATTGCAGGTATTTCAC
>1918-5
GCAGTCCAGAGAGTATGGTTGTTGTAGGTTGGGCAGAGATTGATA
>1919-5
GCACAGTGTAGTCAGCGGGAGCTGATCTAGTAAAGAGCGATGAGA
>1920-5
ATGGACCTTGAATCGGTCAATTTGGGCTT
>1921-5
GTCGCCTTGTAGTATTTGGGTATATGGGGAAAATCTTTACGTTTT
>1922-5
ATGCTCGAGGGCTCGTCAGTATCCCGGGGACAGTTAATGTAAGAG
>1923-5
CCACGACAGGAACGGGTGGATGGTGGTCAGGTGCAGGAGAGAGGC
>1924-5
TGAATCCAGATTATAAGCCGATTGAGTGACGCGGAATTTTGGATA
>1925-5
TTATCAGTCGAGACAAGAGAGCGCCTGCGAGGCGATGCGCTGGCC
>1926-5
AAATCCCTCATATATTCTATGTTTAGGAGGGGTCTTGTATCGATT
>1927-5
ATGCTACACCGATAAATTACATTGGAAGCTAAGTAAAGCCAACTA
>1928-5
TAGTAACTGATCATCATCCTGGTTATTTATGCATTAGAATGGACT
>1929-5
GAGAGTAGGGCTTTTGTATCGTGTATACTAACTGAAGTTAGGTTG
>1930-5
ACTACATTAGTGAAGAGCATATTGTATTAGCAGATTCCAGAGGCT
>1931-5
GAGCCATTGAGAAGGGGATAAGTTATGAAACGGCTGTCATACTAC
>1932-5
AGTTTTCCTCACAGACTGAAATAGTTGAGATGGTAGGGCGT
>1933-5
TATCTGCGAGAACTGCCGGGGACGGGTCTCCTTCCGTTGGCGGTA
>1934-5
GGTTGATACGGGAGAAACCCGGAGAGTAGGGGGGAAGTCTCCGGA
>1935-5
TGTATTAGGGGTAACCCCCGGGCTGTATGGGTATGGGTG
>1936-5
TGGGTTGAGTAGGGAAATCGTCTAAACTTACGCTTTCTATACTAC
>1937-5
GGGAGGTACTGGGTGCAGGAGAGTGTCTTAGTGGAAGGGTTGCTG
>1938-5
GCAGTCTGACTCCAATAAAACCCCTTCGTAGGTGAGTCTTATCAC
>1939-5
GGAATAGCAGAAGCAGGCGGGGGTTGGTAGTAGGTCTAATTTATT
>1940-5
TTACCAGGGTTGCTTGAAGCACCGTAGTGTGTAGGGGTTTAGAGG
>1941-5
AGAGATGTGAGAACCGGTGGTTGAATGAGGCGTTAGGTGATCGAG
>1942-5
CCCGTAGAACCTGGCTACCATACGATCTGATTGGATATTCTCAAC
>1943-5
GAACCTAAGTAGGCGTAATGAGTAGGGGGGGCTGGGATGAGAGTT
>1944-5
TAACATGTGCTAGTAGTAACGAATAGGGCTTGATATGATTTCATG
>1945-5
ACTAAACGCGCAGAAGGGGTATGATTTCCCCACGAGATTACGCCA
>1946-5
TGTATGTGGAGACAAAAGCCGATCGCACTACCGAGACAGCTGCTT
>1947-5
GTTATGGGTGATCTGTCAACGTAGTTAGTGGTCTTTTGTATCCGG
>1948-5
TCGCGATTCTATCCGTTCATCACGCCGGGGATACCCGAAGACGGA
>1949-5
CGCCACAGGGTAAAAGGTTATGCAACCACTCCGGTAATTTACTAC
>1950-5
CTTGGTTAACCTTATTTCAATCGTTGATAGAGGGCATTGGGACAA
>1951-5
CTTAACTACCATAAAGGTCATCCGTTTAGAGGGACTACAGGCTCC
>1952-5
ATTTTCGCGCCGAGGGTAGGATATTGAAGGAGGATACCTAAGTGC
>1953-5
TTATTTGATGTAACAAGCTCGAATTATGCGCTGTGCGTCGGTCCG
>1954-5
AGGGAAGCCACGCCGTACCTTTGTAATGTTGGGAGAGATAAACTG
>1955-5
TGAATCGGGGGTGTTATCGAATACT
>1956-5
ACAGTAATCTGAAGGCGCGACCGCCGGAATTCGCAGTTTTCGAGG
>1957-5
GCTATGCGTGGGAATAGGCATAAGAGTGGTATTGGGGGGAGGCTT
>1958-5
ATTGGATAAAACAAAGCTTAAAATTGCTGATCGGCTTTGGAAGGG
>1959-5
AAGAGTGAAGATAGGCTCAATGCGATCACGGGGGGCGGGGACGAC
>1960-5
AGGTACCGTGGAAGTTGAGGTCGGAGGGCTGCTAATTGGGGCGTA
>1961-5
AGCCCAAGGCCGAAAGGGGTCTGGTTTATATGGTTTAATGCCGCG
>1962-5
AATCCCTAGGCAAAAGGTGGTTGAAGTTTTCTAGAGTGAAAGTGA
>1963-5
CAGTAGTCTCTGAACTATAGATAAGCTTGGAGGAGCGCCTAAACC
>1964-5
GGCACTGCCGGATTAGGGTACGCATTCGCGCGGACATCTCAGCGG
>1965-5
GCAAAAGTAGCTAGCCAGTGCCTCGTAGTAAATGTTGCCAT
>1966-5
TTTCGGGGAACCAGATCTGCGATACGCACG
>1967-5
GGCTAGACTAAGTCCTCTCCAGTGATTTAAACTAGGTGTTCGCGA
>1968-5
TCGGCGCATGATTGAGTAAGTTATGTTAAAAAATCCGCATTTGAG
>1969-5
AATCCCACTAACCCGTATCAATTTCTTCTTGTATTTTATACCTAT
>1970-5
AGCCAATGGTCTGATGAGAACCCTGTTATTCGGAGTGGGAACAGC
>1971-5
GGTGCGAAGAGTGCGGTAATGACGGTGTAACAACATTTTGCGTGT
>1972-5
GAAATCATAAAGGGCGGAGTACAGGGGTAGCGTGGAAGTTTGTGC
>1973-5
ACAAATGGCCCTACGGAATAGCGATGGTGGAATCTGAAGCGTGAT
>1974-5
GAGCCAGGCGATTTGTGACTACACTTGCATAAGAGGGGTCTGGGC
>1975-5
GGACAAAATTAGCTAGACGTGCCCCCAATGGGGCGAATTTAGGCT
>1976-5
ATCTGCAAAGCTATGAGGCTGGTCAAACAAGTTGACGTTCGGTGT
>1977-5
TTTATCGTGTATTCACTTGTTTGTCGGGACTTATTCTCACTTGAT
>1978-5
GAGCTGCGGTGAGGTCAAGAAATTAAATCATGTGATAAATGAGGA
>1979-5
CTGTGTGTGCTTAACGTTACTGTGGGGAGGGGTTTAGAGTGTTAC
>1980-5
GGCCATCATATTAAATGGGTACGGAGTAGTATAATGGTGAGATGC
>1981-5
TCCGGGAGATCAGGGATGATAAACACTGGAGTAGGCATGCTTTTG
>1982-5
CGTTTGGAGACATCGCGGTGAGGACGGGGGAGAACATCGAATTCG
>1983-5
ACGAAAGGGGATCAAGATAACGCGCCGTTTCCGCAATACAAAAAG
>1984-5
CTAAACAGTCGGTGTATAGGTGTTATAGGTGGTTGTCTGTGTAGA
>1985-5
GTTGGCTCATTGCGTAGGGAAGAGGGGGGAGTGAATGTGGTCGCC
>1986-5
CGGGTATCGTGGGTGAACCTACAGCCTTCGTTCTAAACGCTGCAA
>1987-5
GAGGCTGCAGGAGGGGTTACTATGAGAGGTAGGAGTAGACTTCCA
>1988-5
TTTCTTGTTCGCCATCCAGCCGTTTCGCGATGTGTGTTTTAGCTA
>1989-5
GGCGTGCTCGGGAGAGTTCGCGGATTAATATATCGTGGGTCCATC
>1990-5
GCAGTGGGACCGTGAGGGCCTGTGTGCTGGGATAAACGAGGGTGG
>1991-5
GAATATGGTGTGCGGGGGCTCGGAGGGGGTGTGTATTGCAAAAGG
>1992-5
TTAGGCAAGGTTTAACACCTGCGCGTGGGCACTATGTACAG
>1993-5
ACGGACAAAGAGAGTGGTCATGCCAAATGTTCTCAACTGCTGGTT
>1994-5
AAGGGGCTGGGTACGATGTCAGGATTTCGGATGGTAATGACGCAG
>1995-5
TTTGATAGGTGAATGCTTGGAGAGAGGT
>1996-5
GCGTGTTGTTATCCAAACTCCCTAGGCTAAGACTTAGGGGACCCT
>1997-5
CATATTAGGCTTCTCGTCAGGCTAAGGGGTTGCGGAACGACTGAA
>1998-5
AACCAGATGCAATTAGACAGGCGACCGTATCGCTTCAGTCATTCTC
>1999-5
CAGAGATTTCGGCCGCTAACAACAAGGTAATGTGCTAATGACGTG
>2000-5
AAAGCCCATGGACAATCGCAGCTGTCCAGTTACCCAATGCTAACA
>2001-5
TCAAGTTGCGGGGTTGGCGACTTCTAGTGTCCAGACGGGACGCGT
>2002-5
TAAAATTGTCTCAGCGTACTTAGTGTGGTATTTCGAACATGCGAA
>2003-5
TATCTGGCGGGGGGAAGATTAACCAACGTAAACGAGTGAAGT
>2004-5
AAGGACGGGCTGGCGATGGATGTTGGCTTGTAGTGAATGGGGCCG
>2005-5
CTGTGTAGGAAAGATGTGTGGGAGTGAGTGGGGAGGGAGATGTGG
>2006-5
CGGTAGAGTTACACGGTGGGAAAGGCCAATGCGGCTTGTGAGTTA
>2007-5
GGCGAGCAAGCGAGAGTGATCGGGGGTTTCGGATTATGGTGGGGT
>2008-5
ATTACGAGGCTGTACATTCAGCTTAGGCCAATCGCCTAGCCTAAC
>2009-5
CTGTGCTAAACGGTTTCTGGGTAAATTGACTCGGGGATAGGGTGC
>2010-5
GAATCCGGGTCAGATGGTTACGATGCGAGGTAGGGTGTAACTGTC
>2011-5
GGATATCGCCTGAGTGATCAAGTAACGGGAGGCATCGTAAAGCAT
>2012-5
CTGCTGGGAGGAACGGTAACGTATATTGGGTAGCAGGTAATCTCG
>2013-5
CCCTTAGTAGCGGCCAATATGATATAGGTGGGCGATTAGCTAAAG
>2014-5
AGTGATTGGGGTCTAATTCTGTGTTAGGGGTGGAGTATGTCGGCG
>2015-5
AGCATGGGAATGAATGGGGAATCGGACCTAGGCTAAGTTTATGGG
>2016-5
TCACAGAGGCTTCTTAGGAGACGCCTACGGGGGTGTTGTCCTGAC
>2017-5
AATCGTAGCAGAAAGCGCTCTTTAGTGATTGATAGTGTACGGGAC
>2018-5
ACTACGTTGGAGTAACGGTTCATGCGCGTGCGTATAAGCCGGCTT
>2019-5
CTTGTAACGCGTTTCGATGGGTGTGGGGTTGGGGGGCGTGTTATG
>2020-5
AACCTGGGGGAAGATCTCCCTCTCGTGTGCTTGGAAGGGCTATGC
>2021-5
GAAGGGGGGGTCGGACCGTAAGAAGGAGTATCTTGTTGCACAGGG
>2022-5
TATCTCAAACGTTGATCGTGGTTTAGCGCGGTCAATTGCTGAATT
>2023-5
CATTTGCTGTGAAACGGCATTGCAGTGGATTGGAGATTAGATACG
>2024-5
ATGGGTGGATAAGAGGGGAAGTAGTCGCGGTCTAATCCTATGCAG
>2025-5
CAGAGCGCTCTACGCTTCTAGGTGTAATTTCGCACCGTGAGGTGC
>2026-5
GTGAAATGAAATTACGGAGTCGCGATGAGTAAGTGTCCAATGGGG
>2027-5
TAAACTATCGATCGGGTGCAGGTGATCAGCAACTCACAACTTGGA
>2028-5
CATGCCGTTTATCACAGCGTGCAGGCAGGGTTCTTCATC
>2029-5
GCTGGTACTCCCGCACCTGCGGTTGTCCCTTGTTCTGGCCTACTG
>2030-5
GAAAGGACAGAGCTCTCTGGTAGGTCATGGAAGATGTTAATTAGG
>2031-5
GTCAACTCCGGTAGCGAGGGCGACCGGTTCACGCAGTGCTGGGGA
>2032-5
ATCACGTGTATACAGGCATGTTGTCTATATGTGAGTGTGGGATTT
>2033-5
CATAGATGATGACGTCATTGGGAAGGATAATAAGATGCGCAAGTG
>2034-5
GCCACAAGTAATAGCCCTCAGCGCTCTAAAGGAGGTTTACGTGCT
>2035-5
GTGCGTATCGTCTGACTGTAGGAATTTTACGGCGAGGGATCGGAA
>2036-5
TTTGAGCAGACGAGCAGGCGGGGAGTGACAGACAAGCGTGCTTTC
>2037-5
CAGGGTAACTGGCAAAGAATGCCCTACTAGTGATATCCCG
>2038-5
TGCCATGTTCAGAGTAAACAGTGTTCATTGGGCGGGCGGCATAAG
>2039-5
TCAATGCGCAAGAACTCCGTGCGGAACAAGAATGACCATCCGAAG
>2040-5
ACATGCGCATATGACAAGCCGAGAGGGCCAAGGTAGGCCGTTACA
>2041-5
TAAGAACAGGAATTTTGGGTCAGTAAGGGGGTGCGGCGCACCCGT
>2042-5
ACGAAGAAGCATGTGTCAATGGTTCGGTTGCGTAATATTCGGACC
>2043-5
TGGAGAGACCAATCCCTGAACACACTTTGCGGCTCTTCGCTCGAC
>2044-5
TGCACAAGTGAGACGGGCAAGTATCTGCCGAGGACTATAGAGGGG
>2045-5
AAGGGTTGAGAGTAAGGAAAGCATTCTAGCAACAAGTGTTCGGGG
>2046-5
GGCGTTCGGCGAAGCCAACCCGGAAAGACTCGATGCGGTTGCGTA
>2047-5
GCAAGTTATACTGCGGAGAGACAGAATAAGGTTTCGGGACAACGA
>2048-5
GGATTCATGTGTCACAGAGGGATGACCGCGGAGGCGTCAGAGAAG
>2049-5
CCATGTGGATTATTCAATGTATCTATTCATACGCCGGTAAGAGTT
>2050-5
TCTTGAAAAGTTGGAAGCGCACAGCGGCATTGTGGGCTAACGGGG
>2051-5
GGCAGAGGGTGGTCCTTTTGTGTGACAACATTTCCTGCGGCTGCA
>2052-5
GGAGAGCAGTGGTGGGCTAGCCGGCTCGGGCTGGGTGACGAGCTT
>2053-5
TGTTTTGGAGGGAGAGCTGCAAGTCTTTCTTACCTGGACGTAGAG
>2054-5
TCAACTCGCCCCTGTTCAGATGGTATAAATCGAAACACGGCTATA
>2055-5
GGAGTTTCTCACAATGGGGACCTTTGCCAGGCCGTTAAACCTCGA
>2056-5
ACGACGGGTCTAAAGGATACTTACGGGTACACGGTAA
>2057-5
GCCCAACGGTAGGGACGGAGGATTTAATGCTTTGTGATTGGTAAG
>2058-5
ATAGGCTTGCAATTGCCAGTGGCCGGTTTGTTGGGAGGTTGGGGC
>2059-5
ACCATTCACTATTCTTTCGTCCAAGAAGAAGCGATGCATCTTTCA
>2060-5
TGTTTGAGCGGGCGGACATTACGTGCGCGGAAAAGAGTGGGGAGA
>2061-5
GGCCTGGGGGCGGGCGGTATGAGCTTAGACGGACGGGTGAGCAGG
>2062-5
TTGGCGTCAGGAAATCTAGGGTGACTAGTGTAACGATAGGGCGTA
>2063-5
CCCACAATACTCAGTTTGGGTTACTTACCTGGTTAGTTGGCATAC
>2064-5
GACTACTTGGCACCGGTATGATCACGGGTTCTCTCTATATGCTTG
>2065-5
GACCGGGTAGGGAACCAGGGGAGAGGTGGGCATAGGAGCAAAGGG
>2066-5
TGTGGTCTGAAGGACAGGATTCGGAAATAGGACGAGGTGGTGCTG
>2067-5
GACGAGGAGCTATGAACTTAGATAGATTGGCGCTCGTCTAGTGTT
>2068-5
GGGATAATCGCAAGGGTAAATATGTGAACGGGTTGCGTTCACGAG
>2069-5
GTCGCCCAGAACGCAGGCGTAGGAAGGGATCAAGGGGGGAGACGG
>2070-5
ATCTGATATTTTGCGGGAAGTATTATGGTTCAAAGGGATTCGAGA
>2071-5
TCCCGCAGAGTGTTGCTTTGAGGGAGGCTAGTTTATAACCGTCAG
>2072-5
TACAGTCTAATACTCTATTGAGTCACGTGTTAGAAAGTCCTATCC
>2073-5
GTTAAGGATCGCTATCAGGATTTATAGTTGGGGTTTTGGCAAGAA
>2074-5
TTGTACGCGGTAGTTGTACTTCCGCAAGTGTGGATTACTCAAAGG
>2075-5
CGAGAGACTGGCCACTGCCGGTACGTTGCCTGATTGACACCACGA
>2076-5
TACTAATCTACGGCAAGGGTTATTGTATTACTAAGGTGGGGCAGA
>2077-5
GGCCACTCAAATTGTGTGAGAACTGTTTTCGAGTGTTAAATATGT
>2078-5
TTGGCAAGTTGGGGTTCTGTTCAGGTGTAGTAGGGGTGTCGGTTC
>2079-5
ACAGCTGAAAATGGGGCTAGTGCACTCTCAAGGGATATGGCTTTA
>2080-5
TACTCTTATCCCGGGCAGGCGTTGTTTGGGGAGCTCTAAGGTTAG
>2081-5
GTAACACGAATTGCGCGTGATGGGGAAGGGGGCCTTAGGACCCCA
>2082-5
ATCTTTTGCTCGTGTTAACTAGTTTTGTGCACGTTATGGGTGAGC
>2083-5
AGGAGCGATGGATAAGTGAGATGGGGGGATCCGTTAGTGAGGGTA
>2084-5
AACAATTAAAGCGAGGTACAGCTAGTGCTCTTAATATCCA
>2085-5
AAATGGTGCAATGCGGGAGGACACGGGATAAGCGGGAGAGTTTAA
>2086-5
TGAGTGAGAGTACCCAACTGACGTTGTAGTCGTGAGTATCAGTAA
>2087-5
CAAGCAACGGGAAGGCGCCTGATTGCCGGCGAATAGGGGCAGAAG
>2088-5
TCAGAGACCCTACTTCAAGAGGGGCGTGATTTCGGCTGCTTATTA
>2089-5
ATGGGAAATAGCGGAGGGTAGAGGGGATATTACGCGAGTCACATT
>2090-5
ATAGGTGAGGCGAAAAGTTGGTTAAGGACTGACAAATTAAATCGA
>2091-5
ACGCGGCGTACGCTAGGTGCTATCCGTGACCGAAGCTGTCGGTTG
>2092-5
AGTGCGTGCAGGGCCAGTAGCCAACTGTATCAACCGAATAGGTTG
>2093-5
GTTAGGAACGCGCGAGTACTGCCGTGGGATCAGTTGCGATCCAGT
>2094-5
GGTGATGACTTAATAGGGGAGCGGATCCTCGTACTCGGAGGGGTA
>2095-5
AACATCTCTGGGGCTGCGCTATACCGGGGCTGGATTCGAGTGGGA
>2096-5
AGGGGACGAAAAACCCATAACGAGGCGTACAGGGGAGGGAAAGAG
>2097-5
GCAAGGAGTAGGCAAAGACAAATTCAGGTTATGGGTATTCGTAGC
>2098-5
CCTTAGAATTGTCACATCACGGTGTCGCTTCCGGGCCAGATAAAC
>2099-5
TGACATAGGAAGCGCTGGGAGTCGGGAGACGGGAAGTACGCTGGG
>2100-5
AGAAAGTCCTAGTTGGGTTTGGAAAGCAGGCCGTATGTATAAATC
>2101-5
TACGGATCGGAAAAGCATCAATGGGGAGAAGTGTATTGTGATCTG
>2102-5
TAATATGCTGCGCGGAGGGCAAGCGAGAAAGTGTACTTTCGGGGC
>2103-5
ACGGGCCCGAGGGGGAGCTCACGCGGTGTAAGCTACATGCAGTAAG
>2104-5
GAATGGCAGAAGACTGTTTATGCTCTTT
>2105-5
GGTGAATAGGTAACGCGGGAACGTAGGCAGCTAGGATATTCCGGG
>2106-5
GGGACGCACGGTTTGCGCAATAGGAAATAGTGGACGGGGAGATGA
>2107-5
ATACCTTGACTGTAGCTTCAAAAAGGTTATC
>2108-5
TCTGGGCGACGATACAGTGGGGCGCGGGATGGTTAAAGATGCCTG
>2109-5
AGGGAGGTCTTCGCGCAGATTAGTTTATCTTTCTACTGTTTAATG
>2110-5
CTCTCATGGATGGTCTCGTGTAAAGACCGCGATAAGTGCGTGCTA
>2111-5
CATTGTAACCTGAGGGGGTTAACGACGCGCGGGCACGGTGGGTGG
>2112-5
CGACTGTGGTAATTACTGGTTGGCATTTTAGGTAGTTGTATCGGG
>2113-5
ATAAGGGGCTTATAGAACATAAGCTATATCATTTGTGCGTGTAAA
>2114-5
TGGTTTGCCCAGGGAGAAATAAGGGCTCGGAGTCTGCGTATAATA
>2115-5
GCGCGAACCAGTCAAATTTCAGTCTCCGGTGGTTACTTATCGAGC
>2116-5
GATCAATGAGCACGAATCGGCTCCATTGAGGCATTCCAGGTGTGT
>2117-5
GGGCTACATGTCGGGAGAGGACTAATGCTGACGACCGCGATTCCG
>2118-5
CCAGTAACTGATGGGGTCAGAAAGGGTCCGCGCATAAAATCTATA
>2119-5
TCAGGAAGGGGTCCCATAGACCAAATCGGGGTACTGCTAGTTATG
>2120-5
GTTCCAAGGATCACTGGAGGACACCCGTTGGGGTGTGGGGAAGAC
>2121-5
CTCCACGAAAAGACCAAATTATAGTCGGATGCCTCGCCACGTTAA
>2122-5
CAAACATCCCTCACACATACGATAACCTCTGGGCATGGTATGGGG
>2123-5
TGTAGGGGAGCTCGTGTTGTAGGCGTCATCTAGCGTTTCCGCTTA
>2124-5
GTGGCCGAGGGCTCAAAATGTTGTAAATCGGGTTTCTGGTTGCTT
>2125-5
GGGAATCACGGCCGAGGCAAGGAAAAGTACCTAATTTTGCTGATA
>2126-5
CGGTCATGCAAATGAGTAGAACAGTTATCAAACGCGGTACTAGAC
>2127-5
GGTCCAACCCGTCGTAGTGTTGGATATTAGTCCATTAGAGCGGAA
>2128-5
CAGGGCAGACTCAGGCGTGTGTGGTTAGGGCAGTTGAATGTAGCA
>2129-5
TCCTGGGGCTGTCTTAAAGGGAGTCTTGGTTGACAGGTGAGATCT
>2130-5
GCAGGTGGTGGACGTAGTATTTACGTGAGTAAAGCCCCGCAGTTG
>2131-5
TTCACTTATCCTGACGGGCTAGGACGCGTGTTGTAGGACGGATAT
>2132-5
TGTAGAAACTCGTGAAGTGGCCAAGGGGTGTTTGGTTGGGGTGGT
>2133-5
CCACAAACCCGGAGGTCATACTGCGCGCATCTGTCTTACAGTCTT
>2134-5
CGCGGGGGCCCTATGGCCACACGGCTGCGGTTTTCAGTACTTAAA
>2135-5
CATTGCGTAAAAAGGTTCGAAAATGCATAGCGCTGTTTACACCCA
>2136-5
CGGGGAACTCCCTCTGCACAATAAATGAATCTCAGGGCGCGTGTA
>2137-5
TAGATCGCTAGCAGGCGTCTTGCTCTTAGTGACTAGGGGGCGTAA
>2138-5
GCCGGTACAGTGCGATCATCAGGTGACCCAGGTTTATGGCAAATT
>2139-5
CTCCGTAGTATGAGTAAGAGGGGTGGTTGTGATATGCAGGATCGC
>2140-5
TTTTGAAGCACGAGATAAGACCGGTAACTCGTGGAGGAAGGTGAG
>2141-5
GAACGGCCAGCGGCTAGGAAATTTGGCTAGGGGAAGTATAGTGAG
>2142-5
CCATGCCTACGTAAAAGGAGGAAACATGGGAGAGTATACGTGCGC
>2143-5
AGGCTGCGGTCTGAAGCGAGCGCATTAAGATATTGGGGGCTTGCC
>2144-5
GGGGCTGGGTGAAATTGCGGACTTTAAGGTTTTGCGTAAGCGACT
>2145-5
GGTATCTGGCACAATGGACTCATAGCTGACTCGGTGTGG
>2146-5
TCGGTTGTGGATTGATAAGACTGTTTAATTTTATGCGAGAGGGGA
>2147-5
GGTCGGAGGGGTGGCGCTCAACGTATCCGCAGAGGA
>2148-5
ACGGGGTGCTTGTCTCTACTTGAAGTTAATTAACATGTGGAGGAC
>2149-5
ACCCCGAAGTGAAAGACTGAATAACCTCTATCCTTATCATATGCC
>2150-5
CAAGAGATTGGTGCAATGGTCTCTGTGACAGGGGGATCGAGAAAT
>2151-5
GAGGCACGGGGGTAATAATAGGACAAG
>2152-5
GGTGAGCATGTAATAAAGGCCAAGGGGCCTAGTCGAACTTATCGC
>2153-5
CTGCAATGTCACTTCCCGTAGGCGTCCAGGATCGCTTTGGGGGCA
>2154-5
GTGCTGATGGCATTACGAACTAGGTCTGGAGGTACGTAGAGCGAT
>2155-5
GTGGTGTGGTGGGGTGAACACCTCTGAGAATTGTTATAGTTGAGA
>2156-5
GCGGGTAAGGGGGTCAATTCACAAGGTATTGGGCGCTCCGCGTGC
>2157-5
CCGGAGAAAGCGACTATTAGAAAAGGCGTAACATCTGCGCATGGG
>2158-5
GAGGCGGGACGAGGTCCCAAGACTTGATGGGTGAGCTTAGTACTA
>2159-5
GTTAGTGTGCAGAGTCGCCGCTTAATTCCTCAGGATGTGCCTTGT
>2160-5
TAACTGGCGTGAGAGGGATTCGAATTAACATATTGTGTCTCGTCG
>2161-5
ACTAACTAGTCTTTAATACCCAGGGAGAAGGGTGGGGTCTGAGTA
>2162-5
GTGCACATACAAGTCGGGCGGTCTGGACGTGTCCTTTGGAGGGTT
>2163-5
GCGGCGTAATATGCTGCGAAAGACTAAAAATAGACTTGGCCCGTT
>2164-5
TTCAATACTACGTCAAAAGACTATTAATGGCCCCATACCGTTCAG
>2165-5
CTTATTCGGGGCGGGCCGACCTGGCATGCAGCTACGAGTATATTA
>2166-5
AAGATCGGCGTGAAATGGCCGGGTCGGGGCATTACTTAAGTTTCT
>2167-5
AGGAGGTATGCTTAACAAGACAATTGGGCAGTATGCAAGTTGACG
>2168-5
GTCACTCAAGGGGGAATGTCTTGAACTACGGTGATACTGGTTCTG
>2169-5
ACAACCCAGAGCCTGACCTCCGGTGCTCTTGCATACATAAGATAG
>2170-5
CGCGAGGAGGGAGTCAACGTGGTATGGGTGGGCTACCAGGGGCAA
>2171-5
TTAAGGCTTCGATTGTAGGGGGTAGTGCCGACAGGACAGATAGTG
>2172-5
ATGACCCAATTGCTGGGTTCCTAATGTGAGGGGCGTTCCATCTGA
>2173-5
CGCCATTACACCGGGAAACGGCATAACCAGGGGGATTACTATTTG
>2174-5
CATGTACGTTTTTGTTACGCCTGTGGTTTGTTGGAGGGTGTGTTA
>2175-5
TAATCCTTTGGAGCCAAATCAGCTGCGGTTCATGGGGATG
>2176-5
TGTACGCATCTGATGGTTACGAGTGGGGTCTCTGGTGCAAGCATA
>2177-5
TAATAACATCGCACGCGAACGCAGGGGGCTAAGGGTTAT
>2178-5
GGGACATAAAGATCACCGGTCACTGAACACCTGTATTCTGTACTG
>2179-5
AGGGGCCGCGGGTTATTGCGGGAGGGCTGGTGGAGTAGTTACAAT
>2180-5
ATTGCCTGCTGGTTTAGGCGCGCTATGTTTAGATCTCGGTTTTAC
>2181-5
GTAGAGTAGGAACTGCCGATGTGAATG
>2182-5
GATCGCGGGAATGACTTAAGTGCGGTGTTTGATCCTTCCATGAAC
>2183-5
CGGGTCAGGCAGTAGACGTAGAACGTTGTAGTGTGTCAGGTGATC
>2184-5
AACTGTAGAATCTGTTGGTAAGTCTTAGTAGGTTTCATGCAAAGC
>2185-5
GCTCATAGAAAGTGCATTAGGGGACTGGGGGCGGGTATAAA
>2186-5
AGGAGAGCGTCCTTTTGGATGAAGGTTGCTAAGCCCTGTTAGTGA
>2187-5
GCGGACTAACGCACAGGGCACTGCGAATGGGTATCATTATGCTGA
>2188-5
TTCTTTGGAAACGGGTAAGCCAAGAAGGTTTAATTATGAGTGTTG
>2189-5
CATGTAGAATCTTTGGCGATTTTATGCCATCAGAGTACGGAGCGC
>2190-5
TCGACGACGCGCGGGAGAAGGCGAGGGGTGGCTGGGCGAGAGGCC
>2191-5
CGATGGTCGTGCCGCAGAAGGGAAAGGATAACGTAGTGCCATATT
>2192-5
TATCCTGGATTCGTTATTACTGCCGACATTGGGTGATGGTGGGTT
>2193-5
CACAAGGTAACAGAGGGAGCATTTAGCGCGCAAGGGGTTGAGTAT
>2194-5
GTGAGTTGGGAGGCTGGGAGGCGTTTGTCACGTTGATTGTGATGG
>2195-5
CCAAGCCTAGGGCTCAGTGAGGTTAAACGTAGGCTTAAGGGCGCT
>2196-5
TAAGGCTCTGACAGACTGGGAGAAGGGCTAGGGTAAGAAGTCGGG
>2197-5
TGTTGGTGGGGTCAGGGCTGGTGGTGCGTTGTGGCAGTATTCCGT
>2198-5
TTAAGAATAGAGAGAGGGCAGATAACCCGTTCTATGGATGGTTGC
>2199-5
GGTCAGTGGATATCGGGAGAATGAGAGTGGTGCGGGCTACTGATC
>2200-5
TACACGTAAGTCAGGCGGTGGGACCGGTAGCAACGGGTCATTTTG
>2201-5
CTCATTAGGAACTGGCTTTGGTGTTCGGACTTTACTACGTCCCGA
>2202-5
TGCTGTGATGAGGATATGTACACTGGCTTCGGTCAGAGCTATCGT
>2203-5
GTCAGGTTCGAATCCATGACTGAGAGATGCATTGCTGGTAGTTTG
>2204-5
TTACACTTACACCCAGGAGACCTGGGTATACTGTCATAATGCCTG
>2205-5
GATACGGAGTGGGTCGTGTGGCAATGGCGAAATGTATTGGAGGTG
>2206-5
CGAATCGATACCGATTATTGCAGGAGACCACGTGTTGCAGCATTA
>2207-5
TTTGAGTGGAGGCGATGCAGGGGGGTTGGACAGTGTGATCTAGAG
>2208-5
ATCCGTAAGTTGGTATGCGCAGGATCTGGCAATGTATGTATTGCT
>2209-5
ACAGGGTGGGTAAGCTTAAATTGTGCGTACAAGGT
>2210-5
GCGGGGCTAGGACAGTAATGTAAGACGGACTTACGAGCCCCCGAT
>2211-5
TTCCTAGGTCGCTAGTCGTCGGAAAGGAGGAGTCGGTATGGGGCG
>2212-5
CCTGAACAGGGGGTTCGATGGGGGGTCAAGAACAGAAAAGGTATG
>2213-5
CGGGGATCTCTGCAATGTAAGGCGTGAATGCCGGATGTTATGTGC
>2214-5
AGTTTGATTATGAAGGCCGTAGAGGTGGGCAGGGGCGACAGAATC
>2215-5
AGGTTAGTTGTGAGACGTGTCGGGATCATAACGCTCGGGCCCCTA
>2216-5
GGATGATTCGGTGGGGGGTAAGTAACGGGGATAGTCGGGGCACTG
>2217-5
GGCAAGGACTGGATGGTCCGAATGGTGGTGTATAATTGGGGATGC
>2218-5
AACTTAAGTTTAGAAGATCAATGTGCAATTTTTGCAGCTTGAATG
>2219-5
GGTGTGTGACTGCAGAGAACGCAGCGGGGGGACCGCGGGAATTGG
>2220-5
TTGTGTGGATTCGGAGTTAGACTTAACTGTGCGATTTGTTGTAAT
>2221-5
ACACCTTTGCTAATATGATAACGTTATACGAGTGATGAGAACAAC
>2222-5
TAACTGGCAGTCTACGATGGCTTTGGAGGTATTATTCAGGGTTTG
>2223-5
ACTATCCACGTAGGTACGATGTCATCTACTGCGATGGGAATCCTG
>2224-5
TCCGGATGGTGCATAAAGGCCCCGCCGATTTGTTGTGCGCGTGGA
>2225-5
CAAGGGGTTTCGCAAGACAATTCGGAGAGGGATCCGTGGGAGGGT
>2226-5
CCAGTAAGGGGACTTCTAGTCATGGTACTATTTCATGGGTTAGGG
>2227-5
CGGGCTTGTACTGCCCAAGAGACGAGGAGATGCAGGCGTGGATGC
>2228-5
AGTGCAGCGAAATTTCTGAGGTTAGCTGGTAATCTGAGCGTAGTA
>2229-5
ACGCAGGCTTGGGGGTATTAGGGACGGACAGTCTGTATGC
>2230-5
AAGGTAGTAGCAACTATGGGTTTCTTACGAGAAAGGTGGATTGGA
>2231-5
AGAGGCTTACATAGTAGGCCCGTTGATGGGCAAGGGTCGCGGTGC
>2232-5
CAGTTGCGCGAGGGGGGGCTCTAGTAGTAAGGACTGACTTAGGGG
>2233-5
GAAAAGGGATCGGAGACGCGAGCTCCGGGACGCGATGAACAGGTT
>2234-5
GGCGCCATATCAATACAGGAGTAATGCTTTTCCAAGCGCAGGTGC
>2235-5
AGTACAGGCTTCCATCTGGCCAATCTGGGGAGGATCATTGTTGGT
>2236-5
GTCGTGTACGTAAGGGTGGTAAGAACAGCTTGTTGGGTCGGGTTG
>2237-5
GGCAGAACGCGGAGGTTTCCGAAGCTCTCTAATCAATCCTTTTGG
>2238-5
TAAAATCTGGCGATAGTGAGGGATAATGCATCTTCTTACACCTCG
>2239-5
TAGCGCACTGTTTTGTGACGCTTCATCTATGGAGGCGGGCTACTG
>2240-5
CTGGTCTAGGGTAGATCTAGCGCGTGGGACGAGCAGTACTGGTCT
>2241-5
TAGACGCTACACCGAGGTCCGCATGGATCGTTCAATACGCCGCCA
>2242-5
TTGCCAAACGCCAGGACTTACATTGTTACTGCGCAAGGCTCACTG
>2243-5
GCAAGATTGATCCGCACTGTACGTAGGTGTCAATTATTTATGGCC
>2244-5
CCAAATGAAGGGACTTAGGCTAGGAGAGCGCAATTCGGGAGGTTT
>2245-5
TAGACATTTGTTGGGAGGGTATTTAACGACGATGTGGTGTCGGTT
>2246-5
GGAATCGTGTCAGGCCCTACTCGGATGGCCTTATCTACAGGGGTA
>2247-5
CCTACCGGTAAATAGGAAAAAGAAAGTGAATCGACGTAGGGCTTA
>2248-5
CAATGCGTACACGTGAGTGAGAAGGTGTAAGATCCGGTTC
>2249-5
TGCGAAACAGCCCTTACTTGGCGGAGGGTCCTTGTAAGAATTGAA
>2250-5
AGGCGTTTAATGGGACAATGGGCTCATCCGCGTGTTGTGACTTTC
>2251-5
TACGGGATCCCAAGCAGTAGCGGGGCCCTGTTACGGGGGGT
>2252-5
TTGGAAGTGCGCAAATTGCGGTGGATCTGACTGGGGGTGACATTG
>2253-5
TGAAAATGGCATGTGCTTTGATGCAACAGTGAGATGCTGGTGAGA
>2254-5
ACATCTCTGGGTTGCAAACCGGTTAAATA
>2255-5
AGCCACCGGTAAGGAGGAACGTATGCGTGAATGGATCTCCTCCCA
>2256-5
CTAGCCACTCCAGGGGAGGGGAGTTATAATAGGAGTTGCCAAGAT
>2257-5
ATCCGGGGGGCGTGTATCGCCAGAAGAGAGGTGGGAGCCGATTTC
>2258-5
TGCCTGTTAATAGGGCATCGGAACGTCGAGTAGCTGATTCCGGTG
>2259-5
CCTGACAGAAATTGAGCGGAACTTTTTGCATATGCATCGGGTCTA
>2260-5
TCTCTGGAGAGGGCGGACTAATAGGCAGGCGGGGCATATGGAGGG
>2261-5
ATCTCCACCAAGATGGGCTGACGGTAACCTAGTTTGAAGCGCCGC
>2262-5
GGGGAGAGGCTGAGGGCCCTGTTAGTCGCGGACGGGTTCGGATTG
>2263-5
CGAGAGCAGAGGACGTGAAGGTGTTAAGGCTCGAGGGTACGGGGA
>2264-5
TGCTACGTCAAGGCTTGCTTACAATTAATGTCGAGTGCGTAAAGC
>2265-5
TGCTCGGCAGATTCACTCCGGACTATTGATGCACTTGAAAGTACC
>2266-5
AGTCTAGGTTCGGTGAAGGGGCTATTCTCCGGAGTGCGTCGAGAG
>2267-5
TTAATGCAATGGTACGGCCAGGGTAAGTGTCATCCTTCCTTGCTC
>2268-5
CAATCAAACGTTAGTGGGTTCGCATTGCGCATTAAGCCGGTGCAT
>2269-5
ACGGATACAGTCCATGAGAATGCAGGAAGCCGTGGGTCCATGTAG
>2270-5
ACCGGGATTGTGTGGAGGAATGAGCTTTGGGTGGTCAGTGGGTTG
>2271-5
TATATACCCTAGGATAGTACGAATAGTGTAG
>2272-5
ACAAAGAATTTCTAAGTCGGCCGACGGAGTCGCGTGGAGAGAAAC
>2273-5
CGGGGGATACAGTCAGTGGGCAAAAGCCATGTGCGTCGTGTGGAC
>2274-5
GGGAGGTGGTACGGTCGCTAGGTCGTGAACCCGGCATCTGAGAGA
>2275-5
GTATTTCAGTGCCTTAATCAGAGATAGTACGTGGGAAAAAGGGAG
>2276-5
TCTGGCCTCGAAGGTTGATGAGAACTGTAACGTCATGTTGGCGAT
>2277-5
GTCATACCTACTAATGTAAAGTGTTGCTAAGTTATCCGTGAGTGG
>2278-5
GTTATGATACGGGAGGACAAAAAAATATTGCGTGGATTTACATGC
>2279-5
GAACCAGTGGTAGCGGTAACGATGGATCTACAGCATGAACTTTGC
>2280-5
CAATTGGGAATGCGGAACATTAGGGGCCGGATTCTCTTCGGAAGC
>2281-5
TTTAGAGCAGACTCTTTACTCTTTTTCCGCGTGGTGAGCCCCCGG
>2282-5
TGAGGGATCAATGACGTCTGGATCCACCAGTAGAGGCATATACTT
>2283-5
AAGCAAAAGCGGAAGCATAGGAAAAGAATTATTTGAATTGCTCTT
>2284-5
ACGAAAACATTGGGAATGATAATACGTCGAAGGAGTACTGGGCAC
>2285-5
ACGGCGACGGGTTGGTGGTCGGATTAGCTCTTGCTTATAATTGGT
>2286-5
ACATAGCTCTAAGACTTAGAGAGATTAATGTGCTGACAAAAGGTT
>2287-5
TGTACTGTGTTATTGGGTACGGGACCATTATTCGAGCGCATTGTA
>2288-5
CGCGGACGAGGGGTGGTTAGCTAGCTGATCATGCAGGGGTGTG
>2289-5
CGTAATAAGGTTTTTATCCGTCATATGTAGAGTGGCAGAAGTTGG
>2290-5
GCAAGCTCAGAGATCTGATCTCTGATTCTCGTATGGTGGGTCAAA
>2291-5
GAATTGAAGGAACGCCTGGGGGAATGGTGGGGTGAACTCCTGTGA
>2292-5
CGGAATTAATATCCACTCAGGCTGAGTAGTCATACGTGGGGCTAT
>2293-5
GTTCCGGTCATTTTGTGGGTGCACAATCTCTGGAGCGGGTTAGCC
>2294-5
TCCGCAATATTATGTCGCAGTTTTGAGGTAAATTGCGCTCCTTGG
>2295-5
AACACGCGAGATGCCTTCAAAGTGGCGCAGAGCGCTTTTGTGTGC
>2296-5
CCAGCAGGTTGTGGAGGGTGGAATGTGGCGTATATGTTGGTGTGG
>2297-5
GGAGCGAAGGAAGGGGGCCGGTATACGCAATTATGGTGTTAGTTG
>2298-5
GAGGGTTAGGGGTTAGGTAAGGAAAGGTCTATATGTTGATGGGGA
>2299-5
AGCTGGTACGAGAATCAAAGATTGGTAACTGACAAGAGGATTAAC
>2300-5
TAGAATTCACTCCCCGGAATTATGGTGAAAATCTGGCCGTACACG
>2301-5
CCTGCCGGAACTCAGATGCATGGAGGTCAGGTTCTAGACGCGTTG
>2302-5
GGCGGGTGTGTATCGCAAGTATAGGAAAATTCGAGAAAACGTTTA
>2303-5
CTGCCGTGCAGGGGAGGGCCAGTCAAAGCGGCAATTAAGTTGCGT
>2304-5
CCTGCGCTCATGGTTACCTCATAAGGGACCCCGTCGGCCATGCAT
>2305-5
TCCTAGCAGTGACCCTGTCGGGCAGCTGTAAGGCCTGTGGGAGAA
>2306-5
AGACGACCAGTCGAATTACGCGGTGTGTTAAACACATTATAGTGG
>2307-5
TGTCAGCTATCGTGTAGTTTGCAGGTATTTTCGCGTTGTAATAGA
>2308-5
AATCGCGCGGAGAGGGAAGACGCAGTTGACAAGCCGAGACGTGCC
>2309-5
GAAGCGAGACACGGAAGACTGCAGTATGGGGGCAACGGATAGGCG
>2310-5
TACAACCTAACTCGGTTCGGGAAGAATGCGTAGGGGGGCAGGAGA
>2311-5
CAATCGAACGAAAGGCCTCCCTCGTAGGAGGGTAAAGGATGGGAA
>2312-5
GGTTAAATGATTGAGCTTTGGTAGTGAAACAGTGGGTGATGTGAG
>2313-5
CTCTTGCGGTCGTGATGTGGTCAGTGCTTCGGGGTAAATACGAGG
>2314-5
AGGGCAGTGTGGTATTGTTATGCGATTGCTTGCGTTAGAGCCACA
>2315-5
AGTGCGAGGGAAAGGCAGGAGGCGATCGAGTGTGGCGCTCAGGAA
>2316-5
CGAAAAAGTAAGGCGTTGGCCAAGATCCAGCATGAATTGATATGC
>2317-5
ACTACTGTAACGATTGAGACTCGTCTCCCATCTAACTGAGAGAAC
>2318-5
GTCATGGGATTACCGAATGCCAGTGTAACCGTCAAAGTTGTAGAT
>2319-5
TACCGTGCACGCATGGCGGAAGAGTGCAGTGGGATAGAGGTGATC
>2320-5
GATAGCAGGGGGTTTTAGATTCTCCTGAAGAGGTCGGGACAATTT
>2321-5
CAAAAGCGCTGCATATGGGAACGCGATGTAAGTATGTTTATGGTT
>2322-5
AAAGGGCCGAAATCAAGGGTTCTTTGTTGGCGAGCTATGCGGTGT
>2323-5
GGAGGATCGGTACAACCTAAAAGAGCGTTTTCGTCCCGACAGGAA
>2324-5
GGTCGCGACGTTGAGGATCGGGGGAACGATCGAGAAGTTACGGGG
>2325-5
GTGTCCCATTGGGAGGTATAACGAGGGCAGCCTTGTCCTACCGAT
>2326-5
AATTCGGGGAGGGGGGTAGAGTGTCGGGACGGAATGTTCTTTTGT
>2327-5
GAAGGTAGGAGTAGGGGGGCGCTCAATTCGGTAAAGCTTGGGTTGA
>2328-5
AGTGGGAATGCATAAAACAGACTGGCAGAGGGCGCAGATACTTGG
>2329-5
AAATGTCTCAACAGCGGTCCGGGTATGAGTTCAGGGCGCAAGAGT
>2330-5
TAGGTATTGGGTATTGACTACAGGGGTATATAGAAGGCTACAGAA
>2331-5
GTCATGGTGTAGAGACAAACGTACGTGCTAGCGGCGAATACCATC
>2332-5
GGAGCACTCAGTAGCTCTATTATCGCTGGTAGTGGGAACCGAGAT
>2333-5
TGCCTATCGGGCATACAACGGATAGCTATCATGCTAGCGTTTACT
>2334-5
CCTGCACGACGCATCAACTTGCCGCTCAT
>2335-5
AAAGACGCGGTGTGCAGACTAAGATAAGTTGTGCAGTTAAATACT
>2336-5
ACTCGCGGTGATTAAAGTACCCCGGAGGTTGCACTACCCGCAACA
>2337-5
GTTGCGGTTACAACAGTGGGACAACGCAGCGCGAGGGGAATGGTG
>2338-5
TAACTTGGGTCACACAGCCGTAACGGCTTATACCGGGTTACCTTG
>2339-5
ATAGGGGGTAGGCAGGTTATAATAAGAATTCGCGTAGGCGTATGG
>2340-5
AGTGTTTTATAAGAAGTGAGCCGAGTAGCTGCCGGTATTGGGTGC
>2341-5
AGTCGAAACCCAAGAAAACGAACCGGGAAACTCATGGCGTAGGGA
>2342-5
GCTAATATCAGGACTTAGTCAACTGGAGTGGGGGTCAGTATCGAG
>2343-5
CGGAAGGTGCTGGGGCCCAAGGTGCCTTACTATGGTTGGAGAGCT
>2344-5
TCCCCTGAACATATTTGTAATGCTGCCACATCGCCTCCGAAGGTA
>2345-5
CAGTAAGCACTGCCTGACATGGAGGCAGGTGTTAGTGATGTCATG
>2346-5
GGAATAGTTCACACTAAGGGTCTAAGTCCTCTAAGAGCGTCATAC
>2347-5
AGGATTCAGTAGTCCAATTAACATGTTTCGGTTATTTAGTGTGCC
>2348-5
CTCTGGCGAACTGCCGGATTGTGCTAAGGCGTGGTGGGTTTGAGC
>2349-5
TTCACAAAGACAGTATCCGGCGGGGAAGGCAATCAAATAAAATTA
>2350-5
CATGCTTACTATTTGCCTCCTTCGAAGTAGTCGTATGCGGGAATG
>2351-5
CAGCAAACAAGGAGATAGGGGTAAACATCTCTACTATTTCGAGGA
>2352-5
ATGGAATTTGAGTGGGGGGTTTGAGCCAATATAGACCGGGGATTT
>2353-5
TGTCGAAAGCAAGCGCTCTATTGGGATTTGCTCGCTTATTGACAC
>2354-5
ACCCGTGACGATTACCGCGTTCACGGGGGTTAGGCGGAGCGATTA
>2355-5
GGGGTGGGTCGTAGGGCTCGCGCTTGATACTGCGTTTACGGATAA
>2356-5
TCCTATAACAGTGATTGGAGTGGTACGGCGTGCCTGGTGTGAGGA
>2357-5
ACGTAACACGGCTTGTTAATTTGTTCGATAGGCGCTATCGTTAAC
>2358-5
CTGGCGCCAGGAAACGATCGTACTCTTCACTGACGGATCTTTATC
>2359-5
CGAAGGGGCAGAGTGTGGTTGTGGAATGGGCTGCGCGAGTAGGTT
>2360-5
TAGTAGACGGTCGGAAGTCAAATAGAGGAGGATGTCTGGGAACAA
>2361-5
TAAAGCTGAGTAGCGAAGTGGGTGGGCAATTGAGAAACGTGGTAA
>2362-5
ACTGGTGGCCACACAATAAGGGTTCTACGTTGGGGTACGCATAAG
>2363-5
TGAAGGTGGGAACGAAGAACGTGCTCCAATAAAGGATCGATTTCA
>2364-5
TCGACGTCCGGACACACGTGAAAGGCGCGACTTCATAACAGCCGA
>2365-5
GAACCACTGGATCTGGGATGAGGAATAGGGAAGGATGCAGATAGA
>2366-5
ATGTGTGCCGAATAAATGTACAACTGAGTAGTGAGACGGGGGCCG
>2367-5
TTGCAAACTAGGAGACTACTGGCCGTGGCTTAGGGCATTCCTTTC
>2368-5
TTACGAAGGGATTATATGGTTACTTGGTCAGTGGTGTCAAAGTGT
>2369-5
AGAGGTTTCGCGGTTCACATGCTGATGAGTTTACCCCATCAATTT
>2370-5
TGTTCTCGCTAAGATAAATATGGCCGCCTTCCCTTTTTAGCTTCA
>2371-5
GCCAGGGAAGAGGGGGGGAATGGAGTCGGACAAAAGGCTGCGATA
>2372-5
AAAGCTTGGGTATCGGCAAGGGGTAAAATCCTGTGGGGCTAGGTA
>2373-5
TTATTTCATCAGGAGTCGCGCTTTGAAAATAGTGTTAGACGCTGC
>2374-5
GAGAGAACGCACCAGGGAGGTTTTTCAGGCAGACATCAACAGGAT
>2375-5
ACACATGCAATTATTAGCCCGTGCGAGGGTGAGTGTGGACCTTTG
>2376-5
TCAGGATCAGTGGGTTACACTCCTCGGAGTGCGGCGGTGGAAGGG
>2377-5
AAAGAGCATACCGAGAATGGGGCTGTAAAGCGCTGAGGACATCTG
>2378-5
AGTCGGATGCTGGGGAGCTGGAAGCATACTGGGTAGGGGCAGAGC
>2379-5
ACCCTGCAGCCTAGAACAAAGACTGGTAGCCGACACAATGCGAAT
>2380-5
CTCATTGAGGGTCTAAGCTGCATAAGGACGGGTGTACTGCAACAA
>2381-5
AATCCCTGTACTATTCATGCCCACGCATTAAGACCGTCTCAATCT
>2382-5
TCAGAAAGCATGTAGGACGGTACTCGCATACGTACGGTGGGTAAT
>2383-5
CGAATGACGCGTAGGGGTCAGCAACCTGTTATACGTGGTGCTCCA
>2384-5
TAAGGCAGGAACATGGGAACACTGTTCCGTATCCATGGA
>2385-5
CGCGCGTCACAACTCTCACTCGATTCAGATTCGCGGTATTTTGGG
>2386-5
ATCAGCTGTGTTGGATCCATGGGGCTGTAAATGGTTAGGTTTGTG
>2387-5
GGATGGCGGAATATAGGGTGTAAAGCCGTGAGAAAGGGGGGTCCG
>2388-5
GGGCGAGAGACACGATTCGTGAGGACGGTCGGGACTCTTATTCTG
>2389-5
TTAATCATGCTTCCATTTGATGGACCGAAGAATAACAAAGTTCTT
>2390-5
AGGACGCCGCACATGGCGTGATGCCAGGCGCTGGGATTTGCCTAT
>2391-5
ATCAGATACTTTGAAGAAGCAGAGTTTCATTGGAACGTTTCCGGA
>2392-5
GAAAGACGTGGATACTGAAAGTACGAGGTTAAGTGGGCGTTTATT
>2393-5
TGAGATCCCCCCGCTGTGCGCGCACTATTACTAACATCCTGGTGC
>2394-5
CCATGGTGGTTGTAATGAGACCTGCATATCGGTATGCATGCGTAG
>2395-5
CGAAATATAGCGCGTGGGCCTGACGCGTTTCGAACTATGGTCCTA
>2396-5
GGGATGAGGGGGTGTGGGGTCGAAGACGTGGACGCGACCGCGGGT
>2397-5
TCAAAGGCGAGGGCCGGAGCCTCAATACGGTTTTAGTGGGACGAG
>2398-5
GAAACATTCACAACGGCAGTAATAACATG
>2399-5
ATAGGACGCACGGCTAGTAGCATAGCGTCGGGGGGGAGACATGGA
>2400-5
AACGGTGCAAGCTGACTATCCTGGGAAACTGCCAATGAACGAGGA
>2401-5
GGGAGGTGGATAGCAGATCGCTGTGATACTAGTGGAGCAAAATCG
>2402-5
AAGATCACAGAGGAGGCACAAGTAAAGACGGGTGTCAATGGGTCG
>2403-5
ATTATTGTGTGTGGACTTGCATCCAGTTCTAGAGCGCAATTTAGG
>2404-5
ACTGAATATCGAGGGGGAAACCCCGGGGGGAGGGTACAGGACACA
>2405-5
ACCCGGTCTCTAAGCCACCATCCTACGGACGCACCAACCCCACTG
>2406-5
TGATAGAGCGTTGATATTTCATATGGGTGCAATCTTAT
>2407-5
GGTTAAAGGTGGATGTAATAGGTTCTTCTTGGGATCATGGAACCC
>2408-5
ACACCACTGGATTGCATGCAAGGGATTACACGGGGCCATCTTAAA
>2409-5
GGAGTGTGAAGCGTAACATACGATTTGTCGTATGGATTTGTGGCT
>2410-5
AAAACGAGGAGATAACCGGGAAATTTTATCTTCGGTAACGGGCAA
>2411-5
GGCCAACTTGCCTGATAGAGGTGTTGATACAGATCTGCGAGCGTT
>2412-5
ATGTTGGGGTCTGACCAGGGATGAACCAACCGATAGAAGAATCTT
>2413-5
ACACCTTAGGGTCCGGCTGTTGTGTCAATATTGTTCGTCTCAGAC
>2414-5
CCACAAATAGGACTGGGTAGCAGAGAGATCGGCTGAGATTCCCTA
>2415-5
CATAATTAGTATGGTGGGTATGCATGCATGTTACTTCTTTTCTGC
>2416-5
GGAAAGAAAGAAAACGAGGGTGGCTTTTCAGTGAGTTGGTTAATG
>2417-5
GTTGTGCATGGATTTTAAGAGCGAACGATAGTCACCCAAGT
>2418-5
TCAATAAGGTGGGGTATACGTTCGGTTCAAATCCATAAACATAGG
>2419-5
GGTCTCCACGGTACGATGCCAGACTGACAAATACGCTATGATTAC
>2420-5
TCGAGTTACACAGGCGAAAACGTTCCTGGGAATATTGTGCTGAGC
>2421-5
AGGCTAGGGCTCCACTCTCAGGGTAACTGGTACTGCCATCCTACA
>2422-5
AACCACGTGAAACCTGGGACAGTGTAGGGCGTATATTTCCGCTAT
>2423-5
CGTCAGGGTAGGGCGTATTAGAGAATCAACGTAGCTGTATGCAAG
>2424-5
TGCGGGGCGGGAAGCTGAGGTGAGTGGGGAGGAGTTAGTCTTCTA
>2425-5
TGCAAAGTTGTTTAAACCTTCGCATTTGAGGCAAAAGGGGTCTTG
>2426-5
CACGAGTCGGGTAAAAAATATTTGAAGGGTGCTTAGGCTA
>2427-5
TAGGGAACAAATGGCTCGATCCTAGTGCTCGGTCCATCTTGGTTA
>2428-5
GCAAATGGAGGTGGCGAGCATTATATCGGACTATACTTGGAATGG
>2429-5
GGAGCTGGAGCCCTGAGCCGATATTGCGGTCCATTTAGCAAATCC
>2430-5
CCCGAGGTGTAATCCTCCATCGTTAGGGGCTGCCTGGTGTTGATC
>2431-5
CTAGAAAACTACCGCGGTGAATAACTACTATTGACAAATCAGGGC
>2432-5
GTAACAGGAGCGCGGGAGCGCGGCGGTGGGAGTACTGGGCACTCG
>2433-5
CCGGAGGCACGGGAGGCTGGAGAAAAGAGCGTGGGGGATGATGAG
>2434-5
TGAGAATATTGCAAATCAGTAGAACAGATATAAACTATAAGGTAC
>2435-5
AGGACAAGTAGGCTTCTCAGTAATTGTACCAGTGTGACGGAAAGT
>2436-5
TCCATTACGGGATGTCATTTCCCAATAGACTGGGCGGTCCGGGGG
>2437-5
GATGTTGACAATAAACGGATGCGTGTATG
>2438-5
AATGCTCCGAGTCCTACGTGAAAGCGGGGGGTATGCCAACCCCAG
>2439-5
TAACGAAGGAATGCAAATTACATCAGGATGTAGAGCTTCTCAGAT
>2440-5
ACAGAGCTAGGGATGAGATACCATTTCTAAGTAGGTAGAACGGTG
>2441-5
TATGATTGTCACACATGGTTGTAGATGCGCTTACTACTCCTGAGC
>2442-5
CGATGAAATAGATGGCTGATTGGCCGTTTACTTGACCGCATCTCG
>2443-5
GCCGTGAATAGGTCTTAGTAAACGGTGGCGGTAAGAAGCGGGGAT
>2444-5
GTCGTCAATGGACACTTGTGTCAATAATGTGTCCGGTACTTGTGC
>2445-5
CTAAAGTCAGGCTCAAACAGACGTTAA
>2446-5
CAAGGACAACACACGGACGTAAAAATGTGGCGGATTTCCGTAATG
>2447-5
ACACTGTGATCTGGTGAATTAAGCCATCATGGAAAAGGTCTGCGC
>2448-5
AAGGGAGTGCGGGGAAGCGGAGCGATGCCGAAAGACTGGGTGTAC
>2449-5
ATGAAGTCACCTTGAAGGGGGTGTTCGAGGAATAAGACAATGAGT
>2450-5
GTCTATCCAGATTGGATTGGTGCTTACAGAGGAATTGGAGAGTGA
>2451-5
AGGTTATGGTAAGCAGGTGTGGGAGCGGACGTAGGATACGGCAGT
>2452-5
CCATACAGCGACAGTGTTCGGGTATTGTTTGTAGGTTTCGGATTG
>2453-5
GGTGTAGCATTTCCTGCGCAGCGCCTCGCCACGGAGAAATCGTGC
>2454-5
GAATGTAGAGGGTGTCAGATTACAAGGAGAGGCGTTAGCGGGAGG
>2455-5
TTCTTTTCGCTAACTGCCAGCGCCTCATGATTCATTGATCGTAGA
>2456-5
GTAAGTTCGTCGCTGGTGGGTAAGCTACAAACACATTATCCGAGT
>2457-5
AATGAAGAGAGGAGTTAACCGGGTAGGCAAAGGAGGACTACGCGC
>2458-5
ATGATAAACCGCAGACAGGGTCGAGGAACAGAGCCGGTGAGTTGC
>2459-5
TGAACCTACAAGGATGGGGAATCGCTAAGCCTGGCTAACTCCGCC
>2460-5
AGAGATTGTGATCGCATGATTGGCATTGTAGGCCCCGGGGAGTGT
>2461-5
TAGAATGCTGGATAACGGCATGGGAAGGGATACCTCAGCGTAAGC
>2462-5
GTAGCATTCTGAGAAGGGTTGTAAGTTTGGCGATGCGTAGAAGCC
>2463-5
GGAAGTGCTAACTTGGTCCTGGTTGCGGTGGAAGTAAAAGGTCGC
>2464-5
GACGGGGCTACGCGAGGATGAGCGCGGTATGAGATTGGGGTGCGC
>2465-5
AACTGGAAGATGGTCTTAGGTGTACAGATATTTCTGGGATGAGCT
>2466-5
GCTCTGGTTACGGTACTAGTTCCAGGGTT
>2467-5
TGCCGAGGGATTAGCAAGGGCATCGTCGCCACTTCTGAGTACAGG
>2468-5
CCAACGCCTGCCATCAAGGATCGATTCATGGTGT
>2469-5
AATGGGAGTCAATGTCGGAGGGTAAGTAGGGCGACTTGCGGAGTA
>2470-5
TATGTTAACCAATCAACCCTCCTAGGGTAGTGGAACTGAGGTGGC
>2471-5
AGGACGTAATTATCGAGGAAGAGGCGCGATGCGTCTGGTGGGGTT
>2472-5
CTTCGGGAGCGTAATACGCCGCGTCCGTTGACAGTTTGCGCGGGG
>2473-5
TCCGCGAGAAATGACCATGAGCTCATGAGACCGAACGGTTCTCCC
>2474-5
AGGCGAGCCACTCTGTGTAAGTCAAGTGTCAGAATGTTTGTAGTA
>2475-5
GCGGAAGCGGGGAAGTGCTGGTAAAAGTAGTGAAGCGAGGGGGGT
>2476-5
TGTGGTAAGATGAGATGCTAAGGACGGGCGCGTCCCACTTGTAGG
>2477-5
TAAGCTGCGCAATTTCGCGAGGGGATACGGCTAATGCATTGACTA
>2478-5
TCGCCATACAGGGTTGTTGGCTTGGTGGAGTTGCGCGCACTGCGC
>2479-5
GGGCGAGAAGGCCGCTGAGCGGGGGGACTCGGGTCAACGAAAGGTG
>2480-5
CGGGGGCGCTACAGTAAGACTTAACTGCTGGTATGTGTATCCGTT
>2481-5
GTTTGAGGGTGCGGTGAGATAAGTTCTGTAAAGAGAAGCGGTGAA
>2482-5
GGGGTGACTGTGGGGAGGCGGACAGAAGCGAATCATCTCGAGCTG
>2483-5
AATAACCACAGGGGGTTATCAAAGTTCTTATGGTGGGATGACGCG
>2484-5
GGAGGGGGACACGGTGGACCGGCGAAAGCTGCGTCGCATAGGGAA
>2485-5
CTACGGTAGTCTGGACGGAAGGGGGCGTAGGAGAAATGGATTGCG
>2486-5
ACGGGGGTAAGCGGGGACTAAATTGGGTTACGGAGCGGATTGTGA
>2487-5
GGTGGGGATTAACAGCGATAGGAAAGCCGCTGTTTGTGCTGGAAG
>2488-5
TCACGGGTTTCCTCAAGCCAAAATGTTACCTACT
>2489-5
CGGGGATGAAGGAATTAGATCGCCGACAAGATGGTTTTGGGTGGA
>2490-5
CTGGTGGGGAGTAGTAGGGAGTGTAACTTGAAGGGACGTGTGACA
>2491-5
ATCTTACGGGTGGCGCTGCATTTATAAAAAA
>2492-5
ACCAAACGAGCACGATTTGCGGTTTTGGGTTTGTGGGAC
>2493-5
TCCCGGTGATGAGTAGTTGTGGGCCGGATTAAGGGGTCCCTAATT
>2494-5
AAAACGAATTCGAGGATGGGAGCTGTGTTTGATGGGTAGACGCGC
>2495-5
AAAGTGCAAACAGCGATTATGTATATAAACCGCTATTCTCGCGTG
>2496-5
TCGGCTCGGTAAACGGGGGGAGTTCTAATCAGTGAAAAGGATGGT
>2497-5
AACCCGGCCTGGACCTAGGTCCGTGATCGTTAGTTAAGCAGTTTG
>2498-5
GTTGCTACGGTCATTTTACCTGAGCTTCGCGGATTGGCTCAGGGA
>2499-5
TAGGTACTGTATCAGACTCGATAAGGTGGCTGATTACGTAAGTGA
>2500-5
AGGCGGCAGGTGCAATGGGACGGCA
>2501-5
GAAGAGGGAGGGGTCCAGGGCAGGTTGCGAGGAAAAAGTTGTTGT
>2502-5
GTAGACGTTGTAATGTCGGTATGGGGGGCAAGTAGTAAGGGTATG
>2503-5
AGCTTTATGGAATGAATTGACGGGGGAGTATGGGAAATTGGATGC
>2504-5
TACGGGGCGATATAATATTGCGCAAGGTATGTTAGAGCTTGGAAT
>2505-5
GGAACCCGGAACCCAGCTGTGTTCGGGGGGGAATTTATCATCAGC
>2506-5
TAATTGATTTGATTCCGTTCTTGTGGGTGAGTGAAACGCTGAGAG
>2507-5
GTAAGCTCACCAGAGGATGTCAGCGAGAAACGAG
>2508-5
GACCTTGTCAAAAGGCAACTGGTAGTCAAGTCGAGCTAGGTCTTA
>2509-5
ACGTAATCAGTCTTTAGTACTGAGTAAATTACTTGTAGGCG
>2510-5
TGCGATTTATGGGGGACCTGTCTAGCGCCGGGCCTGGCGATGGAA
>2511-5
TCGAGGTGCGCGTTAACATTACATCAAATCGCAAGATCAAGGCTA
>2512-5
GCGTTGCAACAGATTTAAGCGACGGTTAGCTAAGTGTTCGGTCAG
>2513-5
GTTAATGCCGGTTTAGGAATATCAAAGAATACAAAACGTTGTGCC
>2514-5
GTTCGAAACGGAGGTCCTCAGATACCGTTCCGGGTCAAACTGGAG
>2515-5
AAAGCAGATCGGGAAGGTGGTAGTTAGTCGCTGTATATAGTCATG
>2516-5
TGCGAGTGGTGGGCTCTCGGAAGTTCAGGTAAGTGAGTTTCCGTG
>2517-5
ACGCACCTGTATCGAGCAGGATATATGTCAGAAGAAAACGAGTTT
>2518-5
CTCATACGAGGAGATCTCCTCTGATAATCCTTCTGCTATATTTTC
>2519-5
TTGTTTTGAATCATGGAAGGGACTTAAGTTAATGGAGACCTCGGG
>2520-5
GAGGAGGCGCGCTTCCTGCGTAGAATAGTAAGTGGCGGACTGATT
>2521-5
GACGCTAAACCTGGTAAGCTTATGCACGGTTGCTTAATTATATAA
>2522-5
GAGGATTGAGACCTTCATCTAAGCTAAGCTAGGCTTAGTCGTTTA
>2523-5
CCACTAGAGTTGCATGGAGATTGGAGTGAGCAGCCATCTGTTGCT
>2524-5
ACCGTAAGAGAAGACGGACATCATCTGCTTGGAGTAATTTTTGCG
>2525-5
AGCAATAGTTTTTCATCTCATGGGATAGCAGATTTACCCTTGCCA
>2526-5
CCCACCAACGAATTGTGTATGGAAAACTAGTAGGTCTGTTACTTG
>2527-5
GTTATGGGGGAAGTGCAAAGGAAACGATACTTGAGTTGAGATATG
>2528-5
GTCGCTATAGTGCCCGGCGCGGGCGCATTAGAGGAACGGCAGAGC
>2529-5
TAGGAGAGATGGGGCGATAGCCCTGCCTGACTAATTCGGATGTTC
>2530-5
ATGTCTAAGACCCTGATCGGTGGAAGGTATGGATCAAACTTATAG
>2531-5
TCGATTGAAGCAAAGTAAGAGTACTTCGTTGAAATAGGGAGTGAC
>2532-5
ACTACTTTCACTTGCATGCAGATCATCCTACCATCCCAAACGCTG
>2533-5
GTAGAACGGAAAAACTAGGATCGGGGTTGGCGCGAGCAGTATTAG
>2534-5
CGGTCCACACAAGGGACTTCACGGGGTGCGGATACAGCGACTAAA
>2535-5
GAATAGATGCCATTGCTCCCGTGTGGTGCGGGGGGGAGTAACAAT
>2536-5
TGTAGCACTGTGGCGAACCATCCAGGGAAGCTTAAGGTAGTGGAC
>2537-5
ATAGCCGGGAATCTACGATGCCAAACGGAATGGCGTGTTTGATAC
>2538-5
CACATTGATTGATTTAAAGGCGTATGGTTCGTACG
>2539-5
TGGGAATTATCGGCACAGACGAAGGTGCAATAACAGGGGGCTTGG
>2540-5
AGTATACGCGGAAGGGGGGGATGGCGCCTTGGT
>2541-5
GGGAGTTCTAAAACGTGTTTTCCATCCCCCAAGGCCGCGGTACTG
>2542-5
GCTTTCCCCGGTATGAATGGGTTGTGCTGACGAACATTGTGGGTT
>2543-5
GACTGCAGGATGTCAGTCTAGAGTGACGAAAGTATGGAGGTATGT
>2544-5
ACTGAGTGCAGGAGTAGAAACTGGGCATGACGCGTCTTTCGTGTT
>2545-5
CACACTAGCCACGGTCTATCTATCCGGAGCAAGGGCGGGTTTGGT
>2546-5
CGCTGAAGAATTATGATTCTGGGGAGGCAGAGTGGAATCTATATA
>2547-5
GCCTATAAAGGTGCAGATTAGGGGCGCCTTAGCAGGGGA
>2548-5
TAGGCGATACCGGACTGAAGCTGGCCCCACTGTGAAGAACGAATT
>2549-5
TGGAGGTCCAGTATCTGTAGTTTGATGGCGGATACGTTTCGCGGT
>2550-5
TTCTGTGGTATATAACGGGTTTGGAGAATGTGTCCCGGGGGGACG
>2551-5
TGAGGTACGGCAGTCAGGGTGACAAGTGGGATTTAAGACTCACAA
>2552-5
GTGCCGCTAGTGCTGGTGAAGTGCTATCTTCACTCTTAGATGTGG
>2553-5
ACATAATGATTCTTCGAAGGGTATGTCTATAATAGTGAGAATGCG
>2554-5
GCTCTAATTGGGGTTAGGGCAACGTTTGTGATTCTAACACGGTAT
>2555-5
GTGAAGTACCGGGGTCCTCTTTTCGAACTATTGTCGTGCTTTAGG
>2556-5
ATGCCGGCGCGCAAATCAGAAGGCAGGGAGCTTGTAGTACGAGCG
>2557-5
AGATCTATGATGAAGTCCATGTCGAGCACAACGGGGAATCGGACT
>2558-5
AGAACGGCGCGTTTACATCTTCTAGACTATGGATAATACAGGGTG
>2559-5
GTGACGCGATTGCTAAAAATCCCGGTGGGTATTCCGAGGGGAAGG
>2560-5
CGATTTAGCTGTGTAAAGTCTCCAGAGCAATTGAACAGATGGACG
>2561-5
ATCATTGGCAGAGTAACTCAATTACCGTGGTGCGAGAACATTAGG
>2562-5
TCCAGTGCAATCAGGGCTTCTCGAGGGACCTTGGGTGTGGTCGGG
>2563-5
GTATGCGAGGTGATGGGGATGGATCTAAGAGTAATATACGGGGTT
>2564-5
TGCTTTCCTAATTGGCACGGGGAGAGCTTAAAAGCGCGAGATTCT
>2565-5
GATGCGAAAGTGATATGGCCCAGCCGCGCACGGTGCACCCGTTGC
>2566-5
CAAAGCCGTGAAATCGTTTAAGGTCGAAAGGGGACACAGTTCAGA
>2567-5
GGAGCGATATGGGGTCGGCTCTTTAGAGATGATTGCCCTGTACAT
>2568-5
TTTGGGGGATGTGTACGTGGGTCAGTGTCGGAATTAAGGGGC
>2569-5
TACGCTACGTCGGCCATACGGCTGTGCTTATGTGCTAACTTGCGT
>2570-5
TATACCGACTCACCTGGGCTTGGCACCGTGTTTTTCGCTGATCTC
>2571-5
TTCGTAGGAGGAGCGGCTTACAGCTGATTGAATGCGATCTGCTGA
>2572-5
AAGGGACTAAACCATGGTGACCTAGGGTAGTGGACTCGGTAGTCT
>2573-5
TCCTGTTTGAACCACAATGGGAATAATCACTAGATGTTGGAGAAA
>2574-5
ACCAAATGTGGGAAGGCAAGCGGCTATCCATACGTCTGTGCTAAA
>2575-5
GGGTTTGGAACGCACTGAAGCAAAATTTAGAGAGT
>2576-5
GAGCAAATCTTGAGTTAGTACTGGTTGTGAAGTCGGGGAAGGTGC
>2577-5
GAACGCCGGTAAAAGTCTAGGGAAAACGGTCTCGGGATTCATGGG
>2578-5
CTAACCTAGCTGTATAGAGAAGCGGGCACAAGCTAACTTTATTAA
>2579-5
GAAGTGTAGGTCTTTTATGTTACTTTGCTAGGAAGAGGGTGATAG
>2580-5
GGGGAGGAGATGGCACAACTATAACGCGGCGGCAAATATAACGGGG
>2581-5
AACGCCAGTGTTTATGTACCAAAAGTGCTGAAGACGCATACCCCT
>2582-5
TACGCTGACATGCGCACGGGTATAACCCGTGCCTTCATGTACGGT
>2583-5
AGATCCCGTGGTCTCTGGGAAAGGGGTAAGAAAGATACGCCACCT
>2584-5
CCTGATCAGGGAAAGCTTATAGGTGAGGCTATATGTTTTGGGAAC
>2585-5
CGCTAGAGGCATGGGAAAATACGCATGGGGGAGGAGGCGACGTTA
>2586-5
GGAATTATCGCAGAGTGGACGAAAGATATGGTTGTACATCAGTGA
>2587-5
GGAGGAGACAAAGGCTGAATCGAAGGGCTATAGTATATGGGCGGG
>2588-5
GTTGAAGGTGGTATTTTAAAGATGTACGGTGAAGTGTGGCTCCCG
>2589-5
TCTAAAGTTGGGACTGTGGTTGCGAGTGCAGACGCACTTATCCGG
>2590-5
CGCCCGTTGGTGTGTAAAGCGTGAGATTATACCGAGGCCAATAAC
>2591-5
TTTGTATGATGTCCAATTTGGCTTCGAGTAGTCTTAAGCGGATCC
>2592-5
GGAGCCCCTCAGGATAGTACATCATGGGTTATCCTTGGCGAGACC
>2593-5
AAACATGGTGGTAACTGCCATCATGATCGTATTCGGTCTATAGAT
>2594-5
CGTGTTAGGCGGACTTGGAGTAACCTCTGGGAGACAACCGATAGCT
>2595-5
TATTATGCACGGGGGCGACCCGGGGAGGAGGAGGGGTTGG
>2596-5
CTTGGTAAGGGTGTGGAGATCGATCTATGGCGCTGAGGAGGTGGT
>2597-5
TAAACGCCTCTAGAATGGTTCAGCCTCGGGAGACCAGAACTGGTA
>2598-5
AATCACAAAAGTACGCGGCCACAAGAGTTCTTCCTGATGTATCAC
>2599-5
TGGAAGGAGGACTCAGTTGGCTAAGAAGATTTAAAGGTACGTGTT
>2600-5
TATGTGACTGTCCGAAAGGGTCATGCTAAACCGATGGTGGGGCTG
>2601-5
CCCCTGATACTGCTACACAAGTTAGTACGCTGCAGAAGACAGACG
>2602-5
TTGGAGGAAGTGGAGGGGAGTGCAGGTGTTACGCGGGTTGACTGC
>2603-5
TCAGCAATGCCGGTGGCATCATGCCAGGTGGAGGCGCTATGCATA
>2604-5
ACACAACCTGCCCGAGGGTAAGGGTGGAAGTATG
>2605-5
ACGTGGTGGGTCGCGGAATGTAATGAGCTTGGGACAGGCATCAGT
>2606-5
ACAAGCCTATGTGATAATTGGGTAGTAGAACAAGAAGAAGTTGGT
>2607-5
TGAACGCTGATTGTTGTACTTTGTATTAATTGGAGTCTGGGGGTT
>2608-5
GTGCAGGAGGTACAATTCAGTCGCGGAGCAGTGGCGTAAAT
>2609-5
GGGAAATTTGGGGGTTGGCTGGCACCGTTGGTGGCGGTACTTATA
>2610-5
GGGTGGACAGTGAGAATTGTGGAGGGCAGGGCAGAAGTCTGGTCG
>2611-5
ATAGTGTGGAGGTCTGCATCTCTTTAGTTTCCATGTTCTGAAGCC
>2612-5
TTCCTGGCCAGAACCACCCCTGGTTTGGATGCCGCTCTGGGAAGC
>2613-5
GCTCTCTAATATAATGCTCCGGGGGAGGGAAGGTTTATGGGTTGC
>2614-5
AGAACTTTCGAGGTGTTTGTGAATTGCAACTCGATAAGACTGGGG
>2615-5
GGGTTACTCTGCTGTTACTTGGATAGGGTGCTGACGCGATGAAGT
>2616-5
GCCAGGGTCAAGTGATACGCGCTCACAGACAACTCTTACCATCTG
>2617-5
ATGGGAAGAATAGATGATCAGCCGTCTGTTGGCGAAGGGGCTAGG
>2618-5
GGCTATGGGCCGGAAGCGCCGTAGCTCCCGCAAGGTTTGTAGCTA
>2619-5
CAAGGTACGGGATGTGAAGGATGACTTGGTGTGGCCGTTCTCTCG
>2620-5
CGATAGTTGAACACATTTCTGACCGTGTTAGAGTGATTTTGTCGA
>2621-5
AACCGACTACGTGGAACACGCTTTTTATCATCCAAACCTCGGGTA
>2622-5
TTTTACATACATGATGAGGCTAAAAAACGAATAGGGCTGTAGAAG
>2623-5
AGGTGTAACAGACCTGTCATACGAAGGAGTGGTCCGCGGAGGGAC
>2624-5
TGTCTTGGCGACGACGACGGGAAGTGGGGGACCAAAAGTATCGGT
>2625-5
CCTAAGGGGGTCATAAGGGGAGATGATGCAGGGTATGTTCGGTTG
>2626-5
GCACATACAGCGAGAAGATTATGAGCCGAGGATTACAGCTTGATG
>2627-5
GGCACAGTTCTTAAGGTAGGAGAGCTG
>2628-5
CGGGCCGGGTCCGTGCCCGTGGGGAAACGGC
>2629-5
GCCTAAGGCAGGAGGACACTGGGGATGTGAGGCCGGGTTGGCTTA
>2630-5
TAGGGCAGGGATCTAAACGAAGCTTGCGCGCTGGTAGGGTAGACG
>2631-5
ATCCAGGGACGTGGGACGAAGTGGAAACGAGGCATTTGAGGTATT
>2632-5
GGGAATGGCTGGTGTCAGGACATGGGTCCGATGTTGGTTATCATG
>2633-5
GTTAAACACGGTGATCGTGCATTGCCCGGCAACTAATACAATAGG
>2634-5
GAACGATGGGCGAATGGGCTTCGTCGTTTGCGGGACAATGTAAGC
>2635-5
GAACCCCGAGGCTGATCGCCCTCTCCA
>2636-5
TGGTCGATGGTATAATACTCAGGAGGTGTTAGGGGAAGGGGAAGT
>2637-5
CTAATTGCTAATCCGCCCCCCGGCGCCTCTAGCATCTCGGAGCGA
>2638-5
CCTTCGTAGGCGAGGAATCTATAGCCGAATCTTTAGCGCTACTGT
>2639-5
TGGAGGTGCTTCACTCAAACTTTGCGGGAGAATGGTCGAGTTCCA
>2640-5
GAAATCTGTGCAGACATAGGGGTTAGGATTAAGAAAGAAAGTGGA
>2641-5
ACAAAGCGGAACTGGGATAACGGTAATAGGGCAGAGCGTGAAAGC
>2642-5
CTAGCAACAGGGCACATCGGACCAGTTGAAGAAGGATAGGGGCTG
>2643-5
GGAGGAATCAGCGTGAGATGTAGCGCCGAACAGCTCGTTTTTGGT
>2644-5
AAGACGAAGCGTAATTGTCACATGACTCGACCGTAAATGTAGTCA
>2645-5
GGAACAGTTCAGAATTTCTTGCAGCTGTTCGTGGAGGACATTTAC
>2646-5
TGGACAACCATGTAGATTGGTAAAGAGGGCTCTGGCATAGTGGGA
>2647-5
ACGCACGGACACATATGGGGAAACTGCTAATCTGCAGGGAGGGCA
>2648-5
TTGAGCCTACATTTGGGGGGGACAGACGGGGATCGCTATTTTACG
>2649-5
ACTGATAATCGCAGTTCTAGTGAACTCAGCTGGTCTGCAGGGGGC
>2650-5
GGCGGGGGTCGGGGACACTTTTCGGAGATTCTGTCTTACATTTGG
>2651-5
CTCTTGGGGCGTGAAGGGGTGCAGAGAGTACTCTGATCCGTCAGA
>2652-5
GGACATTTCGGGAGACGTCTATGGGCATTCGGGTTGTTGAGTGGA
>2653-5
GTCAAGCATAGCGAGCTTCGTTTGCGGCCAGATGGCAAGGGGCGG
>2654-5
TTATAACACCAGAGATCTTCGCAGACTACCTGTCCTGGTTCACAC
>2655-5
GCAGTAGTAGCGCTAGGATACGTGGCGTATCTGGCAGGTTCAGTT
>2656-5
CGGGCAGGGGACACGAAAGGCTACATAGGGCCCGGTGGGGGACTA
>2657-5
AAGAACTGGACTATGCGGGGAGGAGTCTCGCCTGTGAGCTTCGGA
>2658-5
TAGATAAGGTGGCGAGAAATTATCCACTTGTTATCTGTCTTCTCC
>2659-5
ATGAGCCAGCTTAACCGCGGACGCGTATCATGATGGTACCCAGGC
>2660-5
TCTCGTGATGAGTACCACCGACCGGTGGCAAGTAGTTTCTTCGGG
>2661-5
TACAGCAGAGTGCCTGGCAAGGTACTGTGACTAAGGCTG
>2662-5
CATATGTGTTCGTCGCCGCTATATTTTTTGTTGGAAAGAAGTAGC
>2663-5
CATTACTTTGCAGCGGATTGGAAGGCAGGGGGTTAAAGTTTGGGA
>2664-5
CTAGAGGACTGATCGATTTAAGTTAGATCCGTGGCTGTTTTGTAA
>2665-5
ACGGGAAGATGGAGCCGTAGACTTGATTGCCAAGCGCTTCGATCT
>2666-5
ATAGCACCTTAGGTACGTAGTACCACGCGACAAATGGCTGAATGA
>2667-5
CGCAATGCTTGTTGGCCGGGTGATGGACGCGGCGGAAAGACAGTT
>2668-5
TTGGTCGTTCGCATACTACCGGGATACGCTATGGGGGTCCAGAGA
>2669-5
TGCAGGATATCAAGGCAAGGGTAAGAGTGCTTGGGTTTGT
>2670-5
ACTGCAGACCTCCCTCAATAGGCGAACGCATATGTGGGGGGCGAG
>2671-5
TCGATAGATGGGCAAACCCTACGTAGTTACAGTGAATAGAGTGTA
>2672-5
GACGTGGAGTGAGAATCAACTCCATGGTCATGGGGGACTACGGGA
>2673-5
TTCATGGGGCCTCACGAGGGGAGCAAGGATAAGTATGACGTAAAA
>2674-5
CACCAAAGGAATCTGTAGATAGGGTGGCATGGGGTGGCTACCTCA
>2675-5
TGGCGTACAGGCATATTACCCGAAGTTTAGCTCGTGGTCAGGTAC
>2676-5
TAAGGACTCGGCGTTGGCTGCGTAGAATCAATGCACACAGGGATG
>2677-5
ACAACAAGAAAAATGTAGCTAATCTTAACAGAACCATGGGC
>2678-5
CAGCATTGAAAGTGGTGCAGGACGATAGAGGTAGTATTGCCAACT
>2679-5
CCGATCATATCATTTGTGCGATCATGG
>2680-5
GCCAAATGAGCGAGAGAACCGGATTGTTGCTGTCTATTGATATTG
>2681-5
TAATGGACTCGGGAGTTTGATCAGTGATGGGAGGAAGGGACAGGC
>2682-5
AATAGCGCACGGGTAGGCGGGCTAAGCGGGTGGTGTACAGTGATG
>2683-5
ACTATCGCAGCCCACAGGAGCAAGATTTGTGCGTGCTGGATCGAA
>2684-5
GGGAACGCGGGACAGGGTCCTCAACGGGATTTGGAGGGTTTGGGC
>2685-5
ACGGTGTGAGGAAGGAAGGTGTGACAAAGAGTGGACTCGATGAGC
>2686-5
TATGACGCGTATGCGGTTATCCGGACTGTACAGTCTACTCGGCGT
>2687-5
AAACCATCCTCTATGCCGAGGTGGCGAGGTATCAGCAAGGTGAAC
>2688-5
CTCAGAATGGGGACTGTATCTCCCTCTTACAGTGTTCACTGTCGA
>2689-5
GGGTTGAGCAGACTCGTACTTATCCCGTATTGTTATCCCGATAAT
>2690-5
GCAAAGGAGACAGTCGCCTGTAACAGCAATGGTCTGGGATTCTCA
>2691-5
TCTTTGAGCTCGAATTATGTTTTGCAAGTAGCGACGGTGGCATTT
>2692-5
TGTTTGCTCGTCAGAGATCGGCCGATGTGTTTGTAGGCTAACTAC
>2693-5
GCTGGAAGGCTGAAGGTTTTGCGCAGGGGCGACGTATAACATAAC
>2694-5
GAACTGCACAAACGAATACCGGGAATCGAAGGGATATTATGACTG
>2695-5
AAACTACGGACGCTGGCGAATACAGGATATTGAATATTGGGAATG
>2696-5
GCAATGGGAAGGAGTACCTTTTTGAGGGGGGGCAGACGGATCTCG
>2697-5
TTGTGGAAAGGACTTATAGTAGGTGACGATGTAGGACGAGGTTAG
>2698-5
CGCCAGATCACCAGTCGAATTATCTTGCTTATTAGCTCCCCTTGC
>2699-5
CTAGAACCGCTATGTCATTAATGGAGATTTTTGGAAGACTGCTTG
>2700-5
CGCGCTGAGGCGCGACGGTATGACTGAGACTAGTATGAACTGCCT
>2701-5
GCGTGGGAACCTCTGTGGCCGCTCTTGGATGGTTGAGCGGTCAGC
>2702-5
GTCTGTTCTGGTTCTGTGACTAACTGTTTCGTTGGTACATCCGCG
>2703-5
CAACTACTGACGGGCTTGAGTGTAGTGATAATTGGTCGTGAGAAG
>2704-5
CTGGGGGTGTTCCGCCGTTGCTACGGTAGAGGCTATGACTCTTCT
>2705-5
AGCAAAGGAGTGTTCAGTCAAAGTGGGGTGGAAAATGTATTGTAA
>2706-5
TGGGGTCAGAACCCCGTCTCTAGCAGCTAATTGCAATCTGGTATA
>2707-5
GTGGAGCAGGAGGTGACGAACTGGCACGCTTGGTGGGTTGGCCCG
>2708-5
CACAGTCGAGTGTGTATTGCAAGCCATGGACCACCTGGGATCTGT
>2709-5
GGACAACACTATGGGGTCTCTTAACCGCTGGGCGGGTGGCGATGA
>2710-5
ATACGTTCAGTCAAAAGGGGACGTATCTTGATGAATAGACTGGGC
>2711-5
TAGATCAGATAAAGGACGCGAGTGCGAGGGATATTGATACAGTGG
>2712-5
TACAGCACGAAGTTTGCTCGTAAAGATATGATGAAAGTGGGCTTG
>2713-5
ACCCGGTGTGGTATCAGTGGGTTAGTGGACGGGTGACACT
>2714-5
ACCGGCAAAAGTTTAGTACAAGCAGGGAGAGGTT
>2715-5
TGATTCGTTCAGAAAGTCGTGTGGAGCAATAGGGAT
>2716-5
AAAGCATGTAAGTATGCGGTTCTAATAGACCAAGCCTGGTCGTAC
>2717-5
GACAGACGTCGAATTAGGTAAACAGGTCTCTCTCGCTGATGCTGG
>2718-5
ACAGGCGTGCTGTAGGTTATGGTTGTATGGGGCTTGGGAGTAGGG
>2719-5
ATGCACTGTGTGCTTTCCTGGGGGTTGTAGACGATCCTCTTGGTG
>2720-5
GCTCCTCTTGGTTGGTGCAAATTTTGTGGGCGGACCGAGGTGTTA
>2721-5
TCAGTGGGATTCGTTTCTCGGTAGGATTATCTGGAGGACTCCAGT
>2722-5
ACTCGCCGATAGGGGAAGTGGTCGGCGTGCATTTTAATTAATTTC
>2723-5
TAGAGGCCGGCGACTAGATGTCCAGAAAGCTTTGAATTAGCTATC
>2724-5
CTAAGATTTGTTATTCAGGACTCTTTTGCGCGATCAGTACCGTAC
>2725-5
GGTGGGACGACGGAGCCCGGTAACCAAGTGTGTACTGACTTGGGA
>2726-5
TTAACACTTCAATAAGAATTAGCGCTACTTTTACGCCCGGGCTTG
>2727-5
CATAAATCAAAGCGGACTGGCATGAGAGAAGGGGCTATCATAGGC
>2728-5
GCGGATTATGAGAGCGGTTCTCGCAGTGT
>2729-5
AGATTTAAAAGAAACAGACCCCTTAAGACGCGCTGTGGCATAGTT
>2730-5
GCGGACGTCAACAAAGCCTTACTCGCGATTCATGTAAACGTGATG
>2731-5
CGACGCATAGATGGGCGATTCAAGATCTGGAAAAGTTTGCGTTGA
>2732-5
ACGAGACTTCAGGGTGGATGACGTGCCGGTGTGCCTGTTCGGGGC
>2733-5
ACAGAGGGAGAAACGGGCAGAATGAGTTTGAGAGTCTGCGGGGGG
>2734-5
GTGCTGCTGCGCGTAGGAATTGATCGCGTCGGGCTTCTCTATGTG
>2735-5
TCTTCCCGCAATCTGCTTAGGGAACCGGGCTAGATGCCCGATTTG
>2736-5
GACGTAGTCGGGCGATTAGAGGGGTTAGGGGGAACTCCTGGTGGA
>2737-5
TACCAAGCTTTAAAGGCGAAAGCATTAATAGCGGGACATCTACTT
>2738-5
TTAACCGAAGGCTGGAACGGCTTTACCAAATGGCTTACGTACTAG
>2739-5
GTCATGGAATGGTGCGCATCAAAGAAGCGTACTTACGTGGGGGTG
>2740-5
TCTAAGCTTTAGCATGTGGATCGAGCGATAAAGTTAGGCTTTAAT
>2741-5
TGTTACAATGCCCCTCGTCAAGTAGCCACTTTAGCCGACACCATA
>2742-5
TCTACCCTTGGAGTGGGATTCGTACCTCTATCTCCACAATTGGAA
>2743-5
ATGAAAGGCAACGTCCGCATTGCAGACAGTTAAACTGACACACGCT
>2744-5
CTCACTGATCGTGTATCACTCTTGGATGGGGCGGAGGAGAGAGAA
>2745-5
CAGGTTCATCTGACGGCTATCATGTCCTCCATCAAGCATTTTTGCG
>2746-5
AGCTCGGAGTTATTAGGCGGGGGCAGGGTCGGTTATATTAAGACT
>2747-5
GCGTCTAAGGAACCCTGTATGGGTGATTGCGCGGCTGACGAGCGA
>2748-5
AAACGGAACATAAGACGGGGACCGCCGGTTTATGCTATGACGAGT
>2749-5
ATCACGAAGGATTTCTTATTTGCATCTTCATATACCTCAATATCG
>2750-5
GTCAGCGCTTCAAGCAGACCCGGGCTAGGATGAAACTGCGGCGAG
>2751-5
TAAGCAGACTCGCGAAAACAGGGGGAACGGACCAGGTCTCCATCC
>2752-5
AGATCCGAAGGTGCGAGTGTGAGTGATAAGTTGATGGGAGTGTGA
>2753-5
TTCGTAGATGGTGTCTTGACGGATTATTACTGGGGGCTGGGGCGC
>2754-5
CGAATTCGGGGAGGGTACGTACTGCGGTCTACCTATTCTGGTTAA
>2755-5
TTCACCAGCAGTGGGGAGGGGCGGATAGTCCCCATCTGGCTTATT
>2756-5
ATGACAGGGCACGAAGGATAGTTATGT
>2757-5
GTAAGATAGCTTGTAAGCGGGAGCTGAACTCGGGATAGGTGTAGA
>2758-5
GAAAGGCGTTGGGTCACAACTCACTTGTG
>2759-5
AAGAATCATAGCACATCCTTTGCGATGGACTAACTGACACTACTA
>2760-5
AACGATTAGCACATGGGGGGTGGGCAGTTAAGAACGACACAATAT
>2761-5
ACCGACAGCCGCTCCTATAGAATCAGGTGATACAAGAGTTTGGGA
>2762-5
AATCTTCTTGTTTTCGCAAAGCTAACGAGGCAGTTATATGCCCTC
>2763-5
AATTTGGCAGTGCTTTCTAATCACACGTTG
>2764-5
GTCGGGGGTTCACTTCAGGTTGCTTGCAGTGGTTGGTAGGTGCAC
>2765-5
GTGGTAGAGTGCATTTCACAATGTTGCTTAATACGAATTTGCTGC
>2766-5
TTGTCCGCTAAGCGGGCTTGGTGCCATACAGCTGCCTCTAACTGG
>2767-5
GTGGGCAAAGCTGGGCGTGAAAGCATTGGGATGGTTGTTCGAGGG
>2768-5
TAAGCATTGGTTCATCAGGTGAGCTGTATTTCGCCTATTATGTAT
>2769-5
GGTATGGGTGGGAGGTAGATGGAATCCAATGCGTAACGCTCATCA
>2770-5
ACCAAACTACTATTAGCGATGTGAATCGTGAGTGCGTTTCCTCGA
>2771-5
GGAACACGTTGGCTAGGGATAGAAATGGAACGTAAGGAGGGTAGG
>2772-5
AAAAGGAACGTTTAGTGTAGGGTAGTGCATACGTACGGTACTTAA
>2773-5
AGCTGGTTAGCTCGAAGTTTCGATCGCTCGATCTGGTGGCAGATCA
>2774-5
GAGGTAAGCGGAGCAAACACGCATTCAGTAGACGGTTACCGTTGA
>2775-5
GTCATTGTTAAGGGGTATAAACGCAAGTCTAGACGAATCGATGAA
>2776-5
GGCACAAGTGGTGACGTGGCTCGGGTTTCGGGGCTATTCCGTTTG
>2777-5
AGATACCAATAGAGTCCGTGGTCTGAAACCGGGAGTTGGATTTTG
>2778-5
ACTACCATCGGGGTACATAGGACTGGGAGCCCCATCTATGTTGAA
>2779-5
TACAGGGTTGAACCGGATGGGCCTGCTACTTCCTGATGCCAGTTA
>2780-5
AGGCAGTGAGAGGGAAAGTAATATAGGTTGGGGCAAAACTCAAAT
>2781-5
TCAAAAACAGCGTGTAATCAGCGTGCGCAGTGCACGCCTAAAGAT
>2782-5
GATAGATACCCTGTGGGGAACTGACAAAGGTCATACTGATGTGTA
>2783-5
AGGTGGGGATATAGACTCCACTGTTCCGGGAGAGATGCTATATAA
>2784-5
TAGAGTGAGGAGGGGAATATGTGGTTGGGGGTGGTGAAAAGTATG
>2785-5
CATCAATTCCGGCGGGGGCTTGGCAGACGGCGACACGTGAGATAG
>2786-5
GTGAAAATTTAGGAATCTATATGGAGA
>2787-5
AAGTTCAGGAGCGCAAGGTGCGGGCAGATGAAGGCACGTATGCAT
>2788-5
GGTGACAAGTCTATGGTCGAAGTGTTTTACGATGCCAGAGCACTA
>2789-5
TAGGATTAGTGTAACGAACTACGCAAGCCAGTGACTTGGAAGACG
>2790-5
GGGTGGTTATAGCAATTAAGCTTCATCTAAGCGATACGTCAGACC
>2791-5
TTACAGAACGGGTCATAACTTGTTAATTGTGGTACATCGATCTTG
>2792-5
GTAGGAGCTGGAATGTGATCTAATGCGCGCGTACCGCGCACGAGT
>2793-5
CCTGGGCGCTCAGGCGCGACGAATGGGCTTAAAGGGTATTTGCTC
>2794-5
CGGGTAATGGTTTTCTATGTGCCAGTATATTAGCCCTTGGAAGGG
>2795-5
AGCCCGGAATACGGAATATTGAATGTGAGTAGCTAGACACGTAAC
>2796-5
GAGAAGGGTAGGGGAGGCCATACCTCAGTACGGTTGGCGATCTCT
>2797-5
AGTGGGCACAACAGGGGAGTTTCGGTGTCGAAAAGGTCGTTAGAC
>2798-5
CAGGGCGCAGGAAACGAAGCAGATTGAGAGGAACTGAGAATGGAT
>2799-5
TGTGCTTATCACTGTCACTTGTGTGTTAAAGTAGACGCTGGTTTG
>2800-5
TGCTGTCGGATATTACACGGATCATGTAGGCGTTGGTGGGGGTAG
>2801-5
CACAGATCGCTTCCGTACCCTGTGTGCGCTAGGTTGGCTTATTCA
>2802-5
GTGCTCATAACGCAACGATTTAGGTCGGGGGAGAGGGGGAATAAA
>2803-5
TTGATGTACAGCGAGGGACACGGAGGTCTGTGGAGGGGCTAATTG
>2804-5
CACGAGGGACAAGGTAAACTTACTGGCTGAATGCGTGGGAGCAAA
>2805-5
TGACAGTAAAACCCTAGGGAGCTGCGGATAGTGTAGTGCTCTGGG
>2806-5
TTGAGGCAGTTGGTGCGGGGATAGGGCAGACTAAGCCTAGGTGCG
>2807-5
TAAGCCTTTATGTAAGGGGATCGAACATTATGAGGAGCATAAACA
>2808-5
AGGAACGTGAGTTGTCAATGAAGGTTCCATCGTGAGGGCGTTGGA
>2809-5
GATGAAGAGCGCCGAGTGATGAGGTCTGGGCTTCTGGATGAGTTG
>2810-5
GGTGTCCAGTGGTGGACTGAATTTTACTCGGGTATGGTGTGGTGA
>2811-5
GGAAGAGGGGTAAGCAGATGTGAGGAAGTGAACTCGTGGTTGGGG
>2812-5
AAGGTGTTGGGTAGTCGGCGTGCTGCTTGTAGCACGGGGAAGTGG
>2813-5
ACTTTCATACGGTTATCCGCGGAATCCTGCAGACAAGGCTCTGCA
>2814-5
CCTCATAGAGCAATTACATCCTTTTTAAGGTACAGCGAGGGGTCG
>2815-5
GGACTGAGCTCCTGGGATGCTCGCGAGGGGCGGCCGATGGATCGA
>2816-5
GGCTACAGCCTTAGGCGTCTCGGTGTGTCATTGTCGAAAGGCGGG
>2817-5
AGGGGTGACCTCATACGCTTTCACTTACAACCTTCCTTCGGATAA
>2818-5
GTATTGTGCAGGGCTTGTGAATCGGATGTCGAAGAACATTGCTGT
>2819-5
TTAAGACGGCATGTGGTATTTAAGGACAACACGAGGGAAGCTTTA
>2820-5
ACTAGCGGAAGCTCATGAGCAGCGTTGGTACGTAAAAAGGCCTGT
>2821-5
ACCACTATGCATGTAAGTCGCTGTTTTAATTTTGGGTTGTGAATA
>2822-5
GGGGAAAGGACACACGGATAGGGGTGAGGCCAGGCAGAGAAGTTG
>2823-5
GAACTGGCCGACACGCGACGACGTTGGAGGGCTCCGAAGATTGAG
>2824-5
TAGGACTGAGGACTGATAAACTGGATTTGGAGTTTTGTGAGGATA
>2825-5
TAATAACAAGGTGGTTCAGAGCTATACGCAATTCCTTCGTACCAC
>2826-5
ACCGCGTCCGATTAGGATGATTGTAGCACACTAGTGGGCGGTTGC
>2827-5
GGGAACCAAAACTAGTTTATCATCGTGCGATCGGCGCAAATATTG
>2828-5
ATGACAGGACAGTAGCGAAACTGAGAAGGGGCGGTGTTAGGTTGG
>2829-5
ACCGTTTTACAGATGGAGCTGAGAGGTTGAGGTGTGACTCTGTGT
>2830-5
TGAATTTCTAACAGAGGGGTGGTAGCGTGGAGAAATTGTGTAGGA
>2831-5
CACCCAATCTAGGGGCCTCGTTTACCAGAGGTAGGTGGCAGTGTGA
>2832-5
AGGGAATTCAAAGCATCGCTGAAGCCTAGCTTTGGGCTATAAACG
>2833-5
TCCAAGACTGCTAAGCAGAGACGCTCCGCATCCAGTTTCAGGGTC
>2834-5
TGCGAAGGTTCGGTCGTAACGCGGGCGAACGCAGATGGAAAGCTA
>2835-5
TTAACAGTCGCCTCCTTTAACGATTTCACAGGGCGTGGGTTTGGC
>2836-5
TGCGAACGGGGTGTGTCGGAGGAACAGCAAGACGCTAATGCGCAT
>2837-5
GCGGGAACACAATGGTGCGCCCAATTTCGGAGTACGGTGTAACAA
>2838-5
TGGGGGCGTCTGCAGGAGTGAGGCAGATCAACCGACTTGGCAGTG
>2839-5
CCGATAAAGAGCTGAATTTGGGAAAGGACTCGGATGGGCCGA
>2840-5
GCCGGTGCGGGGAGGAGACGGTTGGATTGGTTACAGGACCGGTCT
>2841-5
AGGGGACCGGGTCATAGCCGTCAGCTGAAGGCTGATAGGAGTGAT
>2842-5
ACTTCAGAGCATCATTGTGGGGGGAACTGTAAAATGGCGCGCTGG
>2843-5
GGAGTGAACATGGTCTTACACTAGTGTGGTTTGCAGATGCGAGAG
>2844-5
ATGCAAGGTACTTAAGTGTTTAGCTCATGAGTTGTGGAGAGGGCG
>2845-5
GGGAAGTGGCCTAGGGTTAACTTCTTCTTAGCGGCCGGGGACGAC
>2846-5
TGGAGGGCGCGAGTGAAGTTACAGGGGTGTTGCGGTGGAGGTCGG
>2847-5
CCGGGGCTATGGTAGATGAGATCGGAAGGTGACGGGGAAAAATAG
>2848-5
ACGTGTTGGGGGGTATAGTACGTGGGGGGAGAATGGGGGATTTGT
>2849-5
GATGTAGACCCGGATGTCTCTAAGCCGCGGGATGGCAATTTTCCG
>2850-5
CGTCAGACTTACGCATACAAGTAGGAGTGGGATCAAAGCCAAAGT
>2851-5
GGAAAAAGACGAAGATGCGCTATGCCTCAGACTGTGGCGTGGTTT
>2852-5
CTCCAGCAGTGCACTAAGAATTGATGAAGTTGCTGGGTTTAACAC
>2853-5
TGCTTAACTGTCAGTGTAAAGGGCGGATGGGATGAGGGTATAAGC
>2854-5
ACTGGTAGTCGTCGGAAACGATGAGTGGATGATTACATGCTAGCT
>2855-5
CTGTCCTACATCATGCACCGACTGCTGGCCAAATCTGACCACTTA
>2856-5
AGACAATAATACTAGACCCACAGGGGGCTATAGGTGGGGTACGAA
>2857-5
GGTGTACTCTTAAGACCGGAACACTTGATAACATGGGGCTGACGA
>2858-5
ACCATTAGTCGGGTGCATGTCGTAAACTGTAATCATCGCCGAGGC
>2859-5
GATACTGATGCGTCCAAAGGGCCTGGTTTGGGGACTAGTCATAAC
>2860-5
GGGTGTTGGGGGCGGGCTGTTTCGGTTCAGGGCGGAGGTAAAGGT
>2861-5
AGTACTATCCAACTGAGGTCCTATAAATAGCTAGTAATGCTAGGA
>2862-5
TTATTGAGGGGTAGAGTATGTATCAATTGTGTTTTTTAGAATGTT
>2863-5
GATCAAGTGTCTGATAGACGCTGTGGCGTTCGCTGCTGTTAGATA
>2864-5
AGCAAGGGTATGGCTATAGGATGTAACATACTGTGTTGTTCTTGG
>2865-5
AACAGCCGGTCCTGTCAGCAAGAAGGCTCTGGTGGGTATAACCGG
>2866-5
TATGGAGCTAAGCGGCTTGGGCTCGAAGGGGGATGGTTAAAACAA
>2867-5
TAATGCCTAATGTGTCCGCAGGAATTAAAAGGATCTTGTCTGCCA
>2868-5
GCGAGAGTGAAAGCGTAGATTTCAGGGGGGAGAGGGAGGAAGACG
>2869-5
GGCCGTAATATAGGGGTGACTGCATATAGGCCGGCCGGGAAGGAG
>2870-5
GCATTTCCTGGTAGGACGTGCCAACGTCAACCGGGTTGGGAGGCG
>2871-5
CGATAGACGCGGAAGGATAGACGTGGGAATTGGATAATATTCCTG
>2872-5
GAGAGAGTGCATTTAAAGGAGGCGTCTCACGCCAGAAGCCTGCTA
>2873-5
GTCCACACTTACACAGATGATGTAATACCCCGGCGGGGAAAGGCC
>2874-5
GTAGGAGCCAAGGAAACCCGAATAGTAGGATAACACGTG
>2875-5
TAGCGAATAGTTTGATGAGCTGTGGCATGGTAAGAGGAGCTTTTA
>2876-5
GTTAGCATTCGCATCAGATATGGAAGGGGGTGGGAAGGGAGTACA
>2877-5
GGGGACCATGAGAGATGCGGGCGGGGACGTGAGTTTGCTCACTAG
>2878-5
CGGCCCTATTGAGTGATTTCAGGAGGGAGTTTTTGAGCGAAGCAT
>2879-5
CTTAGAAGGAGTAAGAATCGGGGACCGTGAAATGGAACTAGTATG
>2880-5
GGGCGGAGCTGACAAAGTGGCGAGAGTCAGTGGGTTTAAACGGGC
>2881-5
GTAGATGTTGCGGGTATAGAGGTACGGGGGCCGGAATCGGATGGA
>2882-5
TAGGTAAAGGCTCTGGGCATCTAAATTTCTCCTCGGGGGGAAAGT
>2883-5
GTTAGAAGACTACATAAAAGGCAGAGTGCTTTCGGATGACGTAGG
>2884-5
GGAAAGTATATGTAACTGTCCAACGGTGGGGTAATCCATAAGAGG
>2885-5
AAAGTTGGGCGATTACGCGCAGCGGGCAAGGGTGAGAATTCTTTA
>2886-5
AGGCGAGGAGGGGGTATCTAATGCAAGGACGTCGGTATGTTAGCG
>2887-5
ATCTACTAGTGATGGGGTTAAGATGGCTATACAACTTTGTGCGGT
>2888-5
GTACTACTCAGGACGTAAGAGTAAGGAGGGGTGTGATCCCAGGTG
>2889-5
ACACTGCGCAGCTGGGACTTACGCAACTGTTTACACCCGGTAACT
>2890-5
AGGAGAGGAAAGATCGCAGTAAGCGATCGCCTCCGTGGGGGGCGA
>2891-5
CCGCAGGGTGCGGAGAGCCCATTGTAGTCGGTAATGCCCTCCTAG
>2892-5
TACGGGAAGAGCGCAGTGGTTACTGGGGAAAATATGTGTTATAGG
>2893-5
AGAGCTTGTGTACGAAGGTGGTACGCTTACTAGAGCTTCATTGTG
>2894-5
AGAGCGAGGTGCGTATACGGGTTACGTGGTGGTGTTTGGGGGGCG
>2895-5
TATGAGGCGGAGAAACACGCGGCAGGTGGGTTGGTTGTACTGATG
>2896-5
CACAGTTCGGGAAAGTCGAAAAGACCACGTCAGGGTCTTCCATCA
>2897-5
AGAACGAAGCGTTAAGTGGGTCGCATAGAAGGGGGAGGGGCGAGT
>2898-5
CGGTATGGAGAAGACTCAGGATCGGTCTCTCTAGGGTAGGCGTGA
>2899-5
TTACGAAGGGTGGCAAGAGTAGTGGGGTATAGAAGACAAGGCTTC
>2900-5
GTGGAGAGTATCCAGGGAAGAGTTGGTGATGAAATGTGGCGGTAC
>2901-5
CCACATGGCGTTGCAGAATCCTTGGTAGGGATTGGTTAACGCATC
>2902-5
ACATGACTGGGAGGAGTGGGATTGGTGTGTAGTAGACCTGCCATT
>2903-5
TTTCGGAAAACTAGCGGTTGATCTACCCGTTAGATTAATGAATGG
>2904-5
TTAAAATTGGGAGGGGGTTATCTCCTTGTAGCGACGGTGGGGTTT
>2905-5
TAGAAGTAATGTTCTATGAGCGTAAATTTACTGACT
>2906-5
TGCCTGTTCGAGTGGGTAAGGGGCCTGTCTATATGTGGCTTCAAG
>2907-5
AATTGGCTGAGACGAGTTGTTGATTGATGAATTCCGCAGAAACTG
>2908-5
AAGAATGGATATTCTGTCATTTGCGAGGTAGACTGCAAT
>2909-5
TCCGCATGGTGTGTAAAGACTTGTTACACTCTGGCTACACCGGGG
>2910-5
GGTAGATTCCTAGTGTGATAGCGGTGGACCATTTAGGGCTACAGA
>2911-5
GGGCACATTACACATATGACTTAGGTAAATAATTAGCC
>2912-5
AGGAAGTTAACAATAGTTGTATAAGTGGGTTAGAAGTCGAAAAGG
>2913-5
CTGAGTACAACAGCTCAACTGTTTTATTAGAGAAGCGATCTGGGC
>2914-5
GTTATTATGCGCCAACCGGCACTGAAATATTGGTTAAGGCTGTCT
>2915-5
GATACGAGCCAAGGATGGTTGATGGGCAGGGATGCCTGCCCGTTG
>2916-5
TAAAATTAGGACCGCGAGTTCATAAGGAAGGTGGGGTAATACTGT
>2917-5
GTTGACTGGTGCTGAGATACTCTTCAGGGGATGTCAGTGGGTTCC
>2918-5
GGGAACAATGTAGTAAGCGGTAGCGGCGAGGGCCTAAACGCGTAG
>2919-5
TCGAAGCATTCGAGTTTAACGAGCTGCTTGAGGCGCCATGCCTGC
>2920-5
GAAGTTGATAACTTCAAGTTAGCCTGGCGTATTAACGCCCCTACG
>2921-5
TAGGGCCAGAATACTCGTATAGGAAAGTGAATGA
>2922-5
GTCTGATGCCACACAACATGTGGAGCAAAGAGAAAGTTGGGGGGT
>2923-5
ACAGATTTGAAAAACGTGGGACAGGAGCCTAATTGGGATAGAAGA
>2924-5
CGTATCGGGCGGACAAGAGTGGCGCGGAGTTGGGGGCAAGGCTAA
>2925-5
CATACAGCAATGCACGATCAGCCACTACAATGGACCGTGCTGCTA
>2926-5
AGTAACTGTCAGACGCCCCGGGGTGATGGGGGAAATAACTACCTG
>2927-5
GGGGTTATTAGCATAGCATATCGTAGGGAATGAGGGTGAGATTGT
>2928-5
GAACACTGCAGTTCCTATGGCATAGTGGGTGGTTGTCTTCAAATA
>2929-5
CACAGATTGTTTTATCTGTTAGCGCGGTCCGCGGTAGTGAACGCT
>2930-5
TTAGGGGATGCAACCAGGGGTGGTGCGGGATAGCGCGCTGGGACT
>2931-5
CGCTCGTATTAGACCCCAGGCTCTGTATGTTTTGCACCAACGCCG
>2932-5
ACTGTGAAAACGGTGATGGAGCCGCGTAAGCGATGTAGAGGTCTG
>2933-5
GTTTACAAGCGAGAAGGTAAAGACATGGGAGTGGCCATAAAGTAG
>2934-5
TTGTCGTGACGAAGCTATAGGCCAGTGTAGGGGTGGGGGGCTTCT
>2935-5
GCGGCGACGTAAGGGCATAGTGAGCCTGTTCCGAATATACGGTAG
>2936-5
CACCAACCAACTTTTGGGAGAATCACGTGGTTACGGTATTGGAGC
>2937-5
CTGCTGTGGGTGGGAAGTAGTGACGGGAAAGGCAATGGAGGGAGC
>2938-5
CTAATATCCCCTTATAACAGGGTCAGGTTCCTACTCTGATCCGCT
>2939-5
CCGATCACTCCTAGCTGATCGTGCGATGATGGCCGAGAGGGCGGT
>2940-5
TCGACTAGGTGCGGGGGAGGAGTTCATAGAACATTGGCTCTGGGG
>2941-5
GAAAGGAGGCAACGGGGGTTTTGTAGAGGGAAGAGGAGGACCTAA
>2942-5
CAATTACCTGGGGACCAGTGGGCGAGGGGGTTGATTGTGCTAAAG
>2943-5
CGATTCAGCCGCGGAAGTGTTGCCTGAGACGAGCGCCCGTTGATT
>2944-5
GTCGGCTGTACTAACTCGGCGTGCGCAAGAGCGCAGGTTAAGCTA
>2945-5
TGTATGGCACGTAGATCTTTCCTAACGCGGGTACGGTACCGCCTT
>2946-5
CATTTAGATCGATAATGAAGGGAAATGGTATGAAACTAAACGGAA
>2947-5
CATGGGTGAGAAGGTACTGTCATGTAGGCTAAGAAAAAGTCGGGA
>2948-5
ATAGAATTAGCAAAAGTGTAGGGCCCGAAATGCTCTACTAAATAA
>2949-5
AAACAAGAGCGTCAAACGACGACCTGCTGAATTCGGTTTGTTTGG
>2950-5
TGTTGTTACGCAGGAATCCGTTTCCCCTGGCGGGCAGCGGGAATG
>2951-5
CGGAGTGTAAGAAACGGGGGGCCGGAGCGGGGGGGTAAATTTTGT
>2952-5
GTAGGACAATTCCAAGAATGTGAGCGTTGCAGAGGGGAGGGAGGG
>2953-5
TATACTGACCAACAGAAGTACCTTGGTGTCTAGGGGAGGAAGATG
>2954-5
GAACACACGTAGGAGAGCAATGGTGGACCTAGACGCGGCGTCGCG
>2955-5
GGTGTCGGAGGCCGTTAGCGATAGGGTGAGGAAGAGGGTAAAGTG
>2956-5
TCAATAGTCAGCGTTTGATGGGCTCGAAAGGTAAGTATACTCACT
>2957-5
CTGACCGTGTGAATTGGCGTGGGAGAGCCCATGCGAAGATGATAG
>2958-5
ATGGTGGACAGTTACATATGCGTAGTTCGAGCCGGAGGGAATATA
>2959-5
TACTTGGCGAATGGTGGGTACTGCCAGTCTGACGTGGGAATTGGT
>2960-5
GCGAAAATGCACTGTGAAAATGCTACGGATAGTAAATATGGGATA
>2961-5
CATACTCCTCAGGGATCTGATAGGTGACTGCGGGTGGATTT
>2962-5
TACTGTCGTCCAAGCACATTCGTTAGAATGTGATCCGTTTTCATA
>2963-5
TTAGGCGAATGCTGATAATAAATTGTTATCACTTCTTGTGGTACG
>2964-5
ACTATCCGTGAGCAATATTTAAGTGAAATGGTTTTGTGATCCCAT
>2965-5
GGGCGGGCCGGGCATCGTTACTGTAAGTTCGCTTGGGGACTGAGG
>2966-5
TGCTCGAACGCGGTAGCGCGTGGACGCTAATGGGCAGCTGAGGTG
>2967-5
AGTGGTCGTGCAATAGATTCTCACACTCCGAACTGGTAGTTCCCG
>2968-5
CGCCAGGCGGGAGTCAACGGTTCGGGATTTGC
>2969-5
CTCTTTACAGACGTGCTTATGAAGTCAAGCTATTGCCTCCGCGAT
>2970-5
TTCCGGCAACGCGGGATTGTACGCGAGAGCTTGTTATAACACTCC
>2971-5
GGCGGTACGGCTCTGGCCTTTATGGAGGTGAGGGGGATTTCATAA
>2972-5
AGAGACCCAAAGTAACATCAGCGGTGGGGATGGGGGTGAAGGATT
>2973-5
GCCTTGTCTGCACAGTGAAATGAGCTATCTGCAATATCTGGGGCC
>2974-5
CTGATTCTGTACGGCCCAGATCAAGACAATCAATGCTAGCGAGAT
>2975-5
AACGGGAAAGTTGGGCAGGGGGTAGGATTATTCGATTGGACGTAC
>2976-5
GCAGGTGCGCAGAAACCTTTAATACGTAGATCAAGAGAAGGTGAG
>2977-5
TCCTTAGTGCGGCAACAAGAGGAGGCGTAGTACGGGGGGATCAGG
>2978-5
GGATGTGTTCCTTGTGAGAAAATTGTTATAGTACTACTCATAAAT
>2979-5
AGATGTCTCGGGATTGGAAGAGACAGCATTTAGCCTTATTATACC
>2980-5
GAGTCGTACAGCCTTTGGTTAACTTATACGTGGCGGGTTAAATCG
>2981-5
GTATCAACACTCATCGCTGCGAGTGGGCAAGTACACTCCTCTTAT
>2982-5
TCCGGTAAGGCTGTATCGGAGTGGTA
>2983-5
ACCAGGAAATGAACGGGCAGCGATGGGGGTCGGTAACGCGTAAGG
>2984-5
GAGGTGAGCTATGCGCGAATGACTGACGCTGACGAATGGCCCTGC
>2985-5
AGGGGTGCAATTACACGTGGGGAGGGAACATCCGATTTGGCTAGA
>2986-5
TGGAGAAGGGCCCGGTTCTTTGGGGCTGTATGGTTAGGGTGCAGT
>2987-5
AATACTTCCAGGCAACACCTAGTCCTGTATATTTTACACACTATA
>2988-5
AAGCTAATGGGAAAGACGGAATCGGCGAGGGGGGTTTAGTTTCCG
>2989-5
AAAGAAATGTATTCTAGGGTAGTAG
>2990-5
GGTACAAAGGCAGCTTGGCGAAGACATATTTGTTAAATTGTGCCT
>2991-5
ACTATATGCAGGGACATTAGGGGAGCGGGTTGTTTCGGGTATGAT
>2992-5
TCTAGAATGATGAGCGCAAGGCAATCACAATGCTACCCACCGAGG
>2993-5
GGCGATCGCTTCCATGGCAGTACAAC
>2994-5
AAAGGTGTTGTTCCTTGAATTTACTCAAGCATCGTCTAACTTCTT
>2995-5
CAAAGAGAAATACACGGCACTGGGGGTTGGTTGTTACGATTCTCG
>2996-5
GCATGGGGGAACGGTCAACGAGGTTGGTCGGCCGCCGGAGGATGC
>2997-5
TGGTGCGTAATCTGCCATTTACTTGCGCATTTCGAGGATTTTTAA
>2998-5
GCAAACAACCTGCTCGGGAATCTCGAGTTAGGATCCGCTCTTTAA
>2999-5
ACCCAACCAAAGGATTTATACACCCTTTGATAATGGCGTCCTCCG
>3000-5
GCGTATCCCCGGGGTTACTGCTCTGATCGTAGGGTAGTGTGTAGA
>3001-5
GGGGACTGCCGGAAGGAGATTTAAAAACGTCAGGTAGGTTCACGT
>3002-5
TTAGGAAACGTTGCCAACGCTAGCGGGGACTTGATCGGACAGCTG
>3003-5
GAGTAAACTGCCGCGGGAGACCACAGTGCGGGGAGAGGCTCCTAA
>3004-5
CGATGGGGGGTTCAGACCCGGTCAGGTTAAAATAGGTGGGGGGGA
>3005-5
AATTGAACGTAGTGGGGCGGTAATGTACAGTTCCGTAGCTATGGG
>3006-5
ACCATCATGAAAGTGGTGGAGACTATAGAATACCTTGGGG
>3007-5
GAGAACTGTCGGTCCTTGACCAATTGGAGCAACTGGAATGCGTAC
>3008-5
CGAAGTTAACCGAGGACTTCGTCCGGGGCAGGGTGTGAGATGTAG
>3009-5
TTTCAATAGTCTAGGGGGTGGCAGCATGCCATCAAGTCAGTGCGA
>3010-5
TCTTTCAAAACTAAAAGCAGGTGGTTGTTCACTTGGTGATGATTC
>3011-5
GACAGTTAGCGTACCGATTTGAAACGAATATTGGGAGAGCCGGTA
>3012-5
TCTGATATTCCCTGCGAAAGGCCGTCCCC
>3013-5
ACTCAGGGCCATAGTAGGATCTTGGCCGTAATGGTTTCTAGAATG
>3014-5
GACCGTTCGGATTCTTCATGGTCGGGCCGGATGGGGCAGGGATGC
>3015-5
TTAGAGCTTCCAGGAATTCACGGATTCGTAACCGAGGGTGCGCTG
>3016-5
TTGGCTGACCACGGTTGAGTGTAAGGGACTAAACCTGTATGAGCG
>3017-5
AGGATCCGGTGAAAGTATATCCGCTTGGCTTGGTTCTGGTATTGT
>3018-5
CCTACGCTTAGCATCGGGGTAGGGGAGGAGGCAAACACACGACCA
>3019-5
GAGAACACTCACTATTAGCGATATGGGGCGAATCTAGGAACCGCC
>3020-5
GACTAGGATATGATAATACGACTCAGAGCTGAGGGGATTTCGGTG
>3021-5
GGTGTTGTGGATCATAAGGGGGCCAATAATTACCTCGGTGAGAGG
>3022-5
GGTTCGCTTTGAAGAGCGCGGCGTAAGCCAGAGGGGGGGTCTGTT
>3023-5
TGGTTCGCCGCATTCGTCGTTGATTTCGGGGCGCAAATTAGAACC
>3024-5
AGACCGTATAGCTTCGCACGCGTGAATAGTGGGTCCAGAGGGCTA
>3025-5
CCGTTTGATGGGATGGTGTCAAAAGTTAGCAG
>3026-5
CTAGAGGGGGAATGGGGGATTGTAGATTGCATGCCGGATTTTTGC
>3027-5
CGGCAGTTGACGGGCGGCTGTATAAAGGTTACGTGCCCGTAAAAA
>3028-5
GGTGACAATCTCCGAACGGAATCGTGGAACTTGAAGGGGGTATGC
>3029-5
TACGCCACTATATTTCCTTGTACCTCGGGTCAGTGGCAGACCACG
>3030-5
TGACAGTGAACTTAAGGTCCTTCTTAATTACTAGAGTCGGGCCCG
>3031-5
CTGGCACTACTGTGAAGGAGGTTGCGTGTACTTCAAGAACAATCA
>3032-5
CATGAATGCGCTAGGATTTGGGGGACCGACACTGGGTGCTTGTGT
>3033-5
TACGCAGATAAATACCTTTCGGGGGAACCCGACACTAGGACTTTT
>3034-5
ACGAGAGTGTACCATTAGGGGCATGTAGTGGTTACGAGGTTAACT
>3035-5
ACAACAGAAGGACAGCGGAAGTTTGTCTGGC
>3036-5
CTATTCGGGAGCAGCCATTTACTGGCGTGCTGTTGGTTATAACTG
>3037-5
TATCAAACGTGTTGGAAAGGCGTTATAAAATACGGTGTGCATGGT
>3038-5
CGAGTGTGGTGCGGTTCCATTTAAGCGCTGTTTAGGATGTTGGTT
>3039-5
AAGGAGATGAGTCGCGTTCTAGTGGCACTAATCTGCTGGGCTCAG
>3040-5
GAATCGCTATACTATGCTATGCGCTGGGTTGTGCGTAAGATGAGG
>3041-5
ACATGAGTCTGTTGAACTATGGAGGTTAGAGGGAAGTGAGGAACG
>3042-5
TCATATCGGAAGGGGGTCGCGGTAGGTAATTGGCCAGGGGCTAAA
>3043-5
TCCTTACCAGGACATCTGATTAAGTGTTCTAGCGTATTGGAGAAG
>3044-5
TACCATATGGCAACTGGCGTAGAACATTCAGTCTTCGAGGATTAG
>3045-5
GTCTCCAATCACGAGAGTCTCAGCAGACAGAGTATGCTAGGGTAG
>3046-5
ACAGGTTTTGTCAGTGCAATGATGCTCATCCGGCAAGCGGGGTGC
>3047-5
GAGTCACACACATCGAGTAGATGGGTATAGGAGGATGAGGAGACA
>3048-5
CTTAGAAGGTCTAATCTAGCCGAGGAAGGTTAGCGCACACTAAGC
>3049-5
TGGTTTTCGGTCGGAGCAAATGTAATTTGGGCGGGGGGGATTCAA
>3050-5
ACCTCTGACGATGGCGTGGGTTATTGAGAGGTGGGGAGGGCTAAA
>3051-5
AAAATGCGGAGCGCAAGGACCAAATTGCTCGGGGGCCGAATAACT
>3052-5
CTGGGGCGACGCGCAAGTGTAGAGTTGAGTTCAAGCCGTGCGCAA
>3053-5
AGCGGGGGATACCCTGGCTAGCTAATGTAGTGATACGTAGCGCTA
>3054-5
AAGACGAAAAAACAACTAGCGCAAGTTATAAGCAACTTCAGGGGT
>3055-5
CGACTACTGGTTTGGCGTTCGCGCTGTCCTGCGGTGGTTAAACGC
>3056-5
CTTATAAAAGCGAGTCAGCCAGACATAAGGAAGTTTTACCCTTGT
>3057-5
TATGTACCTGCTAAAGGGCTCTAGAAGGTGGGAGAGCCGGGCAGC
>3058-5
CATTCATTCGCAAGATGGACGTACCTTTCATACCGTAGCGTTATT
>3059-5
AGCATGATCAAGGGTAGCGCATAAGAGCCGGAGTTTATTATTTGA
>3060-5
GACAAAACAGGTAAGATGGAGAACTGGGCTCGGGGATTGTGCTGA
>3061-5
GGTTAATAACTGGTCGGGAAATGGTC
>3062-5
TCATACCCCGCGGCGGGTATGTAATTGAAAGTAACTCAACTTGTT
>3063-5
ACTTCACTGCAGCAACTCTCGGAGCTGTAGAGTGCGGTGTATACG
>3064-5
TGATGGGAGCCGGGAGCCAAAGATTGCCGCGCCCGACGGATCTTC
>3065-5
ATGGCGCGGTCGTGCGGAGCGCAGCAGAGGGGAAGGACATCTCGT
>3066-5
AGGCGGAGTAGGCTAGGGAACTGGCTCACATTAAGCTAAAA
>3067-5
CCATGACGCAGAGGCGGATAGGTGCGCTCGGGGTATGGGGCGGTT
>3068-5
TTAGGTGTCGCGAGTAGTGAGTGAACAATAAGCTTGCTTTAATAC
>3069-5
GACGGTATTGACGTAGGGTGGGGGGACGCG
>3070-5
ATAGTGTGGGGTGGGGGCGCAGATGCTATTCTAATGGGAGGTCTT
>3071-5
CGAGGAAAGCGGGTACAAACAGTGTAGTTTAATGATT
>3072-5
CGCAGCTGATCGAATGCGCGGCATAAAGTGACGTTGCGAGGGGGG
>3073-5
GGTACACAATGGAAGAAGTCTCCTAGATTTGCGTTGCGGGGGCGA
>3074-5
AGGGTGTTAACAAGGCTGACGCGCGTGCAAAGACGCAGATAAGGT
>3075-5
CGAACGTTAGGCAGTGAAATACTTAGAATCGGTTCGGGGAGGGCC
>3076-5
GTCAACCATAACTTTTCTCTGCTGTCGCTG
>3077-5
GGTTTGGCGCAACTGGGGCTGAAAGTGCTTGATTTCTGGGCTCCC
>3078-5
CAAAAGCAGAGAGGTCGATTGAAGACCTCTGAGTTGGTACCGTAG
>3079-5
GTGAGGCGGTGGATATGTGATATACAACCGTTGTATGGAGGGGAA
>3080-5
CAAGGACGCGCGTTATTAGATGGACAGCGGGTGGCAGTCGGGTAA
>3081-5
ATCCCAATGCCTTAGGGGAGGTGTC
>3082-5
GGTACCCTAGAGGCTATACGATAAGCGGGCTCGCTTACACCATGA
>3083-5
ACACCCAGGAAACCTAGGGGACTAGGGATAGAGAGCTGGTGAAGA
>3084-5
GTGCGTATACTTAGGCAGTACTCAAGGGCACTGGGTTGTGTAGCA
>3085-5
AGCCGTTAAATAATAGGGGATTAATAGGTCGAGCCATATTGGATG
>3086-5
CTTAGAGAACCAACGGACGCCTAAGGCGAGGGGGGACCCGGAGAG
>3087-5
CGCACGATCGGGGGAGGCACGGTTATGGTTAGTCACTTGAGGGAT
>3088-5
CTGGAGTTCTAACCCGGCGAGGCACAGATGGGGGCGAGACTAGTG
>3089-5
TAAGCTTGGAGACAAGTAGAATGGGTTCAAGGGTGGGGCATCTGG
>3090-5
TAAACTTCCCAGTCAAGTCATATATCTTTAGGCAATGGCCCTACT
>3091-5
GTAGGGTCACGGGGCCAGCCAGACTGGGCACGCGATGGCCGATCA
>3092-5
AGGACGTAATTATGTGTAGTTGTAGTTCTTTTGGCAAGGTATGAG
>3093-5
TAGTAGGCGAAGTCAGTACAAACATTTTTGTGCGAAGGCGTTGAC
>3094-5
GGATACTGGCAAAGTTATGGGGATG
>3095-5
TACACAGTACAAAGTCTACTGCGCAAGTAGGCACACGGAGACTTA
>3096-5
GTATCAATTAGGTGGGGAAAGTTTTGGGAGCAATTTATAGTCATC
>3097-5
AGTGTGTAGGTCCGTTCGCGTCAATATTGTGACGCTAGATTGTTA
>3098-5
AAGCTCAAGAGGTTACCTCTTCAAATCGTGGCGAAGGGCATTGAT
>3099-5
GACCGAAACAGGCGGAACGGTGACAGGTATT
>3100-5
GTACGAACGCCGTGTTTGAAGAAGTGTGC
>3101-5
CCTTTCCTGCGGTATAATAAGACGAAAGCTGTTGTTCGAGTGTTT
>3102-5
CAAATTATTCACCATTAGAGATAGGCTGGGTTAAATCTATTGGGG
>3103-5
GAATTACTAGGGAAATCTGGGGCGAGTGGTGGAGTCGAGGGGCAA
>3104-5
GCGCTTCTAGTAGTAGCCTTCTAATCCATGGGTATAGGTATATGA
>3105-5
CTGAAATGTGAAGGGGCATCGTCTTGGAAGTTATTCCAGTCGGAA
>3106-5
GCGTATAACGATAAGGCATAGTTGCCCGGTTGGAGTCTGGATTTA
>3107-5
ACTAAGAGACGAGGTTTAAAGGTGCATGGTGGGGGGGTGGAGGTG
>3108-5
ACCAGATCGGCTTAGGAAGTAATAAAAGACGTACACATTTCCTGA
>3109-5
CAGCCTAGGGTCTCTATGGACAAATCTGGGGG
>3110-5
TACTCCAGTTTCCGAGACAATTAGCTGGCGGAGCTAGCCAATGGG
>3111-5
AAATGAGACCGCACGCTAAACAAGGAGCGTAGGAGCTGAAATTCG
>3112-5
CCGGTGATGATGGTTAATTGCTGTTCGCATACGGATTTACATGGA
>3113-5
ATGGTTAGGGGGCTCGTGGTGCTCATCGTTTGCAATTTAATATGA
>3114-5
TAGAAACGGGATTCGGTAAGAAGGAATGAATATAGTTTTTGCGTG
>3115-5
CGGAAACTGCTAGATCGTATCGGGGAGATGGATCCGTTGCATACA
>3116-5
GAACTGACAGATATGGGACAGTATTATTTAATCGGGAGGACGTGG
>3117-5
AACGATCAGTTACAGGGTGGAAAAAATCAATGCTTGGCATTGAAC
>3118-5
TACGCCTGGGGCAGGGAGGGGAAAATTGCGAGAGCTAAATAACGC
>3119-5
GATTGTTCGGGAAAGGATGAACGGATTTGGGCACGCGGTAGCGAG
>3120-5
AGTTGAGGGTGTGTGGTACATTAGGGCTAGCTTGACCGTATCAGG
>3121-5
TTGCGGATTGTTCGCGTAGAAGGGCTGCAAGGGAGTGGCTCTAGC
>3122-5
AGGAAGCGAGGAAAACTAGCAATTTATAGACTCTAGTCTGGTAAG
>3123-5
AATAAGGCTCGCTCTCGCAAGCCGCCTGCTAAGGTCTGCTTATGA
>3124-5
CATTTTAGGAACAAAGGTTAGCACACAGTCTGGATACCAGTCAGA
>3125-5
TGCGAGTCCCTCCGTTATCGTTGTTCTGGTCGTGATTAAATTTAG
>3126-5
TACTAAGAGTGAGCGACTAGAAAGTGCGCCTGGGCTTAGGTGGGA
>3127-5
AGCGGGGGCAAAGGATAACCGCACTGTGCCTTAAGAATTCCGCGC
>3128-5
TCAGGAATCGGACCACCGAGTCAAGCGTGAACCTGGGGCTGGCTG
>3129-5
GCTGGAAACAGTCACGGTCTTTTAAAGGCGTTGGGGAGGCCATGA
>3130-5
TCTCGGCAGATTGCAGCTCGCCGAAGGCGAGATCGAGTGGAAAGG
>3131-5
CGGAACCGGGAGCTAAGCGAGCAGGGAGGTGTATCGGAGGGAATA
>3132-5
TGACGGACGAGAGCGGGGATCTCTGTGGGTGGTGGTTACAATGGT
>3133-5
TTTCATGTTCCTTGGGTTTTTGTTATCTCGCTTGGGTCTACTCGA
>3134-5
TTTGAGGGGTGGATTGATGTGGGGGAGTTACGTGATTGCGAGAGG
>3135-5
AAAGCATGGAAACGTCAACTGGAAAGGTTGAACTACGCGATAAAA
>3136-5
CTACAGTACAGGTCTCTCGGAGAACATCC
>3137-5
GTGCAGTAAGGGGCGAATTTAATAAAGACATGGATGATTTAACCA
>3138-5
GCAGACACGGTGTGTACACAAATCGTACTAGATTAGTGTCCTCAA
>3139-5
TGCGGGTCAAGTAGGAGCCGTTATAGTTCTGTGAGGAGAGTATGG
>3140-5
GATGCCGGATCCAAGATGATAAAGTGACCTGAACGGTGGACGTTC
>3141-5
ACCGCAAAGGTTTGAACCGGTTAGTATGTAAGCGTGGGAGTGTAT
>3142-5
TATTACAGGGAAACGGGTTAGTTGTACTCCAGATGCTGCGTCTGG
>3143-5
GGATAAGACAGAGAAGCATGCGTTTAAGCCATGTAATGCAGAGCC
>3144-5
GCTAGGTGCCCGCGTGCATTGATTATCGCGGTGTGGAGGTGCGCT
>3145-5
GGCGCGACAAAGACGGGGGGTATGTTAGGAGGCTAAATTATGCTA
>3146-5
TTACCATGGAAGTAGGCAAGGTAGAGGGCAATTATAGTCAGTATG
>3147-5
TTAGATGCTAGAATGCTACTCTATAAGAATGAAAACTAACTGGAC
>3148-5
ATGTAGGGATTTGAAGAATACGTAGTTCAGTCCAAAGTTGC
>3149-5
GGGATTGGTAAAAGTGGGTTGCCAATGCTTGTAGCAGATCGGCGT
>3150-5
AGCGGAACAGCGCCGGGATAACAGGGGGCGCATCAAGCTAGTTGA
>3151-5
GTCACTAATCGCGGGACGTAATCATCAGGGAGGATGAGGTGCACA
>3152-5
GGTTAGAGTACACGAGTAGCGTCTGGTCGGATATATCTGCGTTTG
>3153-5
CTACAATTAGGTTTGGGGGATATATTACGAGAGGTGAGGACTTTA
>3154-5
ACCAAAGGCTAGCTGGAGGGTTATGGTCGGGCCCCTATTTTTCTA
>3155-5
GATTGCATAGAGGCCCGGAGTACCATGAGATATCTTAAAGCATCA
>3156-5
GCTGTGGAAGTCAGAATAACGATCCCATTCATTTGTGCACTTGTG
>3157-5
TTGTATAAAGGGGGCAACACCACTCCAATGGAGTTTTAGTATGTA
>3158-5
TGCCTCGTATGTAAGAAAGTGAGGTAAGGCCCTCGAGCGCTGAAT
>3159-5
TCTAGCATAGCTCCCAGGGGTCTCGCTTGTCGATCTGTTCAGTTT
>3160-5
CCGCCTATATGGGCATTTCGCGGGAAGACAATAAAATAGGATTGT
>3161-5
TGAATAGCATTTGGCTGCGTCACTTCTCTCGAGTCCGCGTTGAAC
>3162-5
CCCCGACTTGGGGGGCCAAGCTTGGCATATTTGGGTTCCGAGTGG
>3163-5
ACTGTCGGCGTAGGGTCCGGTGGATAATACGTGCGCAGATTTGGC
>3164-5
TTGTGAAGCAACGCCCCCGCAGGGGTTGTGCGTGTAGTGGTAACT
>3165-5
AAGACTGAGACCGGGGGCGAGTGCCCATGAGGTGTAGATGGAGGG
>3166-5
ACCCGGGATGACTGATGAATCAGGTTCATGTGAGGAGATCCGAAA
>3167-5
TGATAACTGAGGGGACGCAGGGCTTGGCGCGAGATTATGATGCGC
>3168-5
TAGTTAAAAACGGTTACTGTTATACTCAGAGACGCGAGAATAGGG
>3169-5
GCGACTCAACTGTAGGACTAGAAAGTTTGAGGAGGCTGTTATTCA
>3170-5
CAGATACGTAAGGCTTTTGAAAGTGTGTTATGAGCAGGATTGGGG
>3171-5
CGAAGTCAGAAGCGGGAGGATGTGGCGCTGGCGGTGGCAGGTAGG
>3172-5
CTGAAGCCGGGCCGAGATGAGTAATTGTATCTCAGTAAGGAGGGG
>3173-5
GAGGGACGCTGGCTCAGCGGTCGGTGGCGAAGAGGATTGCCTTAG
>3174-5
TTGCTGTATTGCCGGTAAATAAATGTCTTTCGCCCAATAGATCCA
>3175-5
CAGTTGAATCAGGGTACCATGTCACATAGGGGGATTTTAGAATGG
>3176-5
AGGGGTAAGAAAAGATGATGGCAGGTGTTACTCGGTAGGGCAGAG
>3177-5
TTGACTCGGGAAAGCCTTACCCATGGCTTTTGTGGTGATAGAGCT
>3178-5
ACCGCGCCAACTCAAGGGCTGAAAGTGCTTGCAGCTGAACACATA
>3179-5
TCTGTTGGGGACTAAACACAGTAAAAGGCGCTGGCGCTGCTGTAG
>3180-5
TGCCTATAACTCGTAGAGTATGGTCTGTACTAACGCGTTGACACG
>3181-5
GCTCTACAAGGGCGGGACGCCAAAGAGACGAAGAAGAACTTAAGG
>3182-5
ATGTTGCGGAAGAAACTGGAACTGTAATCGGAGTTGTATCACACG
>3183-5
ACTAAAGCGCGGAGTGCGCGGTCAAAAGGAGTAGAGGGCTTCCCA
>3184-5
ATCAGGCGTAGTAAGGGGATGAAGGACGCGGTTTTGTCGAGTGGC
>3185-5
GTAAACATAAGCACAAAAATCAAGGGGCTGTTGAGTTGAGGGGGA
>3186-5
CAGCCTGTATGTATAAATATTACGCGAGCTAATACCTTAGTATCG
>3187-5
CAGCGCAGTTTGACTATTGGACGATGAG
>3188-5
CCGTCTCGAGCCGAATAACAAATGGAAGATCCTCGTGACAATCAC
>3189-5
TACACTGATTCTCCCGGTGATTAGTGGCCGCCTATTACCTATAGG
>3190-5
TCGTATTTCTGACTTCGAAAGAATGAAGCTCCCTATCGTATCATC
>3191-5
GCGCCACGGACAACTTGCTGAGAAGTTATGGTGATGCGGATCTAA
>3192-5
TCTGATATGTGCGCCCCATTGAGTGCTCTAAGGCAGTCGGATTGA
>3193-5
CAGGGGATGAAAGTAGACTTAGGGCGCTATCTATAGTAGTTGGCT
>3194-5
CTGTCAGTACTACGGTCAATAATGACAAATATCCAACCCAAAATG
>3195-5
GCTAGCAGACCACAACGAGGACGGGGGTTACCTACGTGTGCAGGC
>3196-5
TAATAGACTTTCTGCAGGGGACAGGCCTATGATAGTTTTCCGCCC
>3197-5
GCGCAAGGGTGTGTGATGGGGGGCGATGGCGAAGGTCCTCATTGC
>3198-5
TAGCGGAGAGTCACCCATCGGGATGTGTGTAGGGGAAAGGGAGAG
>3199-5
AAGAGGATGTGGTGGAGTACTGAGGATAGCACTACTTTAACACAC
>3200-5
GGCATGAGGAGTAGATCGCGTTGGAGAAAGGACCGTTCTCCCGTG
>3201-5
GCCAGATCGGGCTGGTTCGGAACTTGCCAGATGTGGGAGCGTGGA
>3202-5
TAGGGAATCTCACCTACGTGTGAGGGCTACGTAGGGGGAGTGAGA
>3203-5
CGGTATGCCCGTCGGTATAGCCCTACCCTCACTCGCACCTCGGGG
>3204-5
CTACTCTGTCGCGCGGGCCAGGGGGTTGGTCGTGAACCGTGCTGC
>3205-5
AGGATGCTGGTGAAGATAAGGAGGGGTATGGGAGGATGGGCGGCG
>3206-5
TGAAAGAGGTGTGAGAAGGGAGACAGTTAAGCGGGCGCGCTGTGG
>3207-5
TATAAATCACGCTTGCCAGATGGAAGGGGCTATGGAGGGGGTGTA
>3208-5
ATCGATAGCCGACTGCGCGAGGATAGGAT
>3209-5
CAGTTTCTGTGGGAAGTAAGCATACTTGAATTAGCGTTTCTGCTC
>3210-5
TGTAATTCTCAAACTGTACTCGGTTTCATCCTTCTGCTTCGCGAT
>3211-5
GTAGACCAACCGCAGCCAGGATGGCAATCATCCTGTGGACTCATG
>3212-5
GCGGTCACATAGGGGGGGATTTTGGAATTGGATGAAAATCGGTAA
>3213-5
CGGGGCGTGATATGAAACATGGGAGCATCTCAAGTTTGGGCAGAC
>3214-5
CCAAAGGCGAATGCACCTGAATTTGTGGGCGGCATTTCCGGTTGA
>3215-5
AAGAGGTGCAAGGATCATATATTGAGTCTGTGGTTTCTCGGTGCA
>3216-5
ACGGGATCTATACGCAACGGTGCTCGGGGCACTTTTAAAG
>3217-5
CCTCACACGGTCGGCCGCTGGCGGAGAGTTCAAGGACTCGCCTGG
>3218-5
CAGCAAGGCTGGGAGACGATAATATAATTGGTTTAAACTTGTTAG
>3219-5
ATGTGATTGGAAGCCTCCTTAGCTCGGCTGGAAGGGGTGGGGGCT
>3220-5
ACTGCTTCCATAAGGAAAGGCAATGTAAGGTTACGTAATAGAGCG
>3221-5
ATGCGTGTGATAGTGATTTTCCTGGGGCGTAGATGCGTTTGGTTC
>3222-5
GTGGAAGAGCTGGTAGTAGATACTTCCTTGGATGCGGAGGACTCA
>3223-5
CTGGGAGTAAGAAAAAGTTATTGGAGAAGTCGGGCGTTGCGCGTT
>3224-5
CAGATAACGGCTCTCAAACATTCATGCATGGGCAGTAGGATTATG
>3225-5
CTTTGAAAGAATCTAGGTAAGGCTAGGGAAGTGACAGGATGCATC
>3226-5
CTAGCGCGAAGGTAACGAGGGGGCTAGTTTAGCTTGACGCTTACG
>3227-5
ATCTCAGGCAAATGGGAGGAAAATAAGCCTATGCCCTCGCACCGA
>3228-5
TCATGGATGGCTTTCGGGGAATGAAGGTAAATTATGTTTTTAACG
>3229-5
TGGGATGATAGCCGTAATAGTGGCACGCGTAACAAGGACA
>3230-5
TCTGCAGGCATTAGTCTGCGATAACGCGAATTACATTAGCTTGGG
>3231-5
GCGAATCGGGATCCAGATCGCATTAGTTTGAGAGCATGAGAACTG
>3232-5
AGAGGTTTGCGTTGGATAAATTTGGGTGACGATTAGGGTATGTGT
>3233-5
TAATAAGACGCAAACTGCTTGAAAGATAG
>3234-5
GTATATTCGGAGGGCGACGATATAACCGCGTAGCTGGTTAGGGGG
>3235-5
TAGGTAAACACAATGCTCGGGGGAATGGGATTAAATTACGAATTC
>3236-5
TCGGATCATCAGGTCATTACGATAAATAAAAGGGAGTCTCGTAGG
>3237-5
ATGCTCTTGCATCATGGTTCTGGAGTGGGCGCCACAATACGAGGA
>3238-5
GAGTGAACGATGGCTAAGTGTATAGGAGTATGGTAGTGCTTTCAG
>3239-5
TTTCAGGTCAGGGTCATGTAACGATCAACGCTTAGGGTGCCTGAG
>3240-5
GGGAAGCGCGCCGGACACAACAAATGCAACAAGAGTTGCCTGTAT
>3241-5
CGATTGGGGGTACGAAACTGGGGGTGGGTAGACAAATGTTTCATG
>3242-5
GTTAGCGTGCGATAAGCTCTCGAAGCGGTACGGAACGTCGTCACA
>3243-5
CGTTAGCTGAATTAGCATTATCGCAGAATTGCTGGGAGGAGGGAA
>3244-5
ACAGCGCCAACAGGTTTGGGCTCCCGTGAAGCCGTTAGGACGTGC
>3245-5
GGACGCCTAGAAACCATTTAATACTTATGAGGCGCTCGCCCATAA
>3246-5
GCGAAAGGGACCATAGCACTCTGACCGTTTATCCTTACGCTTTGC
>3247-5
CGAGTATTATGTTAGATGGAAGGTGTAGAAGTACTGGAGGGGGAG
>3248-5
GAGGAGATAGAGGGTTCAATGGGTCGGGGAAAGTTTGGATTAGGT
>3249-5
TCATTATTGGTGAAGCATCATAGCTTGCATGTGGGATGTCGTGTT
>3250-5
ACAGAATGGAGGGCTCGGTGAGAGATGGATGTACACAGCCTATGC
>3251-5
TAGTGGGTTCAGTTACCTAGGTGTGAGAGTGGAGTGGTAGTATTT
>3252-5
AGGAGTCTAGCGATGGTTATGTGGCGACGCAGTGTATACGCTAAC
>3253-5
AGGTGCATTTATGTCGGATATCACCCGGCGCTAGTAGGGAAACAT
>3254-5
TGTGCGGGTGTTAACAGAAGGGGGGTTACATTTGGGTTTACCGGG
>3255-5
AGCAGGGAATAAACGAATTGCGTGCAAGTGCTGCTGGGGCTTAAC
>3256-5
CCAACAAAATGACATAAGGTGGACGCAGTTTATAGAGTCTATAAA
>3257-5
ATATCTACGCACGCGGTCTGCACAGACGGTGAATCAGATCAAAGC
>3258-5
AACCATAGCGCTGGGTGGGGCACTTTGCGGTCTGAAACGTGTGGA
>3259-5
CCCAAAGGGTAGGATCGCTGGTGGGGTGGGATATCATTGGAGAGG
>3260-5
ACGGATGAGCACGCAACGCCACTTGGCTGGTTCCTATACGGTAGA
>3261-5
TGCATCAGGGTTTTAGCGCCAGTTAACTACCCGCAGCGCCCTCGA
>3262-5
CTAAGAGTTCTCGCGCTCATCATTCTATCCGTAAGGCCAATGTTC
>3263-5
CGGTTGGTGATCGCACTGAGGCCAGGATTATCGATTACTAAGGTG
>3264-5
TAAGCACCGGACTGAAACCGCATTTGGGGATATATT
>3265-5
AGTGCAGAGGATTCTCAGTTCTAACAGGGGGAGTGGCGACCCTGG
>3266-5
CGCACTGAATAGTTCAGCGATCAGCGCCTCGTCGATGGGAGGGGG
>3267-5
GTCCGTTTCCGGGGGGAACTATGACTGGGGGGCGATTTATGGGGG
>3268-5
GGCAGACGCGCAGCGGGCGGGGCGCCGGAGTTGTTGTGGGGGGTA
>3269-5
AACCTTAGCGGTTATGGACGGAATAAATATAGGTTGGTAAG
>3270-5
TCTAGCTCTAGGAATGGAGAACCTCTCGCTTATCTCGTGGGTAGC
>3271-5
GGCTGCGCTGAATGCAACGGCCTGGGTCGAACGTCATCCGGAAAG
>3272-5
GGGATGGTGCAGCTTATAGAAAAGCATAATGTTAGGGTCGGTATG
>3273-5
TGAAGCCCTGGGGTTGGCAAACCTCGTAGTGGGACGCAAAGGGGT
>3274-5
CCCAGCTGGGGACCAAGACTTCCGCACTCATACGAATTACCCCCA
>3275-5
GGCGGGGGGGAAAGCTGGATTAGAGGGTTTAAGTAGTAGGGTAGG
>3276-5
CCCAAATCGGCCCTTGCAGGGCGGCTGCCTTCAGAACATCGTATT
>3277-5
AAGTGTTGCCAAGGTTATATTATTTTACAGAACGCTTCTGGGCAA
>3278-5
TTAAAAGCACCTCTATGGCATAATGGTGCGGGGGGGCTAAACGAA
>3279-5
GGTAGCCAGCGTTGGGCCGGGTAAAAATCTGTAGATGGTAGTGGC
>3280-5
GTGCCGTAATGGACGGCATGCTCAGGACGACTGCGCGAAGTGCCG
>3281-5
AGCACGATGTGCGGTTAACGCGCAAGCGGGGATGCCAAAGTTTTT
>3282-5
CGAAGGGATCGAAAGCTGGATGTTAGGTGAAGAGTTGCTTTTCCC
>3283-5
TTAAAGACAGCCACTGAGACTATGGCATATCATCGAGAAGCTTGC
>3284-5
TCCGAATGCCGCCCGCAGCGTGAGCCTTGGAGAGTGGTCCAAGGC
>3285-5
AGTAAACCAGCAGCGATCTTACTCAGTAGATGAATACTATGACTC
>3286-5
ACATAATTTCGAGGTGTTCGGCGGGATAGGGGCGGTTAGATAGGG
>3287-5
GGATGCCCTGTGCATATAGAGAACGCACTGCGTAATCAAGTTGTT
>3288-5
TACCTGTAAACCAAGCTTTAGATGTGGTGGTATCTGCAATCTGGT
>3289-5
TAACAGGTCCTAGGGGGAGGTGAATGGAGACGAGCCACTCGTGTA
>3290-5
GTCGGTTAGGGTTAGTGATCAACAGTGTTGAGGGTTCCGTGGCGG
>3291-5
ACTATGGAGTGCTTTTAGTAGCTAACGCTGGCGATCCGGTGATGA
>3292-5
TGCAGCAGGCAGCAACTATCGTGGGGATGTACGCGGGGTTCGTAG
>3293-5
GGGGGTGTCTTCTAGGGGGGAATATACAGGGATGAGAGCGCTGGA
>3294-5
ACTTACTCAAGTGACGAGCACGCTGCGGGATCTACTGTAATT
>3295-5
CCCGAACGGGATAGTTCTGGAATGGAGGTCCTACGAGTTGCTGCC
>3296-5
TTCACTCGGAATTGGGGGATTTGAACTGTCTTGCAGGCTGGCAGG
>3297-5
TTGAAGCTCCAAAATAAGGTGGTTCATTTGGTGCGACGGAGGGTT
>3298-5
TACAAGATGGCACAAGACGCAAGCACCCGATGGGCGTGCGAAGAA
>3299-5
GCGACGCGTCGGAGGCTTAACTTCTTGGTATTCAGGGAAATAACT
>3300-5
GGCAATTGCCGCTTATAGGTTCCTATGGGCTGTA
>3301-5
ATGTGAATCCGGGAAGTATTGCTATGTTTCAAGGGGTGAAGGATC
>3302-5
CGGGATGAAATTGGTGCCGGGTAGCCGGTCGGGGTTGAGTTCGGA
>3303-5
CGCAGGGTCTACAAAAGGTTCATATGATAATAACGGTGAAAAGAG
>3304-5
AGACGTGATCTGTGAGTACAGGTGGGTCTTGTTAAAGGTGTTATG
>3305-5
GACTGTAAATTTGCACAAGCGTGGTCTCGCGGGCGCGTTGCCTAC
>3306-5
TAGGGAGGGTTGGAGTGCGGACATTATATGACGAGTTTTACGGGG
>3307-5
CGGTGTAGATTTGTTCGAAACCATACTAGGAAATGCATGAGCGCT
>3308-5
AACCTGGGTGCAACCCTCTATAACAACTCGGAACCACGGTAGAAG
>3309-5
GGGGTCAAAGGTATCAGGGCACTTCTACGGGGATTGCGC
>3310-5
TCATGTACGGCACGTGTGGTCGAGGGGACAAAACTGGGGGTAGGC
>3311-5
GAGGGCCGTGGGTAAAAGGCGGCCATAGTACGAGGATTCGAGCCT
>3312-5
ACAGTCAAGTGACGTATTGCGGTAAAAGGTGTTAATGATTCGTTT
>3313-5
ACTGTCCGTTGAGTATGAAGGCAGGGTGTTAGGGGCGGCGAAACC
>3314-5
TACTGCAGCCTGTACTTACTGCGTAGGGGGGG
>3315-5
CATTAATATGCATGAATGAACTCGCGCTAATTGAGAAATGTGTAG
>3316-5
CAAGCGAGATATGCATAGCGCAAGCGGTGTTCTGCGGATCAGTGA
>3317-5
CGCAGAGAGGGGCAGACGCGGGGTGGAGCGGTAGGTATAGACGGG
>3318-5
GACGACGGTTACTGCCTAACGTTTGGGGGGATTATATGGTCATAA
>3319-5
CGTTTGTGGTTGAGGTTAGGAGGGATATTTGCGGCATATACCAAC
>3320-5
TATCGAGGATGGTGCGTCAAATAACTCTCGTCTTGAATTCTAGGA
>3321-5
ATTAGGAACCAAAGGGCAGTTAATTCAATGGGATGCGTCGGGAGG
>3322-5
TATGCCAGGCCGGCGGGGATGGGTAGACGTACGAGCATCTTCGTG
>3323-5
GTTTTAAGTTGGCGAAGGAAATGGAAAGTCCGCATATAAGACTCA
>3324-5
AACGTTGGAGGGTTGGATGTCCCTGAGATGGAGGTTGGTGGACAC
>3325-5
AAACATCCTACGTAGAAGGCGTTGGTCGTTGGGGCACGCTGTGAG
>3326-5
TAAGGGGAAAAGGGTCCATGCGGCAGCGAAGGGTGTGCCACGTGT
>3327-5
GTGCGCTACGGGTGGGGAGATCGGGGTGGAAACCGAAACTATAAC
>3328-5
AGCAGGAAGTAAGAAAACTCGCGGGCGGTAGTTGACGAGTATAGG
>3329-5
ACGCAAATGGACCCTAGTTTGCAGGTATGTGAGACAAATGTTAGG
>3330-5
CAAGACTACAAAGTTAGTTCCGGATTTCAAGGGGTCCAGTAAGTT
>3331-5
CGGGGATCGAGTCGCACTGTGGCACAATCCTTTTCCCGGGGAGCG
>3332-5
GGCGCTAGGGGTGTGGGCGAAAAAACGACTCGCGTAAGGGGTTGC
>3333-5
CGGAAGGGGTCTACGATTGCCTTGTCGTTATTAAGGGTTAGAGTG
>3334-5
ATAGAGCTGTGACCGCGAATGACGG
>3335-5
CCCAGGTATTATGGGCCGGCCCGCTCTCGGGGCAAAAGGGATACG
>3336-5
TTAACCTATTGTGTAGAGGACATGGGTTGGGTGCGGAGCTATACG
>3337-5
TTTGATAACTAGGAGTAAGCGAATCCCAAAAAGCAGGGTGCGAGC
>3338-5
TAATATCATTGACGGTAAGTACCTTATAATTGCAGTCGATACTCA
>3339-5
ATGCAAGCGGCGGATTTGAACTGGGGGGGAGGGGACGGTGAAACA
>3340-5
TAGGTACACATTGCAGTTGGTTAGTCAGTGGGCTGAGGGGGAGCG
>3341-5
CGCTGGTAGAATTCACTGGTCAGCTCTCTGGTGGCCGAAGGAGGG
>3342-5
GACAAATCATGTGTGGGCAAACGGGGCGGGGGACCAAAAAGGGTT
>3343-5
CTTCAGTGATTAACCTCAGGAACACGGGCGACGGCTGGCTGAGGG
>3344-5
TGTAACCCTTGTAGGAAAATATGAGGGGATTAAATGGTGGTGGAA
>3345-5
ACTCACAAGTCTCACGGGAAAACTAAGCGCTTTGTACTATCTCAA
>3346-5
GCCTGGTCAGTTAGTTTTAGGTCTTTGCTCTATCATAATAAGCAA
>3347-5
GGAAGAAATGGCAGTACAATGACCAGCATTTCTCACAGCATCGAG
>3348-5
TAGGAGGACGTTTGGTCAATGATTAGGAGAGAGTCAGATGGAGCT
>3349-5
TAGCAGAGGGCAAATCAGGAGGTCGGAGAAGTACTAAGATGTGGA
>3350-5
TGCAGTATAATAACTGCCTTTTGTGCCAAGTGGAGGTGGAATAAA
>3351-5
GGGTAGGGTATGTGTGGACTGTAATGACAAGGTCAAAGTGTTCTA
>3352-5
ATCCCCAACATGACCTAATAGCCTCGTTACGGTCTGTGTATCAAA
>3353-5
AGCTACTGGTAAGAAGAGTGGTTGCAACTATGCAATGAAATAAGC
>3354-5
ACTACGGTTGTCGAATAAAGGCTTTTCTTTTTTATAGCCCCAGCC
>3355-5
TGGTTCGGCGGAATCGCGAGGGGGAAGAATGGCGTTGTAAATGGA
>3356-5
TCATAACCGGTCGGTGCGCTGGGAGGGTTAAGG
>3357-5
GTTAATGGACGTGATGTACAATATTGTGGAGCGTTCGATGGCGTA
>3358-5
GGTCATAAGTTGTCCGAGAAGTCATTGGTCGGGAGTGACAGGGGT
>3359-5
AGGGGGAGCTCGCGCTTGTACTTTACCGTTGCCGGGTAAGGCAGA
>3360-5
GAGGGGGTTACAGTATAACTTAGGGGTTAAGGGATGTGTCTCAGC
>3361-5
GTACCTTTAGTAAACGTTGTTTTAGTTCATTAGGTGCCGGAGGTA
>3362-5
TGTGGGTAATGGGGAACCGCCGCTGCGTCGGGAATATCGTTCGGT
>3363-5
CCTGCGGAGAGCGTTGCGCAGCGGAACACGTGTTTGTACCTGCGG
>3364-5
ATGACTTAGGTCAGTTTGCGATCATGATGTATGAGCGCTGTTTCA
>3365-5
TGAGGGGGGTGTCAGGGAAGGCGGGCGTGTAGAGGGTCGTAACGA
>3366-5
TGATCACGGAAGAATACTGCAAATGGGGGTCAGCTTTATAAGTAA
>3367-5
GCTTACTCGTTCCGATTTCAGACTGGCCGCGCTGTAAACCTGGAA
>3368-5
GTAAGGGAATGGAACATGGTCTTCGTATAGGGGCGGTGACTACCA
>3369-5
GGTAGCTTGTAAGGGCTAATTGGTCTTGGCGAAGGGCTTCCTGGA
>3370-5
AAAGTGATCGCGAGGGAGGAACACCTAGTTCGGCGTTGCCGTCGG
>3371-5
CCTGTACGTTTGGAAGTGCACAGAAGTGGTGGCT
>3372-5
GAAAGGGGATCTAAGGGGGTAAGGGATTTAATGCGGTTGTCCTTA
>3373-5
TCGCCCAGGATGGGACGCCTAAGAAGTGGGAGCAAGGCTGGGTGC
>3374-5
AACGGTCATGGGTGTGGGTAGAATAATAAGGGCATGTTGTTGAGC
>3375-5
AATAGGTGATGTCGCTAAGATTATCTCGGGATAACTTTTATGGTA
>3376-5
GTATGTAGGCGTGGCGGATGGCCCTACGTTGGGTCCGCGTATACC
>3377-5
AACAGGGAGGCCTTGTCATAGGTGTTG
>3378-5
ACGCAAGGTTTTTTAATAAAGTCGGCGGATAATAGGTGTATGAGA
>3379-5
TGACCTACACGCCGGTCCGTCGATCCGGCTCCGGGGCATCGTGAA
>3380-5
CTTGTGATACGATGTAGACACGTTGGGATACTGGTTAAGTTGGCG
>3381-5
TTGTGTTAATAACATGGATGCTTTGCAAGGTCTTCAAAACATAGT
>3382-5
CCCCGCAGAGCAAGACCCCTCTGTGATGAAAGGCGGGAGCTGCCC
>3383-5
TCAGTTCTGTGCGATCGGAGAATTCATATAGGGAGCGTGCGCATA
>3384-5
AACAGCCATCGGCTGGAGAGGGGCGGATACGAATTCAGGATTTCG
>3385-5
ACCGTGGGTTCAGGCCCGCGAGAATTAGTGCAAAATATGTTGCTG
>3386-5
AGTGTCCGTAAACGCATGCATCAAACTCGTTAGATTGTAGATGAC
>3387-5
TCCGATCAGCACTCTACCTAAGAAGGCAGTCGTATACATGGTTAC
>3388-5
AGGCGCAATGTGCCGCGCACGGTGGGGTTATGGAGCGTATATGTG
>3389-5
CCACAGGATGTAAAAGGATGTTTGACTGAAGTCTGAACTTCACGG
>3390-5
CGCTGCCAAGTGCAGGGGGACGGAGAAGCTGGTAAGTGAGTTGGC
>3391-5
GAATCGGGTACATACGAGGCTAGGTGGCGGTTATAGTGGGTGTTC
>3392-5
TAGCAGCTGGCGGGTGGAAGTTGGGGGCTATCATAGACGCTACAA
>3393-5
TGTCGGTGGGAGTTCATAAGAATAGGTAAAAGCTTGCAGAAGAGT
>3394-5
CAGAACCCGCTACCTTCTAGGGGGAGGTCCACGAAGTGAGGTGTT
>3395-5
TGGGTTATATTACGTGTAGGGAAGTATATCTAAGATATCCATCTC
>3396-5
CTGTGGTAAACACGCGGACAGTCCTATTGAAGACGATGGAAAGGC
>3397-5
GGTGCAACAGGTTCCGGATTGCCGGAAAACTGAGCGTTTTTGGTT
>3398-5
AGTGAGGGTTTGTTGCACGACGGGCCGCTGAACAAGACGAGCAGA
>3399-5
TATGGAAAGGCAAGCACAAATTATGTGTAAATACAGGATGGGCTG
>3400-5
GATCTCAAGATAAATCAATTATTGAGGGGGGATTGTGCCTGAATC
>3401-5
GTATGATTGAGATGTGATATTTGGCTATT
>3402-5
TTAATATGTGAACACCCTAGCCTGGCGTGGCTCTATTCATGTACG
>3403-5
CAGTAACTGCTAGCTTACTGTACAACACTGTGCAGCGATTATGGA
>3404-5
CCCGCACGCAGACATTTGAACGACTAACAATGTTCGTTGACGTGA
>3405-5
ACTACGCTATTGTTTCCCCGGAAGGAATCGTCCGTGATGGACGTA
>3406-5
CGCAGATGTCAGCGGGGTGTCAAACATTTCCTG
>3407-5
TTTGGAGTACTGTTGTCGTGGATCCCCAGGATAGGGTTCAATGGG
>3408-5
CTGCTGATGAACTTGCTTTTCCGTTGTACGGGGGGCAACGATACG
>3409-5
ATGACAGTTCCCTTTATCTTAACAAAGCGATGATGGATCAATTCT
>3410-5
TGTAGCAAGATGTAAAGTCGTATGGGAATCAGGGGCTAGGGGTGG
>3411-5
CCGACCCTCATTATCCTTCGCGGTGGTAGTGCTACGGGATGTAGA
>3412-5
GTGACTAGAGCTCTGAGAAAGTCAGTGGGGGGTGAGATAAAAGGA
>3413-5
CTCCTAGATCCATAGCATGTGGTTCAGTCTGTCCCGGGCAAGTTG
>3414-5
TATGCATTTTTGCGAACGCGTTGCGGGTTGCACGGGGATTAAAGT
>3415-5
GGACAGACACTTAAGGAAGAACTTTTGCGGGAGGAAGGGGGGATG
>3416-5
TCCTCATGCTATCGAGTATGCTACCGGACCAGGTGGGACTCATAC
>3417-5
TGCAAAGTTGACGGCAAAATACGCGCGGGGGGTCGGGCGTACGTG
>3418-5
CGCTTATTATGGCATATTGACCCTGGGCCATTAGCTGCAGCGGGA
>3419-5
GTGCGTGGTTGGGGTGATTAGGGGAAGGGGATTGGAGAACTAACT
>3420-5
GGACGGAAAGTACTAATTCAGTCGGTGAAAAACGAAGTGCGGTTG
>3421-5
GAGACTGACGGAAGACTGCACTGTACGCGGGGACTAAGAAACACA
>3422-5
AAATTAAGGTCGCCGCCAGCTTATTGAAAAAGTTTATGGGACCTA
>3423-5
ACCGAAACTGGGGCTTCCTGGTAGTTCGCAGCATCAAGGTGTGTA
>3424-5
CTTCACTATTAGGAGATGGAATCAATACATGCCTCCCCCTCAGCG
>3425-5
TACTGTCTCTGGTTCCGATAAGGAGGAACCTTTTAAATTTCTTCA
>3426-5
TTACTACTTGCTCCGATTGAACAGTTTAGTTGAATCTCGAAGCAG
>3427-5
GCTGAAACCTTAGAGGCGGATTGAGCTGTGACGGGTTAAGACCCG
>3428-5
TGAGGGGTATGGGTGATCCAATAACCTAGCCTTCGAGTCTTCAGC
>3429-5
TTCGAGGAGAAACTGGCAGAACTGGGAAGAAGTAAAAGGGATGTG
>3430-5
AATCTAACCTCGGCTAGCAATGTGCTGTGACGTTGGGAGATTAAT
>3431-5
TTACCGGGAACGCATACATGCTATTAATGCGGAAAATGTTTACCA
>3432-5
GGGTACAAAACAGGATGCTACCCAGTGGAGACAGCCGAGTCATAC
>3433-5
CATAGTGTTCTCAGGCCCGCTGTTAGCTAGCAGAGTAGGCAATCC
>3434-5
GCACCATAACCGAAGGAAGGGGAAAACGCCCGTGTTGACTTAGCG
>3435-5
TATTCCATCACTAGGCGATCCCCCGCCAGGGGCCCTCTTGAAACA
>3436-5
ATTAGGCTTAGGAATACTGCTAGCTACCGCATCATTGCTCGTTAT
>3437-5
GCAGGGAGGTGTAAAGGAGAGAAGAGCGAGGAGGGGGAGACTAAG
>3438-5
GCAGCACTTAAACGCCGTATGGAGGAGAGATTAGGTTGGGGAAGG
>3439-5
CAAACCTCCTTCCCCGGGTGGAAGTAGATCTCGGCACGTGT
>3440-5
ATAAAAGGGCAGGGGGCCAGAATATGGTTTGGTGGACCATGTAAT
>3441-5
TTGGCGATAGGCCGGAGAAGATAGGTATCTGCGCAGCGGGGGGAG
>3442-5
TACAAAAGGGGGAGCCGCACCTAATCGGGTGAGGACGCGTGTAAG
>3443-5
GTATCACGGGGAGGCCCGGGGTTGTCCATATCGTGGATAGGGTAG
>3444-5
ACGCTGGACGAATGTGGTCATTATGGATTTAGGCAGTATGGAATG
>3445-5
TTGCATATCAGTGTTAAGTATTCATTTACCGTAGTGAAGGAATGA
>3446-5
ACCAATGACCGAAGTCAGCTTCATCTATGCAAGCTCACTGGGGAC
>3447-5
GTAGGAGACGACCTTGTACAAAAATTAATCTTGATGCTTGCGTTA
>3448-5
ATCTAGCTAGTCAGTATCCAAACAGTGACTCCATCACTGGT
>3449-5
ATAGGATCCAGATTATCAGGTTGAGTAAGTGATATTGCCTGCATA
>3450-5
GGGGGAACCACGTAGATGGGACAAGGAGTTTGGTAGTGTCTGAGC
>3451-5
AAGGTAGTTTTTAACAGGATGGAGGCGGTTAACAGCAATAGAGGT
>3452-5
CTATAGGAGTGGGGCCGCGATGGTACAGGGGGGGTCGATCTAGGA
>3453-5
CAGTGGGGTGCAATTGGGGCGCGATGCTGATGGTGCGTCCGGACG
>3454-5
TTACGACAGTGGGCCCAAAAGTTACTCTTTTTGGGGAGTCGCACC
>3455-5
GGATGATGTAACCGTCTGTTAACCACCTGACCTTCAGGGCCTGAC
>3456-5
TAAGTATGGGCAAGAAAGAGTAGGGAAAGTGCCCGGTAGGTGCAC
>3457-5
TTGGGGACAATGAAGAAAGTAGGGGTATTGCGGGGGCGTAGGGTG
>3458-5
ATCCTCGGTTGGGTGAACCCCGGTGTTGCAGGTATGGTACCCTGG
>3459-5
AGGAGGAGTGGATAGGGTGTCCACTGGGAAAAAGGTCGTGATGGA
>3460-5
GAAGGTCTGCGGACGAAGACTCAGAAGGGAGGAGATGACCGTGAA
>3461-5
GGAAAGCAGTTATTCGAGGAGGGAGGGGCGAATTCTACGTAGCAT
>3462-5
ACCGGAGGGGCTAAGGGAAGGTCGGATCATCGGGGGATGGTGTCT
>3463-5
GTCAGGAAAATAGCCACGTTAAATGCAAAC
>3464-5
GTCACCACCTGGATCCCTAACACTTTATCACGGCTGAACCGGAAT
>3465-5
AGAGCTCTCTAACCCATCTGGGGGGGGCTTACGCAGCTTCTCCAC
>3466-5
CGTTAAAGTCGTGTCGGAGAGAATTTTGGGGAATGGCGATGGTTT
>3467-5
TAGAATCGAGGACACGAGAGGGATGATATACATGTAGGCTACTCG
>3468-5
CAGCGATAGCCAGCCCCAGTGGGTGTTGGAAGACGGGCCCACTTC
>3469-5
TAAACGTGACAACTGGAAACGGCTCACAGATGCCATGCTTAGCAG
>3470-5
GAGCTAAAAGTAGGAGAAAAAAACAATTGTCGTCTCACCCGGAGA
>3471-5
ATAACTCGTAAGTATGGAGCGGGGGATTTTGGGTGGCGAGTATTA
>3472-5
ACATACACACATGAGGCGTATCAACACTGGACCTAGGCGGTCTCA
>3473-5
TACCAAGTTAGGAGGGAGTTTGGGGAGTCAGACGAGCGTTGATGC
>3474-5
GTGGTGTGTCAAAGGGGAGATACTTGAGCCCGGGCAGTAC
>3475-5
TGTAGTACAAGCGAAGTCTGGTATGTTGTGAGGGGTTCCCAAGAG
>3476-5
GAACCATAGGCGTGCCATAAATCCCGCCTCATCATTTTGCCCTTG
>3477-5
CCAAGGGAGTGAGGCGATTAGGGATCGCCAGGTGCGTTTAACGTA
>3478-5
CTGATGTGTGTTAGAACAGCCCAAGGTGTGTGTGTGAGCATCGAT
>3479-5
CCAGCGCCTCCTGGTAGTCTATGGAAGTACAACGTGGGCAGATGA
>3480-5
GCGGAGCCGATTTGGCGAGCTATCAAGGTTGTGATAAGAAGGCAA
>3481-5
GAATGAAACAATGTTTGGGCCTCATTCTGGCTGACATCTCATGCC
>3482-5
AATGATGGGGTTGTGATCAGGCATAGGAAGGTGGGCGAGGTGGGA
>3483-5
GCAGTAACTACGGGGCCGGAAATCGGTGGTCACTCGAAACGACCT
>3484-5
GAGAGCAGATTCGTGATTGTGGGTGAAAGGCAAGGAATCCTATGC
>3485-5
TGAAGCTATAAAGACAGGGGGCGACGGTGGTACAAGGCCTATCCG
>3486-5
TGTTGCTACGCTCCGAAACTGAATGTGGCTAGGAGGTGAGCGAGA
>3487-5
ATAAATTGCTTCATCCTATGGGAATGAGGTTACTACCTATTTCTC
>3488-5
TCGGTGCCGTGGTTGGGAGGGTTCAAACTGCTGGGTTGTGTGACG
>3489-5
AGAAGGGGATAAAGACATCGGGATTAACTGGTTAATGGAAGCTTT
>3490-5
GCAAATAGGCGCCGAAATGACGAGAAAAACGTGGGCTCCAACTAT
>3491-5
CTTGGGCCGTCGGAAAAGGGGGACTGTAGTGGTTTCGCTGTGGTA
>3492-5
AGTGAGGGTATATCAAGCTCGAACGCGCTACGGGAAATTAAGAGT
>3493-5
GTTTGCATAGATGCCTGTGTCGTTAGGTTGGTATTTGTGATGTTT
>3494-5
CGTCTAAACTTCATGGTCGGAAGGTCAGGGTTTCCTCCGGTACTT
>3495-5
ACCCTACAAGTAATGCGAGACGGTGGGCTCACGGAGAAGGACTCG
>3496-5
TCTCGCGCGCTAACGCTCTGTCAGTTCTGCTGAGGTGTGTAGCGC
>3497-5
TCAAACTGCACTGGTCGGTGTGATAAGCGCGGGAGATGGGGGAGC
>3498-5
GGTCGCTAGAGTAAATCGCAGGTGCCAAAATACGTAGGGCTGAAG
>3499-5
AGCGGTACTTATGAACACGAGCTTGGCGCTTCCTTCTGAAGGCTC
>3500-5
ACCTGGTGTTCCAGAAGTCATATCCTTACGCAAGCAATGGGAGGG
>3501-5
TTCGAAACACGGCGGGAATAAACAGTGATTGCTTGGTCGGTTGCT
>3502-5
TGACCCACAGTCTTGTAACAGCGTGACAGCTGAAATTATGCACAT
>3503-5
TCTACCGGGTGAATCATGGACGTAGAGTTTAAGGTAAGCGGAGAG
>3504-5
CGCCAGATGTGTAGGGCAGGTAGGCGGTGACATTGGGAGAGGGGG
>3505-5
TAAGCTAAATTATAAGATCAGGCTGTGGACGGAGTAGTAGGGAGG
>3506-5
GGGGGCTGCGCATAAACGTATATTGTGACCCGGCCTTGTCGGAGG
>3507-5
TCTAGTTTAAAGACGTGGTTACAGGGCGGAGTGGATTAG
>3508-5
AAACGATAGGCGGAACGCCCCTTGATCGAGGGCGCCCGTTATTGC
>3509-5
TAAAAGTGGCCCACACAATTGTCAGTTTTTGTAACTCAACGTGGA
>3510-5
CGCATATATGAAACCATAATGCTAGAGTGTAGGTCAGGCGTCTGA
>3511-5
TGCGGGTCGGACGAAGATCGGAGGTGTCAGTGCTGCTCGCGCGAA
>3512-5
GGGTTGCACGGCGCGACTAGGATAGCGCTGTTGACGGGAGCTAAA
>3513-5
GTGCTCCATTCGGGGTGCTTGGAAACATTAGAGCATGCACTCTCG
>3514-5
CGAACGAGACAGGTCTGTTGTGTGTTCGTATTGAAGAGTAAGGAG
>3515-5
TAATTCCTGTAGTACCATGCTCGTGTAATCGTTTAATATTATCTG
>3516-5
TGAGGGAAGTGATATATCTCGCATCCTCCCAGAATACACCTACAG
>3517-5
TCACTCGGTGTGAAGTATGGTGGTAAGGTAATTCGGACGAGCCTA
>3518-5
ATGCAACAGCGAAATCGTATTTGAAGGCAGTTATAGGCCCCTATC
>3519-5
TTAGAACGACTGTGCGTGCCCAAGGTATGGTGATTTAGGAATGCT
>3520-5
GTCGCTGACACTTATCATGCAAGCCTGGCTGGGTTTAGGTAT
>3521-5
GAGGACATACAAGAAAGACGAGAGTAGCGTGAAGAGCAAGGTTGA
>3522-5
CTAGTGAACTAGAGGAAGTGAGGCGATGTGCGGTGGGTGACGCGA
>3523-5
TCGGAGCTCACTACGGCAGAATATATCCAAGCTAGTCGGCTTATT
>3524-5
CGCCCAAGTACCTCTGACACTCAGAATCCGAGGATGATAAGCTGG
>3525-5
ACCTATGTGTAGTTAGGGTTGGTTACTTGTAACCGTGCTCCCGAA
>3526-5
ACCGGAAGGGGAGCTATAATGCTTGCGGCGCATAGCGTGGGGGTT
>3527-5
TGGAATGCTATAATGCGAGGATCGGCTTGGGAATCCGATAGAATA
>3528-5
GGAGATGGATAATCATATGCAGACCGGTATTTCGTGGACTGTAGT
>3529-5
TGGGGGTAGCATACCAATAGGGCGGGGTAGTTTGGCCGGGTTTAT
>3530-5
TCAGTAAGCCGCAGACTCTCCCTACCCCGTCGTGACGTGCAACCT
>3531-5
CGGGGTTGACCGACCTAGAGCCATTACAGCGGGATCGTTAGGGGG
>3532-5
ATGTGATAGGTGGGCAGTTGATGGCCTAGTCTAGGGCCCCG
>3533-5
CGGTTGAGTCGTATGGCATACCATGGTGGGGAGGATGGTGTTTAT
>3534-5
GAGCAATGATGGTGTGGATATTACCATCAGACCGGTCCTTGGGTA
>3535-5
GGAGCAGTAGGTACATCTAGGACTACGGGGCTTTGGATTTATGAC
>3536-5
TGAGGGTCCAGCCTCGAATGAGTAGAGACGGGAGGGTTGAGGTTC
>3537-5
CGGTTTACAACGAGGACGAGTCCTCACA
>3538-5
AAGTACGGACGCGGAACGATAAGTCTCACC
>3539-5
ACCACGCTGGCATATTTTGCCTGGAACTATGGCTGTCTGGTATAG
>3540-5
CCAGATTTGGTATTGTCCATGTCTTAGGATGTCAGCACCGATGAA
>3541-5
TTGATATCTATTCAGAAGTGCCTCGGCAGTTCTTGTGAATCACTG
>3542-5
CCAATAAGTGGGCCACATAGGTGGCGCATC
>3543-5
ACCCAACCAAAATCGGGAGTGTCTGTGT
>3544-5
CTGTTCTAAAACTCGATCCGGTGGCCAATTACTCTAATCACTTTA
>3545-5
TACAAACAGATCATACGGTTGGGGGTAGTGCATAGCTGGGCGTGT
>3546-5
TCCGCGCAGCGTCAGATAAGGTCAAGTAGGTTCCGTGGCAGAGAC
>3547-5
GACGCAATGTAGCGTGCTGGGGCTATCGATCATGGTCATGAGCAG
>3548-5
GTACACCTGCAGCTTAGCAGGTTCAGAAGTTT
>3549-5
CAGGCAAGAGTCCCGCATAGGGTGACGAAAGGACGGGTTTCATAA
>3550-5
GAAGTAAGTAGGTTCTTATAACGTAGGAAGTGATCTGTTCAGGTG
>3551-5
TACGGATGATACGTACCTGCATGGGTATTAAGCAGCCATCTAGAG
>3552-5
AGGAACTGGTATGACAGGCAGTTGGTTGTCGAACAATGGATCGAG
>3553-5
AAGTCAGCGGAATATCTGCCCCATGA
>3554-5
CAGAAGATAGTAGGGGCAAGTTCGGGGGAACTTGGTTGATTCAGG
>3555-5
CGCGCGGGAGCGGGCCGATTCAGCGTTAAGCCAGGAAGAATGAGG
>3556-5
GAAATACCTAGGGTTGGGTATGTCTCTGGGAATGGATGAAAGGAC
>3557-5
GCTACAAGGCGGCTGGGGGATACATCATGTGATGCATATGCGGAC
>3558-5
AGGGGAAGCGGCCCTTGTCTGGTATTGATTTTCTGCCTGGGGATA
>3559-5
TGGAGGCAAACACGAACAAGTACATCGGAAGCTTGTGGTGTCGGA
>3560-5
CGGGGTCGGATTTCCGAGGTAAAGGAGGGATTCCGGTAGGTAGAT
>3561-5
CGAACGACAGAAAGGAAGCTGCATATCAGAGTACCACTAAGGATC
>3562-5
GTTCTAATGGCGCGATCCGATAGGTATACTCCGTCGATGTG
>3563-5
TTTCGTAGGAAAGATCATCTGAACGAGTGGTATCGTGTTAGCTTA
>3564-5
GAGTTTAGGTCGTCATCGTTAGGGGGGCGGGGATAAGCTTGGGTG
>3565-5
ATCGGGACGGCGTAGGGGGAATACTAAGCTCAGAACGGGTGCCGA
>3566-5
TGATAAGGACATGTCTCGAATATATGGAGGTCCG
>3567-5
TCCGGGTTCGCACCACCATGCTGGCAATATTAGGCGGTCGGGGTC
>3568-5
GGAGGTGCGATAGTGTGATGGACAGCTTTGCTGATCGTTCGGGAA
>3569-5
TCGTGGTTTACGAAGCTGGGGTCAAAGGATATCGGGGTTGTAGTT
>3570-5
GGCAGGGAAAAGGGAAAAAGGGCTATGGTTTCATTGCGGCAATAA
>3571-5
GATGGAAACGGGGCCTCGTCGTGCCCCGGTAGTAAAGCTAAGGGA
>3572-5
AGGTAGGGAGGTTACAAAACCGCAGGAGTGCGTGGTCCGTTGGTA
>3573-5
TAGTAGTGACCAATGCAGCTGTCTTTAATGGACGCGCTGGTTGCG
>3574-5
GTGGGTGGACGTCTTCGGAGGTGTGGGGTTAGTAGGGATAGATTG
>3575-5
CCTGCAATATAAAGCGAAAAAGCATGGAATAATGAGTGTCTTATG
>3576-5
GTGTTGCCACCGAAAAACGATTTCACGGTATATTGTTTATG
>3577-5
GGGAGGGCGGTAGTCCAGGTTATGCGGTTTTAAGAATTATGGTGG
>3578-5
GGATAGGTGACTTACGTGGGATGTCGGGCCCTTAATAGGAATACA
>3579-5
AGTGGTCTCAGGGTAGAGGTTCTCGCGTTATTGGGGGTGCGCTGC
>3580-5
GAGAAGCCAGTGGCGAGGGAGAAGTTGTTTAATCCACGA
>3581-5
TTTCAAGGGGAGCTGTACAGATTTCCGTGTTCGTCGAGGAATTCC
>3582-5
CATACGTCAGTCCCAGCCGCGACTAACAAGATAGTTGTCCGTTTG
>3583-5
GGGGTGAGGAAGGCCAGTATACAAACTTGACACAACCCGCGTGAC
>3584-5
ATTAACGGTCGCGCGGTTGTTGCATCGCCAAGAATCTGGGGGATG
>3585-5
CAATGTTTGAGTACAATTGTGAGGGAATAAAGTTTTGAGCTGGCC
>3586-5
ATGCGAAGTATGCCCAGGGGTGAAGTGTACTGAAAAGCAGTATTG
>3587-5
GACGGTGTGAGGCTCCCAAGGATTGTTTATAGTAGTTGGTGCTAG
>3588-5
AGGCCGTTTCTAATCACGACGTGGTCGCTCCGCTTCCCCTTATTT
>3589-5
AGAGCGCCGAGGGCCCGGAGGACTCGTATTTGGTAGGCCGGGCGT
>3590-5
TGGATGTACTATAACGGCCCAGGCTG
>3591-5
TGTAGGACAATTCATTATTACTGGATTGCGATAGGAGAGAGATAG
>3592-5
AGACTGGCAAATCGCATGAACACATTAAGAGCCAAAGGTGTATGC
>3593-5
ATACCACTGGCGGTGGGGCGGATTGGCAAAGGGCAGGGTGTGATC
>3594-5
ATCACGAGGGACATATTAATACCCGAAGGTTTCGCGCAATCGTTT
>3595-5
TAGAGAGGGTCTTGGGTGTATAACGTGGGGATCGCAGGCGACTAG
>3596-5
AGAGACGGGCTGGTGACGAGCTCGAGTTATGCTTGTTTTGAATCT
>3597-5
AATACAGGTCCCACGGGCTGAAACATCAATTGTGCGAAGGGCTAA
>3598-5
GGAAAACAAATTGCCGGGGGTGTTAAAGTAATTTAAAGTGGGGCG
>3599-5
GCCCTAACTTTTTAGATGTGGTGGACTTAAGTAGGTATAAGGGGT
>3600-5
ATCGGGGTTTGGGGCACATGATGTTATCAGAGGGCAGGTCGGGAG
>3601-5
CCAACAGGATCGAGTTCGGGTAGGTTGGGGCAAATGTACTGTGTA
>3602-5
ATCGTCCGTAGGGTCCGCATCGCGGACTTAAGATCGGTTTCTAGT
>3603-5
GAAAAGCACCATGGAGGGGACACAGTCATGTAGTGTAACGAGGTA
>3604-5
ACGTTAGTCGCGGGAATAACCCATCTGGTAGTTGGATCTATCTTT
>3605-5
GGTACGTTAGAGCGGTAGTTGGTTAGAACATTCATTATGACTGCG
>3606-5
CGAACAGGCGACAACTCAAATCGTAGGGGACATCGGAGGGGTATG
>3607-5
GGGGGAATGTAATAACGAAACACCGTGGGCATGTGGATACCTTTG
>3608-5
AGTGAAAGGATAATGAAATCTCAGACCCTAAGGTAGCAAGGAATG
>3609-5
CGGTCGTGCTGTGAGGGTGTGTTGAACAAAGGAGGGGTGCCTACG
>3610-5
GGAGGAAAGACGCAACTTGGATGGTGTGCAGCCGGAGGGTTCATA
>3611-5
CTCGCGAGAGGCGTGAACGTGTTGGAAGGGGAGGAGAGAA
>3612-5
TATGCGTAGTGTGGTACTTGAAATGCGCCGCCGGCGGCGGATATG
>3613-5
AAGTACGCTGCAGTGGACGCTGTGGGCTTACCATTCTGCGAATGG
>3614-5
TATGTAGCATTGAGATGAAGATCCTTAGGGGAGGAAGACCGGGGG
>3615-5
CAAAAGACGCGCTGTTTTTGGTTCAATTTGGGCTCTGCGGCTGGG
>3616-5
GGGGTAGCATGCGCAAAGAGGCGGAAGCTTACGCCAAAATCAATG
>3617-5
GTACTCGTGTGAGCTAGTGGGTGGGGGGGCTCAGCTGTGAGAATA
>3618-5
TGAAGTTAGACTCCCCACGTTTCCGATATTAGCATCAGTCGGTGT
>3619-5
GGGGTACAATAGGAGTGGAGAATAC
>3620-5
AGGTACACGGTAAGCGAATGTACCGCTAAACCATGGCATGAGAGG
>3621-5
TGGTTGGTCAACGTATAGGTCTGGACCGCTAGTGTGTAGATTCAG
>3622-5
TAAGTTTGCCTGATATATTCGCGTCGATCTTCCTGCCTCTATGGC
>3623-5
TATGCGCGGGCGGGGGCTGGTGTCTGTGCGGCGTTGGGGTTATGA
>3624-5
ACTAGGATGCCGCTGGGCCCAGACTTTCGTTCATCATTATCCCTT
>3625-5
TCGACGCAGCGACGGTCTGTAAATTCGGACTGAGTTGTAACACCG
>3626-5
GGCGGGGACACTGAGGTGGCGGTGACTAGTGCATTGGTTTAACTG
>3627-5
AACAGCGATCCAACCCTCTCTAGATCTAGGGGCTTTTGTATATAG
>3628-5
TATGCATTGGATGGCGATTCCATGCTGGCATTACGAGGGATCTAA
>3629-5
TCGACTGTGGAAACATGCACAGAAGAGGGATATGTGCGTGGACCC
>3630-5
TCTCCCTTGCTAATAGCTAGGCTGAGCGGTATAGCATTTTGTAAG
>3631-5
ACAAAAATCATGATGCAACTTTTATAGTATTCGTGTTGTAATGCG
>3632-5
AAGTACGGAAGTCGGACGTGTTGAATTGTGCGCGTGCTGCTAATA
>3633-5
CTGGCGCAACAAGCCAGCCAACAAGTTCTCTTGCAATCGTGTAGC
>3634-5
AAGAACACGCGGATCTGGCAGCATGTGGCTGGTTGCGTAGGATGA
>3635-5
GGCCGCAGAAGACCCAAAACTCAAGGTGTTACTTCATTGACTGCA
>3636-5
TGTTCAAGACTAAGACTGGTAATAGGGGGGCATGGGTGCGGTGTC
>3637-5
GATTCCTCAGGGTAGGTGATCTAGATGGATGGGGGTGATCTGAGC
>3638-5
GTCCATTCTGAGTGTTAGCCTTACTTATTAGCTGCGTGCTTGTAT
>3639-5
ACCGGGCCGGTCGTCAGAGAGTCGAACCCCGAAGGGGATGGCGGG
>3640-5
AACAAGTACGCGATGCTCCGAAAAGCAGCGAGTTGCGCAGCCAAG
>3641-5
AACAGGAGGTACGACCAACTAGACCAGTAAATGAGGGGTAGCCTG
>3642-5
GGGTAGTATGTGGGTGAAAGGGATGATA
>3643-5
GCTGTATGGGCAGACGGTGAACGTGGGCATTAGTATTTCGAGCGT
>3644-5
GATAGAGGGTCATCAACGGGCATACGGATACGGTGTTTGGGGCTA
>3645-5
AATGGATGTGAAGCGAAGGCGTCCGGGTTCAATCTGTTTACGGAG
>3646-5
GCCGGCGGAGCAAAAAGCGAATATCGCGCGGGTAGATCAGGAATA
>3647-5
AGGAAATGGGCGAGACATAGCGTCGAGTGGAGGTGCGTATCCGGG
>3648-5
TGAACTTGGCAGATAAATGTGGGAAGGGGTTAAGGATGTTGGTTG
>3649-5
ACAAGTTTCGGAGGACTTTATAAAGAGTTTAGGATAACTCGTATC
>3650-5
CGATATAATGGCGACGATGCCGGCTGTTTGGTGCTCTCCAATAAA
>3651-5
CCCAAGCTTAGTGTATTAGATAAGGGACATGATTAGTGGTGTAGA
>3652-5
TCTATGTAGGAAACGGGAGTACATGGTAAGTGATTCTGCCCCGAG
>3653-5
GTCGCTTTACAGGGGTGCTTTCGCGGATAGGGTTGGGGTTCGTTC
>3654-5
GGGACCAAAGGGTGAATACGGTGAGGGGGTGAGTGGAGAGTGATC
>3655-5
TATGCATGTCGGTTATACAACGAGATAGCTGCGTTAAGTGAAGAG
>3656-5
CTGAAGAGTTGTGCGGGTTAATATTCGATGAGTCCACATGGGATG
>3657-5
CGGTTGTGGTTTACGTGCGTTGATCGCAATAGGCGGGTGATCAGG
>3658-5
GACGGGAAGGCCTAAGGGGTGTTGTAGTGTGGGGCGGAGAATTGA
>3659-5
GGCAGGTAAGAATCGGCGCGGAGCGACCGGTCGTTGGAGCCGAGC
>3660-5
CAATCATAGCTCATAGGGGATGGGTGGGAAAAGTGATGGAAGGGT
>3661-5
ATTAAAAGGAATTTAATGCGGAAGCTTCGGACGTAGAGTGGGCTA
>3662-5
CACCACGGTGAAGACATGTGGGAGGAGACCGTAACTTGTAGTTGT
>3663-5
CGCGGACTTGTCTCACAGTGGGTCTGTCACAAAAACCGGGGCAGC
>3664-5
GCAGCATGGGTGACGGGTTACGTTCTAGTTAACCGCCCGCCTACT
>3665-5
GAGGTGATCGGCACGTAGTGTCGTATTAAATGCGTTAGCGGGGAT
>3666-5
GGGTGGTTGGGGACATTGAAGTGGGGGAGGATCCGTGGGATTTAG
>3667-5
CATGTTCTTTGTCGGTGAAGATTGGATTCATGTGTCGTGGGGTTT
>3668-5
ACGCGCCACGGTGATTGTACGCCGGGCTAATTAAGGTGGGAGTCA
>3669-5
GAAACGCTGGGCACTATTGGGCGTGAATCGGACAAGATAACTGTT
>3670-5
GATTCACGTGACACGTGAGAGATTAGGATGGCGAGGAGTTTACCC
>3671-5
ATCGCGTGGGATACAACTAAAAAAGGAGGGGGGCGGGACGCCTTG
>3672-5
CAACATCTGTGTTTTAAGTATTGCAAAGCTA
>3673-5
GGTCGTTACTGTGATCAGAGGGGTGCTGTTTACCGATTGATTCCT
>3674-5
GAGCCAACCGCTGGTATCGCAAGTAGGTATAGACACGGACGGATA
>3675-5
TACCAACTAGAAGCCCGTACACTTCGTATAGTACCGTCTTCATAA
>3676-5
CCACGGTAGGAAGTGTTTATGGAAGATTTAGATTAAGTCTCATGC
>3677-5
GTGTGGAGGGGATGGGTAATGATTAAACTTTCGCCTAATGTAAGGT
>3678-5
TGCTTGGAAGAGCAAAGATCAGTGAGCTTTTCTGGTTCTGTTGAA
>3679-5
GTGAAGGTCAATCAGGCGACGATCGTGGATACGGCAACTCGTAAG
>3680-5
TTTCTCATTAGCCTCATGGACGGAAGTGGAGTGCTACACTGATTC
>3681-5
TACAATCTCGCGGCATGGAATGCTTACACATAAGAACGACCTCCG
>3682-5
GTGGAAGGAAATGTATGTGTAGGAAGTGATCGGAGGCTAATTGTG
>3683-5
CTTACTGTAGAAATAGGCGAGGTTAGAGGTGCTTTATCGCTCCTC
>3684-5
GAGACACCCAGGAGACTGGAATGCGATTTGTGCGTAACTGCATGC
>3685-5
CAGAAAAGGGTACATACAGGGTGCGGGCCTAGAAGTATCAACAGG
>3686-5
CCCGCGTGTTGGGCCTAAATGTGTCG
>3687-5
GCCATCGGGCTGTGAAAACGTACTCACGTGCTGGAAGAGAATAAC
>3688-5
GGAGTGGAAGTTTATGCGCCTTAAGCTGAGGCGCTGGGGATTAGG
>3689-5
GCGTCAGACTACCCGTAATGGGGCAATAATGTTATAAAAGTGATG
>3690-5
GCCAAGTTTACTTACAGTAGAGGGGTCGG
>3691-5
GCAAAGAGCACTAGCGGAGCGGAGGGAAAGGTGGTGGTTAGAGAC
>3692-5
GCAGGGGGATTACCAATTAGTAGGAAAGTTTAGCTTTCCTAATGA
>3693-5
TAAAGTGGGAACGGTTGGGGGTAGGCGTCAGTCGTCTCCGAGTGA
>3694-5
CAGGGTCTCACGCGACGGGGAGGGGTCTTAAAGCTACTTGTGCGC
>3695-5
ACTGTGGGTTGGGGGGCAAGGAGTATTGAGGTCGTGAGGCCATCT
>3696-5
ATTGAACGAACACAGCTCAATGAAAAATGCGTTATTTCCGGCGCT
>3697-5
ATAGTCCAGACGTGTAGTAAAAACGGCAACTGCTTTTATGCATCA
>3698-5
CTGCAGATAAACGTTCGCGCTTTGGACTATTGGCCTCGTTGACTA
>3699-5
TAGACAGATGACGAAAGGGTGACGAGAGAGGCATTAGTCGCGAAT
>3700-5
TTTTTAGTGTTACTGGTCTCTCTTGTTGATGACTTATTCACCACG
>3701-5
ATCGAGGAAAGGTTGAAAGGAGACTTCATGTTGTGTTTGGTCTGA
>3702-5
CGAGAGAACTTATCGCGCGAGCTGGCGAGTTTTGGGTAGAGAGCA
>3703-5
TCGCGAGCTCTCCGTTGTCAGGGCAAATCTGGAACTGGGTACGGT
>3704-5
GTCAAGAGATGGGAACTGGGGTAGAAGGTATGAGCAAAATAGCGA
>3705-5
GGGGAAATACGTAATCTTTTACTTTAAATTGGGCGCTGTGAGCCG
>3706-5
CGGGCAGGGTGAAACCGGACTCTCA
>3707-5
CCGGAGAGGTCAGGTGGTGCGTAAGGTTGATACGTGTAAGTTAGG
>3708-5
CGGTAAGTAGAAGATACCGAGCTAATCTGTGAGGGTAGGGGCTGG
>3709-5
GGGCTGCTTGAAACTATGTTCTAAGTAGGTGGGAGCGTATTCCCT
>3710-5
TTGAAACATTTCGGATTCTATTTATACAGAGGACGGGAATCGCGG
>3711-5
TCTTATCAGCTTCCCGAGGAGCGTTAAACTTGGTGTTGTCGAGGA
>3712-5
GCTGGGTAGAAGAGATGTGGTCGGCTTCTCAATTCTGTTGAGTCA
>3713-5
TGTGAATCACTTGAAGAGACCCCTACATGCATTGCGTGGCTTTGA
>3714-5
TGCTCCTAGGCAGATGCAGGAGCTTGGGTTAGTCAAG
>3715-5
TTACAATACATAAATTTGGTTGGTGTGCCTAAAATTACTCGGAAG
>3716-5
CTTACGATCCGGTGGCTAAATCCTGAAAAGTCGTACACGTACTCG
>3717-5
AAAGTAAGAGCAAGGTAATTGGATGATGTTCTGTCTAGAGGGGGT
>3718-5
TGAGCTCAACGACTTACTACTGCTTGCATGGCTAGGGTGCTGGTT
>3719-5
AGTCGGGACGTAACACTGGGGGAATAAAGTGGTAGTTTGAAACAT
>3720-5
GTTAAGCCAGCGGGAAGCGGCCAGGTAAGGCGCTGCCTCAGTACC
>3721-5
ATCAACCCCAACAGGGGAAGAAGAGGCGGATGCCTCACGTAAAGA
>3722-5
ATACGTCCGATGTCATCACATCTCAGGCCTTAACGGCAAAGGAGC
>3723-5
AGGGGGAAAATGGTTTGGAGGATTTTCTATAGGTTTAGGTTTGAT
>3724-5
CCGGGTAGGAGCGGAAAGAATCCCCGTTCAGCTTAACCTGGCCAA
>3725-5
TGTGCAAATTGATGTTCTGAGCGCAACTATGGTTGCTCGTTTGGC
>3726-5
TTGTGAATTAATGTTCTGTGCAGACCGG
>3727-5
GACCAGGGTAGTGTTAGGATCTATGCGAAGATCTACTCCGGGAGC
>3728-5
TGACGTGAAGCGGGCGGGTTCGTGTTGGATCAGTGACGAGAGAAT
>3729-5
GAAAGCCATATAACTTCCTGTTATCTGCCATGTAGATGTTTCCTG
>3730-5
GGGAAGGGTAGAGCTACGGTCACCGCGGTGTCGCTGAATGTGTTT
>3731-5
AAATTGACACAGGTAGTGCGCTCGTGTTCTA
>3732-5
GGCGAAGTTTTCATAAGATACCGAAATTGATATTATCCAAAAAGG
>3733-5
TGCGGGTGGGGGCACGGCAAAATGAACCAAAACGTTAGCTGAAGC
>3734-5
GGGGATAATCGTTGACCGTTAGTCAAGACTCAGGCGCTATAGGTA
>3735-5
CCGATGTCCCAGTGCATCGGTCAGAAATTGTTTGCCTTGTAGCCG
>3736-5
GCGGGGCAATATGACGAAGACTGCGCGTAAAAGCAGAAAGGCAGA
>3737-5
GTCTGATGCCGCGGCAAGCTCAGAAACGCATGATATATGTCTAAG
>3738-5
GTTTTGTCGCTGTGGAGAGCTAAACGATTGCCTTTATTTCTTGGA
>3739-5
AACTCAGCACATCTGAAAAGGGTAGGAGGCAGGGGTGGGATATCG
>3740-5
CAGGCGATGGTAGAATATGAGGGCTGGTGAGGTATAGGGGTCGCA
>3741-5
ATATAAACTCTCATCTCATTCCTGTACGCTGTTGTGTGTGCGGAC
>3742-5
GTAACACTAGTGCCGGGGACTGCGGTTG
>3743-5
TATAAAAGACGCCCGCCGGGCACAAAAATCGAGGGGGGGCGATGA
>3744-5
TCCGCGAACGAAGTGCGGGGATAAAACAGCGTGTGGATACGTAGC
>3745-5
TGCTCAGCCCTGAAAAGGGATGGGGTTC
>3746-5
TGAGGGGTAAGTGAGATATGTTAGTATCACGCACCTGCA
>3747-5
TCGCATGCAGAAAGACAGAAGGTCATAGTACTACAATGTGGGGGG
>3748-5
TTGGAAAGAATTGAATAACTAGAAGTGCTGTGGGAGCATTTCTCT
>3749-5
AGCTTTGCCTGCTCCCTGATGGATCTGATACCATACGAGGCTTCC
>3750-5
CCTTGATGAGTCGGCAGATACGCGATAAGGGT
>3751-5
TTGACTGAGATCTGGTGAATATAATTGGTTAAAGCAGTAGCGTAT
>3752-5
CCCGGTAGGATCTTTCAGCAAATAAATTTGGGGGAACACCAATAA
>3753-5
TGAGGGTCGGAGGGGAAGAGGCCATGAAAGGTCTCAGGAGGGGGG
>3754-5
CTATTCTGTGAGCTAGTAGATGGTGGTTAGGAGACCAAATCTCAA
>3755-5
GCGCACAGGTATGAAGGACATCGTAGAGGGAGATTAAGGTCTCCC
>3756-5
AGAAATCGGGTAATTGTCGTTGGAGTCTCGGGATAAGGAGTAAGA
>3757-5
TGCGGTAACACTGTGACTAAAGACGTGAGGGGTCGGGGGGAGCCA
>3758-5
TACCAGTGAGGGAATATTAAAGGGCACGCATGATGTCAGATCTGG
>3759-5
CCCTGACAGCGTGAATGGTGATGTGTGCTGTGGGGGTGCAAATCG
>3760-5
AACGGGATAAAGCAGGGAGATATAGGATTGCTGCATAGTGGAGAT
>3761-5
ACCTTGTTAAAAATGTAAGTTTTTATATGTTGCAGTTAGGTGAGA
>3762-5
CTTGTGCGGCCCAGCTAGAAGTTAGAATCTACTCATTAGGTATTC
>3763-5
GCGCCCCCAGGTGATGTGAGTAGGCTATAACGCCGAGAAGAGGAT
>3764-5
CCCTGGATGCGGAGAAAATAACCCGTGGGGAAGGTAGTCT
>3765-5
CGAGGGGAAGCGGCGTTGCGTCGGTGATATGTGGCCAGAGTGTGA
>3766-5
TGCTATTAACGGTGTAGTTAAGTATTGGCGTGTACGGGGGGCATA
>3767-5
CAGGGCAGTCGTTAAGCCTGCAGTCGCGAGCTAGATGAACACGGG
>3768-5
TGTGAGTAGAATGGGGAATGGAAGATAAGTCGCGTTGGGGCGATA
>3769-5
GGGGGGCAGAAGTCATTGTGAGAGCGGGGAACCCATATGTAAAGA
>3770-5
GGTGATATGGCATATGGCTGCGTGTCGGCGACGAATTCGGGTATT
>3771-5
TAGTGAGAGCGACAGGTCTGAATTGTGTTTTCGGCGCGGGCAAGA
>3772-5
TTAAGCATGTTAATATACTCGGGCGACTATAGAGGGTGTGTAGAT
>3773-5
AGCTACTTCTATCCGAAGAGGTAAGGGTGGCACATCCTCCGGGGT
>3774-5
CATGTTTAGCGCGCTCATGCTTCAGAGCTACGCGATGAAAAGACA
>3775-5
AGATGTCAGGAAGACACTTCTTTCCTGCCTATCACACAAAAGTTG
>3776-5
TAACCACCAGGTGTGGCACACAACACCAACTCTCTTTGGCCGAGC
>3777-5
GCTCATGAGGCCTAGGAAATTGTATGGATTGTAAATTCGGTCGAA
>3778-5
GTATTGTATCTCAAGTCATACGAAGTTTGTGCGGATCTGCGTAGG
>3779-5
TGGTGAATCGGTAGATCTACAGAGAGATCATTCCGGTGGTTATAA
>3780-5
AGGTGGTAGGGGCTATCGAAACATTTTGTAACGTGGGCGGGCCTA
>3781-5
TTCATAACCTTAGTTAAGAAAGAGCGGAGACCAACATGCGCAGTT
>3782-5
AATGTATACCGTAAGGTGACATGCGCGATATAAGT
>3783-5
GTCGGGTTTAGTCTATATACACGTTGCTTGGCGCCTTCTGGTTTA
>3784-5
GAGGACTTGCTAGATGGTGACGGTTGCTCCAGGATATGCTGTGAA
>3785-5
CAACTGGGCGTTCATACTGCGTTGGGGGTGCATACGAATCCTTAG
>3786-5
TGCAAACGAGTTAGGGGAGGTAGGGTTGGTACGGTTCTAACAAGA
>3787-5
ACTAGAAGAAAAGGCGCGTCGATTAGGGTAGAGGAACCAGGGTAC
>3788-5
GGGTCTGGCGTAGACGTTTCGGGGGTGGCCGCGGTTCTTACTCAG
>3789-5
AGATAAAGTGTAATACGTTTGTGTCGCGCCTGGGCTACGCTAGGG
>3790-5
AAGCTTACGCGCGCTAGTTATGGAGGTTTGGTGAAACGGGTTGGG
>3791-5
TTGGAGGATAGAGACTCGGAGGGGGGAAAACGCAAGTGGGAGAGA
>3792-5
TTCGAGTCGCGTGCTGGGGAAGTTGGTAGGGGAACTCTTAGGGGA
>3793-5
AGAGGGATAACATCCCCCTGCTGATTGAGTCAGTAATTATTGTCT
>3794-5
GTTTGTCTGTGTTCGGTCCGGGTGGGCTAACAGTGCCGATACCCG
>3795-5
GATAAGCGCGATTAGCAACAATCGGTCACGATAGAGTCATCTACG
>3796-5
TGTGGTGCGGGAACTCCTGAATTATAACGGTGAAGAACAAAATAT
>3797-5
TTACCGGCTTAACAGGGTTGCTATTATGTAGTGCCAACTTCGTGA
>3798-5
TCAGTAGCTAAGAGGCAACCTACCAGTTTGGAAAGTTACTCTAAA
>3799-5
TACACTCTTAATCGATGGGGCAGGCGCA
>3800-5
GGGGTCAATATGGAGGAAACGGGGAGGCGCGGTTTGTATAGGGGT
>3801-5
GCCGGGAGTTCGTGTGACTGTGCTAAGAGGTGGGAATGGATGCCG
>3802-5
CTATGTGAGTACAGTCAATCGTGAGGGACTTAATTAGCCTGTTGA
>3803-5
GCTAACTGACCTGCAGCGGATTGGGAGAAGACAAATGATTGCCCC
>3804-5
ATTGCAATGCGCCGCCAGGGGATACTTTAAAGCATTGTGTCTATG
>3805-5
CTGCATAAATATGCGTGAGACCTTGGGTACAAGGTCGGACAATTC
>3806-5
ACCTCGTTCCATAAAAAAGATTCGTGTATCGGGATCCCATGTTAG
>3807-5
ACCACACATCTGTGTCCACGGCGGAGCGTGTAGGGCAAACACGAG
>3808-5
AGTTGGGGAATGCATAGATAGTATCTAGTAGTATGCCGGGAAGTA
>3809-5
TTAAATTAGGTTAAAGGATAGAAGTAAGCTCTGCGTCTCAGGCGG
>3810-5
TCATGGCCCACCTAAGAGGTGCACTGAGCGGAGGTTGGTGGCTGA
>3811-5
TCCCCACTATCGTTGAGTCGATAGGGAGCTTTCCAATGAGGGTCA
>3812-5
CAGATGTGGTTGATGCTCTAATCAGGTGTTCTTCTATACTTTTTG
>3813-5
ATCTACGGGCTTGTGTCTGAGGGATCAGTTGTAGCCGTGGGAATG
>3814-5
ACTGCAACTGTTGACAGGGAGTCATCGATTTTGGCTGTGCGGTAC
>3815-5
TGCAAGTTAGGCTGTTTACTTTATGCCTTCCCGATCCCCGATGGG
>3816-5
AGAGACATGCTAATGCATCTTCGGGAAGGTGTTGGATCCGCGTAA
>3817-5
TTCGGGGAGCTATGTACAATAACGTAGCAGGGTCCCTTAATCGAG
>3818-5
GATCAAGAACATGGTTAATCAAAAAGCGAGATAGTGCCGCGATAG
>3819-5
GCTAACCATGCGACTGGTGCCCGTATCTGCGTTCGGGGGAAGCCA
>3820-5
TAAGAAAGGGCGTGAAAAAGCAGTGACTTTACCGTTTCCTAGTTG
>3821-5
CCGTCCCCGGGGGTCCTGAAGTCGCGATATGGGACGTGATGTGAC
>3822-5
GCCGAGTGGACGTCGTATCGTGAGAGCGTTTTCGGTACGATTGTA
>3823-5
AGATGGTACTAAGAGGAGGAGTGATTGTGGGGGGCGCCTTGGAGT
>3824-5
ACAGCTAGATGTGAAGACGGTGTTATAGTAACGAACGAAGTTACG
>3825-5
CACCGCAAGGATTTGATGGATGCAAGCATACAGCTTTTA
>3826-5
GGAATATTAGGGGAATTACTGCAAGGCAGATCTGGTTCGGCTAAT
>3827-5
ACGATCGTGATGATGTTAGCGTGGGTGCTGAAGCTGGCTTTTCTG
>3828-5
AGCCCCAGTGCGGTTACAGCGTGGAGTACGAGGAATAAGTTCCCG
>3829-5
GAGAGTTAGAAGGATTGAAGCTGAACGTGTGGCGAGACACTATGG
>3830-5
ACAGATCACCTGTACATGAGCTCCGGTCTATAAGGAGTAATGAAA
>3831-5
ATATCTGAGGGAAAGGATACGCGTGAGGAAATATTACTGTTAAAA
>3832-5
GGTATGGTTAACAGCGAGAGCCGGGGACACGCGCCCTGGGAAAGT
>3833-5
GTTTCATGCGCGTAGTAATAGGGCTGGAAATATAAAGTATTGGGG
>3834-5
ACTGTTACTATAGATAGTGCTCGATTTACCGGTACAAAAGTGTGC
>3835-5
TGAGAACGAAATTCGTACAAATGGGACACGAGCAATTGGGAAAGT
>3836-5
GACCGGGTGTCTCTGGGTTGTGATGTCCCGGGCGGTAGGTTCGGA
>3837-5
AGTGGGATGTAACAACATTCCTTAGTGCGAACGGTGGAGGACAGG
>3838-5
TGTCTATAGGTCGATCTTGGGAGTAAAGGTAGGGGGTAGCTCGCG
>3839-5
TACTTGATTGCGGTCTATCACATAAAGTAGTGGAAGAAGCTTAGC
>3840-5
TTCCAGGGGCAATGCTAAATGTCGCACTGTAGTCGTATCGCGCTA
>3841-5
CGAGTTGAATCCCTCATTTTCTTGCGCGAGTGCGACGGTGTCTTG
>3842-5
GTGCTGTAATTTACGGGTAGAATAGGGGATGTCCTAATCGTAGGA
>3843-5
TTGGAGGGCACGTAGTAATAGCCATACGGTGGCGGAGGGTATGAT
>3844-5
AGACCCAGGCTTGGCCTAAGATGATCCTGAATCGTGTTCACTCCC
>3845-5
CGCAAACGGGTGTGCCTTCTATAACTGCATAGACGGATCGCTGGG
>3846-5
GATACAACTCGTTTTAAAATGAGTGAGCGCAGTAACGCGATTTGA
>3847-5
AGCAGAAGAACACTCAAGCCAGAATAATGCGATGTTAGCGAGAGA
>3848-5
AGACAAAGGGGGCAAGCTCGGGGGAGACAGGGAAAAGCTGTCGGA
>3849-5
AACAGAACCTGGTACAGGCGAGCAGTTAGTACTGGAACTTTTAAG
>3850-5
CAGCGGGACGTGAAGCATATGTGGAGCATCGCCAATAGCCAGAGA
>3851-5
GAGGGCCTTAGCGGAAATTATGGTGGCGTTTAGAGTGGACCTTAT
>3852-5
CGGGGCCAAGTTCAAGGAAGTTCCTAATGGTGATCTTGGGGGGGA
>3853-5
GTGAATAAGGATGCAACAGGGATAGGGGCTAGCAATTTGCTGCAT
>3854-5
CGCGGGGGCTACTCCCAAAGGCAATCTTGGAGCCGGGGCATTAAA
>3855-5
TCTGAAAACCGTAAGTCAATTGAGGACCATGTGCATGTTTCGTTG
>3856-5
GACCCCAGGATTTCATCACTAAGTCAAGCTAGCTTCAGATTAATG
>3857-5
CTTGAACGAATGGGGAGATACATTGGGTGTGGCCTGGGGGACGGG
>3858-5
CAAGCGAGGAAATAAGAGGAACAGCGTATTGTAACGAGTGTTTGG
>3859-5
CTGGACGAGCTGGAAGTCAAAGAGGGAGTGGTAAATGAATAATAA
>3860-5
ATAAATGGCGGATACAATGTGGGAAAAACATTGGGCTGGGTGCCA
>3861-5
AGGGGATGACGCGTGCGAAAAGGACCGACAGCATGCGAGGC
>3862-5
CGCCATAACACAATGGCCTGGTTGATATCTGATAACGCCTCTTAG
>3863-5
AGATACAGCCTGAATGGAACTGCGGTGGAGAGTTTGTGACTGCGG
>3864-5
ATATGGTTGGGGGCAGAGACAAATTCTAGTAGGCTTGCGAGGGGT
>3865-5
GGCCATATCTAGAATGCAGAAGCTGGAGC
>3866-5
TTGACAAGCCGGTAACGCATAAGGAATCGGATAAAGTAGTTTCCC
>3867-5
ACGAGACAAGACTCCTGTCGTACCGGCTAAGCTTACATCTCTGGC
>3868-5
GTGTTACGCCTAAGGGTCAGGGATGGCCAAGACGGGGGGAATGTT
>3869-5
GCCGAGGGGATGCTTTATACCGCGCTCGCGGGGGTTATTTCTGGG
>3870-5
AACCACCTAGGGAGGCTTAGTGTGTGGATATAGAAGTTTAGGCTA
>3871-5
AGTACGCAAGCGGGGTCTTAACTATACTATGTCAGGGCACTGGGA
>3872-5
AATCGCTAGTGGGAGCTGAGCTGCGTTGTCTGTTTTGCGGGTGGA
>3873-5
TATGCAGCGAATACCCCGGGGGCTAAACTGAACTTGTGAAGTGCT
>3874-5
CGAAAGGTCATACTCGTAGCCCCGCTCTGGAGAGGTTAAGCTTCA
>3875-5
TGGGTTCTGCTTGACGAACGTAGGGGGGTAGAAATTATTTGTTTG
>3876-5
AAGATGGGGATGTAAAATGTCATCCGGTGCGGGCGGTGACCGAAG
>3877-5
TTCTTTTCCTAGGCAATATTTTGCAGTTCAGGGATCCTGACAGAC
>3878-5
CAATCTGGCAATTGATACACGTGGATCGATCTGCCGGTAATCATT
>3879-5
CGATAGGTAGAAGCGCAACGTAGTTGTAACAACATTACAGGGGCC
>3880-5
TTTGTGCGTGGAAGGCGAATTTAGCTTAG
>3881-5
ATGGCGGTACTTTAGGGCAATTTAGTCGGAGCTGCGCTGGTGCAT
>3882-5
GGGAAAACAAGATCAATTAGGAAATAAAGGAGGGGGGTGTCGCAA
>3883-5
CAAATTTCTGCACGCACCTGGGAATCAGGACTAAATGCATACGTG
>3884-5
GTACACGAATGTGCCATCATATAAGGGGTTATGTGTAGAATCCGC
>3885-5
CCCGAAATCTTTGGCTGGGTCCAAAGATTGGATCTCGGGGTGCGA
>3886-5
ACTGGTCACAATACATACGGGAGTGGAGAAGACGGCGTTAGATTG
>3887-5
TTAGAGTCGATACTCTATACTTGCTTCATATCTGGTGGGACGCAG
>3888-5
CTATCAGTATGGAACTATACACTCTGGTAGTGCGGGGGTGATTTA
>3889-5
TCCAGTAGTGTGTGTCTAAGCGGAGTGGGT
>3890-5
GATCGCTGGGTAGTTAGGCGTCGGAGGTCGTTGACTTAGAACGTG
>3891-5
AGTAGACAGGGCCGTAGGTGCAGCAATTGTTTAAGCGCGAGGGGT
>3892-5
GGTCGCGGCCTTTAACTACAACTCTTACAGACATCTGGCGCAATT
>3893-5
TGTTGCTTTGTTCTGCAAGAAGTTAATTTGGGATGAAGGGGTGTA
>3894-5
CAAATCCATTGCAGGATTTGTGCGGTCAGTGAGGGAGAGCGAGCT
>3895-5
TTCGCAGCTTAACTACGTGTACTTCGGGCTGCGAGAGAAGGCGTG
>3896-5
GAAACCATCGCTGTATACTATTTTGGAACAGGAAGGTATGCGTTG
>3897-5
CAAACCCTGCGGAAGAAGTGTTGTGCGGGAGCTACTAAGGACGCG
>3898-5
TGATAGCAAAGAGGTCTATTACGCGGTGGGGAGACTCGGGCATGA
>3899-5
TCGCCATACGGTTTAGATCAACTACGGAATTTGATGCTTGGGGGA
>3900-5
TTAGCGAAGTAACTGGAGATTGAATGGGACTGGCAGATACCGTAG
>3901-5
ATGACTGGTGAGGTGGGGCTGGGGGGATGTGCCTGCGTATGGACG
>3902-5
TGGGGGGAAGGCGGGCTAAGCCTTCTCCTACAAGATCGTCGTGAA
>3903-5
TCTCCAAACAGGTGGCGAGATAACTGCTAATTTCCGAGGAATTTA
>3904-5
ACCTTTACTTAGTAGCTGATACTGTGTCTAAGGGCATATCATGTA
>3905-5
CCGGGGGTAACCGTAGAGTAAGAGTGCAGTGACGACCAACAAAGC
>3906-5
GGGAAGGGAGTGGGAATTATTGGGGGGCTGGCTGAGTGCTAGGGA
>3907-5
GGTTGTAGAAGTAGACAAGACGTAGAAACTATCAGCCTAGTAGGT
>3908-5
TTGTTGTGGTTTTACGCGGATTGGCAATAAGAGGTTGATTTGCTT
>3909-5
GAAAGGACTATGTGACGTTGCGGAGAAGGGCATGAGCGGTTTTAT
>3910-5
GGGCGTGTGCCTTACTGCTCAGGAACTAAGACTTATGCGGCGGTT
>3911-5
TGAGATGATTAGCGTGAATGGCGTCTAAGGGGGGCGTGGAAAGCT
>3912-5
AGAACAATTCTAGCAGTATTAGTATGTTGGTTGGAAAACTAGGGG
>3913-5
CTTGGGCTGGACAGGGGCAAATTACTATTACTTCAGGAGGGCGAT
>3914-5
AGGAAGTTAAGAGGGTCTAGCATTGTATGGAAAAGGGCATTACAC
>3915-5
CTGGTATAGGCTGAAATCGGGGTAGGGGGTGGATAACACGTGAGC
>3916-5
TATTGTGACCGTCGCGCGGAACTTAGTACGCGATTCATATTACAA
>3917-5
GGACAAGCAGGGGAATTGCAACAAGTCCTTGGCCTATTCGTAATA
>3918-5
GCAGGCTCTATGCTGCCCATGTATAATCATTGGCAAGTATGGGTA
>3919-5
CACGCGGGTAGCGGAGCAAGTCAGGATGGGGGGTATAGAGGGGTA
>3920-5
GTCACCCCAGCCCTTTGAGAGTGGGAGACCAATTTGAATTTGTAA
>3921-5
TACGTGAGCCATTTACTTTACAGTCAACACCAATCTATCTCAACA
>3922-5
GGGAAGGGAGGTGATGGGGCAAAGCGGTATAGCAGATATGTAAGT
>3923-5
CCATGGGTACGCCAGACGCTTGAGTGGAAGCAATGTACCAAATGC
>3924-5
TTCATGCCTCCCTCTCTGTTACACCATTTGGAAAGCGACAATCGA
>3925-5
GCGAATCATCATCCGCTGAAGCCGGATGGTCCAACTTTGTGCTAT
>3926-5
TTAATGAGAGCTTACGGTATATAATGGTTTCTATGTGGAGGTACA
>3927-5
TAAAAGAACGGCAGAAGGATGTCGCATCTGTGGTATGTGTGCGTA
>3928-5
TGATTAAATATACTGTAGCGGGACGTTGAAATCCCGCGGTGATTA
>3929-5
CTGCTAGGGGTGGATACACAACTGTGCTGCGAGGCGCGGGTGCTG
>3930-5
TGGTATTCTGTTGAGGGGGCCATGCCTTTCGGTTCGTTGTTATGC
>3931-5
GAAATGTAGTACTTGGTGGAAGTAGGACGCTATGTCGTGTAGCTA
>3932-5
TCAAGAAGAATGTGAAATCGGCAAAGTGGTGTTATCACTTGTGTT
>3933-5
TATCAGTCCCGTATGCCATGGCCGAGCAAGATAAAATGGATTGGC
>3934-5
GGTGAAACACGGGATAAAGAGCATAGTTCGAAACATATAATTCGA
>3935-5
AGATTAAGGGCGCATATCATAGTTGGAGGCCATCTTGGGGTCTGG
>3936-5
GCTGCAGAGGTAGACAATATAAAAGGGGGGGCGTGGTCCTTCGTA
>3937-5
TAATAGCGTAATCGAAGTTGATGGAA
>3938-5
TCAAATGGCGTGAAGTTGTAGGTTTCCAAAAAATTATGAAGGTTT
>3939-5
CCGCATGTGAACTGGGGCAGTTAACGGTCTTCTCCGGGAATACTC
>3940-5
GAAGAGGATTGGGTTCGCAAGTGGGTGTACGGGTTGAAAATCTTG
>3941-5
GACGATGGGTAGACGAACAGTGTTGCTTTGGTAAGGATGCATTGC
>3942-5
GAAGCAAACCGTGGATGCTTAGAACTGTCTT
>3943-5
CAGAGCTGATAACACGGACAGCAGGTGTGCTAGTTCTTTGGTCGT
>3944-5
CAAAGCCGTGGTTTGTGCGGGACAATGGGTAAGTTAACTTACCTG
>3945-5
GACCCAGGTAAAAGCAAGTGAGGGGCCGATGGACTCCGGGGGATG
>3946-5
TCGGTGATTATGGGGGATGCCCCTGGACTCTATCCCGATCCGAAG
>3947-5
CCGTCTCCGATCGGGGCTAAGCCCAGTCGAGTTAAGACGGGTAGT
>3948-5
CGGGGAAGACTTGAGAGCCTATAGGGACAATCATATGATTCGGTA
>3949-5
CTAGTCTGATAGAGGGGTCGATCGAAAGACGGGAGTAGGGATGGA
>3950-5
TGACACGCTGCGAGGTCCACTCTTGTAGGAAAATCGAGGGGCATG
>3951-5
ATTTTGGCTAGTTAAATGCTTATGACGCCTATGTTCGCGGAGAAC
>3952-5
TAGCTGAGTTGTACTCGGATGTGTAGGTTTTTAGGCTAGTAATCA
>3953-5
ATCAATCGGGCGGACGCAGGTGCGTGCGAAAAAATCACTCCTGTG
>3954-5
GGGGCGACTTAATGTTTGGGGGGCCCTACGTGCTAAGATAC
>3955-5
CATGCTTTCAATAGGGGAGTGCCGCTTGTTGACGATACCTAAACG
>3956-5
CCAAGGGTGATAGGTTCTCTTGCGTCTATTATGGTGCCATGACGA
>3957-5
TAAATACATGCGTAGAAAGGGCCTGTGGAGATTTATTACGGGTAC
>3958-5
GGAAGGTTCCGGTGGGAAGTGGTAGGCGAGAGGACAGGCATGGGA
>3959-5
AGTTCGTATCGCCCTGGTCTGTGGTACGGTAAAAAGAAGAGGTTA
>3960-5
GCTCTAGCCAGTATTTTTTGCGCGAGTAAGGTGTAGGGGTACAGC
>3961-5
TACCAAACGGGGGAGGGCGTTAGTTAGTAATAATCCGAGAGGATG
>3962-5
TTACTACTAGGGAGCATTGCCATCTTCATGGGCTTTCTGGTTTTG
>3963-5
TATTGCCCCGCTGGCTGAATGGGCCAAATTTTACAGGGAAAACAA
>3964-5
AACAAGCACCTTACAGGGTTAAGACTCCGCTTTCTTGTGCTCTAT
>3965-5
TGCAATGTTGGTATAGCTATGACCGGTTGGTTGGAGAAGGATAAA
>3966-5
CCCCGAACACAGACTGCAAGGTTAGGAGATTTCATGAGTCGGCTT
>3967-5
TGAGGGAATGCCTTGACACGGTGGTGGGTAAGGGGATGGGTTTGC
>3968-5
TTATGTAGACACGGATACAGGAAAATCGATCAGCGGTGGAGGCGC
>3969-5
AAGCTCTAGATATAACACTTAACCAAGGGTGGTTGATATGTTACG
>3970-5
GGTACACAGATGGGGGACCGCCACGGTGGTGAGAGAGAGCCAATGT
>3971-5
AAGCTTGCTCATACGCGTGTTGGGTGGACCCTC
>3972-5
AACTATGCTCTAGTCGTGTAGAGGACCAAGCTCAGGCTA
>3973-5
ACTGAAGGCTGGGTTAGGGCCGAGTTTGGATCAAGCAGTGCTACA
>3974-5
GAGGGAGGTGCTGAGGAAACGTGAT
>3975-5
TACGCGACGGGTGATCCCATCTATACTAATTCGATTGTAGATTAT
>3976-5
TGCGTTGTAGCTTATTACAACGGTTTAGCTGCGGAACGATATTGG
>3977-5
ACTAAGTATCGATGTTGAGCTAGCATGCTCATATCGGGGTTCTGA
>3978-5
ACCCTGCGTATAAACGACGATGATAATCATTATAGATATGTGGGG
>3979-5
TGGGAAGGCCTGATAGCGATCGTTGTGACAGCGAGTACTAACATG
>3980-5
GGATGCCCTTGAGGTGGGGATACGGTGAGAGCTGTCAAGACTTTA
>3981-5
GGTATTACGCGCTGTGTATTGCTGGTACCGGAAAGAAGTGCGAGG
>3982-5
GGAACTTATACCCGTCAATTTCAGGAGCGCCTAAGGCTATGCCTA
>3983-5
ACTGATATGTCGGAGCGAAGGATGCCCTATGGAGGTCGTATTCAC
>3984-5
ACAGCAGCAGGCTACATCTGGGGGTGGGCAAACCCGCGTGCGATC
>3985-5
CAAGTCTCGCACAGGTCGCGTAATCACAA
>3986-5
GTATCTGGTGGGGTGTTATTCATTTTCCGGCAGTGTGTAAGGTGA
>3987-5
GACAATGTCAGGGACAAGTTGAGTTGCTGTATGATGAAGTGGGGA
>3988-5
GTATATTAGGCGGGGAGGGCGGACTTGGCTATCCTTACGGTTCAG
>3989-5
CACACCTATTCACGTAAAACGAAGCCGACCGCCAAGTACACCCTC
>3990-5
AGACCACATTAACCCGAGCCCCTGGGTTTCAGGATGATTACTTGG
>3991-5
CCTTAAACACTACAAGACCTATTATGGAAATAAGCTCAGTGTGGA
>3992-5
GAAGTATACTGCATAGTATGCAGCTCATAGGTAGATTGGGGATGC
>3993-5
GGAGGGATAGGAACTAAACATGGTACCTGGCAG
>3994-5
TCTGAATGAGCGTCTGTGTACAGACCGTTTGGTCGCCCAATTGCA
>3995-5
GGTCGTAGCGACCATGAAATCGATGGTAAGTCGGATGTTTTGAGC
>3996-5
CACCCAAAGTGCATTTTCGGAAATGAAGGTGGGGCGGGTAGCGTG
>3997-5
AGGATGCAGAGGTACGCGAGGGGTAGCAGTTAGAATTTATC
>3998-5
GCGAAAAATAGTAAATACGTAACGAGTTTGCATCTGAAAGGCAGA
>3999-5
CTTGGGTTAACGCATACGTAACGAAGATAGCGCATATGAAGTGTA
>4000-5
ACCCGGCCGGTGGCAACATGTCGCGGATGGGCGAGCCTGAAATGA
>4001-5
GCCGGTTACGCGCGATTCCTAGTGTATGCAGTGTGAGTAATGCTA
>4002-5
GTAGGTGTATCTGGCGAGAAATTCCTTCATTTCTATAAGTAAGGG
>4003-5
TGGGTCGGGGTGGGGAGGATAGAAATGGATTAGGTGGTAAAGGTG
>4004-5
GAAGAGGCTGCTTGATGCCGGTGGTGAGGCAGAAGGCTGATATGC
>4005-5
CCCCGATATAAATTTTGTGTTGGTAGGGTGGTGGGGCAACTAGGG
>4006-5
AAAACGACTGGTGTCGAGACACCGGTGGGAGATATCGCAGGGGAT
>4007-5
GCTATAAGGCACACCGTTAGGCGCAGGGGGGGTCTTAGGGTTTAG
>4008-5
CCATGGTATTTTATCAGAGTTCATTCTGTACTGGAGTGACACCGC
>4009-5
CCGTGGTGCAAATGTGTATGCACCACTCAAGGTTCGCTCGATGGA
>4010-5
CGAAGGGTCGTTGAGAATGGTTATCGTAATTGTATTGGAAGGAAG
>4011-5
AGCAATTGCGATCTGTAGCTGCACCATTCTATTCATAGACGCTGC
>4012-5
TGCGGGACACAGCCGAGGGGATACATGCGTGGTAGGTGTGGTACA
>4013-5
GGACTCAACAGGGGTCAAGGCGTCGGGTGGAGAATGTGTGCGCTA
>4014-5
GGAGTGAAGGAACGGCCCTCGGGATGGC
>4015-5
ACAAATTAATAGCCGGAGGGGGGGATTAGCATTACTTAGTGTGGA
>4016-5
ACCTAGAGGAACGGAGAGCAGATGTAGCGGACGGATGGAACTGTG
>4017-5
CCTCGTATTGCAAAGGTTTGGAGTGGGTTAATTGTAGTTAAGGGG
>4018-5
TTTGGAAGTCTAAGGTCCCACGTTAGTGTCGCCCACATTAATTGT
>4019-5
GAGGGTACTCGTCGAGTACCAAATATGGTAGATTTTCTGGGCAAA
>4020-5
CAATACCTTGAAAGAGCGAGGTATCGAAGTCTCGTCTATGAGTTA
>4021-5
AGGGCTCTTAGCCAGGGCAGAGTGACTATAATAAGCTTTTACTAC
>4022-5
CGCCAGGATGAGAAGTGTCAAATAACACTAGATAGAATTAACCCA
>4023-5
TGGGGAAAGAAGAATAAATATCGTCGAAAGGGGGGAGTAGATACT
>4024-5
AAAGATAGGCGGTGGTCTGTGGCGTTAGGTTCGTAGACAGTTTCT
>4025-5
TCTGGGCGAGGACAAGAGGGGCAAGTTTTGGACGGGGGACCCGTA
>4026-5
GGGGTCGGGCTCCCCAAGTCGCAAGCTCTTGGGCAAGAGTGCTGG
>4027-5
TCTCTATGGGCCGCTGAGGTGGCAGGGTTGTTAGGTCTCATAGTG
>4028-5
AACTGCCCGCGCTAGTGCTGTACCGATAAGTGCTTCGAGGCCTAA
>4029-5
CCATGTGGCGTTGTAGGATAATCAAGAGGGGAAAAATTCCCCATA
>4030-5
TCAAAGGAGGAGCTGCGGTGTAGAGAGGGGGGTAGTATGTCTTAT
>4031-5
ATGGAAAACTGTGACTCGAGGGTACGAGTTTATATGTTATATGAT
>4032-5
AAGAGTAACTGAAATACGCTACGAAAGTAAG
>4033-5
TTGGCTGGGAGAGATATGCATGTATAGGTGCAGGGCAAGGTCTGA
>4034-5
GTATCGCTAACCATAAGCGATTTGATCGAATGCGTAATAGTGTTA
>4035-5
GATAATATCATGTGCACAACAGCCCAAGTCTGTCTTGGGCAACCA
>4036-5
TAATTGGTTCGAAGATGGAGGGAGTATGCGGCAAATTGGAGGTGT
>4037-5
TACGATGTCGCTGGGTTAGAGCGTAGGTAGCTATTTATCGGGTGC
>4038-5
AAGGGATGTTCAGTGTGCACTATGGTAACCAATTCGCAAATTTAC
>4039-5
CTACGGAGGGTTCTAGTCAGTCTGGGGAATGGGAGTAAAATCCTA
>4040-5
ACACATGTTGCGAAGGTAATTCGAGAACGGCCTGTATGGTTTGTT
>4041-5
TATGAGGATACAGGATTAAACGCGTAAAATACGCGCGTAGTTTAG
>4042-5
CCGATGCGTATTTGGTTTTCTTAGAGCTAGAAGGGTAGGCACTCGATA
>4043-5
GCAGGGGGTCAAGCAGGGTGAAAGGTCGTATTTTGAAGTGTGGGA
>4044-5
TGACGGGACGCTGGTGGCAAAGTAATACTTCCTGAATACGCTGAG
>4045-5
CAGCTCTAGGACTACACGGAATGTGGTAGCTAGATTGGTGGTTGA
>4046-5
CCAAAGAATAGATCTGTGGGAATTAGAGAGTGGTCGATGTTATTG
>4047-5
TAGAAGCGTCCTGAAACCGTTTAGGGGGAAGGTCTTAATGCTCCG
>4048-5
GCGCACAAAGGGCAAGTTGTTGTTCAGGTACTCCGGTTCATATCG
>4049-5
CAAAAAAAGACATTTCCGAGTAACTTGAGCGTGAGAGGGT
>4050-5
CAAATGGGGCCTGGATGGGGTGACATTTGGCTAATGCGAGCTGCT
>4051-5
TCGCAGACGTGCTCAGACATTAGAGGGGGGTAGGGATGATCATTT
>4052-5
GCGTCTAGAGCTGAGTTAGAGGGAGTCAGGAGGGGAGATGGACTG
>4053-5
GACGTGGTCTGGTCACCCAATGAAACCAATCAAGTTCAGCCTTTC
>4054-5
TGCAAGTTCCATCACACTAGCACAGGGCCCTCAATGTTTAGATCC
>4055-5
AACCGTAAAAAATAAGGGGGTAGCAGTTT
>4056-5
CGTGTAGGGATAGGAAGTATCCGGTTGGGTGTTTTATCTTGTGAG
>4057-5
TGGTTATCATCTTTATTCGCTGCGCAAA
>4058-5
GGACAAGAGCGGAATGGACGGGTTGTCACGAATGGAGTAATGGGT
>4059-5
TCTATAAATAAAGCCAAGGCGACAAGGCTGTTGGATTCAGGGTGA
>4060-5
GGACGTTGCCAACTATGTTGGTAAAATGCATGAATGCGCGGCGTG
>4061-5
ACTTCGTTGCAATATTTTGCATCTCGCAGGGTATGCCCGTAGCCT
>4062-5
ATTAAATGATTGTAGCTACCAAGCAAGATTGCTTGGGTGTAGTCC
>4063-5
ACATAGGATTTCACAAAGGGCCAGCCCGTAGTAGGATAACAGGCT
>4064-5
GGTCATTGGTAAAAGAAAGTGTCAACGGAGT
>4065-5
ACAGAGCTCAGAATATTTAACACACGGTTAACGTCGCGTTTAAGT
>4066-5
CGGGGCACTTTGGTATAGGATTTGGAGTGATTGCACTTGGGGTCG
>4067-5
GTGCCGGAAACATTTGGTAAGGCCTGAAGTCAGAGGAGGGGGGTA
>4068-5
AGCCCGGCCGGTAGCGACCGTTTCCCTAGTAGCGCGCGGGGAGGT
>4069-5
GGTCTCAGAGGAGGCGTCCACTAGAGATACGTAACCCGTCAAGGT
>4070-5
CAACCTACCTAGAAGGGGGGTCGCACGTGAAGTGCGTATACTGTC
>4071-5
ATCGCAGGCGGTGTCTCTTACCTGGCCGAAGGTGTATTGTAACGC
>4072-5
GCGTTCGGGGTAGGTAATGGTTCTTGCAGAAGTAGGACAGGTGTA
>4073-5
TTAACATGGACGAGGAAAATGGTAGGCGGCACAATGTAGGATTAG
>4074-5
GCAGCGGGGGACGGGGATAGTAGAGCGAGGGTATGTATCCAGGTA
>4075-5
AGTCGGCAAACTCATAATCGGTTATTATT
>4076-5
AGCAGGGGGTAGCGGTAATTTTGGTATGCCGTGGCTCCTAGACAA
>4077-5
TTGGAACCCGGTAGGAGTCGCTCGCGATGCATTGGAACCGAGGAC
>4078-5
AGGGGCCTGGCTGAAAGGCCGTCTCTGTTATCATATTTCCGCGGG
>4079-5
CGTTAATTTGGAATAGAGCTAGGCGGGACGTTCTGCTCGTATGGT
>4080-5
CAAGTTAGCTTAAAGGCATAACACTAAAATATTCCGATCGATGAA
>4081-5
TGCGCATGGGACTCACGGACAGGAAGAATTTATTATTGTAAGCGA
>4082-5
TTCAGCGGGCGGGAGTACTCGGGTGACGTTAATATACTGCGATGC
>4083-5
TACGGGGTCCGCTGATTAAGGTTCAGGTTGTCGGAGGTTGGTAGG
>4084-5
TAGCAGACGACGCGTCTAAACGCGTAGACACCCTATGGTGGCCTA
>4085-5
TGAGGGGGAGCGGGCGAGAGTATGGGGGAGTCAGTTGTCGGTTGC
>4086-5
GCTGAGGGCTGGAAGGTAGACCCCTCATTAACGGAACGAAAGGGA
>4087-5
TGGGATAACGCTAGGTGGACGGTCACTGATGCAGTGGCTTTAAGG
>4088-5
TGATTAATGGCTCTACCTATCCGAGAATTGGGGGTGCAAAGGGGT
>4089-5
CTCAGTGATAAGAGTTATGCGTAAAGGGCATGCAGTGTACAATCG
>4090-5
GAAGGGGGAAGTTACCTCAGACCTTCATAATGTGCGGGGGGTGTA
>4091-5
TAGTCGGGTTGATTCTCCCTCAAACGGGGTATGACGCAGCGTATA
>4092-5
TACACAGCTTGATCCTTAAAAGTAGTGGT
>4093-5
TCAAGGTACCATCGTGCGTTCGAAGTCAGTTTGTTTTGGCGTTTA
>4094-5
GTGTGGCGAGATTAAATAGGATGCGGGACTTTCGGAGGAGCCTCT
>4095-5
GCTTTAAGGGTTCACTAGATGACTTATACGAAGACAGTAACGCGA
>4096-5
TCCAGGACGAGTGGAGAGTTCGGAAATTAAAGAGCGGCCACCTGC
>4097-5
GTGGGTGCCAAAGAAGGGGCGAGATTGAGTTAACCGCCGGGGCTG
>4098-5
TCGGGGTCTTTTCGTGTGAGCTGTAGGTATGGTTTAGGAGTGGGC
>4099-5
CAAGTAACGGGGATGTCTGGAGGTATGGAGCGCGGTGGCGGGGGG
>4100-5
AAAGGGTGCAGAAGGACTGGGGTGGTCTCTATATGGGGGAGTATT
>4101-5
ACACACACGGAGACGTGGGTCTGATTTTAGGGGGAAGGAGAGCAA
>4102-5
TTGGGGGCGGGGCCCTTGCCGGGTGGCGTAGGGTAGTGGTAAGCT
>4103-5
TATGCCTTGGGCTGAAGCCCTACGGAGCAATCGCTCCCTA
>4104-5
ACGCCAAAACCTGCTGATCTCCGAATAATCGCTGCTCGCAGCTGT
>4105-5
GCTTGACAGTCTGTCAATTATATCGCTGTGGAAGTGCTTCGCCTA
>4106-5
GGACAGTCGTGTAAACTGCAGGTATCCATTAGCATAGCGATGTGG
>4107-5
TCAAGTTAGGGAGGCATTTGTTGGTGAGGACTTCACCCTATTGGA
>4108-5
AATGGCCTTGGGTTGATACAAGCGCAATGTGGACGGATGTCCCTG
>4109-5
CTTAGCCACCCTGGTGGATAGCAAAATGGAGGAGAACGACAGAGG
>4110-5
TACATATATTATGGGACGGATCGGAATGCTAGGTAAGTTTCGCAT
>4111-5
GAAGAATCCCGTTAACAGGGTGAATACATCATGGGTGTTGGATTA
>4112-5
ACTTAACGTTTTTCGTAGGGGAAGTGGGGGTTGAAGCAGTCGAAA
>4113-5
AGAACTATCGATAGAGGCTCTTTTGAGAGCCTCGAATAGTCGGTG
>4114-5
GCGCAATTGTTCATATCCTCCTCTAGGGAAATCGCGCTATTAGGA
>4115-5
GCTGGATATTAGTGTCGTTCTGTTAAAAGGTAGATGATGGTGAGA
>4116-5
AAATACAAACCCTTGGCAAAATGTAGATTTCGTTGCGCGATGCGA
>4117-5
GGCACTGTTAAAGCGGAATCATGCTGTGGTCGGAGTTTCGGGCAC
>4118-5
TCATGGGACAGGGTGTGGGGGGTTTCGCACGGTGCAGTTTATTGC
>4119-5
CAAAGAAGGCCGGCCTTACTTTGAACGCGCGTGAGTTCTGAATCT
>4120-5
GCTTCTAACTGCTTGCGTCGTTGGGTGTATACTTATCCTTGAACG
>4121-5
CCTTGTGAGCCGGACAGGGGGGTTGGAGAGGATCGATGCATCCCG
>4122-5
ACCAAGTCTTGGGTTGGCCGGCAAAATATACGATTATTATGTTCT
>4123-5
GTGAGTGTGGTCGCGCAAAACCTGAGCAACAAGCGTATATCGGGC
>4124-5
AATATACTTGGGGTTAGGGCTGGCTTTGCCAGTGGGGGTATGAGT
>4125-5
GGCAGTCTGGAGTCAAGAGGTGCGTGGGAACAGAGGAGTCATGGA
>4126-5
GTATGCGGGTCACATGGCTCGAGATAAGCGGGGGAGGAAAAGCAA
>4127-5
ACTACCAAGGCGTTTACAACACCAGCCCTTGCCTAGTGATCCGAG
>4128-5
AACGTTTTAAGTGCGCATGGATGATTTACCATAT
>4129-5
TGCAGCGTGCTTCGAGAGCCCGGGGAGGAGGGTGGAGGGGGTGTT
>4130-5
AGCCGTGTGATAATTGAAAACGCAGCAGCTGAGCGGGTAAAGTTG
>4131-5
CGCCTGTTGCGTGTGGAGTGTGGGAAGCGGGGCAATCGCAGGGAG
>4132-5
AACTCCAAATAGTTCCGCCACGATCAATCAGCCCTATCCTCTGCC
>4133-5
GAATGATCAAGAGCAGGGCGTAGGAATGGTTTAGGCTAGAAAGTA
>4134-5
TCGTACCATCATTTTCGTATGGGCCTAACTTTAGAGAAGCAGAGT
>4135-5
CACGGGAGGTCAAAGATGCCATTGAAACAAGTACGGGTTGGAGGC
>4136-5
AGCAACGTTGTCGATTACCTCGGTTTGTCGTTCGTCGAACGCCCA
>4137-5
CAGGCACGTACTTCCATGTACGGGCTAAGGGCCTAGTGGGTGCTA
>4138-5
TAGGGGGGGCGTGAGATTCGGTTAGTGTTTCGTGGACTCGTATAA
>4139-5
AGGTGGGTGGGAATTGCTCCAGAAAAAAAGGGTTGGAGGGTGGTT
>4140-5
AATATAATCAAAGACTATGTCCGAT
>4141-5
CATAAGGGAAGGGGGTAGAGTATTTTATAGGTACGGTTGTGCTGT
>4142-5
GGCGTGGTACGGTAACCGTGCAGCGGGGCTGATGGATGCGGACGC
>4143-5
TGACCCTGTAGGGGGGATATGAACCGAATTAACGAGAGA
>4144-5
AAAAGTAGAGAATGTTCGCACTAGAA
>4145-5
GCGTATGGATCGGATTCGTGTCGGTTTCCGTATTTTTTCAGTAGA
>4146-5
CGAGTCGAGGGGTGCTTTTGTGTAGGAATACAAGGGGGCGGTTGT
>4147-5
AGGTGGGGAGTGAAGTAGCCAAGTGGGGAGGATTTTGGGGGCTGG
>4148-5
ATATCTACGGTAGCATATGTAAAAGTAGGCGCAACGGAGTGGGAA
>4149-5
TCACAGCCGAGGGTAACACCTCTAACCCACTTCTTCACTCCGGAA
>4150-5
GGCGGGGGCCACACTCCTACCGTAT
>4151-5
CTCGTGTGATGGCGCTGGTACGACTGGGCAAAATTCGAGGTCGGT
>4152-5
AAGTTACTAGGGATTAAATCCACTGTGCTCGGTCTTATTTACTGA
>4153-5
CATGGGCGAACTAGCGGGTTAGGACTGATGGTGGCACTTTGCTTG
>4154-5
AACTCAGGAAACACGCAGGGGCGCTAGGCTGGAACGGTCGT
>4155-5
ATGGGCGAAGCCATCAGGTATATTCGAAGTGTGTTGCCTGAGAGC
>4156-5
AGACCTGCGGACAACAAGGGTGGATAAGCTGGTCCTAGAAGGGAA
>4157-5
ACGGTAAGTGTCGCTCGTTTTCTCTAAAAATATTAATGCAGTGTA
>4158-5
CCATCGAAGATCATATCATATCACCTTCGGGAGACCACTGAAGTG
>4159-5
TACACTTCAGTGATGGGCTAAAGGAGGGGTTCAATT
>4160-5
CCATTAACCTTTACTATGTTTCTCACAGGGATATCCGAGTCTGTT
>4161-5
ACAAGTATAAAAATGACAGCGGTCGAACAACTATGTCTCGCATAG
>4162-5
AGGGATAGGCGATGGTTTTCCATCGTCGGACCGCTGGCGATGTGC
>4163-5
ATCGGAGGATGGAAAGTAGTGATGTCGTTCATGCGTTGGCAGGTT
>4164-5
TCCCTTAAAACACAACGAATGGAGGCATGAGTGATCCGATTTTCC
>4165-5
CTTTACGGGGCGTAAGCAACATCAGCGAATTGTAACTGTTACTGG
>4166-5
GTACGCTGAAAAAGTGTAATGCAACGGCCGCATGTTGATGCTGTA
>4167-5
TAACGACACTGACACAGAAGTAGGGTAATAGTAGGCAACACGATA
>4168-5
CGCTATCCCGGTCAATACCGGGGTGTATTCAGGGACAAGACGCCG
>4169-5
GTACGATGCTTCTAGCAGCAAATGTTGCGGTAAGGAATATGTGCA
>4170-5
GCTCTCAGCAATAGGAACATATGGGCCTGTTGGTGGAGTGCATAA
>4171-5
GGGGGGCTAAGCAACGATACTCCCTATCATAGCAGCGCCTACGGT
>4172-5
CGGATGAGAAAAACGGGGAACATAGTAGAGAGCGTAGGTATGGTG
>4173-5
AGGTCAGAATTTCCGTATACCCGACTTTGATGATGCTCATTAAAA
>4174-5
GATCATGGAATTGCACAAGGCTAGCGCGGTCGAAGGAACTGTGGT
>4175-5
GCGGGAAGTGGGATTTGCGCGAGTGAAGACACAGTGTGGTTACTG
>4176-5
GCTCAGAAGGCTTCATTTGCGAAGGCGCTTTTGCTTTTCCCGACT
>4177-5
TAGCAGGTCGGTTGTTACTTCAACTCGAGTTACCCGTAGCGTTTG
>4178-5
TTAGGTACCCCTCGAAGACTGTACGAGGAGCTATTCTGGGGGACT
>4179-5
ATTGTATGTTGTGTTGTGGTGCAATGGGATATGTTGGGATAAGGT
>4180-5
TCCGGTAATGTCAGTGTACGAGCGGTACATATTCCAATTATGAGG
>4181-5
TACGGAGCGCAGGAGGCTTGTGTTGGCAAACAGGGGAGAA
>4182-5
TTAAGCATCGGTGAGACGATGAGTGAGGGCGGGGAAGAGGATAGG
>4183-5
GTCTATGTTCTGTGAATGAATATGGGGATGGAAAGACAAGCGTAT
>4184-5
ATTGCAATCGAACAAATCGTACAACCAAATGC
>4185-5
ACAATAAAGGAAGGGCCATCACGTGCAACGCTCCTGGCGGTATTG
>4186-5
TATTAGTAGGCACGCGAACATTCGGTATCGGCATTAGACCAGGTT
>4187-5
TTCCGCTATGAAAATAGTCGGCTTTGCTCACGCACGTAGCATACG
>4188-5
CATGACAGAGCCAAGAGCTCTGGGGAAGACTTGTGGTG
>4189-5
CTATCGATGTGTGTTGCGTGGTGAGGTTATATGGGCAGAGTTGGT
>4190-5
AGACGCCATGTATTGGCAAGAAAGTGATCAGCGATATCAATCACC
>4191-5
GTGACATGTAAGTACTAGACGCCGAATGAGTGGGATGGGGCGTTA
>4192-5
TCACCGAAGGTCCCATCTTCTGCTGACTCCAAGCATAGCTAAGAC
>4193-5
ACTGTGACTGCGAAGAAACGTCGTAGCTCAATTGAGGTTTATGGT
>4194-5
AGGCGTTTACGTCATTGCTACAGGAGTGGGTTTTCAAGTGTCCAA
>4195-5
GGGGATGCTTCGGTCCAGTGGCCAGGGCGGGGGCGCCTAAGATTG
>4196-5
GATTCGGGCTGTGCGAATTATGTGGACGGTGCGCCGGGTTGTCTC
>4197-5
GATACGGATATTAAGGTCAATGCGTCCTTCTTCCACGTTAAGCAG
>4198-5
GCACCAATGATGTGGAATTCAGTTCATTGCGAGGGTGACCGATAA
>4199-5
CAGAATATCCAGGGGGGGTTCGAAAGACGCGGCAGTAGGTGAGAG
>4200-5
GGTGAAGGGAAGGTAAGGGTGGGTTCATGCAGTTTAGGATGCTAC
>4201-5
CGCGGATTCCGTGAAACCAGCTTGCGGTGTACCTTTTAGAGACCC
>4202-5
TCTGAGGGTGCGTAAGAGTTTATTTGTGCCAGGCCTCGTACTTTG
>4203-5
GCGAAAAGGTGCTGGGGGGAAGATACTCTTGGGCTGTTTATCGAG
>4204-5
AGGGGAGTTGGAAGGGGCTTGTCACGCTACCGAGTGGGCTCCGGG
>4205-5
CTGGATCTTCTAAGTGTCCTGTTTTGTTTGTTAGTTTATTTAAGG
>4206-5
GGAGAGCCTCCAGATCAAGAGGGTGCAGTTCTGGTCGGTCGTACA
>4207-5
GGCCCGTTAACTAGGCTTAGCCACAAAGGGAGTTGTCATGTATAA
>4208-5
TGTGAAGCAGGGTTTAATCCTCAGGTCGGCCTAAATAGGGGGTCT
>4209-5
GGAGCAGTACCTGTATCCGGGGAGATTGCGGGGGAATCACGTACA
>4210-5
TGCAAGGTTGTAATACGGTTAATGTCCTGG
>4211-5
TTGGGTGGGAGATATCCACCGAAGCCTACTCATGAGTAGGCGTAT
>4212-5
CTTAAGGGAAGCCCAGGGTACATCAATAAGTGGCCTATCAGGAGC
>4213-5
TTCAGGTTGGGAAATTCAAGGGCAAACGCGTGGGTGGAGGTGCCT
>4214-5
TTGGTCGGATTGCAGCGGAGACCGCC
>4215-5
TGAGGGGATCTCAGTACCGACGCACCGTTCATGTACACGGCATTC
>4216-5
GGTCTATCCTTAACCGCGGTAAATGCATAACCTGTATTGGCTGCC
>4217-5
ACCAAAAGAGATCTAGCTGTGGAGGTATTGGGTGTGATT
>4218-5
TGTGTGTAAATCTCTAAGTCGATGTGCTCTATGTTAAGTGGCCGA
>4219-5
TCTGCTGGAAATGTAGAATTTGGGCTGTATCAAATG
>4220-5
CAAGTGTGATAGCTATAGCTGGACCATTATTTAGATTTCGTTGCT
>4221-5
GACGTCAGCGGACGACGGCGGTCTAGAACGAGGGGGGAGATACTA
>4222-5
AAGGAGGTGGGAAGAGATAGAGAGTGCAGTTGGCACGAGTTTTGG
>4223-5
GATTCCCCAGAAAAACGCGCGGGGCGAATACGGTCGGTGTTGGAT
>4224-5
ATAGGGTAAGTACACCGGGGCAGCAGGATATCGTCGTCTAACTCG
>4225-5
TTAACTTGGGACCTCTTTGCTGACCACTATGTCCCATCATCTATG
>4226-5
TCCTAACGGAAGCGTATTACTAATCAGATGTTGGGTGGGTACTTA
>4227-5
CATAGATCGGGTAGTGCGTGGAGCTGCTGTGGAGTCCGTAGTTAA
>4228-5
GATCGCCTATCGAAAAGGCACAGGAGTGCACTATGAGCGAGCCCC
>4229-5
CGAAGCCACTCATGGGTTAAGAAGCCAAGACAGAACAGGGAGGAG
>4230-5
GTAGCATGTTAAGGGCCACAGCCAAGTGGCGTGAGTGACTGCGTG
>4231-5
TATAAAGCATGTCTGATATATTCGGCTAATTGTAAGGAGTTTGTG
>4232-5
GGACGGCAGCGGAAAAAGGTTTGCAGGTGCAAAAACTGCGTGTCT
>4233-5
GCAGGGCCCTGAAGGAAGATCAGGACTACCGGGAAGGCGCAATTG
>4234-5
CTAGGAGCTACTAGGCCGATGCTGGAACAGGGGCAGGCATAGCCA
>4235-5
ACTAATTTGAGTGTCCGTAATGACGAACGGCTGGGATGAGCTGGA
>4236-5
ACGAAAGGGGTGATGGTACTGGAGAAATAGCACAATGGTTCAAGG
>4237-5
GCGTAGTACTGTCAAGCTGGAATCGGGGCGCATCAACAAGTGATG
>4238-5
AGAAAAAGGCGGTTGTAACGCCTCTAAGGGGAGTCAGGCGTGGGA
>4239-5
TACGGAAGGCAGCTTTGTCCTACTCTATTGCCTGCGGAGGAACTG
>4240-5
ACCATTGCTTGCTCAATGGGGCATCGTTAAGGAATTAAAAGCCGA
>4241-5
CACTAAGGTTTATCTGGTGCGCCAATGTGGGTGGGGGTTGTTTTT
>4242-5
ACCTCTGAGCAAGATGTTAGAGCTTCTTTATAGTCTGGTGGCGAC
>4243-5
TTGAGTTGGTGGTTCCGAGTAGAGGGTGAAGGGTGGGTTGTTGTG
>4244-5
AACTCTGGATAGAGCCAAAGGTGAGAAATTATGGGACGGTACAAT
>4245-5
AAAAGGAAAGGCGTCACCGACCTTAACTTTATATGGGTATTTGCG
>4246-5
CAACGAACGGCAAACCATTTCGGTGAGGAAAGGGACAGAAAGGTA
>4247-5
CGGGGTGCTGGGTAACGAACCGAACACGTAGCGCTTGGCGTGGAG
>4248-5
AAGGTGCGCGGGACGGGGCTCAGGCGAGGCTGAATTTCCAGGATC
>4249-5
CCCAATAAGGACGGAGCTTGCAGAGACCCAGAAAGTTGAGGAGTA
>4250-5
GCCCCTCGAGTGTGGGTGCGTAGCCAGTCATCGTACCAGGGTCTG
>4251-5
ATGTGCGTATGCAGACGCAGGCGCAACAACTATCACAATAGATGA
>4252-5
CGAGATCCTATTATGGACGAGCCGATGAGCGCAGTTTTAAGGATA
>4253-5
CGTCACGATAAGGTTCGGCCGTAAAGCGGGGTATGGAGTGTTTGA
>4254-5
TTAGGTTAGGGGAGGGTTTATATCAAAATGCTAGGTAAGGTGATA
>4255-5
ACGGGTAGAAATTGGCGGTGACAAACCGCCGCGGAGTAACTCTCT
>4256-5
TCATAACTATCTTTGATGGTCACTCCTACCTTTATGAGAAAAGTG
>4257-5
GACGCCGGTCAATTCGCTGTCCAGCATTAGCGCCCCCGTACTATT
>4258-5
CTTAGGAGGAGGTTGACAAATGGGAGGTACATCGAACTAACCAAG
>4259-5
TCATGCAAATTGGCCTCGAAGATGTCGGGAGTGCTGCCGGGTAAT
>4260-5
AGTGGTAACCTATTCAGTTTTGTTGGGA
>4261-5
GCGTTTAGAGTATAGAGGGTCGTAGAGTGTTTTAAGGAGTACAAG
>4262-5
AGCAAAACATTGACCAATGTGGGGATCAAAGCAGGCGTTCGCGAG
>4263-5
GGACGCGAAACACTCTGACGCGTGGGACGAGTTAGCCCTGTGTGC
>4264-5
CCTGGCTTGCTCCTCCATCGTATGTGTATAACGCTGGCAGCATTT
>4265-5
TGTAAGTGCCGTGGATGACGTCAACCTAAATCTCCATGGTCATAA
>4266-5
AGGGATGGAATAAAGCCAGGGTAACACTACAAAACAACACATGGG
>4267-5
GTCTTTAGGCGTCAACGGCTTTAAAGATACGAGTAATGTGCTGCT
>4268-5
ATACCTCGGGTTCTAGTGTAACGAATTGAACTTCAAAGGCGCCAT
>4269-5
TGGAAGCAATAGTTTGGGTTGTGTACATGGTAGGATGCGTGGGTA
>4270-5
GAATGTGGCAGTAGAATAGGTTACATAGGGGGGAAGAGCAGGCTA
>4271-5
ATGCGGTAGATAGAGTTAGCTAACGCTGTCCTTCCTCGAGCTAGT
>4272-5
AAAAGCGATTGCCATATATTGAGGGGATGCAAAGTCTTGCTGTGC
>4273-5
AATCGGACACGCGGACGTCTGGCAATTGGAATGTCTAGAGAATAG
>4274-5
TAGGGGAGTCAGTTTGTTGGTTGCAAGACATGTCGTCTGCAACGC
>4275-5
GGGAAATGAAGACATGGGGGGCAACTTCGAGGGATTTCGCGTTTG
>4276-5
ACAAGGACCCGGTTCGTCCCACGCCTTGAGTGATGATGCTTGCTT
>4277-5
CGGGTATTTCAAGTCAGTAATACGGGACATTGTGGGGGAGGCGGA
>4278-5
TTTGAGGTTAATCAGAAGGGCCATTCGCGGAAGCATATGGGGCAT
>4279-5
GGGCCTATGTGCCATGGGTTGACAGAGCAATAAATCGCGAAAATC
>4280-5
TTTTAGTATTGGGGATGAAGGAGCAGGTGGTGGTTGGGAGATTAG
>4281-5
GGAAGAGGGTACCTCGTCGGGCTCCGCATACCCGGGTGTTG
>4282-5
GGAGTTCATTCTGGGCTGTACAGAAAAGTACGGCTCTTTAGGATG
>4283-5
AGAGGGTTGGTGGGATCAAATATGCGGGAGGGGATTAGTGGGGGT
>4284-5
CCAAATAGGGACACAGATCTGGCAAGGGACGTTTTTTGGGATACC
>4285-5
TGCTCCAAAGAAGTGATGGTCACATAGGAGGATTCACTCCTATGG
>4286-5
GAGTACAAGCCTGAGGAAAGGTATGACGTTCGGTGGCCGCGTGCG
>4287-5
TTTTGGCAGAACTGCCATAAGGTCCCTATGCTCCTGCTACTTAGC
>4288-5
TTTAGCTTAACATATCAGTGGTATACCGCTGAAGGCGTTTGGTTG
>4289-5
GGTAGTGGACGGGCAAAAAACAGGGGAGAGGAAACTAGTGAAGGG
>4290-5
ACTAAACCGCAGCAAGGGCGGGCTAAGATCGCAACTATACTTTAA
>4291-5
GTGGGTGAGGGGTCATGATGATACGCCTGATGAACAGCAATCAAG
>4292-5
AGGGGCTTATGAGTTGAGAAGTGTGTGGTAATGGCAATTGCCGCT
>4293-5
ATAATAAGGGGAATGGGTTTGCCAGCGCTGCTAAGCGCCCTACTG
>4294-5
AGGGCAGGCGGTGATAAGGTGGGGGCGCCTATGTGGGGAAAAACT
>4295-5
TGTAGAACGGGGACCAACCAGATGCCTTA
>4296-5
AGTGATTCTGTGGACGAGGGCCTCCATAGGAGGTTATGTGTCCAC
>4297-5
GCACGACAGTAGCTGTGCAGCTACGGAACGCCAAGCTTTATTTTA
>4298-5
AGAGTATAGGTGACTATGTATCCTGAATCCAGTAGTTACTGGACC
>4299-5
GTCATAGTAGATCGCAGGCGTTGTATTGTGTGTTCTAATTTTTTG
>4300-5
CAATTGCATAGCGACAAGACGGGGAAATCAACCAATGGTGGGTAA
>4301-5
AGGTTGACAGGGGTGCAGTTCATAGTGCGCTATACGCGCCATGCT
>4302-5
CGTCTAGCCGGAATAAGCGATCCCCGACTCGCGCGTTAATGCAAT
>4303-5
AGAGACAGGACGCCGATCCGTTTGCTTCTAAGGGCTCTTGTCAAC
>4304-5
AATGGGTTCCCGCTAAGTAGGTTAATGGTGTGCCATGTATCGAAT
>4305-5
GGGGAACAGATGTCAAGCCCATCTCATATATATTTTCTATCTCGT
>4306-5
GTGTGGATCGGGGATCTTGGGGGATGCTTGTAGTTGTTAGTA
>4307-5
AAAGGATGAACTACCGGGTTACTGCTTATCGGGGTGTTTGGGCGG
>4308-5
AGGCGAGTAACAAGCCTCGCATAGGGAGAGGGGAGAATGGTTAGC
>4309-5
AATGGGATACAATCAGATGCGGAGATGCTGGGAGTTAAGAGGATT
>4310-5
AGATAGACCCCTCGTATAGTGAGTAGTTTGGGTCTTGCGTCGGGG
>4311-5
AAATGATGGACCAATAACAGAGTGGGAACGTAGTTAACTTCCGGA
>4312-5
ATGATACAACCATGGTAGCGACTATGGTGTGGGGCGATTTAGTGA
>4313-5
AACATACGTATGGTCTTTAGTAACTGCTTCCCTCGTGCATTTAGC
>4314-5
CCCTCTCTGAGAATTTGATCTATTTAAAGGTGAGTTTTCGTGTAG
>4315-5
ACGTCAGTCCTTAACTTGAAGGGGGGTATTAGAGACTGATTATCG
>4316-5
TCATAGTTACACTCTAGAGAGAGCGCGGAGACCTCTTGTCTGACA
>4317-5
GCAAGGAGCTATAACGAGGGAGCCTTGGATGTGTGTACATTGTTA
>4318-5
AGACAAGAGGCGGCATATCTAAGGCGTGACACGGGGGTATAAAAC
>4319-5
CAGCGATAGGCTCGCGACAACTATTGCAGCGCTCCGTGTAAGTTA
>4320-5
CGTTACTGTAGAGCGCCGGGTTGGGTCGTGGGGATTGCTCATGGC
>4321-5
TCGGGTGCGAAGATGGCTTTGCCTACGGCGT
>4322-5
AACGCACTCTATTTCACCCGCTATGTCACGTCGTATCCGATTGCC
>4323-5
AATTGAAGAGAGGGGCGACTAAAACAGTCATTTTACGTGGTCTAC
>4324-5
TCGGTATTAGATGATCCAATCGCGAGAGCGATGGAAGGGGCGTGG
>4325-5
TATGTGTAGTGCGGGGAGGGGCATAAGAGGTAAAGT
>4326-5
CGGGGATAACGTGCCACACACTGCGGTCGTGGGGAGCATAGAGAT
>4327-5
ACGGCTACATGTAGATTAAGTCAAGACTAAGACGGTTGCAGAGGT
>4328-5
TAGCGAACGGGGGGAAGGGCGCTCTGGGGGAATACTAGAGGTAGC
>4329-5
GACATCTCGTAGGTAAACCTAACAACATCGCATGGTTTTCAGTTT
>4330-5
TCTCCCCTAGACGATGCTACCCGCCTGGCATATCGCGCTGCGTGC
>4331-5
AGCCGCTGGGGAAGGGGATACTTCCTAGAGGAGGGGTCGCGTTAG
>4332-5
ATAAATCCAGTAAAGGCTTTAGTTGCTGATTCTAATTTGGAAAGA
>4333-5
AGCAGGTGGACGTGGACATCAGTGCCGGCCCTGCCGTAACCTAGG
>4334-5
AAGCTACAAACTGGTGGAAGGGATCTGTCGGGGATTTGATAGATG
>4335-5
GGGGGGTAGAAGGGAAACAACTTACAACGAAAAGCTGTGGACTAT
>4336-5
ACGTAGTACTTGTGAAATGAGATCAGGAGGAAACGTGGGCTGGTT
>4337-5
GGCGCAGGGACGGCGGGAGGTGGAACGGATTGGTATTACGAGGGG
>4338-5
AAACAACATCCCTAGTTGCCAAATCACAATACTTTGA
>4339-5
GGGTCACGTGATAGATGGGGTGGTAAGCAATCGGGACTCAGCGCC
>4340-5
CTTGTGGTGCTTACACTGCAAAACTTCTGTTGACTCGCTA
>4341-5
CCCCGGTAGGAGGGAGGTTGGGAAGGTAAAAGGACGG
>4342-5
CTAGTTCTCTCTCAGAGGCGACGGTAATGCACAGTGACGGACGCG
>4343-5
TAATCGGAGGGGGAATGTGAAGAGTAATTCACTGGTCTTACTTTG
>4344-5
GATCCAAGGCAGTTGGGAGGCGGTTCAGGTACTCGCAGGCCGAGG
>4345-5
TAGGATCAGACTAGGGCGCGGGCTAGGTAGGTTTACTCGTGATAA
>4346-5
GTGTTGAATTACGGTCTTGCTGAGTTCTCGCAGGCGGTCAAGGGA
>4347-5
AGTTCGTCTGTATGTAAGTGCAAAAAGGCGGCGTGTGGGTGGATT
>4348-5
GTGGGTAGACAAATCTTAGGAGGCGGTTTGCTGGGACGGCGTTGT
>4349-5
AATCGTAATACCAGACCTCCGTTGCTAGC
>4350-5
GTTCAAGAGGCATAATAACAGTGTTATTCCTAGGGGGCATAGTTG
>4351-5
AACTCCGAGTAACGGGGTTTGAACCCCGTTGATGCTTACGTGCTT
>4352-5
GCTCGGGACGGTCACAACCTTCCGAAACAAGCGGAGTGGAAAGGG
>4353-5
ATGAGGCACGAATAGTAGAGGTGTCAGGGGAGCTTGTAGGTGAGA
>4354-5
GAGCACCATCGTCGAGAGAAAGGAGTCGAGGTAGAGCGTAGGTAA
>4355-5
AGAGTAAATGGTGCGTCTGAATTCGCGGTAGGCCGACAGGTGCCA
>4356-5
CCAGGATGGTCCGGTACACAGGGGGGTTTACATATTAAGCATAGC
>4357-5
AAGTAGGTCAAAAGATATGGGAAAAACGACCGTTGCCTATGGATG
>4358-5
AAGAATAGGTCTCAGCAGGGCCTAGTGGGACGACGGGGCTAGGGT
>4359-5
AACAGTATGTCAAGATGGCAGGCGGGTTACTTTTCGAAAAAAGAT
>4360-5
GTCGGATGATAAATTACCGTTGATTTTGTTGGGGCATAGACTGGG
>4361-5
ACGGGTACATAGTATTTAAATACCAAATTATGCCTCTCCAGGTGA
>4362-5
CAGTGAGGAGGGGTCGGACGCCGCCTAGGTCATCGAGAATTGGTT
>4363-5
TACGAAACAGTCGGTTTGCGATCGTTAGGATCTTTTTGTCGGTGT
>4364-5
GGATCGCACCGTGGACAGCTCGAAACCCGGGGACCACAGAGATGA
>4365-5
CGGTCAGATAGCATAAGCGGTGCTGTGGGGGATGGATGGAGTAGC
>4366-5
CTGTGTTGTGTCCGGGAGCACAGGATGATTATTTACCACTTAAGT
>4367-5
ATTAACGGGATTTTACGTGGTGGTGCACCATTAGGTGGGGGTGCT
>4368-5
ACCCGGGCAAGGGGTGCAAGACCTCGTCGGAGAAGCGCGGTGCGG
>4369-5
TGCACTCGTAAATAGCTGTAAAGCCGATATCCTGTTATGATTAGG
>4370-5
TCTTTCGCATTACACCTGGAATCATATGGTGGGTCATATATGGTG
>4371-5
TGGGGGTGAAGGAAGCGGATCATTGTGACCAAATTTCGCCTGTCT
>4372-5
AAGATAAGCTGGTAGAGTGCGAGTTGTGCAGTTCAAATTGTCTCG
>4373-5
GTATCTGGGGAGCGGGGAGCGCTTGGGGGTGGTCGTAGCAGGTGA
>4374-5
TCTTGCAAGTGCCTCGAACGGAGGACATGTCTGTCCTTAACTCCA
>4375-5
GATGCACGACGTCAACCGCTAGTGGACAGAAACTATTTGCATCTG
>4376-5
CATCTCGGATTACGCGCCTAGCGTTGACTTGGTCGTATGACGTTA
>4377-5
GGACCAACGCAGCTTCTTCTCGATAATGGCGGACATCCGAATACA
>4378-5
AGACGCATTGCGCGATGAAACGAGTGGCACGAGCAGGGGTAGTTC
>4379-5
ACACTGAAATGTAGACTACTAGGCTAGGGCTGAGGCGAAGTATTT
>4380-5
GCTGTAACTGGAAGTATGGATGGCCGTGTGAGGCATACTAACTCG
>4381-5
GCGCAATTTGGGGTTCCGGCCGCAGGGTATGGCGTAGGGGGCTGC
>4382-5
AACAACCTGGGAGAGCTACTCTTAGGTAGCAGATCCGTG
>4383-5
GACGACTTGGGTTTCACTGGAAGGCCCCAGCATAGCATTGGGGTG
>4384-5
GCTAGCATGGATGAGGTGCGGTTAGGGCTGAGTCTTTTTTCATCA
>4385-5
TAAGTCACAGGGGGGTTGTATGTAATTCGTGGGGAAAACGATCTG
>4386-5
TAAAGTGTACCGGGGGTACTACACGGAACACGCGACCGATATATG
>4387-5
GCTGTGCTAGGCACCCCGCCTCAACTCGTAGAATTATGCGCCTTA
>4388-5
TTAATATTTCTGGGGTTGTCGGTATGCTGTTGGGTGCCGGAAGAG
>4389-5
CCAAACAACGTAGCCGAGTAACGCATGGGGGATGTAATAGGGACA
>4390-5
TCCCGTGACGGTAGAGGTAGCATGTACGGTATCTTAGATGGCGAG
>4391-5
CGGAAGGGCTTTTAAGTGGAAGCGAGGGGGAGGGGATTGGGTACG
>4392-5
GGTGGATGTGAACGCTGTGATTATCTCCCGTTTCTTCGTAGACCC
>4393-5
TGCATACTGAGGCTACTCGTAGATCTGTGCAGGTTGTACAGAAGC
>4394-5
TGCTCGTGTTATTCGGAGGTTACATTCATGTTTCTCGGTGGCTTC
>4395-5
TCCTCTGCCCTAGAACCTTTGTCTGACACCGCGTGATTGCCGCCG
>4396-5
ACGGGCGACTCGATGGTTGGCATAAGCCATAGCTTCAGGTCACGC
>4397-5
GGCGTAATGGGGGGTAGCATTGGAGGACCGAGAAGCGTAACGACT
>4398-5
GAAGACGTCTACAAGGCGGTGGGGGTGGGTATATTTTACTGCTAG
>4399-5
AGACAAGCCTGCGTGTTAGAGTATGTGCTCTTGGGCACGTTTGGA
>4400-5
GGATAAAATACGTATATGGCGTATTGTCTGCGCT
>4401-5
TGTTCGCGAGTGGCCGACCCACCGTCAATCATTCGTCTGGTGTAG
>4402-5
TCAAGAAAAGGTCATCACTCAGATGACGGAAATTCTTGGGTATAC
>4403-5
CCTCGGCAGGCTACGGGGGCGACTGCGGTTCAGTGAGAAGCTATC
>4404-5
GTAAAGCGACGTTAGGTTGGGAGGGCGGACGCGCGGCGTGGACCC
>4405-5
AGACAGGGGGGGCTCAACAGAGCCACCGGATTGGGTGGCCGTATT
>4406-5
TAGGTAGGAGAATCATGTGACAAAAGTAATCTGGAAATACGAGCC
>4407-5
TGAGCCTCTTGCAGCCCTTAGGTCCTGCGTTGAAATGGTATGCCC
>4408-5
GGGGACGAAACTAGGTCTAACCAGCGGGCCTGTTTGTCAGTCAGT
>4409-5
AAATTATGCGTATTCGGGGCGTATGGGCCAGAAAATAGGCTGGGA
>4410-5
CTGAAGTCGCGCTCGTTCGGGATTCTGAGCCCATCCGGCGAGAGG
>4411-5
ACTCAGGCTCGCACGTATGATAATACAAAGTGACACACCCACCCC
>4412-5
GAGGTGCACTCGTGGTTAGGTCGAATTCGTGGTGCCCGTTAAATT
>4413-5
GCACGTATCGGTTTGAAGGCAAATGTCTTCTGTTGATTAGCGGGT
>4414-5
CATGTGCAAGGAAACGAGAGGATGAGGGGGGAGGTAGTGGTGGTA
>4415-5
GAGAAGATAAGCAGCAAATTGCTAGAATTGGCCACGTATGATAAC
>4416-5
TAAGTTTGGGGTCTCTAGGGAATACGCAAATGTAGCGAGGACTGG
>4417-5
AACCGTAGGGCAAGGAACAAACACGGAAGAAATAGGTTTAGGATA
>4418-5
GCAGGATAATTGGAAAGAAGCGAGTGTTGAAGAGCTCGGGCCATTGGGA
>4419-5
AGGGGTGACAGGCGGAGGGGGGGTGTTGCGTGGAGGAAC
>4420-5
TTTAAGTTGAGTAACATTGAAAGACAGGGAAAGTGCGGTGAACAT
>4421-5
GTTGGGGGCCTACTTGGCCTCACTACTCGCGGCAGTTGGGTGTGC
>4422-5
GGTGAGGGGCTGCAAACTTAATTTTAGTACATGTACTTGCCGCAC
>4423-5
TGCATGAATGAGAGTGTCTTGTAGCTGCCTGTTGGAATTAAGTCT
>4424-5
GCCAGCGGATTCATCAAGCCAGGGAGGTTGGGGCAACCGGACTGA
>4425-5
TAGTACAGACAAAGGCGAACATGCGCCGTCAGAAGGGGCTGCAGA
>4426-5
TTTGGGGGATAGTCGTGTATCCGAGCTGGGGTGGCGAGAGGAGTG
>4427-5
CTATCTCAACCGGACTGTTCGCGAGTGAAGCTACCAAGGCCTCGA
>4428-5
AGTGCGATTCAATGAACTCGGGAGCAAGTACCGGGCGATCGGTTG
>4429-5
CCAAGGGTACCATGATGGACTCGTCGTATTTTTGCTATACTCCAC
>4430-5
CCATACGAATTGTTGGGGGTGGTTAGGAATCTAGGGCGAGTTTCA
>4431-5
GTGCAGCGTGAAATAAGCCAAGGTCGCGATACCCCACTGGGAGGG
>4432-5
GCCTACGTGAATAGTTGAGAACTCGTGTTTTGGTAGAGCTCTGTA
>4433-5
GTGGTGGTATCGTGGGTGGTAATGACTCTGATTGTATAGTGTCTT
>4434-5
CGCGGTTTAGCATTACGCGGGACGGGGGGGTGGCTAGAAGATCGC
>4435-5
TGTGCCAAGAAGTGGGAAACGGGGGATGCAGTAGAGCGTGTAGTT
>4436-5
AGGTGGGAGGATGGATCTTGGTGACAGATAAGTTAGGGGGCGGAA
>4437-5
ACCCTACGATTGCACGTAGCCGTTTAGATGAAGTTCCCTGTTATG
>4438-5
ACGGAGACGGCGGGCCGGTGGTTGTCCGGTGGCTGGGGCCAACAG
>4439-5
ATGGAACGCAGTATTGCAATTGTGCGCAGCTTGTTGCTAGGGTTA
>4440-5
GGTTCCATGGTCTCTTCGCGTGAGAAAAATATCTTGTTATGATGT
>4441-5
GAGTTATCGCCACGGAAATACGGACTAGGCATAGATATTGTGCAA
>4442-5
TGTAGGGGCGGCGTGCCTTGCTAGCGGCATAGCGGGTAGGGGCAG
>4443-5
CCTCAGAGAGCCCTCGGATAACAATTCCATATAGGGC
>4444-5
GGGCAGGTCTGTGATTATCATGCAGATAACTACTATGTAGAGGTA
>4445-5
GGAGCTCATATCTGCAGTATATGAATGGCGGAATTCACTAAGGAC
>4446-5
AGCTAAAGCAGTAAGTATTAGCGTTTGGGTGAACTTGGCTGGAGA
>4447-5
TAGAATGGTGTGAATCCTGGGCATAGGTACGTTGTGGAGCGGAGT
>4448-5
AGGTAATGAACACGGATTGCACAGGCGTATCGTAAGAAGAGGTGG
>4449-5
GTTGGTATGTGATACGTTGTGTGCGAGCAGCAGGATCGATTTAGA
>4450-5
GGTACAGGCTAGTAGGCCGTGCACGAGTGGAAGTTGGGGTCTTAC
>4451-5
CAACATGAAAGACACATTCGCGGGGTCGTCGAGGATCCTGACCAA
>4452-5
CGAAAATGCAGGTCAAATGGCCCTTCGAGCAGCTGTGTTCCTGCT
>4453-5
TGGTTTGGCAGGTACTATTGTTAAATAGACGTCATCATAATGACG
>4454-5
AACACATTAGTGTCAAACTAAATAGACGTTGCCGTGGGCTAATTA
>4455-5
ACTAATCGTAGGATTGCGGTGAGCCGTATTGGCCCATTTACAAGC
>4456-5
TTGGAGACATGAGAGACCTGTTGCCCTACGCCTGCGTGTACCTGG
>4457-5
TATTTGTAGGTAGGTGCTGTTTGCGTTGCGTGCTAGAGATCGATA
>4458-5
CCTGGGTAGGGAAGACCGGCTGGCCCAACAAGTGGATTTGCTAAC
>4459-5
CTGTAGCGGGCCGGGTTGTTTTTCTGGTGGTGATATCGAGAAACG
>4460-5
GACAATCAAAGCGGTACTTCGCGCTTGTGAGTTATGCGATAGTTC
>4461-5
TCGGGAACGCGAGTCTATGGTCCGGGGTGAGATTGGCTATACTCG
>4462-5
CTCGGATGGGGTAGGGAGTTATAGTTTGCCGTCGGTTAGATGAGC
>4463-5
CGTCAGACGCGTAACACGCGAATTGCACAAGGGGGGCGAAAGGGG
>4464-5
CAAGGGAGAACGCGGCTAAAAGAGGGGTGTGGGTAAAACTACGCC
>4465-5
GAGAAGTCGGGGGACTCATAAAAGGGTAGGGGTGGAAACAGTGGA
>4466-5
GAAACAGCAGCGTTCTATCAGGTTACTTTGATCGCGCTACGGTCG
>4467-5
GGAAGCGTGTATTCTCACAGTGGGGGGCTACATCGGGTTCATTGC
>4468-5
TACTCGCATTATTCGAGAAGGTACATGTAAAATCAGCGTATTGAG
>4469-5
TTCGCTTCATGAATGCCCAAGGGTGGTGGTGGGGTCGAGTAGATA
>4470-5
CCTAACCGGAAGTGACGCGTGGTTGGTTAACAGATGGAGGCGGGC
>4471-5
GTCCCAGCTGGAAGGCGCTGATAAGCGTATACTCCATAAA
>4472-5
GGGCGGGATCGCAAATCGGACTTTAGGGCACGAGGCGTGCCAGGT
>4473-5
GTCTTGCTTTTCTCCAAGACTAGAGCAGAAATTTCAGAGCGTGAT
>4474-5
TACTGCTCGGACAGTCAAATTGACCGTAGAGTGTAGAATAGCCTA
>4475-5
CGATGGGTTAATTTGGCGACTGAAACGGAAGGTGCTAGTTGGCTT
>4476-5
TATATTGCCGTCACATTCGCGAGTTACGCATACGCGAGCTCCCAT
>4477-5
GATGAAGTTTTTATTGGAGCAGGAATGTATCACACCCGTATCACA
>4478-5
GAGAGTCTGTAAAGAATTATGAACGCGCAGCCGCGGTATTCGGTG
>4479-5
TGGGTCTGGTTGTACACTGGGCTGATTAGGTACTCTGACGGTAAT
>4480-5
CTGTTGTAAGGTACCGTGAGTGGAGTGAGTTTTAGGTGGATGGTG
>4481-5
CTCGGTAATGCAGAGAATGCACCTGACGGATTCTGGGAGGTATCG
>4482-5
GTATAGTGGGGGGTATATGTACCAGAAGCCCGGCGGAGGGAGGAT
>4483-5
CGAATTGGTAAGGGCAGGTTTTGTCTTTAGCAGCTGACCCCGTAG
>4484-5
CATAACGACGCCGGTAGAGAGCAACACGCAATGGTCCTATCACCG
>4485-5
GCCTGGTGCGAGGGAGGGAGATGGAGGGCGCAGGTTGTGGGGAGG
>4486-5
CATACGGTGAAACTTTCGTAGTGAAAATGACCTTGCAGCGTCAGC
>4487-5
GCAGTGTAGTGCCGGGGTAGGTGAGGAGGGGGGTAAAGAGTTGGG
>4488-5
ATTACGCACTCTGGCGAATCCCGTATGTCGCAAATATTCAT
>4489-5
AGGGGAAGTATCCAATTTATGCATCAGGGATGCAAGCGTGCGAGG
>4490-5
TAAGGCTGAAGGTTACAGGGGGTCATAGCCTCTTTCGTTTTGTGC
>4491-5
ATTGGGGCTAGGCTGGGGATATCTAGTGGTGGCTGAATTAGAAGA
>4492-5
GTGGGACTAACCCATGGTATCGATTAAATTCTAAGGGATGAGGGG
>4493-5
TAGAGAAGGGAGCTGTCTTGCGCGCAGATAGCGGCGCATGTCTGG
>4494-5
GAAGTTAGTACTCAGCCGCGAAACTACG
>4495-5
GACTTAACGCGCCGTCATTTGGTTAGGGAAGCGAAGGGGAGACTT
>4496-5
CAGGTAGAAACTTGATCGGCTTGGGTATATCTTAGGTAACGCATC
>4497-5
AAGCGAGAGACGGATACAAGTAGGACTGGCGAGGGAGTATTTATG
>4498-5
TGTAGAGATGTAACGGTCTGCATTAAATGGGGGCGGTATCACTGC
>4499-5
TCGGTGGGTATCCAATTGTGGTTAAGGGGAGTTTTGGGGGAGTGA
>4500-5
ACGTTCAGCACAGAGGCGTGTAGGGCTAGCAGGTGGGTGATCCTC
>4501-5
TCACCTCGAAGGGGTGCAGTATGAATTTGGTTTAGGGGGTGTGGG
>4502-5
AATGTGGACTCACAAAAGGGGTCGCGTCTAGGAGGTTGTGGGATG
>4503-4
CAAGAGTCCAGGTGGAGGCTAAAAGCTATGTCTCTATTTAATAGA
>4504-4
GTAGTTCGTGAGGGGAGCTGGATATGCGAGGGCATTGCGTGCCAT
>4505-4
GAGAGTCGCGGTGGGGGGGGGTAGGCCACGATTTTGGGCGAGCGAT
>4506-4
GTTGTTTGTCTCGTTGGGTCCACCAGGTAGCTTAACACCC
>4507-4
CCATGTGTCAGTGCAAGGAGCCCATGACAGTGCAGGAGGGAACGG
>4508-4
TGGTTTGATTAGGGGAATACATTAAGATCGGGGTGCTGCCCGTAA
>4509-4
ACGCTGACTTCCAAAAGGAGCTCATACGCAATCGCAATAATAACG
>4510-4
TTGACGAGTAGGGTAAGCCCCGGAGCTTCTGAGTGCTTAGAGGGA
>4511-4
GACAATACGCTTGGTGTCTTATATGGAGAGGTATGTGTAAAAGTC
>4512-4
TCTGGCCAGATTAAAACGGGCAGACCTTGCGCTGATGC
>4513-4
GTGATGCACGCTGGGAGGAGATCAGACCGGC
>4514-4
ATAGTACGATTAACTTAACTATGTTCTGTGTGAGGGGGATCCTGG
>4515-4
GAGGAGAGGATACTGGGGGGAGCGACGAGTTGGCAGAGGTGGTAT
>4516-4
CTGCAAGGACCGTTTGATTGGGCGACTTGCATACACTACTACTCT
>4517-4
CCCAAAAATCGCGGGGAATAGGGTGACTTGGGAGGAGGCTAACTG
>4518-4
TCTGGACAATGTTACACATGGTGCCATCTTGGTATAGTCGATCCG
>4519-4
TGTTCTATGGTGCTTTGCTCATCGGTGGGCTTCCGGACTCATTCT
>4520-4
GCTGACAAAGACTGTGTCAGTACATACCAAGCGCTTTTGGATCTA
>4521-4
GGAGCAATAACCAAGGGGTGGCCAAGTGGAGAAGTGACTAT
>4522-4
CGGAGGTAAGCTGTATAGAACGGGGGGCGCTGGATCACGCTGATA
>4523-4
CAGGTGGTGTTAGGCGAAGTGATATAGGCTGTGTGCAGAGGGCCG
>4524-4
TCATAGACCAGATGTGAAAAAGAACGTATCCTTTTAAGGGTAAAT
>4525-4
TAAGGGGGCCGAGTCCGTTCTGGGTCTAATGGCTTTTCGGGGGGG
>4526-4
CTATCTCAGTCACTACGTTATGCAAACTTGAGATTGTGGTTACTC
>4527-4
TTTTGTATGTGGACTTAAGACCTACTGCTGGGTCCGACTAGTATA
>4528-4
AAGCATTAGTATATGTTTTCCCCTATGAACTGCCTCTTGCCATGG
>4529-4
ACCCTGTCTTGCGGGTGTAATGTTAGGTGCGGGGTAAAGGCTGCG
>4530-4
CACTAAGCAGCGGAAAGGACATACGGGGATCACGGTACCCGAGTT
>4531-4
GGAGTCAGCCATACACCGGGGAATATCCGGTGCAAAAGTGATGGT
>4532-4
TCATAGTAAGCACACAGCCGACTATTGTGAGGTGGCAATCTGGGG
>4533-4
TTTAGGGCACTGATCAAGGGCGCCTCTGGAGGTTGCTTACGGGTT
>4534-4
TTCTCGTTAGGGCAATTAAACAATGCTTTGTACCGCGGGTGGGTT
>4535-4
TGCTTGGTTCGTCGGGGGTACTCGATGACGAGGAGAGACGTGGCC
>4536-4
GGGAATCACAATGCGGAAGGGTCGGGGGGAATGGTGTGAGCCGGTA
>4537-4
AAGGGCACCAGATATAGGATGGCAAGGTCAGGGGCAGGCTCTGTG
>4538-4
GGGGGCTAATACTGGCAGACGGGATGAAAGGACGGATGGGTGTTT
>4539-4
CAGTGGGTAAGGTTGTGGGCACGTGCGAGTATGGGTCGGGTAGCT
>4540-4
ACTACGCATGCTGTACTGACTGCACCTGGGAGGGATTTAGTTGTG
>4541-4
GGCATATAGGGGCTCACTTCGTTCGAGTTGTGTAATTAGATTGGA
>4542-4
GCAGAGGAACGCGGAAGTGGTTCCGGTGGGGTTGAACTAAGATTG
>4543-4
TAAACACGTGCTTTTCTTCGCAGTTAATTATTCCGCAGAAACCTC
>4544-4
AGAGGAAGTAGGCGGAGAGAAGTACGAGCTGATGTGTGG
>4545-4
CAGTGCCGCCTAGCCGAAGTAGCGATTGGGGATGTGGGATGGAGC
>4546-4
GAATGTGCAGTTACTAGGGGCTCTGTGAACAATTGCGGGCTCAGT
>4547-4
AAATTCCGTAGCAGGTCGGATATGGTACGGTGACTTCCTATGTCT
>4548-4
CACCAGTAGATACGCTTTAGGCTTCGTGATCCTCAGCTGACCTAG
>4549-4
GTAATAGCCTGGGTGAAGGGGTAAGTCGAAAAAGGTGCTGAGGAC
>4550-4
ACTAGGAGCGATGTCTTTCGATAATATTATATGGGGCAATACCGA
>4551-4
CTGGAAAGCGACTTGACGTTCCTAAGTCT
>4552-4
TCATAGCTGACTGAGACGTCTTATACGATTAAGGTGGTTGAGTGG
>4553-4
TCGGTACGTTTTAAGGGGCACCGAATGGGTGAATAGATCCGATCG
>4554-4
AGGGGAGTCGGGTTGCTTTGGGGGGTGGCGTATGGCCGAGAGAGC
>4555-4
GATGAGCTGTGAGAATGCGAAGGAGAGCTGTCGAAGTGGATGGGC
>4556-4
AAAAGTGGGGTAAGAACGACGAAGGCAAGGTGTTAACGAGGAGGG
>4557-4
AAGTTCATTGTGTTCTCTGTTGGGCTGTTGGGCCGGTATGGTGGA
>4558-4
TAAGTTGGGGGATTTTCGTCTGGGGGGCGATGGTAATCGATGATG
>4559-4
GTTGTAGGGATTCAACCATCCACTGGTATCCACAAGAGTGCCTTG
>4560-4
AGTGGGGGGGTATATTGAGCGAGTAGAGGGAGAAAGAACGATAGA
>4561-4
GCTGTTGAGACGGGGGGACGGTCACTTCTGTGGGGGCTTGGAGTC
>4562-4
CTAATTTTATCCAATAGCCAATGCATCTCCTTGTAGGGGGCACTA
>4563-4
TAGTGGTTAAGTCGATTGACCGTTAGGGGTAGTAGTTATAAGTTT
>4564-4
ACAGAGATCCTGCAGTGGAAAAAAAATAAGAGCATATGTAAAGGA
>4565-4
GCCTAGGCTGGGGGCTTGTTTTGCGTAAGTGACTACCGATCTGAG
>4566-4
CTAGCACAACACGATAGGCGGCCCGATTGAAGCGGAGGGTAAGTT
>4567-4
GGACCGAAAAATGTACGATACAAGACCGCATTGTCGGTTTTTCCG
>4568-4
TACACGGCGGAGCTCAAAGTAAACTAACGTAAAAGCGTAAATTGT
>4569-4
CTAGTTGGCTGCACTTCATTATATTGAGTAAGGTGGTACCGAGGG
>4570-4
AACTTAAAGGGGTGAGCAATGGGTAACGGGTTACGCGAGAGAAGG
>4571-4
ACCGCGTGTAATGCTGGTCGTCTTGGTCGTTTGGCTGTAGTTTTG
>4572-4
TTCCAAGCAAGCTGTGGTTATGTCGATAACGCTGTGGCTCAGTGA
>4573-4
TGGTTGTGGGGGAATAAAGCAAATATACCGATTGGGGTCGTCTTG
>4574-4
ACGGGCAGGTTCGCGGACGATGGCATTAGCCAGGCTTAATCAGAC
>4575-4
AGACACCGGGGAGATCATAGAGCAGAACTCGAG
>4576-4
GCTGCCGGGTTGAGGATATGATTTCGGTGGAGGGGCGTAGAGCAT
>4577-4
GAAGAATGACGGAGAGAAAGGAGGGGAGAGTAAGGGGACGACGGG
>4578-4
CTGCAAGCCACGGAATAGGCTTTCGAGTGGGCGGCAGTAAACTAC
>4579-4
GTTCTATCTCCACCGTAGCGTTGGGGAATGTAGCCAGAGCTAGGT
>4580-4
GCGCGACGGTTTAGTCCACCCCGGGCGGGTTTTTTTAAACGTGTA
>4581-4
AGACGGATGGGGCCACGATAATTGAAGGGGCGAAGGGATTAGGAT
>4582-4
ACTGCAAGAGATACTAAGGAATCACATATGGGGATGTTATAAAGG
>4583-4
GCCGGTGGCTACACATAGGAGGGGGTGGGCATTGAGTTATTAGCC
>4584-4
AGATGACCCCGCAACTGGTGTACCTTATGGTGAGGGCTCTCTCCA
>4585-4
AATCATGCGGAAGTTCAAGGGATTGGGTCGAGAAGTTAGGAGGGT
>4586-4
GACAGGTAGATCAGCTTAATGTAGTCGTAAAATTCGCAGCAGTTG
>4587-4
CGAGGCTAGTAGCACGCTGGGGATCATTGTTGCTCAGAAAGGTGC
>4588-4
GGAAAGGCAACCACGCTTGTGTACATTAGCTGTCTCGTAGCAATA
>4589-4
TGGGGAACGTCTTACAGGGGAGGATCGGGAGGGGTTGCGCATAGG
>4590-4
TCGAATATCGTGGAGGACTACCAGGTTGGGGCAGATAACAGATAA
>4591-4
GACACACTCATAGGTCAGATTTGGGAGACAAAGTCATAAAATCGT
>4592-4
GTGGGGCCTGCTACAAGGCTGGGTTCGTGACTAGTCAATCAAGGG
>4593-4
GGTTCGATAACTTGATATGGGGAAGG
>4594-4
TTCCAAGGGGCGGGAGCAAGCGGTAGGATAGTGTGTGCGCAATCT
>4595-4
GCGGAACGGACCGGCGTAGTATGCTACGCGTGGAGGTGAGGCGTA
>4596-4
TTGGTGCATAACAGCCCAGAGTTCGCGTTTGGGTGGGGGAAGTCT
>4597-4
TGGATGACGCAAGGCATCATTGCATATTGTTGAAGGCAGGAGGGC
>4598-4
GTTTACTGGGCAGTTCACAACGCCACAGGGTGGTATGGTAACGAG
>4599-4
GGCGCAGTTACAAACTATAGTAGACGGGTCTGTATTGGGGGAGGG
>4600-4
CTTGAGCATTAGTCAATTTTGTCTGAAGTAATCCCGGTAGATATG
>4601-4
TAAACTGCAATGCTAAGCGGTGGGCGGATAAGTACCGACGTTTTT
>4602-4
GGTGGGATTGTACTCGTGGGGGATTGGCGCTGACGGGCGGCGACA
>4603-4
ATGATAGGGGCTCTTAAGGGCCAGGTTGGGATGTACAGGATGAGT
>4604-4
AAGTAGTGTACTCTGTAAGAAGGACTGCCTTATGTGCATACTTTT
>4605-4
GCGTCCAGAAGTAAACCGAGAGGAAGGTATTGTCTGTAGAGCGAT
>4606-4
CTTAGTAAATATTGAACAAATGAAGGGATAGCAGTGCGGTCTTGG
>4607-4
GATCCCCCTTCGGTGGGGCTTGAGGAGGCGTAAAATGATCACTCG
>4608-4
AATATCAGTGGCGAGGGTGTGTAAGGCGGGCGTCTGTTATAGGGC
>4609-4
TCCAAGCTACGCGAATAGCTATTACTTATGCGGGCTCTGTCAGAT
>4610-4
CAGGAAGGAAGTGAGTGATACCGGGCATTGGCGTATACTGCATTA
>4611-4
CGCCTGGAAGGCCCTGGTTAGCTAACCTCCAGGAGGGGATGTATG
>4612-4
CTGAGGTAGTAGTATTACTGTTGAGATATTCGGTTATGATTCATT
>4613-4
GGGTAAGCCGTAGCTGCAGAGCCGCTCGGGCCAGCGGATCTCGTT
>4614-4
GTCCCATTACCACGGCTAAGGTTATGGGTTGGTTCGCATCTGTGC
>4615-4
GAGCATGGTAACATGTAGATAGTTTCGCGGTACG
>4616-4
TCCGTCAAATACTTGTGTCGATCATGGTTAGGAACCGGGTGATCT
>4617-4
TTCGCGGGTCAAAAAGGTAAAGCCACTCACGACGCGTGTGATGCG
>4618-4
AACTAACGCGGATAGAGGGGCACGATGCGGAACCCTGGGGGAGAG
>4619-4
TCCTGGAAAGCAAGGAAGCTAACGATGTAACGAAAACGCGCCGCG
>4620-4
ACACTCGTTCGGGGCGGATGAATTATTTGGAATAGGGTACTCGTT
>4621-4
TGCCTCGTAGGTGTTTGCTTTTATGGTATCGAGTACTCCTTAGCG
>4622-4
GCTTACAGCAGCGTGAAGGCACGTATGAGGGGGCGATAGGGGAGT
>4623-4
CGGTAAGTGTCGGTGCACTTCGATGGATCCGGTATAATGTCATTT
>4624-4
ATAGATCCAAACAAAACACGACTGCGCGATTGGATAGGTTGCATT
>4625-4
GCGAGAGGGGGCTCGGGATGAATTAACCAATCTTGTTGGGTCTTA
>4626-4
GCCAAAAGAGGACTGGGTTGAGGGAGGGTGGATTGCCAGGGGCTG
>4627-4
GTCGCCAGGTAGCGCAACGGCGATGTCGTTGGCCGTAGTATATAC
>4628-4
GGATGAGCCGGTGGGTAGGGAGGTCAGGGGGGTTTTGAAGTAACT
>4629-4
ACTTACGTGCCCCTTGTAAGGCTGGAAAGGAGATTGTGCTATAGC
>4630-4
GAGCTAAGGTTGCGCGAACTTTTCCAGGCCATAATGCGGAGCACT
>4631-4
GAGTAAGCGCTAAAATCTTAAGAGGTGAAAGCTCGTTTCAGTTAA
>4632-4
CGGGGGACAAGGTGGATCAGGAAGATCAACTGGCGCACCCTACTG
>4633-4
ACTGGCGAGGGAGATACAGATAAAAGCGGGTGCGCGGGGGTTATA
>4634-4
CGAAATCAGGTCGGCGTCCTTCTTTGCGTGGCGGGTGGTGTTTTT
>4635-4
GGGGAAGGTGGGTATCATGATTGGTGGAGCGATACGGGGGAATTA
>4636-4
CTCGCGAACCTAAAAACGGGGACTCATTAAGTACGTTGTATGTAC
>4637-4
TCATCAAATGGGGAAGAGGAGAACGGATGAGCTGGGAGGGGACTA
>4638-4
TGGTAAGTTAGTTAGCATGTTCTCT
>4639-4
TCATATTCTTGAGCAGTTACAGGGTCGCGCAGAGGGGATTACTGC
>4640-4
TGTCCTCGTTAAATTGCGCGGGTTGCTACGCAACGGCGTGGAGGA
>4641-4
CACTAGGGCCCAGGCAAGGGGCGCAGTTTCGTTGGTCGGTAAACG
>4642-4
GCACCAAAACTTAGGTCTGGCCATGAAGCCTAAGGATGGTAGCCC
>4643-4
GCAGGTTGGTGTCTGGATGCAGCCCTGCATAACAACTTCAAGACG
>4644-4
CTGGGCACGGAAGTTGGCACACCAATAGGAGAGGGGCAGTGCAGG
>4645-4
CCTTTTGAGTGTAGGGGATGTCATATCGGGCTGCAATCTATGGTG
>4646-4
ACAGTATTTAGATGGATATGACCTGCTCTCCAGCTTGGTAGACGG
>4647-4
CAGCAGTGTAGGAACCGTCCCACGCGGCCGGACTGATTGTTGCGT
>4648-4
ATAACGCAGAGTCTTCCGGCAGGCGATAGAAACGATGGCCTAGTGT
>4649-4
TCGGGAGAATCGGCAAACGGGTAAAGGGAGTATGTGGTATCACCT
>4650-4
AGGACTTCGTTGCACATCTTTATTGCTGTCTAACGGGCTGGAGCA
>4651-4
TGAATGTTAGAGCCAGTGGGACGGCGCGGTGTACCTTACGAACTG
>4652-4
CTGTAGCGAATCTAAGTGAATCGAAGCCATTGGCGAGAGAACGTG
>4653-4
TCAATGAGGCAAACAATGGACTGCATTACTGATCACTTCAGTCCA
>4654-4
GTGAATAGATCACCAGGGGAAAAGAGGAGAGCCGATAAATCAGGG
>4655-4
GCTAAACGCGGAGCAAGCCAGTGGAAAGAACGGATAAGATGGATG
>4656-4
GGTAGCGATTGATAAGTATTCAAAGGAAACCCGAGCTGGCGATCG
>4657-4
AAAACGAAAAGCGGTTATGATGCCCATCTACGGGTGGCTGACATT
>4658-4
CCGGTACCTTCAGCGGTGGACAAGCACGATGCTATGAAGTCAGAG
>4659-4
ATGCGCAGGAATTACGGGAGGCAGGTCACGACGCGACTTTTCGCC
>4660-4
TTGCGTAGCAACTATACTCGTCGAGGTCTGTCGGTAAGAGTGGCT
>4661-4
AGTCCACCGGTGTCCTTGTAAGGCAATGACTGGCCTAGACACCAA
>4662-4
CGATTTGGCAGGTGGAATAAGGGGCACGTGAGTATTTAAGCGGTA
>4663-4
TGATGATATAAGTTAATTGGTGCTATCGGAGCTGTGGAATGTGGC
>4664-4
TCTTCACAGAGGTCGATCCTTGGTGCGGGAGGGCGCTCACCTGAT
>4665-4
TAAGGAAGACGGTTTCCTTCTGCCTGCATTAGGTGCTGCATATCT
>4666-4
TGTAGGAACAGGGGGGTGCACGGGCTTGAAGAACTTTCTCTCGTA
>4667-4
GTCATACGGGTAGGGTGGTTCTCCAGGCTTGGGGTATATGCACAA
>4668-4
ACTAGGCTCCGAAAACTCGCCATCAAGGTGCATCGGAAGTCAACG
>4669-4
ACTTAGGCGGGAGAGGGAGAATAGCTCGGGGAAAAGACTGGCGAA
>4670-4
CGTTGTAATAGGGGTGTAGTACACCTATCTGGGTGGCCTAGCTAA
>4671-4
GGATAGTGTTCTAAGACGTGATTTGTGATCTGGGGCAAGGGTTTT
>4672-4
TTGGGATGGAGGTTGCTTTTAGCTAGCTATATCGTTGAGGTATGA
>4673-4
TTGCGTGCTACAAGTAGCGGAGAGTGTAGGCTTGCATTGCGATGA
>4674-4
GAACTTTAGAGAGAACGAACGAGTGCAATATCTGGAATGCTCACG
>4675-4
GTTCACCGAAAGTACGCAAATGCGCACGGTGGAGGATGATCATAC
>4676-4
TGCCGGGGGAGCAACCGGTACTCAGGGCCTTACCATGTCCCTGGT
>4677-4
TTTAGAAGGCAAAAAAGATGACAGCTGCTATAACACGATTTTTGT
>4678-4
CTAACATGATCGCCTTCTGACGCCGTTCTTACTTTAGAGAAATGC
>4679-4
GAAGTTCTGGGCAGAGCGGTGTTTGCTGATTCACAGGGGATGAAG
>4680-4
AAGTGACTTGAGGATCGTAGGAAGGTAAAGCCGCGCGAGGTGGCG
>4681-4
CTGCACTAGTGAACCGCCTTTCGTAGCTCCTTGACTCGGCAGTGA
>4682-4
ATTGGAGAGGAGCGTTTTGTGATTCGCATTTGTATCTGGTGAATA
>4683-4
CACCTTGGTTAGGCCGTACATAGAGATGAGTCGCTAATCCTTCTG
>4684-4
GTTAGCCTTTAGCCTCGAACGCGAGCTGGAATCAATGTATTGAAG
>4685-4
ACAAAAGCCACAAGAGGCTTGGGAACTAGCCCTAGAAGTGTATGA
>4686-4
ACGATAAAGAACAGGAGGCGGGAGGAATCTACGCCAAAGGCAAGA
>4687-4
AATAAAACTGGAAGAGCCAGATCATGATCTTGCCACTCCCTACGC
>4688-4
GTAACTACAATCAACCGCGGGCGGCGGTCGTAAACTTGTGAGAGC
>4689-4
GGGATAGAAGCTGACTACGTCGTACGAGGTGGGAAGTTATCTGTG
>4690-4
GTCTCGTGCCACAGGCGTCGGACAGGACTGGAGAGGTGCTACGGG
>4691-4
TAGAAATGTAGGGGTAGAGGAGGAAGAGGTCGCGAGAGGTTAGGG
>4692-4
ACCTGTTAACGCCAGTACGTTTATAGAACAAACACGGGGGGTGTA
>4693-4
ATTTAGGACTCAGGCACAGGTGAGTGGGGGTTGAAAAAGCAAGGG
>4694-4
AGGTGGAGTTTTTGGGGTTTGGGGACCACCATCAGGAGGGATAGG
>4695-4
AGAGGGCTGGTAGGAAATAAGTTGGCGTTAACGCGATCGCGCAGA
>4696-4
TGAAGATGGGGGTTTTTGGGGACGATTGCTCCTTGGTTGGGGGCG
>4697-4
TTAGTTCAGGAGCATATGCTGTAAGGGGCGGGAAGTATCTAGCAC
>4698-4
ATGTAGGCACTCTGAGGGAGGAAGATGGGAGTAGGGGGCGGTTGA
>4699-4
ATGCGACTTCAGTGTGCGTAATTGAAGCAGATGGTGGGGGTGGAC
>4700-4
GAATGTTTCGGAAGGAGTACTACTGTGGGGGGTTACTTCCTCTCT
>4701-4
CACGACGGACCTGCCGGTTGGCGGTCATGGATATTCCCACAGTAC
>4702-4
GTGGAAGCCCTGATTACTTCTTGATTGGATTGACTTTTGGAGTTC
>4703-4
AACATGTAGGCGTTAATCAGGGCAAGGGATGGGCGGTGTTGTCGT
>4704-4
GTCCCACTACGCTACAGTATGCACGGCGTGAACGCGGCTTTCCAA
>4705-4
AAGCTAGAAGGGGCGCGCTACGTATGGTTATGCGTGCGTTAAGGC
>4706-4
GAGCCAATATGGTTGGAGTATGATATATCTCGTACTGCGTTTTAT
>4707-4
GGACGGGAAATGGTTTCACGGAGGCCCGATCGATTACACGATGAC
>4708-4
TTGCGGAAACGGGCAGGTAGTTGGATTCACGGAGCGCAGGTGCTA
>4709-4
ATCGAACCACGAAACGTACCTGTAGAAGTTTATAGATGACCTGGC
>4710-4
GTCAATTCGATACAGATACTGTTTGGTAATGGGGGCTTGCTCGAC
>4711-4
TAGTGTCGTCGGTCTTTCCTAGGTCCTTGAGCGGTTCATCCAAAG
>4712-4
TACAGTTTCTCCAAGACGAGTTCGCAACTCAACACAATTACTACA
>4713-4
CATTTACAAAGAGATACCTTTGGGGGGACCTATATGAACAAGTGG
>4714-4
AGCATTTTGCGTGCCGAGGTCTCGCGGTATAAGTCGGGG
>4715-4
TGCACGACTATAATCACAAACAGGAGTCAATGCATATGTTAGGTA
>4716-4
AGGGGAGTAGAATGGGTGGGGTTAAGCTCATCTCAAGGCCGCAAT
>4717-4
CGGTATGGTGGCACGGGCTTTGTAGTGGACTGGGGTATTGGGGGA
>4718-4
TGAGAGGGGGCAATACAGAAAACATAGTTAGGAGGGGGAGCGGGG
>4719-4
TACACTGAAGGGTCAATCGTGGTTAAGCTATA
>4720-4
GGTCGGGACAGGTAAAGATTGCTACAGGAAGGCGGATGTCTAGGT
>4721-4
GATAGCCGATAAAGGCTAATCGCGGTCGAGACTTTTTGATTGCGA
>4722-4
GGCGCAGCAGGCTGAAGCCGCGAACTCATCAATCCTCTTAACAGG
>4723-4
GCGAAAGCTTTGGAGGTGAGCTCATTGTAGGGCTAGGTAGTTATT
>4724-4
CCGGAGATTTAGATCCGCTTTCAAATTTAGTGAATGGCCGAGAGT
>4725-4
GCTGTAAGGTTAGGAAAATGTCTCGGCTTTAGTTGGGGTACGTTG
>4726-4
TAAACCGGCGATAACAAATTGATGGATAGGATATGTGCCCGCTGC
>4727-4
GGTTACCGTTGTCGGTAGCAGGGCCTGTCCATAAATACACAATGG
>4728-4
ATCTGTCTAAGCGGCGGTCCGCATTCTGGTAGGGAGCTCTATTGA
>4729-4
CACCGGGTTTAGGGTAAGGGCTGAGGTTGCAGGGGAAGTCGGAGT
>4730-4
TGCTGGGCACTCGTACGCGCGATACAATAATGCGCGGGTGTCATA
>4731-4
GCCGCTAATGATTGATATCCCGTAGACTGGGGGACCTCTC
>4732-4
TGCATTGGGGATCTACGGTGTTAGGAGAGTGGCCCGAGTAGGCTT
>4733-4
ATACGGCAGAACGGTGAGTATTCGCTGTATCCTGAGCGGCCGCGA
>4734-4
GCAATAATGGTTGGTTCGGCGAACGAACCCGGAACTGGACCGCTT
>4735-4
GCGATGTAGGTTGCAGGGTGATTTGTGGAATGGCAGATAGCACCT
>4736-4
ATGAGGTAGGTACGGTCCTACGGAGAAGGCGTTACTGGGAAAGTA
>4737-4
AGCAAAGGGAGCTGGTTCGAGTGTTGAGCGGAGGTGGGGGTGGCG
>4738-4
ACGGCCACGGGAATAATCACGCGGGGAGCTCTGACGTATTCTCGT
>4739-4
AGTCATAGAGATTCTCTATGACGAGTTTGTCATATGAGGGCGGAG
>4740-4
AAGGACGGTGAGGACGAGTGATTCGTCTAATTCTTATAACTTGCG
>4741-4
CCAAATGGGGACGCGGGAGATGGGAGCTCGTATTGCGGGTTATGG
>4742-4
GATGCTGCGAGAGGGTACTATGCGGGATGGTGGTAGAACTACGTG
>4743-4
ACAAGGACAAATGTATTGTTTGTGCTAGGGGGGGAAGTCAAAGTT
>4744-4
AGCTCGTTACCCGCGCATCGAACGGATTAGTTCTTAAAGTTTGCA
>4745-4
CAATCATATAAAACATCGTAACGCGGGG
>4746-4
TACAGGAACCCGTCTGGAGTACTTGACAAGAATTGAGTAATGTGA
>4747-4
CGGTGGTACTGCTGGGACTAGGTAGCGAGATTCAGTGTGAAAGGG
>4748-4
AACGACGTTGGGGGGATATCAGTAGCGGATTTCAGTAAGACGGGG
>4749-4
CTGACGGGGGATCCGCGATTGCGGGTAGGAAGGGTAGATAGTTGG
>4750-4
AGTCTGGCGGTTGATGAGGGGTCAAGTGTTCGGATGACTATCTGC
>4751-4
TTCACGGGATGAGTAAGGAAAAGCAGTTTAGAATGGTATCGGGGC
>4752-4
GTACGGTGAATAACCGGGGGCGTGTCAAG
>4753-4
GGCCTTCGTAAGTGGTCCGTGGGTTTGATAGAGCTAACGGCGCTA
>4754-4
TTAGCGTACACCTACCATAGGGGATAGGATCTAGTTCACGGCTAC
>4755-4
CAAGGCGTTACCGTCAGCATTGCGAGAGCGGGGGAGGGCTGCTGC
>4756-4
AGGCGCGGAAAAATGTGTTTTTCAAGCCGACCAAGCATGGTGCGA
>4757-4
CGCGGAGTCGCACGCCAACAACGCAATGTGTTACTCAGGTGAGGG
>4758-4
GGGTTCAAGGCTCGGGGCAAGGTTAGGTTTAGTATTCGCTTTCGC
>4759-4
AACGGGTACAGGTATTGGAGAGAGCTGAGGTTCATGGTATACGAT
>4760-4
AGCGATGTGGAGTAGTGATATGCATGGACATCGGAGATCAGGCCG
>4761-4
GGCTTGCGAACCCGGAGAGTTGGGCGATAGCTAGGTAAGGATCTT
>4762-4
AGTTGAAGGTGGAGGACGTGTATCTAGCCTGTGCGTAGTTAACGC
>4763-4
CCGGGGGGTACGTTGCAGGGGGGGTCGAGAGGGCTTAGGCACTGC
>4764-4
GTGATAGTATTCATATCGCTGCTTTGGCGTGGTTCATTTGGAGAG
>4765-4
ATTTTGATCGCGAATCTAATGGAACTGGTCCGCTTTGCGCATAGA
>4766-4
CATAAGCGCAAGTTGAGACTAGTCTTTAAGGATTGTTGGGAGACG
>4767-4
TGTGCAGTGTGTAAGGACGAATGGAGCGTAAGGTTTGTGCAGTGG
>4768-4
GCCAATAATCGTAGACCTTACGAGAG
>4769-4
GATTTTGGTAATCGAGGGTTTAGATTGGGTGCAAGTTTGCGGGCG
>4770-4
TTAAAGGTGCGCGGGAGTGAGGCAAGATGAGGTTGGGGGTATATG
>4771-4
GCGAGGGGTACCTGTACAGAAATGTATGCAGGGCGCGCCATTGCG
>4772-4
CCTCCCCGTTTCTTGTCGGGGTGTGGGGATAGATGACGTTTGTCG
>4773-4
TGGAGAGGTCATCGCACTAAAAGGGGATTCGGATTATGGCGTTGG
>4774-4
GTTTAATGGACACGAAAAGTACGCTTCGGTAATGGCATTGTATTC
>4775-4
TTGAGGGAGACAGGGCACGATAAGATCCTTAGGGGAATCACGATG
>4776-4
TTTAAGGTAGGTAAAGGACGCAGTTTCGTTTGGATAACCGAGTTT
>4777-4
ACCGTCGGATGTTGGTAGGAGCTTGGCAAGTTTGTTTGGTAGTGG
>4778-4
GAATTGGAAGGGTGTATTGGCGCAGATAGGGTGCCAGAGGGGTTA
>4779-4
GAACCCAGGGTGTTGAACCAAGCAACGTTATACGATTCGGTGACT
>4780-4
TACTGTTTGGCGACTAATGTACTAGGTTTGATTGGTGGTTCATTG
>4781-4
GGTAATGCCAAAGTCTCAATGTGGCTAGCCCTGCTTGAGATGGGA
>4782-4
TCAGGTGGAATCGGTATGGGTTGCCTTCAAAGCAGGCTTAACTGA
>4783-4
CCTGCAGGGGCACACAATTTCTTTGGAATGCCTAAGTGGACGTGA
>4784-4
TAGCTCGGAGAGACGGAGTTGAGGATGGGCGGTTGGGACTTCTTA
>4785-4
AACCCGAATGACGCTTCCGAGAGATGGGGTGGACAACGTGTTACC
>4786-4
CCAAGCTAGTAGAGGGTTAGAACGAGTTGCAAGGCTGCGAAGCAT
>4787-4
ACAACACCTAATGGCTGATGTATAATGTGTGACCTTGTTGGTAGA
>4788-4
TCATAGGTAGGGGATGGATGTATTGAAGCTGCGAGAGACTCAAGG
>4789-4
TTGCCAAAAATATGGGGGCAACGGCTTCGAGAGCCGTGGAGGACG
>4790-4
TAACGGTTACAAGTGCGCGTTGTAGGGGGGATGAGTGGGTTGACT
>4791-4
CACAGACCCAAAAACATGTGGGGGAGGGCGGACTGGCAGATAGCG
>4792-4
GGGCCAGGCACGTGCAAAAGTTAAAGCTACAGATTAAGATTCCCG
>4793-4
GCGCGGGTCACTGAAGTAACATGGCCCGTATAGTGGGTCGAGCTG
>4794-4
GACAAAATTCAAAGTCATGTAAGATGACTGGTGCGGGGGAAATGC
>4795-4
ATTTTACCACGCGTCATACAATGCTAAAGGAGGAGAGGGCGGGTA
>4796-4
ACCGGCAAGGCGGACCGCTTATGGGATGTTGGCGCAGCATACTGG
>4797-4
GCAGAGGCTAGGGCTGATCCTGGCCACGCACCTATCCAACTTACC
>4798-4
TGAACCATGCCCGTGTAGCATATCACGCTTAGGCCTTTGGAGTTG
>4799-4
AGATCTGTCTACATAGGGTAGGGGGTAAGCGTGGTAAT
>4800-4
GTGATACTTTATACACGTACCGGAAGGCCGTGGGGACTCGCGCTA
>4801-4
TTACAGCCTACAGCGAATGGGCGGTAAGAAGCAGCG
>4802-4
TCAAAGCTAGAGCCCGATTTACGGGAGGCGCCGATCTTTTCTTGA
>4803-4
CATTTTGAATTGGAGCTTAGGGAGTGCTGGACGCAGGGTAACGAT
>4804-4
CACAGGGGTCAAGCATAATATGGCACCACCTGCCTCGGTCAGTAT
>4805-4
CCAAAAGGTCGCGTAACGTCTTACGCCGGATAAAAAGCCTGGCGT
>4806-4
TACACAATGAGAGGTGTGTTATTGGGTTTCCGTATTCCGTTGGGG
>4807-4
AAGTTAAGGTAGCGATGTCCTTCCGCTTTGCGGACGGTTAATAGC
>4808-4
TTATGTCATTAATCTGCTACGCTAGGAGAGAGGAATGCGGGGGGG
>4809-4
TGTTCGGAGGACTGGATTTGCCCGGAGTACTTATTTTTTTTGGCG
>4810-4
GCGATGGCTGGGGGGATGTGTATATCGCTTCGGGCCCGACAAAGG
>4811-4
GTCGAGAGAATGCTTGCGCACCCGGGCATAGCGAGTGTGGACTGT
>4812-4
GGTATGAATTAGTTGGCTGTGTAGATTTCCGGTAGTCAGCGACAG
>4813-4
CTGGGTGCGCCGGGTCCCGGTACTCGGCGGCATAGGGAGCGACTA
>4814-4
ATTGATGACGCGAACTATGCAGACATCGAATTGGGCTAATTTGGG
>4815-4
GAAGTGCTGAGAGAGGTGGAAATATAAAAGTTCTGTAAATTGTAA
>4816-4
TGGTGGTTGTAGGCCAGTTACACCTGTTGATGGGACTCGTATCTG
>4817-4
GGACTATCGCCGGATAACTGAGTGAGAGGAGGTGACGGTTATCTA
>4818-4
TGTTCGCGGGAAGGAGGTAAGAAGAATTCCGTCAGTTGGATTAGT
>4819-4
TTCCGGGGTGCATACATGAATCGGGTACAAATGGTCCTTGATTGG
>4820-4
GCAAACAAAGCGCATGACCCGTGTAGAAGTTGAATACTGTGCTTG
>4821-4
TTCTAATGCTAAGATCGCAAAACGACGAAATGCCCAAAACGATTG
>4822-4
CAGTGCAATGGGGGGGTAAGAGCTTTGGGGTGTATAGAATGAGAA
>4823-4
CACCTATAGTGTGCTCCCGAGTGGGGTAGCTTGGATCGGA
>4824-4
TCGGGGGTGAGAATGTAAAGTTGAGTTTGAATGGCTTATACCACT
>4825-4
AGATAAAGATAAGAATGGGGGAGAGGTTATAAGCGTCGGGACTGC
>4826-4
GACAACGAGGGCCATAAGCATAAGGGTCTAAAGCGGGGCAATCGG
>4827-4
ATCGCGCTGGCTGAACTCAGCTTTTTTATATAGCGAAGGGGGGCA
>4828-4
TCGGAACGTCTGCTATGGCCATGAACATGGTTCTTGGTTGCAAGA
>4829-4
TGGGAAAGAATAAGCTTGGTAGACTGTTGAACAGTAATCGAGTTT
>4830-4
GGTATGTGTTCAGTAATTCTCGATGGGATGTATGGAGTATATCTA
>4831-4
AATCGGCCCTACGATTGTACAAATTGATTAGGACACTGGTCCTAA
>4832-4
ATATGAATATCGGGGATGCTGGGCTGACTATCGAATCCGCTGGTG
>4833-4
TGAAGTTTCAAGTACTACTAACCGGGTTGGCTATGTCCTATGTAC
>4834-4
AGAAGTTAAGAGTATTGATTGCAAGTGTAGCACCTCTTTCGCGTA
>4835-4
GCGTCATAAGGGTCCGGCCTTATACTAGTGTCAGACGGAAACTGT
>4836-4
CGTCAGTTTACGTGTGATCAGTCGGCGTTGG
>4837-4
ACAAGCTTGGGCTCCGCAGAGTGACACTCTTGGGGGGATCTAACA
>4838-4
CAGGTTTAATATCCTGTACAGGGAAACTTTCTGAACGGGGCGGGA
>4839-4
TTTTGGTTAATTTTGAGCTCATCCGTGCTTTAATTAAGGGGGAGG
>4840-4
GGATGACAGAGGTAAAGAGCGCATTCGATTTACAGCACAATTCGG
>4841-4
ACGGGGTGTGGGCCCTTCTGTCGAAGCCCGATTCTTGGG
>4842-4
GAGCCCAGTCGTGGAGTTGTGACCCGGCTGGGTAACCCGTGGGAC
>4843-4
CCTATAAATTGTCTTATACGCAGCGTGGGTACTCTAATCTGTGAG
>4844-4
GATCGAAAGATTTCGGGTAACTGGTCCTAAGGGCTGGGGCAGTGG
>4845-4
GCGTAGCGGGGTTGTTTGTGTCCGAGTGGAGTGTACATTATGACA
>4846-4
TCTCCGGGGTGCAGTTCAGAAGTTCACAATGGCTTGGGGGACTAA
>4847-4
GGGGCTGGACTTAACATATGCGCTCTGGACCTCTTGAGCTGGGTA
>4848-4
GCCAAGGCACGACGGCATGAGCTGGGATAGGCGAGTGTGTTTAAT
>4849-4
GGATTGTAGCCCATGGGCATAGCTCGAGTGACGGGGGGTATCAAA
>4850-4
ATCGTAAAACAGCCTTGTGCTGCAATAGGGGCATCTAGCGCTGGG
>4851-4
GACAGGGTGGCCAGCAGATAACAGTGCGTTACACCAGATTTTTGA
>4852-4
GGACGAGTCCGGATATGCTGGGACACCGCTTCGAATGTCGCATGGT
>4853-4
CTGGAGGGGGAGACATAATTTTGGATGTTCCCATTGAACGGTCAA
>4854-4
AGTAGTTAACGTGTAGCGCAATAGGGAGGACGATGATGCGGCGTT
>4855-4
TGCGGTTACAGATGCAGAGTAGATTAACAACTTC
>4856-4
AGGTGTTGACAGAGTTTAACAACTGCGAGGGCGCAACAAAGCTGG
>4857-4
TACGGACATGTTGGGATCATCTGCGAAGACGTCGAGGGGCAAAGG
>4858-4
ACAACCTCGAGGCGAAATCAGCAATCGGTGGGTTGTGAGTACTGA
>4859-4
CCAGGCAAGTGGTGGGAAACAGATTAACGGTGGGGATGGAGGGAC
>4860-4
GACGCATATAGCGGAAACTGGGGGTCTGTTTCGCTGATTCAAGGG
>4861-4
GGCAGACTGTTCCGGTTAAGGGCGTGATGTGGGCTGAAGAGGAGA
>4862-4
CCCGGATAAATCTAAATGGGGCTGGTGCTGGACCGCGATTGACAA
>4863-4
GGTACCAGTGGCTCTTTTCAGACGTCCTCGTATGTAGGGGTGGTT
>4864-4
TTGAGAAAGGTCACTTAGAAACTGAATAGGTAGACGGTGTGAGCG
>4865-4
TGGTGGAGAACTAGCCGGGCTAGGTACAGACGTAAATTGTGCCTC
>4866-4
GTGGGGGTTGGGGGGTTCCGGGTAGGTTGGAATGTTGTTCGGATG
>4867-4
GAGTACGCTGGTTAATGAGGCTCAGCAAATACGGGTGG
>4868-4
CCAAGATCGCTATAGAATCTGGGGTTGGATGTGGGTACATGGATG
>4869-4
AGACCATTCAAAAATAGTGACGCGTTGACTATTGGAACTGTCATA
>4870-4
CAGACGTCAGGGTATTGCGGGAGTGGAGGGGTAGAATGGCCAAAT
>4871-4
GGGGGGCGATTCCCCGGAAGCTGAGGATGAGATTCCGCCTGAGTG
>4872-4
GCCTCTCGATTAGTGTTTATCTATATAATGCAGCCGAATACCGTG
>4873-4
ACGTTGGATCAATCAAGTGATAGAGTATATATACCGAAGGCTATG
>4874-4
TAAAAAAAGGCGGCTTGGGAAAACGCAGGAATGCACTTTAAGTGC
>4875-4
ACCCAGTGCACGAGGCGTGAGGGTATTTATGGGGGGTGGGGGTTA
>4876-4
ACGGATAGTGCTCTTCGTGTTCCTTGCCGGAGGGGTTCGTTGCTA
>4877-4
TTGAGTAGTATCAAGTTATAAGTCTGGGCCGGAGGGGTGGATATG
>4878-4
GGGGTCGTAGATGCCATAGGAACGACACGGCTTGCATTTAGCTTC
>4879-4
AGGAAAGGCTAGGCGCCATGACGGATCTGAGATAGATGCCCGCAT
>4880-4
CTCTGCGTAGTAGGGGGCAGTTAGGGTGAAGTGAGTACTGATAGG
>4881-4
CTCCAGGGCCGCGGGTGCTTCAGAGTGTCTTAGGGGTTGCTGGGC
>4882-4
GGGGGTTCAGATGAGAATTCTTTCAAGGCATCTCCTGATCGTTCT
>4883-4
CGCATGGGTGCGTTTCAAGGGCAAAGAACGAATGTACGGAGGAGA
>4884-4
GCGCCGATTCGCAGTGTGATATGATTCAGATTAAAGGAGCTCCCT
>4885-4
TCGTATACAACAATCGCGCGACGGCCTATGTTTTTAGCGCCGCGA
>4886-4
AAACACGACAGGGGGTGCTTTGTGCGGGTGCGATAGGAACTCGCG
>4887-4
TGGTAGGGGGAAGCGGTTGGTGGCACCGCTTTTCAGCGTGAATCT
>4888-4
GGGGCTGGGTAGAGGAAACCCCGTGAGTTA
>4889-4
CCGAGGGTGCAAATAGTGCTGCATCGAAGGTACAACGCGAGTGGA
>4890-4
GACACTTGGGTAGTCCAAAAGATCCGATCTGTCGCCGATTACTTG
>4891-4
GTATGGCGTACGTTTTCTGCTGCGGCCTGCGGCTGGGCTTCGATA
>4892-4
ATAAAACACGGGCACTAGAGAGTCGCCGTGAGAAATCACTCTTCA
>4893-4
GGTTTCAGCCCGAAAAATCCCGTTTTGAATATCTTTAATATTGGC
>4894-4
TGTCGGTGGACCACAAAGGTGAATGTTGGATTCTGGAGAATTGTA
>4895-4
GGGGTAAGTTGACAAGGAGGGGTGGGGA
>4896-4
TAAGTAATGTGTTGGTGTCTACGCGAGGCAGCGTACCCGGCGTAA
>4897-4
GGGAGTGTTAGTGGAAGTACAGGGTGTAGTATGATATGCGTGAAA
>4898-4
CTCCACCTACGGGTAGTGTGGTTTTATCAGACTATATACGTATGA
>4899-4
CTAATTACGAAGAGCGCAATAGGTAAAGGACACGTAGTAGTCGAA
>4900-4
GTCTGCGCTTCTGTAGAAAGGGTGGTCAATTGGGCTGGTGAGCGA
>4901-4
CCTTCATCAAACCCGTAAGTCTATTAGTGGTGCGGATTTTGTTGA
>4902-4
TTGTGCGGTTGGGCGCGTAGCGGGGAGGGTGAGGTAAATGGTGAC
>4903-4
GATCATTATGGGGTCCGGTGGTATATTTCCGGCAAACGCTGTTTC
>4904-4
TGCGTATCGTCGTACGATAGTAATGTGATTGAAGTAGGCTTTAAT
>4905-4
CTGGTTTAAAGTAGTCGGGTGTAGTTTACGAGTAAAGGGGGGGGA
>4906-4
CCCGAATGAGGCAAAAACGTGTGTCGAGTCGTAAGGACCTACACG
>4907-4
TAGTAGCCGACGATTCCCATTGTAGTGAACAATGTCGGGGGAGCA
>4908-4
GCGCGGGCCAGGCAAACTTAGGCAGACGTTGCATCAATCGAATTT
>4909-4
AGAGAGTGCACATGAGATCCAGTTGTCGTGTGATAGTGGGGAGAA
>4910-4
TGCTTTTTGGAGAGTGGGGGTGCGCGCTGGCGTCTGGCGCGAGGA
>4911-4
CGCTGGATATCGCGGATACTCAGTATCGATGGTAGCCGAGGAGTA
>4912-4
CTCGCGGAGCAAGAGGGGTAATGACGGATACAGCGGAGAATACTG
>4913-4
GGGATAAAAGCCCGAGACATGGCCCAGTATCGTGCCCCTAT
>4914-4
TAAGGACTCCAAAGGGGATCTCGATGGGGCGCTATATGTGTAGGA
>4915-4
ACCGCAGAGAAGGGGCTACGAGAAGACAGGTGATTCCCACCGTGT
>4916-4
CGCATAAATACAAAGTTGGGAGGCTTGGGTGGTAAGGTAGTGGGG
>4917-4
CGCGGGTTAAATGGCGTAAGTAACTGAACATACGTTTGGGT
>4918-4
CATATTTGTACCTTCGAAGTTTGTCAATTAGCTATGGGGACATTC
>4919-4
GTAGTCTGTGCTGTATCTAAGTTGGCGTTTGTTGGCTTCCGCAGC
>4920-4
AATTAAGACTCGAAGGTTTGGAGCATAGCATAGTGCAGGTACATC
>4921-4
TCGAAAACGTTCCACCCTAAGATATATGCATTGGCTATTCAGGAA
>4922-4
TCATCACTGACATCCTCATTGAGAAGGAGGTGCATTTGCCCATAA
>4923-4
TGGGGGTGGTGAGATGCGTAAGATACGCTCGTTT
>4924-4
AGTGAATGCTCAGTTCACGTTTAAAACTGATCGCCAAGTGTAAGG
>4925-4
TTAAGACGACTTCGAAAGTAACCCTGACCTTGCCTGGTAAGTCTG
>4926-4
CATAACGAATGTTGGGACGATGGTATGTGGCGATAGTGGGT
>4927-4
ATAACATTCGCGGAAGACGTAAGTCGCGCGTGTGATAGGGAGGGT
>4928-4
GACCGGGGAAGCGAGCCTATGGAAA
>4929-4
ACATTGGGAGAGAACCGGGAGCGTTTTCAGTAACAGTGGAAGGTA
>4930-4
TACGTGACGGACTGCGGGGTACATTTATAACATACACACAATGCT
>4931-4
TTGCATTCTATACCTTTTCAGGTTGCGCATGGAAGGGTAGAGCGA
>4932-4
TGGTTAGGCGCAGAGTATGCATCGAAGGGCAGTCCTAGTGGGTAG
>4933-4
ATTGCCGCGGGAGAACAGAAATTAGAGTTCGCGGTTGGTCCGAGC
>4934-4
GGATTACGTGGTATTTGAAGGATGAGACAAAGTCAGTGTTGAGCG
>4935-4
CGATGAAGATGTCAGGTCGGCTCTTGTCTGACGCGGCGTACTGTA
>4936-4
GTGAGGCCAGCGACGGGGGCTGACATTCTTTGGGCGCGTGACCGA
>4937-4
CGGGGTGTAGAATGGAGGGCTTCGCGGGCAAAGGCGGACGATTGA
>4938-4
GCAGATGTATTGTGACAGGAGACCTCGTGACATTGGATATCGTAA
>4939-4
TGACTCGCCGATGAGATCAAGTCGAGGGACCTCCTTTTGCTGTCTA
>4940-4
TGGGTCCTGTTGGTGATCATAGGGGTTGGTCTGTACAGATTCTTT
>4941-4
AGGCATAACGGGAAGAGGGTTTCATGGAAGGGAGAGGGGGTAGGC
>4942-4
GAAGGTAAACTGTGCTGGGTATGCAGGACCAGTTAGGTATCAAGG
>4943-4
GGGATGAACAAAATCTGGATGGGTGAATCTCAAGGAACCCGTCTT
>4944-4
CAAAGATAATCACTCAGGTCTAGGTTTGTGGCGAAGGGCGGGGTA
>4945-4
ACACAGTTGGGACGACGGATGGGTTGGCCGGAAGAGTGGTATTAC
>4946-4
AACGACGCGAGGGGGATGGTGGGGGAGGTCTCTTGATGGGCGTAA
>4947-4
GTTGAAGGCCGCCCTTCACGTGGGGTTGGGAGAGCAGCAAGAGTT
>4948-4
CGCGTGTAGGCTACGTTCCATTGGTAACTTGCCTGTATGATGCCA
>4949-4
TTCGCAAGGACTCTGACGTAAGTGTTCACGGGGGTGTCGCAATTA
>4950-4
AGTTGAGGGCACGCGGAAATGGCGGTGTCCGTTTGGTGATGGATG
>4951-4
TGGGATTAGTGCCCCTGTGGGCACACGTCGTGGTTGACCTAGAGC
>4952-4
GATGTCAAGGAGACACCGTAACTTGTATGACCTGTTAGAATAGGG
>4953-4
CATTGACTGGGGACGGAGCTTGTACAACAGTTGATGCCTACGAGG
>4954-4
ACTCGGGCAGACACCGCATAAGCTAAGTCGGGGCCAAGCCGTGAT
>4955-4
GCGCAAGGAGCGTTAGGACTGACGGACTCCGGAAGCTGCCTGCAG
>4956-4
GAGAGCATGTATAGTCTTTGGTACATCATTAGGGTGACGAATGCG
>4957-4
TTTAGGGTTCTGAGCCCGCCGAAGGCATGGGGGTGAGGTGATGTA
>4958-4
GTTTCGTATAGCATAAACGCATGAGCATGTTGTTGTGTTGTTAGC
>4959-4
GCAAACAGATTATCTAGACGTAGTAGGGGCTAGGACGAACGCTGC
>4960-4
TCGGTCTGGAGCGCGCATTTAATGCCCTCGGACGAGGTGGCCCTA
>4961-4
GACCCAGTCGGTACAAAAAGAGGTTGGGGTGGAGGCGGAAACGTG
>4962-4
CAGGGGTGATCATGTGAGTTTACGTAAT
>4963-4
CATCTTACGAATGTTTAACACGCGCTTCTTAGCATAGGCCTTGTG
>4964-4
TTGTAAAGTCTAGGATAAGGGCAGACTAGTGGGGATAGCAGGGAG
>4965-4
AAAGCCTTTACTAGTGAGATCGGGTTGGAGAGAAAGTAGAATAAA
>4966-4
GGATCAATTGACTCGTTGCGATGTTGGGCGCCAGTGGGAGCTTCT
>4967-4
ACGCGCAGTCTGACCGAGAGAGGCTGGGTGCCTGCAATCGGCAAC
>4968-4
ACTTAATCGCGTGACGTTAAGGTTTCTATTAGGATAGGAGGATGA
>4969-4
AGACTGGAGGTACTAAGTAGCCGCCTGATAAATGTGCTTTAGCGC
>4970-4
AGCGATAGGGGTTCCGGGATGATTGTCTATTCCTATTACATTCAA
>4971-4
GACACACTTAGCAGTTCGCATTCATATGGGGTCAGTCCGATGAGA
>4972-4
AGCGGAGGGAGATTCGTGATCAGTGAGCTTTGGGGAAAGCTAATG
>4973-4
AGTTTGGGGTGGACGCAGTGCAAATACTAGATTGACTATCGGTAC
>4974-4
AGAAACGCGCGAAGGGATCGGAGATGACAAGTGATTTTCACGCGT
>4975-4
GTATGCAGTACACGGGGACTAATGTCATCAATGGGAAGTCGGTAT
>4976-4
CGAACCGATTTCGATTTGCCGAAGACGCACAGTATAACTCTCGTG
>4977-4
TTGCTCTATAATACTAACTGTGCCTTACTAGCGGGAAGGTGGTCC
>4978-4
TTTGGGAAGAGCTTGACTTAGCGTGTCCCAAAGGGCGAAGTTCTA
>4979-4
CTGCTCAGGTGAAACCTCACCGACTAAACGTAAGTGGGCTCGATA
>4980-4
AACCAATGACGTAGTCTTAACTATGCAATACTGGTTATATGATCA
>4981-4
CAGCAACTGCAGCAAACGATTCGTAGGACGTCGGTTTCGGGGTTG
>4982-4
TGCACGACCCGAAGGGATGGGTAAGGTTGGGAACAAACGAGAGGG
>4983-4
TTAACGACAGGGTAACATCCGTGAGGTGGTTGCTAGTTAAAATTG
>4984-4
GCCCGGAACTCGTGCAGGGGATTGCTGT
>4985-4
CCCAAACCAGCGGCCCAGCCTGCACAGAGTACGGGTGTGGCGATA
>4986-4
TGTGACACAGGTGAATGGGGCTGTACCTTGGTTGGGTGTGTGGGG
>4987-4
ATAAATACTAAAGGTGCGGGGCGAAGGGATTTTCTGGGTAGATGA
>4988-4
TGGATGAAGTCGGTTTGATCTTCAGGGTAACCCGGGTGTTGGCGT
>4989-4
GCAAAAACGGAAAGGGGTACGTGCCTCACGTGCAAACAACTGAGA
>4990-4
GGCTGGAGCATACAAGGGACTCAACGT
>4991-4
TCGCGTAGAGTATGCCCAGACCAATCTCTCTTGCACGCTGTTAGC
>4992-4
GGGGATGCTCGTTCTTATAAGGTGTACCTCGGTATCAGTTCATCG
>4993-4
AGACGGAGGATGACCGGTATTCAGGGCAAGGGGGTATTACATTAC
>4994-4
CCTGGATAAAGGCCCCCCATAGATGTCTTG
>4995-4
GGACGTTTATCCCATCTTAAGGATAGCGTCTTGGATGGTATTATT
>4996-4
ACGGGGGCGCAAACATTCTGGGGACCAGCATTGGATGTCTGGGGT
>4997-4
TTACCCGCTGTTAATCTAGGTGGTCTACGTGCCGTGCAGACTGGG
>4998-4
AGTTCGCACGGAAGTGTGCACTTCTTACGCCCGCTGGCTCTACCC
>4999-4
GAGGGTGAGACGTTTAGTTAGGTTGTACAAGGCTAGTGATCGTTA
>5000-4
AGTTAGGTAGATAGAAGCATAGGTCGCACAGGTGATACGATCCTC
>5001-4
TTGTAGGGTCAAGGTGAATAAAACTGGAATAATATGGCGATGTTG
>5002-4
AATGCATACTTGAAACTGAGTCTCAGTCCTGACATAGGGGGTCGG
>5003-4
GGGACGGGAAAAAAGTGATGAAAGGGGCCGGCCAGTCGATGGGTG
>5004-4
TTTCTAAGGATTGGGCACACCTGTCAAACGAGCAGCCCCGCTCCA
>5005-4
CTCGAAGACGTGGCGTGTATGAAACTTCAGGTGAATGCGGCTTTG
>5006-4
AAACGGTGCGGCGGAGGAGATCTCGCACTGCGAGCAGGGTTATTG
>5007-4
CGCCGCTAACTATGAATGGAGCGATAACCTATCCGTGAAAGACCG
>5008-4
TAAGCACGGGTGGTAAATACAGAATATACAAGGTCGCGCGTGCAG
>5009-4
CTGGCAAAGAAGCGGACCGGAGTGTTATGGGGTCGTATGGCGTAG
>5010-4
GGAGGGGCATGCACTGATGCGGTAGATGGGGAGCTAATGGTAGAG
>5011-4
AACCAATAGGAAATACGTAATACCAAAGCGCACTCTCGAGTATGT
>5012-4
TTACGAGGTGGGGATGCAGCGGACTATATGAAAGCGTTTACTCTC
>5013-4
GCGGTAAAATAAGGGCCTACGCAGGCTCTCTCGTCCGTTTGTTAG
>5014-4
CGGCCGGGATACTAGTAGGGAGGTGGGTCAGCGACGCAGCGAGGT
>5015-4
CAACATGAACGGAAGGCGCTTCAGGCTAGTTGTCAATAAAGGAAT
>5016-4
AACTTCACGATATCTGGTATGGCCTCGCTGGTATTGCGTTTGTCT
>5017-4
GCAAGCTTTACTAGGGCTACCTACTTCTTCAGGTACCCGTTTTCC
>5018-4
TGTTCGAAGGGGTGCAATATGTTCTCCAGACGGCTTGCTAGATCA
>5019-4
GATAGGTACAGCCATTCTGGGGCGCAGTTTTAGAACGGAGTTTTA
>5020-4
TTGAATACGGGCTGGGTGTAGCGATTTGGCGGTTGGTGGGGAGAG
>5021-4
ACTGACAAAGACCATTAACCACGGGGGCGGGGGGACTCGGGTCTG
>5022-4
TGCATCATAAGAGATCAAGGTGGGCGGGCAGAGTTGTCCTGGGGT
>5023-4
CAAAGGATACTAAACTGGCAATTGTAGTTCGCTAGGGAGGACTTA
>5024-4
CGAGGGCTGGTCAGAGTTATGATTATTGGCGAACTGGGGCATGCG
>5025-4
AAATCGGCTATACGGAACAATCGAGCTTAATAGTGCTGCTGTTGA
>5026-4
TAACCACCATATATACTGCTGCGATGACATAGTACGGGCTCGCGT
>5027-4
AGTGTCATGGACCCGCTCAGCCTTGCTGTTGGACGAGAGTATCTA
>5028-4
AAGTATATGCAATCTAGGGGGAATACGGATTAACTTCGAGACACT
>5029-4
GTGAAGCTGACACAGTGTCAACGGGTGCATTACCCAAATAAGAAG
>5030-4
GAAGAATTGCGCGTGAAGCTATGTGGGTATGGCATGGAGGAGCTG
>5031-4
TTTCTGCCTACGGTTTCTCTACCGGCCGTAGCGTTTTAGTATACT
>5032-4
ACGGTTGCAGGGGTGGGGAAAGTAACAAAAAGTGAACGACGGATG
>5033-4
CAGGCTGTATGCTCCCCTATCATAGGGGGAGGCGAAGGGCTCA
>5034-4
AGGGGGCGAGCGCTGTAGCTGGGGCGGATACCCTCTGGGAGCGTA
>5035-4
GTAAGGTCTGATGCTGCATTGTTAAAGGTTATCAGTCCGGTATGC
>5036-4
GTTTAGGTGGGAGGGTCACAGAGGTAGCGCAAAGGTTACAGGTGC
>5037-4
GGCGGAGGGTGGTAAGTCAGGGTGTATCCGAACTGGAGATCGGGT
>5038-4
TATTTAGGGCTGAGAGGGCCTAGGCCAGAGAGGAGAAAAAGGGGA
>5039-4
GACGCTAGGTTAGATACAGTTGGTTTGTCAGGGTTGGCGGGGGGG
>5040-4
CTCTGTGGGGGGATTTTTGATCACCGTGAAACGCGAATGTGCGGC
>5041-4
GGCTGTGTGCGGACAAGTGCGGGGGAGGGTGTATAAAAATTAGGG
>5042-4
ACGACTGGCACATTTGGCGGTATGTAAGGGGCGTAAATAGGCGAG
>5043-4
GAACAGAGTCAGTAGGAAGTCTCGGCGATTTGCAGC
>5044-4
AACTGCAAATGTTAAATACTCGGAAGGGCAATTATCTGGTAAGTT
>5045-4
ACGAGGTGGCAAGGCTAGGTAATTAGTATTGTAGCAGTCAAAGGT
>5046-4
GTGGACCATAGGCTTAAACGTGGTTGGTGAGACGCGTGTCGTCTG
>5047-4
AAAACTCAGATGGTACATAGCCATGCTGGAGATGGTGGCTACGAT
>5048-4
GTGAATCTTTAGTTCTGCACACAGAAGAGTGCTTAATGGGGGCTA
>5049-4
ACGTGAACAGGGGATAACTGAGGTGGGTGCTTAATAGGGGGGTAG
>5050-4
TATTGTCGCCCTGTGGTACATTATACTCCAGACCAGGTGTTAAAA
>5051-4
TGGGGATCGGAGTGCGATGGCACGCGAGAGAAGGCAGGGAGGGCG
>5052-4
GTAGGGTGAAGGGCGTCGTGCTCCGCTTACGCGGCCACTCCTCTG
>5053-4
CTGACGTTAGGTATCTTCAAGCCTCTATCGCATAACTCCAGATGA
>5054-4
AATCGGGCAAAAGGGTTCAGACTCAATGGAAGATCACTTCTGTAA
>5055-4
AAGTGAAATGTGTTGGGTTTGCGTTCGTTTGTCAGTCGGTGTACG
>5056-4
GTATGGGGTGTTTCGCGGGTAATACTGGTCGGGGAGAGGGACTTT
>5057-4
GGAATGCCTGGGATGGATCCAATAAGAGAGCGATAGTAGCCATGA
>5058-4
GGGTAGATTTGTGTCGGGTTCTGCTGGGCGGTTATACGTTAATGA
>5059-4
TTGTACGGACCTATGGCCAGGGAAGTGTTAGCGGTAGTATAAAGA
>5060-4
CACCATTGTGGATAGTGGAGACGTTCCTGGAACATAGGGGTTGAA
>5061-4
CCAAGTAATCTCGCGCGGTGGAGTCTTTCGTGGCGAGGTCCTTCC
>5062-4
TTCCGGTACAGCAATTACCTAGTGGGTTAAGATGGGTGGTCTTTA
>5063-4
GTGCAATCTGGGCCTTTATATCAGCTAGTGCTACTGGTGATACGC
>5064-4
CGCCTGCAACCTTTTACCTTGAGTTTCGCCGGCGCTTCAAGCTGC
>5065-4
TGGGGCATACGGAGGAGGTTATCAAACCGTAATATCGTAAA
>5066-4
ACCAACACGATCGCGCAATATCAATATAGGTGAAATGGAGGGGAA
>5067-4
CTAGACGGCTCAACGGCACATGGAAGAAGGCCAAAAGACATTACT
>5068-4
GTTGGTAGCCGCGGGAATGGGGCCCGTGTGTGGATGGTCCACGGT
>5069-4
GTCCCTTCTCATAGATGCGCATGTATATTCTTTAAGTGTCGGTAC
>5070-4
AGATTCTGTCAGGCTTGTCTGTTCATTTAAGGGGGTGTGGTCGAA
>5071-4
GGGGTAGCCCGCAATTGGTGGTTTAGGAATGGA
>5072-4
AAAAATAGACAGCGGGTGGATTAAATATCGCGTGGAGGGGAAGGG
>5073-4
CCAATTCGGGACTGACTAACTACAGATAAGGCATCTCGGA
>5074-4
CCGGTTGGGTGGGTTGAGACCCTTGGCCAAGACTGCTACTATGTA
>5075-4
ACCTACGCCCGGAGCGCATGCCGCGAGCTTGCGATTTTGAGTCCA
>5076-4
AGAGGTAGATGACGCAAGCAGATGTGCGAAGTTCTCCCCACCCGG
>5077-4
ACGTGGTACGTTGCACGATGCAGCGTAGCCTGGGGGGCAGACTGC
>5078-4
GGGAAGACGGCGCGCTAGGCGGGAACGATAAGTTTTGAGAATTGT
>5079-4
ATCACTAGTATGGAGAGGATTTCCAGGTAGAGGCTGCGGTTGGGG
>5080-4
AGAGTGTAAGGAAGGGGGATAGCGATTGATAGATAGGGAGTTTGC
>5081-4
TAACTACATGCAAGAGATCAGGCTCGG
>5082-4
GAGCCAGAATCTAGTGGGGCTCTAAAGGGACAGCGTTTTTATTTG
>5083-4
ATGGAGTATGACTGTCGATGAGGGTTGTGTCTCTTATGACACTTA
>5084-4
GTTGGCTGGTCAGTGGGCGGAGATTAGCAGACTCTGCCTAGGGTC
>5085-4
CAAGGGAGGCTGGGAGAGCTAGTGTGAGATAGGGTGGTAGGTTGG
>5086-4
AGGATGGGGGACTACTCAAACCTGGGACAACCTAGCGCTAGAAGA
>5087-4
TACCCGAAGGGTACAGCGACGTGTATCT
>5088-4
GGGAGCGAATCGTAGGGCGGACGGGAGATGGTTGGTGAGGTAATG
>5089-4
CGGACGGTATCTTGTTTAGGATCGCGGGTATGCTAGTAAGAAATG
>5090-4
TGAAGAAGGAGTGAAAGAGGCATGTCTTCTTATTTGGTCGATGCC
>5091-4
GTTATAGTTATACAAGCGATGAACCATCTCAGACGGTAGGGGTGC
>5092-4
TTCATTTATCCCAATTAAATCAAGCTCCTCAGTGCACAACCTAGT
>5093-4
CTCGCGAGACGAGTTTTGTGCTTAGTCTAGGGGTCTGATTTAAAC
>5094-4
CGACTCCATTGGAGTACGGGTCAACGTCATTTGCATTGGGGCGAT
>5095-4
CAGCATTAGGAGCGGATGGTGAGATCTCCCGGTCATGAGTGTTGC
>5096-4
GGCAATGGCGTTGGCTCTCCGACTATGCAGTATGAGGCGCACAGA
>5097-4
ACTCAAGGAGCAGTCCCAGGGACTGTGATAAGCGTGCCACGCCAC
>5098-4
CGCGGAAGACGGATTGGAGACGTTGGAGCGTTTGTTTCCTGTGCA
>5099-4
GAAGTGCAAATGCAACCAATAGAGCGGGTGTAGTTAGCGGGGGGG
>5100-4
GCATGGGGCCTGTATGATTCCGGTATGGGGACTCCGCAAAACGAG
>5101-4
TAGGCAGCTCATGGTACATTTGGCGAGAGATTCGTTGGTGGGCTG
>5102-4
ATCGGTACGTCGCAATGCTTCTCTATGCTAGGGACACGGAGTATA
>5103-4
TGGAGACCGCAAGAGCCATGACATCTTCACGAGTAGCTGGTGCTC
>5104-4
CGTCCTTAGTTCAGACTGCTCTTCGCACTCGTGAAGGGGGGATTG
>5105-4
TCGCCTGTTAGAAACTGGCAATATGTGAGCACCCAATTTCTCCCC
>5106-4
ACAGGATGTTACAGAGAGGGGAAGCCGCGTCAATTTTGGGTAGTG
>5107-4
GAGAGGATATGTTAGCACGTTTTCCATAGATTAGGGAGGTTCGGA
>5108-4
CGCCGACAAGCGGGCGGGGGGATGCTATCCCCGTTCCGTAAACTT
>5109-4
GGTAGGTCTGGTCGCATTCGGTAACTGAGGCGAAAAGGCTGTTGG
>5110-4
TCTGGTCTCGTTTATAGAAACGAACGACCTA
>5111-4
CATGGAACTCGAATGGGGATTATCTGGAATGTGCGGATTGTAGGG
>5112-4
GGACGGTGTACTCCGGGGTTCAGAATGATAAGATCCTATTCCGAG
>5113-4
GTGGGAGGCAGTTACCTGACATATGGCGTATG
>5114-4
GACACCGAAATGAACCGTAAGCGCACTAGTGCGCACGGTGGAGTG
>5115-4
GCACGTGGGAAGGACTATGTATTCCTGACAAATGTGTCGGACCGG
>5116-4
CCAGGGGAGGGCCAACCTAACGTCGGGGACACGGTTTGTTTGGCG
>5117-4
CATTAAGGCTATACTCTTGTTGGGGGAGTTCGTAGAGCGGTATTG
>5118-4
TTCAGGTGCGAGAAAAATAACGGGCATGATGCATGGGGAGGAGATA
>5119-4
CCCGGCGGGATGGGCTCAACGTCAAGAGATGATCGGACTTAGTTG
>5120-4
CGGTCGTTTGTAGACTAGACAGATACGTACGTGAGTACTAGATCA
>5121-4
GTAACATAAGGGATAACGGGATTCAGTTCAGGGACGTTCGTCTGG
>5122-4
TTGTGACAAAAGCATACTATCCCTAGGGGCGGGTGATGTGCACCA
>5123-4
AGCATTTCCTGCGGTTTGTCGAACCGTGAGTTGGTGGTACCAGGC
>5124-4
CAGCGGCCCATATCAGTGGGGAGATGAGGAGGTGCAGATGAAGTT
>5125-4
ACGAGATAGGCGGATTAGGAGGATTGTGGTAAGTTGTGAGGGGCA
>5126-4
CGACGAAGGAGAACAAACCAGAAGAAGAAAGGCTAACGCTGCAAA
>5127-4
CTCGGAAAGAGTAGGTCGGTGATTTGAGACGGGAAGGTGGCAGAG
>5128-4
TCGTGACGATCACAGTGTACATAAGCCTGCAAGGAGATGGAAGCG
>5129-4
TGGAGAGACATATGGAGTGTTCCAATCGGGGAGGATATGATAAGC
>5130-4
GAAAAAACGAAGGGTATTGAATGGTAGTTCAGTTTGTGTTTGGAGT
>5131-4
TCAAGCTAGGTCCCCAACTACCCGATTATTGGCTCCGAAGCTTTC
>5132-4
AACGTTGAATATCCGGCGAGGCTCATAAACTCCCCGTACTGCGTA
>5133-4
CGGGTGAGGAAAAAGGGGGTCTGTCAGTATACGGATAGGGACCTA
>5134-4
CCCACAACCCAGCCGCAGCGCATGATAGCAGGTCGGTATCCCTAC
>5135-4
CACAACGCGGGGGCCGCCGGAGGCACAGCTTGTTGCTATATCTGT
>5136-4
CTCGGTAGAATAAAAAGCAAATTTGAGCATAGATTCGTACATGTA
>5137-4
ATGCTAAGCCTCCTGTAAGGACTAGGGTGGCGTGACAAAAAGGGC
>5138-4
TAAATTCCCGGACGGGACTTTATGCGGCTTCGCATCATTGATTAA
>5139-4
ATGGTGGATTCACGTAACATGCTTGACTCAGTACCAAGCT
>5140-4
GATACGATGGTTCTTCGTGGTGAGCGGGGGAGCGACTCAATCTGC
>5141-4
GATAAGAGCAGTGGATAGGGTGGTTTGTTTGATAGGCGACTGCAG
>5142-4
CAGGGGGGAAATTACATTTTATAGTAGGCAACATGCGGGGTATAA
>5143-4
CCAGGACATAAGAAGCGTAATGGGGCAGACAAGTTGTAGAAGGGG
>5144-4
TGAAACAGGTCTTGTACAGTAGCGGAAAAAATTTCTCGCGATCTC
>5145-4
GACCGCTAAAAGGGATACATTATGCATATCAGTTGTGTGGAGATC
>5146-4
GAGATGTTGGAGGAGGTAGTCTCGTATGCAGTGCGGGGCAAATGA
>5147-4
CTGGTACTCGGACCCATTTGGCCGATGCAAACGGGAGGAGTCGGA
>5148-4
TGTGTAAGCTAGAATAGCTATAAGCTACTGCTTAGGGGAGCATTT
>5149-4
GCAGTCTTAACGGGGCCAAAGTTAAATTGGTACTTTACAAGTTGG
>5150-4
CTCACATACCGCAATTCTCGCTAGTGAGACAAATACTGGTCCGAG
>5151-4
AGTCAGGATGTGGGCACGGGAGTAAACGGTGTTAGGCGTTATGTG
>5152-4
GGGGGGGTAGCTTTCTGAAGCCATCTGTGCGTTTATAAGGACCCA
>5153-4
CAGTATCAGCGCCAGAGTGTAGAGGCGATTCGAGGTCTATGGATA
>5154-4
GACGCATTACAGGAATAGCTGTGTGGGAAGTTCCATCCGATGGTT
>5155-4
TTTAAGGTGACTCTTGTAATGAGTCTGGAGAAGTTATGAGAATTT
>5156-4
AGACACATATGGGGGCGAGGGGGGAGAGTGACAGATCCTTTTGGA
>5157-4
TCAATGCCTCTGTTGATTTGAAAGGGTGAGTGGCGTAGTCAGTTA
>5158-4
GCTGGGTGGGCAGGAGGCACAGTAAGTGAAGGTAGTGGTAATAAC
>5159-4
TGAGTGAATGGGCTTAGCTAGACTATAGTGCAAGCGAAGGGGGAC
>5160-4
TCCAAAGGACATGGGTGATGCCCCCGAAAGGCAACGTTATATCGC
>5161-4
GGTCAGGCTGAATGGATTAGGCTTCAGTTTAGGACGCGGAGGCAA
>5162-4
CGTGTAATAGGCCAAGGTGAGTATGAATGGTTGACGTTGTAGGCTG
>5163-4
ATAGAAGGATGCATTTGCGAAGTTAGTCCGCAGTGGGCGAATACT
>5164-4
GAGCGGAAAGACATTCCGGGGGAAGTGAGTGACGACGATTCCGTG
>5165-4
TGAGACCAGGATATCCCAGTGGAATTCTGGACGAGGGGTAGCGAA
>5166-4
AAAAAAGACCAGAAAAGAAATGTTCGGAGGGTAGCTTTCACTTTA
>5167-4
GCCATGTCGGGAATTATTAGGCGTTGTTGAGGTTATGATGTGGGC
>5168-4
GGGCTTGGTGGTCGAGCAGACGAGGAGAGGACCAG
>5169-4
TCTCTGTGGGGAGTAACCCGAAGGACATATCGATGGTATATGTTT
>5170-4
GGACGGCAGTATTACCCAACGGTGAATGGCTCAATTTGTTTCCCG
>5171-4
ACAAACGCATGTAAGCAAGTTGCGTATCCAGAGCGATTTCGGTTT
>5172-4
GGAGGTGCGTGTGAAGTGTGCGCTGGTGATGTGGGGTATGAGGGG
>5173-4
GGGGGCAGACAGATACGGGGGTTGAGAGGCGACACGCTT
>5174-4
CGCGAGGCCGGGGGGGGGCAGTAATGCCGCAGGCTCTTAAACTCT
>5175-4
AATGGGGAGGATCTGGATGAGGAGGGGGCATACCGGCTGTACACT
>5176-4
ATCAGGAGTGTACTATCGTAGCTTAGGTACGCCCTTGGGACGGTA
>5177-4
TAGCAATTTTCCAAAATGGGGTGGGGCATGTTCACAGTTTAAACG
>5178-4
TGGACGGGGGTAGAGACACGGTGAGTTCGAATACAGGGAGGGAGA
>5179-4
GAGATGGGCGATACCGTGGGGGTAAGAAAACATAAGGCGTTTATG
>5180-4
GAAGACCACATCGAAGCTCAGAGAGTATCACCCGGGAACAATTAC
>5181-4
TCGGGAGCGCTAGCGGAAAGTTTTGGAGGCAGCGCAGTGTGACGA
>5182-4
CCTTTCGCCTCCGCCTGCATACCGCAACTGAACGATTGAGAGCCC
>5183-4
ACTAACTCTAAAGTCAATTGGAGGGTATGAGGGTCGCTCGGAATG
>5184-4
AAGGATTACATAGTGGTATTACAGGGAATACACCGTATGTTCAGG
>5185-4
AGTGGAACCTGGGCTCCGGAAGCCCGTGTGGGTGTAGGAATTTAC
>5186-4
CGCGCAAACTGGACCGCTGTGCACTCATTTAGGTGTTGTGACAGT
>5187-4
CAGAGCCGAGTCTTAGGACGGCATACAAAGGGGTGGGGGAAAGTG
>5188-4
CTGGGGGTTCAATGTGTCGGTCAAGCGTTGATCTTGGATCATTGA
>5189-4
CAGTCAAAAAGATTATGTTGGTCGTGTCATATCTTTAGGGCACAG
>5190-4
CAGCCGTGATACCTGAACTGCTGGAGCAACGGCGGATGGATCCGT
>5191-4
CGAGGTGAAGACGCGATGTAGCAAGGGCTGCGCGCTCGGTGTTGA
>5192-4
AGGAGGCGCGTATAAGATCGAAGGCCCCGTATTCGATAATCTGAC
>5193-4
CCCGTGTGACCAGGTAGGGAGGGCGAGCAGCCGTTAGCGGGGCAT
>5194-4
ACGTTTGTGACGGAGCATTTTGGGGGTGGACTGGGTGCGAAAGCA
>5195-4
TTCTTACCACCAGTTGACGTCATTCTAGCACAGGGGGAGGGTTAT
>5196-4
GACGAATGACGCGTCTCACTGTAGTTGAATACCGTAGTGTTCTGA
>5197-4
CTATTGTGGGTTTAAGCGGTTGTCATCTCATGGGATTGGGTTAGG
>5198-4
AACACGTAGGAAAACTAGGGCAAAAAGTTCAAAGGACGGCATCCT
>5199-4
ATCGTGATCCGGGTCGGAAAGATCGCAGGAAATAGATAAGATTGA
>5200-4
TACATTTAAACTGGAACTTGGTCGTGCGGGTAGGGGTAGCGAAAG
>5201-4
TCGTTTGGTTAACGGTCTGGTCTATAACTAGGTGGATCGAGCGAG
>5202-4
CTGCACGGGGAGCTATAGGGTCAGGACAATGACTAACTGAGAGAA
>5203-4
TTGTCTCGATAGCACGCCTCACTCGTTAGCAGAATGTTGTGAGCA
>5204-4
TTCGCGGCAACGGTCTGTTAGGGACTAGCTCCTATGTTCAGGGAT
>5205-4
CCGGGATGACGAAGGGACAGGGGGTGACGTAGGGGTGCAATCGGA
>5206-4
TACATAAGTTTACGACTTAACCTGTCAGTTGGAGTAGCTTAATGA
>5207-4
ACGGCAAGTGATAGAACTTAGGAGGGCACCTGATTGCGGGTATAG
>5208-4
AACAGCTGGTAAGTGCATTATTAAGAGTGTTAGATGGTTATCCTC
>5209-4
ACTGGGGGCCAGTAATTAGCTACTGATGCATTCTCTGATGATAGC
>5210-4
GTGGGTGGATTAGAAGGTGCTCTGTATTTCAAATTCGAGTGCTTG
>5211-4
AGGGTGAGAAGTAGGTACAGTGTTTGATCTTAAGCCTTGTCAAGG
>5212-4
CGCCAAGCCTTGCGGTAAACGGTCAGGTAAACTAGTGAGGGATTA
>5213-4
GGGAATTAAGGGCAATAAGGGCAGGGGAGCAGGCTGCTCGCGAGA
>5214-4
TCGAACGCTAGAAACAGATGGGTTGTTCTAAGCGGTAGATAATGG
>5215-4
ACGCCCAGCGAAGAAAAAGTGCTGCAGTGTCTTGTTAAACCATAG
>5216-4
AATGCTGAACAGAAAAGTTACAATCAGGGTTTCTAAGTACGGGGA
>5217-4
CCTTAGGGCGGTTGAACAACATAAGCGGTCGTAACAGTTGGAAAA
>5218-4
TCTGCCTGACCAGTCAGTAGCCCAATGGAGTACAATGACGGAGCT
>5219-4
ATAGCGTAAAGGTTGAATGGATTAC
>5220-4
AGCAAGTGGGGAAAATCTCTGTCGCAGGGTCACATCGGGCTTATT
>5221-4
GATACGTAGGAGAGGTGAATCCATATTACTTGGGGGGGGGCCCGA
>5222-4
CGACGAAGTAGAGGCGCACTGGTACTTGCGCAATTGCTGTAGGGA
>5223-4
TGATCCGTAGGGCGTGCTTGTGTGGTAACGCCATTCAGAAATTAA
>5224-4
AACAAGCGATCAAGTGCGCGAGGACTGTAAAACAGGGAGAACGAA
>5225-4
GGGTTGCCCGTCTGAGCCCTCAAGGTAAAGGTGGTGTCCGCTTTT
>5226-4
CACCACGGTGGTAAACCTACTTTCGCGCTACGTGAAGGGTCAGAA
>5227-4
GGAAAAAGACGGAGATGTTGTCAACAAATGGTGAGATCAGCGACC
>5228-4
CAATTGAAATAAGATGACGTATCAGAGGGAGGGGGCGGAGGTTAG
>5229-4
GTCCGGGGTGGATCAGGACGCTGTACAGCGGTGGGGCATTGAGGG
>5230-4
TAATCAGGGGTAATATTTTCCGATAGGGGATGATCCTTGGATTTG
>5231-4
ATATGCTTAGCCGGAAGTAGAATTATAGGGCAAATTGGTATTAGG
>5232-4
GTAAGTACGCAAAGCAGGAACGGTCGTGTTATGGATTAACAGAGC
>5233-4
AAAGTAACCCAGAGCGGAGCGACGTGGGGCCTTGCACAGCAAGGG
>5234-4
TTACGTAAACGTAAGTGCCGTAAACACCAATGTTAAGCAGGTATG
>5235-4
CGCGTCAACGAAGTGTCTAACTGGATGTGCATCGGGTGTATCTGT
>5236-4
GGCGTTATCGGATAAGGGGGAGATGGGGGAGGGATAGGTCAAGGT
>5237-4
GGTAGTTAAGGGGTTACTCCGGTGACGCTTGGGCTCCTAACTCAA
>5238-4
TTAGAATGCCTAGAGGTTGCAGAAGGAGAGCGGGGGGTTGTGAGG
>5239-4
CAAATACCACACACGATGTGGTTGCTGGGAATCAATCCGGTAGCG
>5240-4
ATTCATTGATGCCTCGCGGCAACAGGGGCTATCGAGAGACATGGG
>5241-4
GGGTGCAGATGTGCGCCGACTTTTGGGGACTTAGTAAGTGAGGTT
>5242-4
TCAGGGGATAGAGTTCGAAGGTAGACGTAATCTCTGTGGCCTCTG
>5243-4
TCTCATACCTGAACACATTGGTATGGGAATATCGGCGCCAGCTAA
>5244-4
TATCGAACTCGCCCTGTCCAGTCGATACCGAAGGGTGAGCTTGCG
>5245-4
ACGGTGTCAATTGAAGAATTTGTGCTGATAGCGGTT
>5246-4
GAAGTGTTAGGTGGCAGTAGAAATTGTCTCTAATAGGAGGTATTG
>5247-4
GTGCAGGCTAGCAGGAAGGGTCGAAAGGTGACGGTGGTGGGGGTA
>5248-4
AGACGTGGGAGAGAGGTATCAAGGTGATCAGGGGGCGGTGTGCTT
>5249-4
AGAGGGGATATTTAATTAGAGAAAGTAACACTACAATACAACGAT
>5250-4
TAGCGTGATCAAGCGGGGATTAAAAGGCCTAGTGTTATTAGCGCT
>5251-4
GTGGACTCTTCGAGTAGGATATAGATGCGTGGGTGTGGGTCACGC
>5252-4
CCTTCTGATGAGCCGTGGTTGCATGTAGGGGTAGGCTTGTTAATC
>5253-4
TACAGCGGAAATCTTGGCAGAAAACATGGGATGCAAGGGCCAGAT
>5254-4
CACGCGTCTCGAGGTGGCCTCGCCAGAGGCGTATACCAGGGAGTG
>5255-4
ACAAAGCTGCTGCCCGCGAAGAAGCT
>5256-4
TGGTGGGACACGTGTTTTACCCAAGTCT
>5257-4
CAAACTACTAGGGCCGATACGATGGGTGAATGGGGATGAAGAATG
>5258-4
AACGAAGATCTAGTGCAGACCGGTGGAATGAAGGTCAATTATTGG
>5259-4
CCCTATAAACTCCCCGGGGTTATAGAATTAGGCTAAAAGCATACG
>5260-4
AAGACAGAACAACTCTGACGTGGGTAAGGCAGGGGGGTGGTTAAA
>5261-4
AGGTGATGGATATCCGATGCGGAGTACTTGGGGATTTCAAGGTCG
>5262-4
GGGCGAGGTTATGAGAGGAAGTGGAAGTGCGCCGGTAGTACGAAT
>5263-4
GCACGCATCTGTTCCGTATGAGTTGGGGGGCTCGACTGACTATTC
>5264-4
TATGACAAAGAGTCGGATTCAAAGAGCGGGTCTAGGGAATAGTAA
>5265-4
TAAGATGGGCATCAAAGAGCGGCCAAGCCTCTTCATTTTCGAGGT
>5266-4
CTCCTGAAGCGTTAGAAGTGCATGTGCCGTGAGGCGGGGAAATAA
>5267-4
GGACCGAAGCGGGGCGTTCGAGGGATCAAATTGTGGGGGCGTGGA
>5268-4
TTGAAATGAAGTATAATGTGGAACTTTGTTAGTGATGGGGACTTA
>5269-4
GGCGGGTTCTGACGCATTCTGGATATGCCGAAGTGAATAGCCAAC
>5270-4
TCGCAAGTTCCAAAGAGCACGGGGCTAGGCGTTTGCGCGTAACGG
>5271-4
CGCTAGCGGAGTCATGGATGGGGGGGCTAAAAAGACAAAAGGAAG
>5272-4
ACACAGGGTTTAGGGACGCTTAATAGCGGGTTTAAGTCCGGATTT
>5273-4
CTTCAATGTTTACACAATTGGAGTAGGATACGTCCCATCTCGATT
>5274-4
GTCCTGCAAAAGCGCGCGCAAGTCTTGCCTTAGCGTTATCCCTGA
>5275-4
TGGGGCTCTCAAGTCGAGGCATTAAGCTGCAAGGGCCGGCGGGAA
>5276-4
TCCGAGGGGACGCAGGACATGTATTGATAGGTTATAAGCAAGCAC
>5277-4
TGATATTTTGGGCAGTTGATGTTAAGATAAGGCCTGTAGTTGTAT
>5278-4
TGAAAGTGCTTCGTTAATGCGTCTTGACCAATGGTTGGATTGATG
>5279-4
GACAAAGTGGGTATACCTGGGGTTAGTTTCCCGGGGCATTAGGGGA
>5280-4
GGGGGGCAAAGATGCTAGGAGTGCAGTTTAGATCTTGGCCAATGA
>5281-4
AGAGCGTTACGTGCGGTAAAGGAGTGTGTGGGTGGTGGTAGTCAG
>5282-4
GTCCGGGGATGGGGCAGACGTTTTTATACGCTCACTGGTTGGTAC
>5283-4
CCGAGGACTGCTAATGGTCACGATAGCGATGGTTCGTATTGTTGA
>5284-4
CTCGTGCAGATAGCCAGTGCGGTTAGCTGTTGAATGGTCGGGAAT
>5285-4
AGCTGGCAGGGTCTACCAGGGTCCACGGGATTGGATGAGGAGAAG
>5286-4
GCATGACGTGAGCTGTCAGGTGACGGGAATGTTTGCAGACGGTTT
>5287-4
ACTAGGCTAATAAAGAAAGGTCAGGAAGAGTTTAAGAACTCAGCC
>5288-4
TTCCGTAGGAATCGTCTCGTGGAACGAGGAGGATTGTTGCGTAAA
>5289-4
TGAGGGAACCAAAGTCGCAACCTGGATCCCTACAGGAGTTAGCCG
>5290-4
TCGCGATTGAGGAGGTAAGCTGGAGGTGCAAGCAACGCTGCAAGG
>5291-4
AGGTCTTCAAGGGTGCCAGAATTGAGCAAAGGGGGGATGGGTGGT
>5292-4
AGGGAGTAAAGGGCACGCCGGGTCTGGAGACAGGTTCGCGTTAGG
>5293-4
ACCGACAAACATCGTAGGCGTGAAAG
>5294-4
GGGAGCTGGACGTATACTCCACGTGGCCAAGAGGGGATGTGTGAA
>5295-4
CTGTCAGCTGGGGCCGAAGTTTGAGGCTATGTGGTTTCGTGGGGC
>5296-4
GACAGTTACGCACCTTAACGTGTTATATGCGCTCTACTCGATCAT
>5297-4
ACTACACCGCGAATCATAGAGTTTGTGGAAGTCAAGCGGGGCCGC
>5298-4
GCTACATAGTTCAGAGATGGGACGTATAATCTTCTCGCTTACGCT
>5299-4
ATCTCATACCAGTGCTAAAGGGATGAGTCAGGCAATAGTCCTCGT
>5300-4
CGATAAGCTTCCTGAATATGCACATATTGTCCGTCGATTCCTCTC
>5301-4
TCTGCTAGGAGGAATTAGGTAGAAACGACGGTTGACTGCAGCGTG
>5302-4
TTCTCTAGAAGTTAAGTCGTATTCGCAACCAGAGACGCGAGTCGA
>5303-4
ACCTTAGCAGCCACCTGATCGAATATTGCAAGATTCGTGGTACTG
>5304-4
GGTATAACACGGGATAGACAACTGCGAAAGTTTAAGTCCTAGTGC
>5305-4
ATCTCATGGGCCTGAGTGTCGTGACCTAATATTTCAGTCAAACAC
>5306-4
GAGACGGGGTCCGCGCTGCGAGCTGGTGAACTGGATCTTCGCATG
>5307-4
CAACATGTAGGAAGAGTTAGCCGGAATGGTGAGGGAGCGGGTAAG
>5308-4
GAAACGGTATATATGGGTGGGGTAGAGGAGTAGATTGGATGAATA
>5309-4
GTGAACCCGCAGGGGAGAAGCGCACAGGATATGGGTGGCT
>5310-4
TATCACACGGTTTGTTTTGCCACGTTGGGCTCGATCGAGGGCTCC
>5311-4
TATAACGCGTGGTCGGAATGGTAGCGTGAAGAGCGACTGGGTGAG
>5312-4
ATGCATGCCCGCTTAAATGGGGCAGCTGGCATGGGGCAGCTGTGG
>5313-4
GAACATGGGGAATTACATAATTAGGAACCTGAGTTCTATGAAAAG
>5314-4
GTGCTCGGTGTCGTTCTATTCCGTGGAGTTTTAG
>5315-4
AGCCCCTGTGAAAACGTTGGTGCGAGGGGAAAATTTATGTGGTGT
>5316-4
CCGCGACGAACTGCGTACAGGAAAGGGCGGCTACACTGGACTGGA
>5317-4
TGGGGGAAATAGGGACAAGTATTTGGCTAGAATGTACGCATCTCAT
>5318-4
AGCGGTAAGGATTTATATCAAGTACTATTGGAGGGAGATGTGGGG
>5319-4
TACAGAGGAATAAGGGGAAAAATACGTTGTAGGGGGATGACCGTA
>5320-4
CAATATACGCCCATCTTATAGCTGCTGCCAATGCTAACATCCGGT
>5321-4
AAGGGGCAGGTGTATAGTGAATACAAAAGTTGACGACGCGCATAA
>5322-4
CCGTTTACAGCTGATTCTGTGGAGCGGGTAATCAATGTACAGCTG
>5323-4
TGACGGGCTAGCCACGGTGGGTCAGAACTTATCGTGGAAGCCATC
>5324-4
CCGGATGTTGTTTCAATGGAGGAGTTGGTGGGGAACTAGATTGCG
>5325-4
CGATTGTGACCTTCACCTTACCGTCCAAGCTGAGTTGAAGGTTGC
>5326-4
GTAACATGGTACACAGGTACCGCCTACGGAGAGCGGGATAGTTGG
>5327-4
AACGATAGAGGGCTGAGCGGCGTGTCGAGAGTGGGTTACCGTTGG
>5328-4
CCGTGAAGTGGTAAGGGGGCGAGGAATAACCTGTGGACGCGGGGG
>5329-4
GAGATGTCAGATTGTACTCGGACCGGTTTTTGGGGAGTTGAGAGG
>5330-4
CAAGCATCATTCGGGACTGGTGCCTCCACACTAACTTGCTGTGGA
>5331-4
CTCCGGATAGTTGGCGGGTATCCCGTTCCGCTCGGTTAACAACTA
>5332-4
GTACAGTCAGTCGATGCCGAGAGATCGGGGAGGGTAGTAAAGAAT
>5333-4
CTAGGATAGCGCGCAATAAACGAGCGGGATGTGGGGGGTAATGCG
>5334-4
TCAGCCAAAGGTCATAAAACGTCGGACACAGGTTGAAGGTCTATC
>5335-4
TTAACTTAACAGCCGACCAACCAGTGGATCCGGGGAAGTAGAGCG
>5336-4
GCGCAATGCGGAGAGGGAACATGGATTGCCTAGTGATAGCGCAGG
>5337-4
GGATCTGCGAAGAGATTGCGCGTCGCTATCTGGGGCGTGGGGAGC
>5338-4
CATGTACGTGGTCAGAAGCAGCTTGGAGGGGTCCTTGGCCGTGGT
>5339-4
TAATTTACGGGGGATCTGGCAAAGGGGACAGAAGTGACCTCTCCG
>5340-4
CAGGGTGGATCGGGGGGACCAAATGGTGCATCCAATGCAA
>5341-4
GAAAGGGCTAAAGGGTTATACTCCGAAGGACGGACGAAAATGGTA
>5342-4
TAAGGATACGGCTTATCTATCTCTTTTTAGC
>5343-4
TAGGCATTGGGTAAGATTTCAAAGCGCATTTACGGTTACGCTGGT
>5344-4
ATCTGTGGAGGGGTGGGCAGATGGACCTCATACCTGTTTAATCCC
>5345-4
CGACTACTCACGATTAAGCTCGGTTAAATAATGGTGTATGGGCTA
>5346-4
CTCCACGAGGTCACCGCGTTGCGGGTTCTCACTGCGACCACTCGG
>5347-4
GGGACAACTGCTGTTATTACCTAGACCTCGTGGACGATATGTGCA
>5348-4
ACCGTATAGCTGTCTTTTCGTGGGTGCTGCCATGGGAGGGGCGGT
>5349-4
CGGGCGTAGAATCGCGATTGTACTACTCTAAACGCAGAGGATATG
>5350-4
GAACGGAGGTCAGCCGGGGTACAGGGGGAGAAATTAGCAAGATTC
>5351-4
AGTAAGGCGGGGGGCAAGGCGACCGTCGCGATTGTTGGTAGAGTG
>5352-4
AAGGGCACGAGGAGAAAGGAGGGCGGGGAAAAATGGTGCGATGAT
>5353-4
GAACGCGTGAGTAGTAGGTAATAAGGTGGGGGAGTAGTGGGTTTT
>5354-4
AGGCCGGTAACGTACAAATGCGCGAAGCGTGATAGAAGGTTAGGG
>5355-4
GGAATTAGGGGCTCTCGTTCAGAAGGCTACGTGGTGGAGAGGAGA
>5356-4
TGGGCGGTATGATTCGGGGTTTGGTGCTATCCTATAGATATTGGG
>5357-4
CAGATGAGGACTAGTCTACTTGTTTGATCGGCTAGTGATGGCCTG
>5358-4
TTGACTTCACGTTTGCCGCGTCGATCACGGAAGTGAAGTAGGACA
>5359-4
GGACCGCTTACACCGGACAAAAGGGGTCAGATGGGATCTAATCTA
>5360-4
AGGCCAGACGTAAGCGAATTACATTGCTTAGGGATAATATTAGGG
>5361-4
TTTACCACTAAGTGGCCGCCTTAGGAGCAGGCGTTAGGGTCGGTA
>5362-4
TCCCCAAAGCCGTTTAAATGTCCGGAATCTACGCACTACTGTGAG
>5363-4
GGAACGGGAAAATTTGTGGTAAGGGGTGCGAGGAGTTCTCATGCT
>5364-4
GACTACTTTGGCCGTTTTTGAGGGAATCTCAAGCCCATGTTTTGA
>5365-4
GAGCAACTATAGCGGAGTACCGTAAGCTCATCGTGTTCAGTTGAG
>5366-4
CTGATGGCTACGTGTATCAATGCCGTAGACAGTGTGAATTACAGG
>5367-4
GCGAAGATGGAGTTTTTGATGCCCGGAGGCTGTG
>5368-4
ACAGACAGTAGAGAGTATTCATTTGGTGGGGCACTTCAAATGCCT
>5369-4
ACAAAGGCGAATAAGGGAGATTAGTGGATGGGAAGAAATGGGGGC
>5370-4
CTCTGCATCTGTATGAATTTGTCGAATTGTAGTAATCTAATTTAC
>5371-4
CAAGTAAGACGGAGATATGTGCTTACTGGTGTGCAGAGGGTGCAA
>5372-4
TCGTCAAGGGGGGGTTTTGCCGGCGCTGCTGGCGGTACGTGGGTT
>5373-4
GGCAGAGAACGCTGCACGCTTTTGGTTATTTGGTCTCGGTAACCC
>5374-4
GTGAAAATGAAACCTGGGGAGGGGTCTACGAGACTATCAAGTTGA
>5375-4
TCCGCAGTACCAAAGATTCTTATGACCAGATGCTTTCGGGATACA
>5376-4
TACTTTGATTAAGAGCAGGCGAGCGCAGATGTAACTTTTTATCTT
>5377-4
GATGACAGAGGCGGATTTGATGTGTGGAATTTGGGCTAGACCGGG
>5378-4
GGTTTGTTGACGTGCCCTAGTCGGCGAGAATGTTATTTTATTATA
>5379-4
TGAGATGCGGTGGAAGGACAAGTCGTTCTCATACTGTATGCGTTG
>5380-4
CTCGAACCGTGGTTCAAACCCCTTGCCATCACTTCTGTAACATCG
>5381-4
GTCGTGTAGGATGAGGAAGAATGCGGTACAGGGGCGACAACGACA
>5382-4
GTAGGATGTTGAGAGGCACCCTTGTTTGTCCAGAAGGCATGGCTG
>5383-4
GGGGTCGTTAGAAGTAACAGGGTGAGTTAGTGTATTTTGTTCTCA
>5384-4
GGGCTAAAAGTCTCAGGAGCTAGTGGGATATCAGATGGGCCAACA
>5385-4
AGTGAGGGAAAGTGAAGATATATGTGCGATGTAAATACCTATTGG
>5386-4
TATGTAAATACTCGTCCTGAATGCTTAGAAGGGCTGTAGGGGGGA
>5387-4
ACATAGACACAGATTTCAGGTGTCCCGCAGATTCACGCGGGGGGG
>5388-4
GAAGGCACGACAACCAATAACCGCAATAGCTTACAGGCGGTGAGA
>5389-4
GGTATGTGGTCGGGGAGGCGGGGCAGGTTTAAGGGAGTCTGTAGC
>5390-4
GGCCTGCGAATGCGGAGTTGGGCGGTAGGTTGTTCAGAGGTCGCT
>5391-4
ATGCCGACTTCTAACTAAAGCGCGACTTTTTGGTCTGCGCCCAGA
>5392-4
CATAACGAGATTACTCTTGACTTTGCGCTCTCGCGGTAAGAGTAT
>5393-4
CGGGGGTGCGGGCCTAAGGTCCTTAACTAGATCATGGGGGTAACG
>5394-4
GTCACACCACCCCTGCGTGTGACACTGGGGAGGTATGGGGGGACC
>5395-4
GACGCACACAGACAGTTTAACCACAGGGCGTTAGATGGGAGCAAG
>5396-4
AACCGACCGAAAAGGCTAGGCCCACTGGTATGTACTGGAGAGCGA
>5397-4
GTACACGCGAGTAAGAGATTCAATAGGTGATCAGAGGGAGGGGGG
>5398-4
GATAGTGGAGAATTCGTATGGTACTCTAGTGCGCACGCTGTAGCA
>5399-4
TTACCACACAGTCAGCCTTCTATTTAAAGGTAATCTTTTGCTCCA
>5400-4
CGCTGCATAATTTAAATAGTCTCAATG
>5401-4
AGGTGATTCGTAGACCTCAAGGGTGGAGAAGGGGAAGGGTGATGC
>5402-4
GTTGCCAGCTAGTGTCATCTTATGTCATTACGGAGACGAATTTGC
>5403-4
GGGACCAGGGAGCTCGCAAGCTTGCACGGTCTTTGCGAGTAGAGG
>5404-4
GAAGGCAGCTAAGCCGGTATGACGTTCACGGTTGTTGGTAATGGG
>5405-4
CAAAGGTAAGGAGGTGCGATGAAACAGCCTCGTTGGATGT
>5406-4
GCAGGTCACAATCAGATTGCCGTAGGTGGGTGAGTCCGGGCTATT
>5407-4
CAGGTGGATACGGATGTAAGTCGCGTGGTCAACGGGCCGTAAGAC
>5408-4
GTTCGCGCAACTGGGTGAGAGTGGTCACGCAATATGCAGCTGTCG
>5409-4
AACATATGCGCGCTTCGCAACTCATTTGCCGATATAGGCGGTAAC
>5410-4
GAGGATTGTGTAGTGCAGAAGTGCGTGGATGCGGGAGTGCAACCG
>5411-4
AACGCGAAGCCGTTCGTCGAGATAGACAATGCTGAAGTAGCGGAC
>5412-4
CTCGTTTCTAGGAATTTGTCCGTAATGTGTGCGTGGGGAGGGTAA
>5413-4
ATTCATGTCCGCTAGACGGAAGTCTTGGGGTGGTTCTAATTGGGG
>5414-4
AGTCACGCGGGGGGACTAGTTAGAATGGAGGTGAGCACTTAACCT
>5415-4
ACTACGGGGCGACGAGGAGGGGTGCGCTATGTCTGGAGGGAGACT
>5416-4
TTGCTTGGGGGGCAGGCCGCTTCGCAGAAGCTCTCATTGGTGAGG
>5417-4
ATTGTAGAGAATCTCAACGTATGGAAAACGTATTTATCACGTACC
>5418-4
CAGAGGGTGTATCAGAGCATGGTGATATTAGCTGTCTGAAGTGTT
>5419-4
CGTCGAAGACGACACCGATGCGATGGGGTAGAGGGCGAGCGGATT
>5420-4
GTGCGCAGACGGGTAGGAGGGGCGCATGTATCGGAGAAGAATGCG
>5421-4
AGGTCTAGCGCTAAAGGCAGGAGGTTACTCTGCAAGTCGAGGGTT
>5422-4
ACGAACATATCAGGTGGAGGAAAAGTCCTGTTAAGAAAAGGTGGG
>5423-4
CGACCAGTAAGAGGAAGGTGGGTGAGCGGGGTGCGTTCGAGGGGG
>5424-4
GCGTTAATTGGGGGGGATAGCAAGAAGTCTGTGCGCAGATGCTGG
>5425-4
ATTACCGTTTTAATTCCAAGGCCTCGGGGTCGGGTTGGAATGCCT
>5426-4
CAACTGGTGAAAGGTAGTCGTACGGGGGTAGCCTGGATGCTGGTG
>5427-4
GTAGTGGAGGGAGAAATCGGAATATTTTTCTAGTGAGATGTTTGC
>5428-4
CCGTGCTACTCAGCCCACTCACTCGGTAGATAAAGGTTTATCAGC
>5429-4
GTAGGCGAGTGTAGGGGGTACATGGGTTGTTGCCCGTGTCCGCGA
>5430-4
AGAGTGCTACGGGTGGTGGTAGCTCAGCGGATTTTCAGTGCCTTG
>5431-4
ACTATATGGGAGTGCGCGTGGGGTATTCGAAGTCGGGCTGTAGGA
>5432-4
TATTAGTGAGGTGGCGTCGTGTTAAGCAAAGCATCCTCTGTACGA
>5433-4
TGCCCCTGAGGCGACTGGCGAGCTAGTTAACAGTGGTACGCAATG
>5434-4
GGGTTGTCCCCAGGAGCCTGTGGGGGGTCGATTGCTACTCACGAT
>5435-4
TTACTACCGAAGGGCTGAGTACTTACGGAGCGCTGATAAAACACT
>5436-4
ATCATGGAGGGCGCGTAGTAGCCAACGTTACGCGGGGGGGTTTAA
>5437-4
TCGGTTAGTTGGCAAATGTACAGCCAACCGACGGCAGAACAATCA
>5438-4
CACAGAAGAGTACTAACACTTGCGCGACAGCTTGAAAATTCACGA
>5439-4
GCCGACACGGCAGAAGCTGTGCATGTTGCCCGGGACGGTACGTGA
>5440-4
TAATTGCTAGACAGAGTACAGAGGCACGAATGTACACGGGTGAGT
>5441-4
GGACGGACGAGAACAAAATGATAAAGTTTAGGAATGCGTGGATTT
>5442-4
TCTATCGCCAAACAGGGTCATCCTCTGCTGCTGGCAAGTCGTCGA
>5443-4
AAACGAGCCGGATGGAGTTTCTCATGGTGTTGGAGGACTAAGTGT
>5444-4
GGCGTAAGGCAGGCGGCTTTAGTGTGGGGAGTTACCGCGCTGTCG
>5445-4
TCGGTAGACTGACATGGTCCCTTTATTCTTTTAGAGAGGGGGGTT
>5446-4
AGATTGATAATCGATATTCTTCGAAGCTCTTAGAGCTCCCCGGCG
>5447-4
TAGACAAACGGTCTCTAGTGCCGCTTTACGGCGACGAAGGGTATG
>5448-4
GCACTCATTGACAGCGAGGCCCCCTGGGGTCAGGGGGAGGGGTCC
>5449-4
CACAGGTGTGCGCTATTGTCTGTGGGCCTAGTTTGTAATCCTGTG
>5450-4
CTAGATTCATTATGGCGCTGTTTGTGCGCTTAAAAGGCGGGAGAG
>5451-4
TCGATTGGGGTGTGGTGGTCGCGCAACTATAGGATGACGAAAGAG
>5452-4
CGATAAGGAGGGATGTTACTTCTTTAGGAAGGGAACCTATCGTTA
>5453-4
TACCATTGATGGAAGAGCTGACGTGGTGGTGCGTAGCGTTGAGGA
>5454-4
AGATGGTTTCTGCTGGCCTGAATGTAAGAATCTTTGGGGGTATGA
>5455-4
AACTTTGGCGTAGCCAAGTGAGACAGTCGGGGATGTTTCTTAGTA
>5456-4
CCTACACGAAACTGGATGCGACGCCTTACAATTTTTGTCCGGGAC
>5457-4
GTTTGCATGTATTGAGAGGATGGGGACATGCGGAAGGGGCATCCA
>5458-4
TCTCTATAGACGTCATAGATCTGCGAAGGATCGTTGTGGTATTCT
>5459-4
GGATGCTCGCAACTCTCGCAGTTATTGGTTTGTTCGAATAGGCTC
>5460-4
TTAGAATAGCAGGTCCAATCGGTAGTGTATGCGCCCGAGCTAGAC
>5461-4
TGGAGGAATACTTCCGCCTTTCAGTCGGTTGTTATGTGGCATTCA
>5462-4
TTCGCTCTGCGCTAGCAAAAGGGTCGTTGTGGACGTTGCTGATGC
>5463-4
GTGACTGTCTTCCAAGAGGGATTTGCCTATTATAGCATCGTGTTT
>5464-4
TGATGATCCGCATTTCCTACTGTTGATTTGGGTCGCAAAGTGAAT
>5465-4
AACGGATGATCGCCGGGGACGGTACAATTTGCATAATGATCGGTG
>5466-4
GCTTGATAGAGAACGATTAAATAACTAGTCGGTTAACAGCGGGTA
>5467-4
CGGTCAACTTAGAGGAATATTACTGGATGAGGTTTGTGGGATCTA
>5468-4
CTAATGGTGTAAGCTGTCTTTTCGTGGTTATTGATAGCGAATTGC
>5469-4
CGAAGGAAGTGATCTGAGCCCTCCACGTGTCGGTATCATGCAACA
>5470-4
CCAAAGTCGTTTCAAGACAGTACTGGATTTTTCCCAGGGTGACTA
>5471-4
GGTTGCACGGTCCGTACCGTATTAGGGTCTTAGTTCAGCGGTTGC
>5472-4
CTTCGATGGTCAGCGGGATTGGGCAGCCGTGGGGCTGAGTAATGG
>5473-4
AGTAAAATAAATGCCCACGCAGATATTGAACCGGTATACACGCGC
>5474-4
CATCTCTATGAGCTCCCTTGTGGGGCATAGACGCGATATGTAGGC
>5475-4
GTTAATCTGGGGGGACTGTTATGCCCGATTAAATTCACGTGCTAG
>5476-4
GCACTTTATCAATGCCTAAGCTTCGTGGAGACAAGGGTCGCCAAT
>5477-4
TGTTGTGCCGTGCAGCTCGGAAAAAGGTTCTGCGTATATCTGGTC
>5478-4
CCTATGGACACTACTCTTTACCCGCGTTTCTCGCATCGATTGCGC
>5479-4
ACGGACGGGGGCGGATCTGTGATGCTCGGGGCGGATGGCGTACTG
>5480-4
GCGCTTCGGAATTTACGCCTGAAGCTGTATACGTTACGATTAGAT
>5481-4
AATCTGCCGGTAGGTTGTGGAGGATGAACTATGAAGTGAGTTTGG
>5482-4
AGACACTAGGCTCTACCTGCACCTAGAGTGGGGAAAAGTTCGGGA
>5483-4
GGTGAGACCACAGACACATCTACAGGCTTTTGTTGAGCCTTAGCC
>5484-4
ATGTAGGGACACCTTTCTGCTTAGGGCGACAAGCGTTCAGTGGAA
>5485-4
ACGAGGGAACGGAGAGTGCCTACGAGCGAGGTGCGTGGCTGCCTG
>5486-4
ATGACGACGACTTTGTCTTCGAAGGCTCTTGTGCTGGGTCTGATT
>5487-4
AATAGCAGGGTACAAGCAGCGCATTTAAATGCTGTGGCTCAGGTG
>5488-4
GGGAAATCTTCGTTTAGTGCCGAGGAGTGGTGAAAGGGCGCTGGC
>5489-4
GGCGACAATCAGTTGCGGTCGGTAGAGAGATGGGTAGGGGTGTAG
>5490-4
AGAAGGTTGCCGCAAGGCGGTTCCTTTCGGGTGGCGGGATTTGTG
>5491-4
TAAGCCGCTGTACTGGCCGTTCGGTGGGTGCTGGGATCCGTTGCT
>5492-4
TCGCTTAATGCGAGTGGGGGCCAAAAGATAGAAACCGTTGAAGTG
>5493-4
CGCTGGCCAGCTGCAAATAGCGCGAACGGCATGCGAGGGTGAGTG
>5494-4
AAGAGGATTGACAGCTCGGATTGTAGTTCAGATTCGGGCGGGGAC
>5495-4
ATCGGGCTCGAAGGTGGGCTTAAGCTTAGCGGCGTCGTGTCGGAA
>5496-4
CAGTCTGGGGCCAATGAATGCATGACAGTGGGAGGACGAGTGCTC
>5497-4
GCGGATATCGATACCCTGGGTCTGTGTAGATCAATCTACTATGCA
>5498-4
GTAAATAAGTTTGGAACGGTGGGCAGCATTGTAGTGGGGTGTGGA
>5499-4
TAGGGCGGATGGATGCTTAGGGCTAAATCAGAATATAGCGAGGGG
>5500-4
TCTAAGCCCCACCGTTCAGGCAAAGTACGATGCATGGTGTATGGA
>5501-4
TGTTGAGGAGTCAGACAGGTAGGCGTGGCAATGGGGTGGGCAGGT
>5502-4
GATTGCACGCGCAGGATGTTCGAGTGAGTCGTCGTAGGCCTTGGT
>5503-4
GGAAGAAGCGATAATGTGTCTTCTTAAGACGGAGAAGTTAAGGAC
>5504-4
CGAGATTTCTATTGAGTTGGTTTGGTTGTCTGGAATACTGGTTGA
>5505-4
GGATCAAGGGGAAACCATAGGACGCGTCAGCTAATTGGAAGGGAG
>5506-4
ACCTCGTGGAACTCAGAGCGGTTGGTACTTCGATAGTGATAGGAC
>5507-4
CAACGGTCAAGGATAACATGGGGATTGGGACGCGTTTGGGGTCTA
>5508-4
AAAGCTCGGGGTGCCATTTTTGGAGCATGTGGGCACGCAACTCCT
>5509-4
ATTACACGGGGGATTTAGTTGACTAGTGTTTGG
>5510-4
AATGAAGTTTGCTCTGTCCAGACCGAGTTGTGGGTGATTGTGGGT
>5511-4
ATAATCTCACGAGTGTCATGGTGGAATCAATACTCTTTGTTGAAG
>5512-4
CTCTAAGTACGAGACAAAGTTCCGTGCAATATTGAGTCTAGCTAT
>5513-4
CCCAACTGCTCAGCTGGGAGTCACGCGGGGG
>5514-4
CATTGAATTTAACGATTATTGGAGTTAAGTTCGTTTGTTAAGCGC
>5515-4
GATACAAGAAATGGCCGGATCATGCGATATTATAGATTGATTTAG
>5516-4
TCGGTATAGTAGCCAATGACGCTTCACCTACGTTTCCCTTATGCG
>5517-4
GTGTAGTGGGAAGTAGTGGGCGCCGACCGGCGTCCTGTCCGGGCT
>5518-4
CATCGATGAATGATTCGTGGTATAAATCGCTAGGTGTGCCGAGTT
>5519-4
TGGACTTTAGGCCTGGGGGGACCCACATCGCAATCGGACGAGGAA
>5520-4
GAGAAATGCGGAGAGAGTTTGAAAGCCTATGTGGTAGAATAGTGC
>5521-4
CAATTGAACGGCCATCAGGAAAGGCGGAAAGTTGGTTTCTCAGTA
>5522-4
AGATATTGTCCGCAAGAGCTGAGGAGCACTCTGCATGTTAGCATT
>5523-4
GCACAGGAATTGTTAATGCCTGGCGCGTCTGCTTAATTTGCATTG
>5524-4
ATGGGGAGCAGTCAGTAATCTAAATTTATGCCAGGGGGGTATATT
>5525-4
TGCCTGTCACGGTGGAGCCTCTGTTTGTTCCGGGTCTCCTCTGGA
>5526-4
GCGACATTCACGAAGACCTGTGCTTTGGGGGTACCGTCTAATCAA
>5527-4
GGAATCTCTAAATTGTATGCCGAAAGCTGAGTTAAAGTTCTATCA
>5528-4
TAAACAACAAGCCTGAACTGGGAGGGCGACCGGGGGATGCAGGAA
>5529-4
CAGGTGGTTGCTGGTAGCGGGAAAGGGCGACAATTGGTGCATAAC
>5530-4
GACGTGCGTGCTTGGTAGTGGGCGTATCGGGTCGAAGGTCGGGCG
>5531-4
ATAGCTAGCTCAGAATGGGTGTCACATCAAGTACGAGTATTAAGG
>5532-4
CACCGTGTGGAGAAGTGGGGTCGGATCAGTGTGGGGGCGATGTTA
>5533-4
TAGACTGACGCGAGGGGTTGGAATGGCTATCCAGGTGATACTGGG
>5534-4
GGCATGATGCGAGGGGTTGCGATACGGTGGCTCGGAATCTCCCGC
>5535-4
GAGTTGGCCTATGGACGAAAAGGCTCGGTTCAGGGGTTGCTAATT
>5536-4
TTGGCGCATTAATGAAAACATGGTAGCGTAGGTCGTACGATGGAC
>5537-4
TCTCACTACAGGATAAACAATGCATTGGCGCGAGTAGCGTATTGC
>5538-4
GGCAGCTTGTCCTGACCGGCTTTAGGAAGTATATGGACAAACGGA
>5539-4
CAGATTTCTCCGAACCGCGAAGCACACGCTCGGAACACACTTATG
>5540-4
ATCGTGAGCGGAGCCCCCGGGCGGTCTAGGGTGGGGGGTTTACGG
>5541-4
CATATATGATCGGTCGAGTATCTTATCACCTTTTGTGGTGCGGGG
>5542-4
GCGAAGAGACTTAGGGAGACTACTGATGCCCCACTGGTAGGATAT
>5543-4
CGCGCGAGGGGGGATAGAGCGCGGCGCGTAATCGAGGTCTGGTAA
>5544-4
CGCGTATGGAGTGGATGATTGTCTGTTAATGTTTCAGTTTTGTGC
>5545-4
GCACAAGCGGTGTGACCGGAAGACTGGCCTGGAAGCCTCGTCACG
>5546-4
AGAAGCTGAGTTTGGATGGGCTGCTGTGCTTACGCTTACATAGGT
>5547-4
CCAGCGATCCCGTTGCAGGAGATTCAATCGGGTGCGCTGAAGACG
>5548-4
GGAGTTATTTCTTAATATGCAACCCACATGGCAGGCGTGTGACAA
>5549-4
GTCGCGACGACGTTGACCAGGGGATCCCGGCAAGCGGGGGGGATA
>5550-4
GTGCAACCGCTAACAGAGACCAAATACATCGTTCTAAGTGAATGG
>5551-4
GCGCGGAGCCTGGCAATTATGTGCATTGCGTAGGGAGGGCGTAAA
>5552-4
TCCTAGTGCCGCAACGGGCTGGTGACGAGCTGATTCGCGCAAATG
>5553-4
AGCCCACCTCTAACCTGAACACAGCCGTGAAACGCAGAGGGGCCC
>5554-4
AGAGGTATCTAAATTCGTCGGGGCTCAAATGGGAATGGCTGAGAA
>5555-4
ATCACTGAGCATGAGCAGGTATGTGAAGGTTGGGAAGGGGGGTGA
>5556-4
TGCCGAGGGGGCGAAGAAAATTCTGATGCTTTGGCAGGATAGAAA
>5557-4
GTCTTAAGGCAAAGGGGGTTATTAAGGCTATTTGGTGGGAGCAAT
>5558-4
AAGGGACGCGGAAATGGGTGCACCTGCGATAGCTAGCCTGTTCAG
>5559-4
GTATATCTTCAAGTCGGATTGTGCTGGGGGTTGTTAATGAGAGTG
>5560-4
TACTGAAGGGGTTGGATTATTTTCCCCTGTGACTATCGTGAGTAT
>5561-4
TGAGGCTCGGGGTGTAGTACATTACCAGGGATCGATGGGGGGGGG
>5562-4
ACCTTACCACACCCGTCAAGCTAACGACTTAGCAGCGCTCTCAAC
>5563-4
AATGTAGCTACTGGGGGTGCGAGGAGCGGGGGGACGCCTGAAAGG
>5564-4
GGAAACGATTAAACACGGTGGTCGTAGGCATTATAAACTGTAGAT
>5565-4
ATGTACCTTATTTCGTTAGGTAACTTCAAAGGGGCTCGGTTCCGC
>5566-4
AATGGCCAAAGAGGAAGAGCGTTAACTGTTTGTTAGAGGTGGTGG
>5567-4
TTTGTTAACAATACAGCCCGTGCTCAGTGCCGGTCATCCGTAATG
>5568-4
CCTGGCACGGCCAGACAGAAGGTCTGGGGTTTGGATTACCATTCA
>5569-4
CCTATAAGAGGAGGGGCGTCTGTGTATGCAGGGAATTTTGATTGG
>5570-4
ACAGACTCACGTGCCGCGAACTTCGGGAAAGGTTCCTGGAAAAGA
>5571-4
ACCACCTTATATACGTTGACCTAGCATGGATGCGCTTAACACTCC
>5572-4
GGAAGAGATGCGGGCTAGGTCGGGTTCAAAGGGGGGTGGTCGGGA
>5573-4
GTAACGCCTCGTTAAGAGGGGGTTGGAGCAGTGAGACGTGCGGGC
>5574-4
TCATTCCCAAATTAGCACCGGACTAGCGGGGGCCTAAGTGGTGTT
>5575-4
TATAAGAAGGTACCGCATATTCGGGGTGCGGCAAATCGAGAAAAT
>5576-4
GTGAAGACAGCACTAAAATCTTGATACAGACAGAGTTAAGGAACT
>5577-4
ACATGTGGTCCGTGGCAGGGTCTGTGGGAAAGTAATTACGGGGTT
>5578-4
CAGAAGGGACCTAGATGCGGGTTATGTTTGGTCCGGGGGGGACAG
>5579-4
TGTTGAGGGAATGTTATGGAGCGGGCGTCGCTGATGGTCTAATTA
>5580-4
GTCAGGGACGCAAAGTTTATGAGGCCATTTACTATAATGCCTGTG
>5581-4
GAACCAGTGTATTTCGTATCAATTGTGCTCAGTGGTCTGGCTTGA
>5582-4
TGCTGATGGGTAAGGAGCTGAGGTTATCGAGGGTGGGGGAGGTTT
>5583-4
ATCATCAAGGCAATGCTTGTTTTGTAACGTGGACTT
>5584-4
CGAGCTGTGGGAGACGGCTTCTATTGTGAAGTGGGGTCGAAATAA
>5585-4
GGTGCCTGGGGACAGGTGTGTATGATGCTAAAGCAGATTAATTGC
>5586-4
ACATGTAGCGTACTCGTGAGCTACGACGTGCCACGAATTGTTTGC
>5587-4
CAGGTGGAGGTCCGCAGGCCCAGAGTAGTCGTGGTGGTGCAGAAA
>5588-4
AGGCCCAAGGATTCATATCCGCCGATAGGGTTTCACAACTGCCGG
>5589-4
GAACAATAAATGAGCAGGCGTGTAGCAGAGGGGAGACGACAAGGT
>5590-4
ACGGCAGAAAAGTACTCCGCCGCATATATAGCGCGGTGCGGCAGA
>5591-4
AGCACCACAGATAATTACGAATGGCTTTCGATCTTTTACAGGTTA
>5592-4
CGCGAAACGCTTCCTACAGTATCTGCGCGCAGTCAGAGCCTGAAA
>5593-4
ATTCCGCGGTGGGTCTGGGCAGTCGCGCGGGCAGGCGGACTCTCG
>5594-4
GCCAGGATAACTCACGGAGAGGTACAGTGTTATACTTTGAAGCTG
>5595-4
ACTAGTTGAGGACTCGGTAACGGGAGTTACGCGCCACATGGGGGG
>5596-4
TCAGTTTAGATCATCTGTGTAGCATCAGATTCTCACAACGGCTTA
>5597-4
GGGACAGGTCAGGTCACAATAACCGCAAATAGAGGAACGAGTTAG
>5598-4
AAGGGTCGGCCTAGTGGGTGGTAGGGGGAAAGTGCTAAGGGGGCT
>5599-4
ATAAAAACCTTAGGATAACGCATGGCTTGGGAAGATGGTCACTAC
>5600-4
GCTGTTACACGAGGTTAAGTTATAATTGCTATTTGGCAAATGCTCG
>5601-4
ACAAACAGGGAGGAATCATGAGGGATCTAGCTGTGCAGGCCAATC
>5602-4
CTTAACTGCGTGAACAGTTAGTATCAACTGAGATCGGACGGATGC
>5603-4
ACGGGGGCGTGCCGTGGGTCATTTGCGGGGGGGCGATTGAAGGGA
>5604-4
TGAAAGTGAGCCCGTCTCGGGGTGTACATCGTCCGTGATCGCATA
>5605-4
ACGGAAGTAGCAAGATTCGGGACTACGTTGCGTAGCGGGTCAAAC
>5606-4
TACCGCCACCATAACATGTTAAACAGCGGTACAGCAATCAATCTT
>5607-4
TGTGGAGTTTAGGTTATCAGGCACGTGTTGGGCAGGAAATGCTCA
>5608-4
ACCAATGGATACTCGTAGAAGAATTGTTATTCAACTCGGGCCCGA
>5609-4
TCTCCGGACTACCTGGGTTACAGGGGCGCCGGGGATAAGGGATCA
>5610-4
TTAGGGGCGCTAGGTTTGCTCTGTGTCGTCGGGTTATACTCGAGC
>5611-4
AGAGAAGTTGATGGTGAGGGGGTAGTGGTCGGAGTTGTGGGTAAA
>5612-4
ATGCAACACGAGTCGGATGGAGGGTGATATGGGGGGATGGCGGCT
>5613-4
ACAGGTTTGATTGCAAGCCATATGGGTTACGGTATCCGGTGTGTT
>5614-4
AACGGAGATCTTCTAAGCAGACCATAGCCACTCCACGCTCTGCAC
>5615-4
CAAAGAGGTTAAGATAGTAACCGAAAACCTACGTAATCCTATCCA
>5616-4
CGACCTATCGAACTTCTATTCTCCGTTCCGGTCGAACACGATCCG
>5617-4
CGCAATCGCAAGGGGGATCGCACAAAAGTGCGGAACTTATATGTA
>5618-4
TGTCTTAGGGCGCGAGAGGGACTACATTCCAATAGGGGCATTTGG
>5619-4
TAGGCTTGGGCTTGTGAGCTGGGGGGAGGGG
>5620-4
CCGGATGCACCTCTACCTCGAATGTGGGAGTATCAA
>5621-4
GGTCTAAGGCGGGATGTGATAATTGGCTATGGCGTGAGTGGGTCA
>5622-4
ACATGACAAAGGCGCTAGCTATACCTTATTCGGGGTTCTCATCCC
>5623-4
TGGTTCAACACGCAGCCTGCCTACTTCCGGCTGGGTCGAGCGGGG
>5624-4
CCGCACTTTAGGCACCACAGTAGCGTGTCTGAGTTTTGGTGCCGG
>5625-4
CCAAATCCAATGAACCTGAGAAAGGGGACCAAGGATTGTTAAATA
>5626-4
CCCACCATGTGGGAGGGAAAGAATGTAGAATTGTAATTTGTAGAA
>5627-4
CTGTGCCCTAGCGGACGGGGATTACAGTACCATTGAAGGGCTTGC
>5628-4
CTATCGGATTGACTAACCGACTGGGGCAGTCATAGGGGGGTCGGA
>5629-4
TTACGATCGATGAGTTGCAGCCGCAGAGAGTAGGGATGAACACGC
>5630-4
TGGGTAAGTATCGCACGGCATAGGTGTCATG
>5631-4
AACGGTAAACGGGCTACAGTGAAAGAGTTGGGGGGTTGATTACTT
>5632-4
TCAGTACTCCCAATATCGATCTGACCGCACAAGGCTCTGTTGCTT
>5633-4
TCTAAGAGACGGTGGACACTTTGGTGCGAACCTTTCGGATAGGTT
>5634-4
CCCGATGGTAACAGCGGGCGCTAAAGGATAGCTATTATCGCATCT
>5635-4
GGGGCGCGAAGAAGGCTTCTTCGGTTGTGAAGATTTTGAAATTCA
>5636-4
ACATTTCTGGCGGGTTGAAAGAGGGCGGCCAGTGGATTCGGTTCG
>5637-4
TCAGAGTCGCTCTCGCTTCTTCGCGGTTTATGCATTGGTGGGGGG
>5638-4
ACAAGGGGTGGCGTTATGTATGCACTTCGGGGGCGCTATCCTTCG
>5639-4
GGATATCAAACTAACAGCGCTAGCGCCTTGTGAACGTAGCGCCTG
>5640-4
CTCGGGAGGCTTCGTGACGGATGATCACGATACCAATCGGCTTCG
>5641-4
GGCCGATCGCGCTACCCTCAGAACGGGATGTTGGGAGGGGCGAAC
>5642-4
CGACTAATGGGGGCTCGGGGTGCCACTTACCTAGGGAACGCGTGA
>5643-4
ATTCCTAAAATACGAAACTACTCATGGTTTTTGACACGGTGCCAG
>5644-4
GCCCTATACCGGATTGATGTTGAAGGGTCCGATGTGTAGGCATGC
>5645-4
CCCTGCGTGGGAGTAAAACTTTTGTCAATTCTAACTATTGTTGCG
>5646-4
TCATTTAAGGTAGGATCTCGGGCTCGTAAGTCGTATAGGCAGTTC
>5647-4
GAAGTGGTGGTTTAATTTTTCAGCCTTTT
>5648-4
AGCAGAAGGTAGTCGTGCTGTGCGGTGAATAAACCATGTTGCGCC
>5649-4
ACGCGCAAATCTGCATATATCGCGCACTAGGTGCGTATCAGATGA
>5650-4
CAGAGAGAGGTGATTACGATAGGATAATTGGGGAGAATAGGGTCG
>5651-4
GATCGCTAAGGTTTTAATCCACCCGTAAGGGGGGCCGTGGCACTA
>5652-4
TGTGTAATGCGTCGGTAGGAGTGCAATACGGATTGAAAACGTGCA
>5653-4
TCGGAGTTGATAAAATTAGTATGCAATTAATATTGTATTGTCGGG
>5654-4
AGGGCTCTGGCGTTTCATAATACATCTATGGTTACATCAGGGGGA
>5655-4
TGGTTTTTCCTCAAGAGCAACGTGGCGCATGGGGGTAGGACGACA
>5656-4
GGATAAAACATTAGCAGACAGGGGGGAGGCTATTATGGCAAGGGG
>5657-4
AAGCGGGTGAGGAGAGGTAGAAGATTGCTGTGCGTCAGCGTGGTG
>5658-4
GGTTAGGGAATGGCCATCGTTCTCCGGATTAGGGTCGGACCGCCG
>5659-4
GGACGGGGCGACAGCGAGGCGAGATGGGAGG
>5660-4
CGCGTTACAGTCTAAGTAGTCTAGTCCGTGCGGTAGGGTCGGAGG
>5661-4
TAGCCGACAGCGAGGCTAGGGCAGGTGATGGGGATCCCCATCTTC
>5662-4
GTAGGGCGCGGTAAAAGGTACATATGCGAACCTCGTTAGATTGGT
>5663-4
TTGCGGCGTATATGAAAGGGGGGACTTAGAAGTCGCGTTTGTAAT
>5664-4
GAGCCTCATGTGTTATGTGTAAATCGTGGATACAGTTTTGTAGTA
>5665-4
TGGGAAAAACGGCTGACGAGGCCACGTAGGCGGGCGTGATAGGGA
>5666-4
GGGGAAATAGAGATTAAGGTTTCATTTTGCAACACGGGCCACGGA
>5667-4
CAAGGGCGCCTATTAGGAGCTGCGTAAGGGTGCAGCAAGTGAACC
>5668-4
GTCGGGTCTCGTCCCGAAAGATGGAGTGAGGTTGGTTTATAGGGA
>5669-4
CGTTCGTACGCCGCCACGGATCGGATCTCGTGTATCGCTTCTACG
>5670-4
ACGCCCGGCTGTCCGTATAGAGCAAGAACACTAGGCGCCATGAAG
>5671-4
TACGCGGTAGGATATCTGGAAGAACGCTTTTTTTGTTTGTTCACA
>5672-4
GAAGGAAGCGGGTAAGTACGTACAATAAGGGAATATCAAGGAAGG
>5673-4
GGAACATGATCCGGCAATGAGTGTCTAGTTAAAAACTGGCGTGCT
>5674-4
AATGCAAGGGGGTCCGCATTTTCGTGGAGGGGAGCTTTTGGTGCG
>5675-4
AATGCGGCTATATAAGGGGTGCGATGAGAAGGTGTATTTGGCGAT
>5676-4
AACGTGAAGTTGGCTTCACAAGGCTAGCTGATGAATGGATACACC
>5677-4
TTTGGAGTTGGGGGGAAAGAGGTTACAGCAAGGGGTAATCGGATT
>5678-4
CGACCCCCAATTGTCGCGGTAATCGAATTTTGAATGGTGTTTCGC
>5679-4
TAGTAAATCGAGTGGGGCGGGCCGTATTTACACGAGGAACAGGAG
>5680-4
CTCGACCGGCGGATCGGCCAAAGGACACCTTTTCGAAGCAGGTGG
>5681-4
CAAACTTAAGTAGCTAAGGCGATCCAAGGACATAAGGGGACTATA
>5682-4
CCCTTTAGGTCCAGTCGGGAGGCAAACTTCGGGGTGAACAACTGG
>5683-4
GGCGGGGAGGTCACACTCTACCTGTGGAGACAGAACCGGATGCGA
>5684-4
GGTGTCACAATTTGGATGACTCGCATATATGACAAAAGTTGTCAG
>5685-4
TCGAAACAACTCGGCTCAGTTATAATGTAGTGTAGAGGAGGCGGA
>5686-4
CTCATCGATATTAGATCATCGGGTATTGGGATGGCTATCAGCGTG
>5687-4
ACTTTATGACAAGCGGAAGAAGCAGCGTAGAATTATATCTGAGCG
>5688-4
AAGAGAGAAGACCATCGTAAAAAAGTGACAATTGATTTATGCCTA
>5689-4
CTGGGTAGCGATGGGCAGCGGGCCGGGAGGCTAGGGAAATAGTGG
>5690-4
TCATGGGCTCCCTGGCCCGGGGCAAGGTAATGCG
>5691-4
TAACTTGGAACAGCATGCGTACCTTTAATAAGTGGATAACGGGGG
>5692-4
TGAGACCTTTGATTTGCATGGCTGTGGAAGTGGGGATGTTGCGTA
>5693-4
ACTCTATTGGAACGTCATGATGATAGTCGTTAGGGGTCCGGCGTA
>5694-4
TATAGTCATTATCCGAAGGTCGAGTATACCCAGTATAAGGGTGGA
>5695-4
ACAAAGGAAAAGGCCATGATTCATTTCGTCTGGTAT
>5696-4
TAGATTGAAAGAATGCTCCTGCATTAATTTGGTAAACGAGGGGGC
>5697-4
AAACTTGCCGATCAAGACGGCGCCAACCCGGAAGGGATTTACAAT
>5698-4
GAAAGGCACAGGTCCTGCTAGCGTATCTCCAAGGGCGGTGAACTC
>5699-4
GCCGATTACCCGGGCTTGGGGGGCGACTGTGATTATTGAGGTACC
>5700-4
GGATGCAACAGCCGGTGGAGAGTTATAGGAGGGAATGGATCGCCA
>5701-4
CTCAGGTCAAGGAACATTCAGACTGGTGATAGAGCGGGGTTTAGA
>5702-4
GGCAGCTGAGGGAGGGGGGAATCGATGACAGGTATGCCAAGAGGC
>5703-4
CAAGACAACAGAGTTTACAGAGAACGGAGGGTCAGTCAGGATAGG
>5704-4
AACACTGGCGACAGGTAATAGCTGCCTCAATCATT
>5705-4
ATTGCGAAAAAGGGAGGCCTTGAGTTGATTAAGGGTCCGGGTATG
>5706-4
GCAAAACTTGGGAGGGGGCTGACGGCGGTACATTACTCATTTGGG
>5707-4
AAGGGATGAGAAAATACGCGGGACGAGAGTGGGGTAGCAGAGGCG
>5708-4
AAGTGAAACGGGGTGTGAAGTTAGCTCGGGGATGCGCGGCGATTA
>5709-4
GATCTCCTTTGCGCATATGTTGTAGGGTCGTGTGGACGCGCGGGT
>5710-4
GCAAGTATACAACACAGTTTTAATTAAGATTTTAGCGTGGGATCG
>5711-4
AGTGCGCTTATATTGGCAGTTGGTAGAACTAGCTAACGCCGAGAC
>5712-4
TATCTAACAGGCTTCACTACTTATAGTCAGCCAATCACGTGGTTC
>5713-4
CTGAAGGGAGGACAAGACAAAGCTTCGGGAGGAGTATGGACCTCG
>5714-4
GTAGGTGTGTCTACACTGGGGGAAAGGCTCATTCGAGCTGCGCTA
>5715-4
AAGGCGAATTATAGCCGTAAGGCCATTATCTTGTGTTAAGACTAG
>5716-4
GAAGGGTCTCAAGAATAGATAAGGATGGGAGTCGTTGTAGGTCTA
>5717-4
GGTATGACCTTCGTGAATTTGAAGTTGACAGTGGTATGTGAGACG
>5718-4
TGGAAGCATAGTGTGGAGGTAATAGACGCGAGTTCGGGGGGATGG
>5719-4
GGTTACGGCTAAGGTAATCTGACACTAGCAACTCTGTGGTTAGAA
>5720-4
CATTTGGGATGAACGGAGTGCAAAATTATTTGAATGATGCATTGC
>5721-4
TAATCTAACTGCCCGTAAGCTTTCGTAATCCGGGCGGGTGACTGA
>5722-4
ATAAGGAGGAGGATATGAGTTCATGGCAACGGGGGAATGACTGGA
>5723-4
AGAAGTCATATATGTAACCCCCTTGTTGATTAAAAAATCGTGATA
>5724-4
CCCTTGTCTAGATGGAGCATGATCTAAGCCTCGTAGAGGAGGAGA
>5725-4
AACACGCACGAGAAACAAGGATACCGGATGATCTCCACGGGGTGA
>5726-4
CTAAATGCGGGTGCCCTCTTAGCTCTAGGGCGGTAAGGGGAAGGA
>5727-4
TGTTGGGAGTTGTGTCGTCGTGTCCCATAGGGTTCGTGTCTATTA
>5728-4
GTAGGATAATTGGAACCGCGTTCGGGAGGGACTGTCGTTCGTGCG
>5729-4
TCAAATAGGGATCGGGGACGCGTGATTTTTGCTTGTGAGTGGGGA
>5730-4
CGAAACTGGCCTCCATCTGCGAGTAGGCTACTGCCAATCCGTTGG
>5731-4
GAAGAGAAGGGAGACAATTGGGGAGGGTGCGTTGATGCAGCGCTG
>5732-4
AGGTATGGGGCCCAGGTTATGTGGCTGGCATGAAGAAGGCGTTGG
>5733-4
GCCAACGGGACGGGGGGCGGCTGGTTTGTATCCAATACGTGGGAA
>5734-4
ATGGCAGGGGCAGAGGTGGCGTTGCAGTCTGCACGTTGTACAGTA
>5735-4
TTGGAACAACAGATTATCGGGCAGCGGATTATGGTTTGGTGTAGG
>5736-4
ACTTTAGTCAAGACGAAGGGCAAAGGGTAACATCTCGGGTAAGTG
>5737-4
TGGGGGAGGGAGCCGCGGAGCTAACTGTGTAGACTATGAACGAGT
>5738-4
ATCGGCCTCAGGACGAATCGATACGGGGATTGGGGAGGGTCTGGT
>5739-4
AAGGAGATCCGCTTGCGGTGACGCGGGACTGAGAGCATATCCGAA
>5740-4
CCAGCGCAGATCCAGGGCTTAAAAAGGCAACAATTGTAAGGAGGG
>5741-4
GCTGGACTGTATTTCAAAGAAGTCCGGAACACGGGGAACACTTGG
>5742-4
CAGACACCTACACAGCTCAAATGGGATATTGATTCTGTCCTCGCG
>5743-4
TCTAAAACTGGCTCGGAGCTAGGTTTGCGTGTTTCAGTGTAGCGC
>5744-4
AGTAGGGGCCTTTCCAAGTGCGTCGTTGTAGACTCAGGCTGGTTG
>5745-4
CGAATGGCCGAACAGTGATGAGTTGCGTATTA
>5746-4
GGACTTTGCGAGTTGGTCTCGTGTAACGTCAAGGTTTACGTTGGT
>5747-4
GTCAGGAGGTATGTGACCAACAACAGCTTTGTTTGGGGAACGGGA
>5748-4
ATGGACAAACTCGCAACCCACAAATGGCGATACTTGAGAATACAA
>5749-4
GGTTATTGTTATCGCATTCGAAAGCTAAGGATTGCACATAGGATT
>5750-4
CGTGCTGGATGTGTTTGGTAGGCGGGGGTGAGCCTAAAACTTGAG
>5751-4
GGGGTACTAACAATGCATCTGGTAGTAAAACGCGAAGCTTGTTTG
>5752-4
CCACATAGCTGGGGGACACAGGCCCCACATAGAAGAGGTGGACAC
>5753-4
GCGGGAGTGAGCCGTTCACACACGGGAACATTTGATTATCGGACC
>5754-4
ACTTGGAGCTAGGGGAGCCAGAGGGCCGGTGGTCTGAATCATGCG
>5755-4
TGTTGAGCCAGGCGGTAGAGTTACTGTCCGGGCAAAAGGGGGGGT
>5756-4
ACTACTGATGGGACTGATTGTCCGGTTCGTATGGAACAACATGGG
>5757-4
CGGTGACGCAGGAGTTCCATCATGTAGGGAAGTGATTCGAAGCGA
>5758-4
GGAGTGGTAAATGCTGTACATACGGGCATGTGTAGGGGCGGCATT
>5759-4
GTGCTCTGGTGGGGGATTTACATCAGACTGGCGTTAATTGCTGTA
>5760-4
CTAATATCACACACTAGAATGTGAAACTACATTGTAACAGATGAC
>5761-4
GGTACGCAACTATGGAGCGGAAGACTAAAGACAGAGGGGGTGATG
>5762-4
AGGGTATACGGCTTTCCGGATCCTATGCTGGAATTAACCAAAGGC
>5763-4
TACGTTTGAAGTACCCTGGTTACGGATGTCGCTCAGAACGTATCG
>5764-4
GACTTCCCAAATCTATGGGCATGCGCAGTGGACCCGTGGCAAAGC
>5765-4
GCGCGGGAGGGCAGGTGACGCGGCTAATCGGCAAGATTGCCCTTA
>5766-4
CCTTGGTGCAAGCTGTCGGGACAATGGTTTTGGGCGGATACAAGC
>5767-4
CGGAAATTTGCATACTTCGATTCGGAGGACGTTCCGGGTTAGGGC
>5768-4
TAGTCCACAGCTTCCGCTATGGGGTCGTAGAGCTGAGAGACAGAG
>5769-4
ACGTAGGGGGATGCAACCTCCTCCTAGACCTGGTTGCGTACTGAC
>5770-4
GTGCGCTACCAGCCATTCGTTGGCGTTTGTGCTCAATTGTTACTG
>5771-4
CACAACAAAGGGCACTACATATACTTGCAGAAATTGGTTAATAGG
>5772-4
TACCAGAATTTGGGGCATGCACGCGAACGCGCTGGGTTGCTCTGA
>5773-4
GGGAAGTATTAACAAAGTTATACTTGAGTGGCCGCGTGGGAAAGG
>5774-4
TAGGATGGAGAAAGCATAGCATTAATAGTAAGAAGGATCGTAAGC
>5775-4
TATAACTTTTGATGGCCCTAAAGAAGTTGCTCTAGCTGTTTAGCA
>5776-4
GTCAGGGTGGTCTGGTCAACAATTTGCGGGATATATCATGAAGGC
>5777-4
TCGCAGGGCTACGCAGGGGGAGTAGGATGAAGGCCATTATTTAGA
>5778-4
GATATGAAGAAGGGGGTACCGCATTTTTCTGTTTAGACGGTTAGT
>5779-4
GATGATATCATGTGCACAACAGCCCAAGTCTGTCTTGGGCAACCA
>5780-4
ATCATCGTCGGACCCCTCAGGAAGCTTAAGCTACTGGGAAGTGTA
>5781-4
CCAAACTTTACCACTAGGACGTAGGAGAGATCGGAGGCATTAGCG
>5782-4
CTGTAACGCTCAACTATTTGGGCGCAGTGGGGCGGTGGTATACGG
>5783-4
GGGTGAGGTGGAGCCGCCCTATGCCGGTTAACTCTACTATTGGTG
>5784-4
CACGGCACGTGGTAGTTTTCTCGAGGGATAAGTGGTTCACGAAGA
>5785-4
TTGGTCCCGCGAGTAGAAGTCTGAGTGGAACTATAAGGGGGTACA
>5786-4
CTGACGTTCTGTTACACAAATGAGCATGCTGACCAAAAACTACCG
>5787-4
AAGCATAAACACAGCTCTTAATTTGGTGCGGTGATCCCTTAGTAT
>5788-4
TATGCCGCCGGGGGGGCGGGTTTCAGAAATGGTGCAAGTGTTGAG
>5789-4
ATATAAGTGAAACTCGTTTGGGAACGAAGTATCATGGAACAGGAC
>5790-4
TAGCGGGTGAATCGCTATTTACTTATGTGGTATCAAGTGCCGCTT
>5791-4
TCACTTTAATGATAACCTGTGGCGGTTCAGCAAAAGGGGAGCGTT
>5792-4
TCGCGTCCACGGCTTGTCCCATGGCTTAGGCAGAGACGATATGTG
>5793-4
AAGGTTCGCTCGGCGCACGGTTATGTCTTGGAGTGTGGGTCGTTT
>5794-4
GTGGTACCCACAGGGGATCGCATCGTAGGTTGGGTTGAGGGGGGA
>5795-4
TTATTACGGTTTCGTTCTGTCGATTGGCATAGCTCCTAGCGGTTC
>5796-4
TAGGAGATGGGAATATTGACTTGAAGTCTAGGCATAGAGGAGGTG
>5797-4
CTGGGTAGTACCGACAAGACTCATGGCCTAACAGGCTAGGCTCCA
>5798-4
CCGTGCAGTAAACACTACGATACCGCTAATGGTCAATATGTTGCC
>5799-4
ACGAACAAGGACCGGACAAAGCTATAGGTCTGGTTTTTCAAAGTT
>5800-4
GTAGATAATCCATGTAGTCCGGGTATCCGTAACTAATGGAAATCT
>5801-4
AGGCCACAAATACCTGCGTACTGAGGCGACGTATAGTGTATTGCG
>5802-4
ACCTTGTTTACGTACGGGTATCAAATGGATTGCGTAGGAGGGTGA
>5803-4
TGGGGCCGGAGGGTGCTTGGGGATAAGAATAAACAAGCGTGCACA
>5804-4
GATAGTCCCGGGACACCTCGTCGTGGGGATGGGATCGGAGAGGTA
>5805-4
ACTTAGCACCACAGGAGGGGACTTAGGACTAGCTGCCCGGGCGCA
>5806-4
GCGTTAGTTGGAGTGGCGCTGCGTGGTGCTGACTGGGTGGATGAC
>5807-4
CTGCTAAAGGGGATTCTATTGGGTATTCGATAGGCTACACTGTCG
>5808-4
CAGATTGTATTAGAAGTCCAGGGAGAATAGCAGGCAAGGAGCCGG
>5809-4
CGTTGTATCGCTCGTTTAGGCTGTGGGGTATTATGAGGCATGATG
>5810-4
AAGATACGAGAGCACTCAAGGATTTGCCAGGCAATAAACCCCGCT
>5811-4
CGGGCGTTAGCGAGGAAGGGGAATTTCGTTGTGGGTTCTGGGCCT
>5812-4
AACCGGGATGATATAATGGCTCATGTGTTTCATGTTGGGGATAGC
>5813-4
ATGTGCTGTTTGAACCGGGGGGTGGAGCGTCCTGCGAGGAGAGGA
>5814-4
CGAAAGCGATGGTACAGCGGGGGCGGGGAGCTGCGGAAGACCACT
>5815-4
CAAATTGAAGGTAATGTTACGTTAGCGGGTGGTGCAGCCTAGATA
>5816-4
CGCCACACTCACTTTGCTTGGAAGCTGTATTGCAATTCTGGATAT
>5817-4
TTCTAGAAGTAACATCCCTATGCTGGCTTCGCCGGGTCCACGTGC
>5818-4
GTCTCATACATACGAGGGAAGGGGTTCTGCGATACGGCGCTGGTA
>5819-4
ACGCAACAGTGGGACAGCATGGTGGACGGTGAGACGGCGCCGGGG
>5820-4
AACTAAGAATGGCCAGGGCTATTCCATGCATCGTGTAACGGTAAT
>5821-4
GACAAAGTGACCGCACAATTAGGCTGGCTGTGGTTCAGAAGCTTA
>5822-4
TGGTTTAGTAGTGCACTCCGTAGAACGTGAGAGGGAATAGGAGCG
>5823-4
AGTGCAGGGATGCTGATGCAGGGCGAGTGCGCCGGGCGCTG
>5824-4
TCTTGGTCCCAGATACCACACGGTCAATGGCTCAAAGGGTGGGGG
>5825-4
AGAGCCCTTTAGGCAAACTCAAGTTCAGATCGCCATAAGTGTTGG
>5826-4
TTCGGTTAGCGTGTATAGGGGAAGTATCCGTTGGTCGTTGGTTAA
>5827-4
AGTGTGAATAAAGGTGGGATGAACGAGTCGGTGTTTAATGGGGGG
>5828-4
TTAGGCGAGGCGTGGTCCCGGGGGGGTAAAGACATGCCGTGAGAG
>5829-4
GAACGAGCCAGGTAGTGTTGGGCTCTAAGCGCGGGTTGTGGTGCC
>5830-4
TCGCGTAACTAGTTGGCGAAGCGCGACGGGTATACATGGATAAGT
>5831-4
GTTAAAAAAAACCTACGCTGGTTGTAGCTCGGTGCCCAGGGGAAC
>5832-4
ATGCATAGCCTGTTGTGAGTGGTCAGATTTATATGACGGCTAGGT
>5833-4
CAAAAAATTGGAGGTGTGGCTTTTACATAGCCAAGGAGGGGATGA
>5834-4
GGGAAATGCCACACTTTAGTTTATGCAAGAGCAAGCTGCCTTACA
>5835-4
AATTACGGATGCGGGCCTGTCTACTTAGGTACGCAAAGGGGGGGA
>5836-4
ATGCGGGTACTCAGGGGGTTTAAGGAATTTTGGTTTCTCGTGCAT
>5837-4
GGTTCAGGGGGAGTGCCTGTATCATATACAAAGCGTGAGCATCGT
>5838-4
GCTTGGTACTATAGTAATAGATTAACGGCTCTATAAGCGTCGCAT
>5839-4
AGCTTTAGAGGACAGTAAGTTAGGGAAAGAAATTGTGGGAGGAGC
>5840-4
GCAAGAACCGTCAGTTAACGAAGCCGGCGTGTGTACAGTAAATCA
>5841-4
TGGTAACGGTAGAGAATCACTGTTCGATGGGGATCTATCCGCGTA
>5842-4
TGGCGCAAGTTAAACGTAGGGGGGTTAGTAACGGTTAGAGTCCCA
>5843-4
TGTGAGGAGCTTCAAGTGTGACCGTCAGTTGCTTTACACGTAGGT
>5844-4
ATCGGGCATGTGCCGCGGGGGCCTATGCGGTTGACGAACCTTATC
>5845-4
TCGACATGCCGTGAGGGGACGGCCAACACTCGCGTTGTAGCTCAG
>5846-4
GGGGAGACGGCAGCCTTTTCTGTAAGGAGTTTCAAATTGAAGTGA
>5847-4
CTGCACCTTCAGGTAATGTACCGCTCTGGGTGTATTCGCTTGGCA
>5848-4
TGTTCAAGCCAGAACCACGCATTCAGTGCAGTTGGGGGGAAAGGG
>5849-4
ATCACCCCTTAATTGAACGCATACCCGAGGCCGATACGGTGCCAG
>5850-4
TGCGCCAATTGTACTTGCGATAGAAAATTCGCCGATGCCATCGGG
>5851-4
CAAGACTATTACGGTGAAGTAAGTGGGGATTTTGGGGGTGAGCGA
>5852-4
GTCGATGAATGTCGAAGGACCCTTGAGCTTAAAAAGGATATAATG
>5853-4
GTGGGTCTGCGGAGAAAGTGTTACTATGGCTTATGCAGACAGGGA
>5854-4
ATGGGCGGATGTCGTGAGGTATTATAGTAGGATAAGGGGGGTGTT
>5855-4
ACCGTAATGGGCTGGCGCGAATTAGGACCCGGTTGCACGAAATGG
>5856-4
GGACGGGCGTCTGGCTGTGCACTATGCGTTTTTAGTGTCATCATC
>5857-4
GCTAATAAATTCGCAGACCCTGTGAGGGGGCAGGTTAAGTTGGTA
>5858-4
AGACAGGCAGATCCATATATCGTGGCGACTGGGGGGTTTTCCTTC
>5859-4
GCATAGCTATACAGGAGGGAAAGCGAATTAGTTGCTCAGTAATGG
>5860-4
GCGCATACGCTCCTTAAGTTTGGTAGAGGGGAGAGAACGAGTCTC
>5861-4
TGGGTCAGATCAGGCTGGTGGAGGGAACAAATTTTGTTTGTGGGC
>5862-4
TCTATTTAGGGGGCAGGTGCGAGTGAGGGGGTGGTAGGCAGATGG
>5863-4
CGCTTAAGGGTGATCCAGGACAGTTGTGCTG
>5864-4
CCTCAAGTCAAGCTACATCAATGACAGATCGCTCCAAGGACAGGT
>5865-4
TGAATGTAGGTATCCAAACATGGCGACCACAAGGGTAGCAAAGAC
>5866-4
GCCGAATCCACTGTGGTGATTTGCTGATGAAAATGCGTGGGCAAA
>5867-4
AGCACGGGGGGACCTTTAGGAAATGTTAGTAGCAGGATTTGGCAC
>5868-4
GCGTAGAAGGTTTTCGATCAAGTATGTGGAAGAATAAAGTGCCGC
>5869-4
CGAAGCGGGCGGTCCCCTTTGCGAACTGCGCGAAGCCCCTGCTTT
>5870-4
TCAAGACGTGGATAACGTGTGTTCTAGGGTTTAGAAGAAACTACG
>5871-4
GGGCGCGGGAGCTGCGCGAAAAGAGCGAGGCCTACAGTTTATCTG
>5872-4
CGCCTTCACACATTTGCATACACTGTCTGGTGTGTAGTCTGTTGG
>5873-4
GAACAGGGCTGTCTAGAACTCGTGAAATGCAAGCTAACGGGCGGG
>5874-4
TCAGAGCAGGGGTCGAACATTCGAATTTACAGTGGGCTGTAGATA
>5875-4
TGAAGCAGGAGGGATAAATGACACAGATGTGCGCGCTGTACTGAG
>5876-4
CGGGTTCGCGGGACAAACAGGTAGCAGGTTGAGGCCCATTCTAGA
>5877-4
ATCTTCGTGTTATGGTGCCTTGTGTGGTGGAGAGGATCTAACTAT
>5878-4
ACTGTAACAGTGTTATGGGAAAATCCACGAATTATACCTGAAAAT
>5879-4
CGCCGAACCGGAATCATAGCGGGGTAGAGGGTGCGTAGTAGATAA
>5880-4
ATTTGGTCAGGACACAACTAGGAGGTTGTAGGTTTGGTGAAGTCG
>5881-4
TTTGGTCTCCTGGTCTTAGTGGGACGACCGGTAATATCATTTAAG
>5882-4
CTATCGCTAGGTTCAAGTGGTACAAATGACAGGCATTACGTAGGG
>5883-4
ATGATTAGGGCGGCTGCAGTACAATGTGGGGCATTAAGGGCGAGT
>5884-4
TCGTAAGATAAGCAATTGCGCACACGTGTTTATTACTCTGACTAT
>5885-4
ACGCAGACAGAAAGTAGTGCTCACTGGGATCTGATTGAACTGGGC
>5886-4
TAGCAAAATCAGGCCGCAGGGAATGCGTGGGAGTGGGTGAGACGA
>5887-4
GTAAAACTGGCACCTACTGGGGGATTCTATAAAGCGTTCACATAA
>5888-4
GGCGGGTATCGCCCACTGGTCAAGCCGAGTAAAATGGTGGGTGGC
>5889-4
CCTTCGGGGGATTTAGGGGTGGCTCAATCCGCTATACGGC
>5890-4
TTGTGTTCTGCTGGACAAGAATTCACTACCTCTATCCAACTCTCT
>5891-4
GAGGGGATAGGGGCGATTCGTAAGTTATCTCCGGCTCGGGATACA
>5892-4
ACTTCCGATGTAAACAATGACCACTGT
>5893-4
GCGAATCAGGGTGCGGCCTCAGGACACACGGGATGCGGGTGGTTT
>5894-4
AGACCTAAGGGATAGGCTTGGGATAAGCGGATCGAGTAGTGTCCG
>5895-4
AGCCTAGGTAAAATCGCCCCTGGGGATTAGCCCTGGTGCAAAGGG
>5896-4
CGCCAATGAGCTGCATCCTGGTATGTGGATTGGGGTTCGGGCTAA
>5897-4
GGACGATGTTGTGGAAATGCCAGGAAGCCTTGGAGGTGTCATAGT
>5898-4
GCCAGTCATAGGGTGCGCATGCCAGTGAACCCTAATCGGTGGTGA
>5899-4
GACATAAGCCCCTACAGCCAGACAAAAGTAAGGAGAGCCCGACGA
>5900-4
ATGTATTCAGTCCACGGGCTGATTTTTTCGTTGCGCGATTGCAGT
>5901-4
AAAGCTGAGGAGAGTGGGGGTATTTCTAGCAACTAGTGGTCCAGG
>5902-4
CCACGTAGAGAAACCATAAAGGCGAGCGAGAGAGCCTCATTTGTA
>5903-4
AACGGTGGGCGTATCACGCAGTAGATAAAGGGGACACCATCTGGA
>5904-4
ACGACCCGTGCCGGATAGGACGGTAGGCTATGGGGCG
>5905-4
GCCCATACGGTGTTCCGGGGGCACGGGATGCTTTCATGTTCGAGG
>5906-4
CCTGGAAACTGATGGCTTTACGGTCGGGAGAGGCTGCCAACGTTG
>5907-4
CAGAGGCATATACATGTTACGCCTAGCCTTGCTGATCTAAACATG
>5908-4
AGAGGGATCTCTCACCTCTAGGTATCTGCATAGCTAGTGTTGCTA
>5909-4
CGTTTATAGTAACGCGGAGTGCACAAAGTTATAAAGGATTCGAGG
>5910-4
CATACCTAATCATGAACGGTAATGGGCGTAAGAGGACTAATAGTA
>5911-4
AACCGGACGGAGGCAATGAAGGCGCTTGGTTGCGTCCTGAGCTGG
>5912-4
GGTTGCGCGACCGGGAGGAGGGTGAACTGAGCGTCTTGCCGTCCC
>5913-4
TCACCGGATTGAATATTGCGCCCTTGGAAGGGCACTGCAATTGCG
>5914-4
TTAGCTTAAGCTGGGGGAGGGAGATGCATAGAGAC
>5915-4
GCTTGGAACACTATGGGATTGGAGCCCGGGTATTACCCAATGTCC
>5916-4
AACATCACAGCAGTATTGTCCGCGGGGAATAGAAAGCTTAGAGAC
>5917-4
TCGGTCATTAAGTCGAGTGATCAGAAGGATTAAGAACAAAAGAGC
>5918-4
TGCGTGAAGGACTTTAAGACGGATATAGGTGGCCAGGGCCCACTT
>5919-4
GGGAGCACTCACGATAGAGCGATTACATCGCTATGGAGCTGCTCT
>5920-4
TTGGGTAGGGTTAGTAAGCACCTGTTCCTG
>5921-4
TGACTGTCCAGGTACGCTGCGCACTGCCGTCAATTCTTACACCGA
>5922-4
GTAGAGGATCGGTTTCGCCCCACGGTTGCCAAAGACGGAGCGTAT
>5923-4
AATGAAGACGTCTGCAAAGGGACGTCCATGCTCCGCTTTACTGTC
>5924-4
GAGGTGCGCGGCTGGTTGAAAGGCCGTATTGGGGGCGTGATCGTA
>5925-4
TCTCACCTGCGGCGCTAGTTGTCACGTTCGAAG
>5926-4
TTGGGTAGGTGGAGCCGTAGGTGTGGGTCTTATCCGGTAAATTGC
>5927-4
ACGGAATGCGCGATTCCCGCGAGAGACTGGGAACTCGTCGGTGAC
>5928-4
GCAAGCGGATAGGGGCGAAAGGAAAGGACGGGCATAACGCTAGTT
>5929-4
ATCGATGTGAAATGGGCGATTGTTAATCAGAGGGGGATTGGCATA
>5930-4
GTGTGAGGCAGGCCAAACCGCGTGGGGTACGTACTTCGTGAAATC
>5931-4
GCGTACATGGGCATGATAGCAGGAGGGTAATGGGGATGCAGACCG
>5932-4
ATCCCCTAAACTAGTAAAGTTCGAAAATATGTGTGGAGATAGTTT
>5933-4
GGAGAGGAACGAAGGTAGAGACGGGGTTAGAGCCTACACGATGGT
>5934-4
CTTGCAGGGGTGGGAAACGACGGGACGAGGAATACCTCTTGTGCC
>5935-4
AGGCGAATCTGCACTTAGTTCTAATGTTC
>5936-4
GGTCGCGGGGTACCGGAAGGGGCGCGAACGAACCGTGTTTTCAGC
>5937-4
CGTAAATGTTGTTGGTTGTCCGGAAGATCCCACTGAGATGAACGA
>5938-4
CTATGGGGCCACTCTAGTGAGGATCAGAGGGTTTCAAGTGTTGAA
>5939-4
GAAGATTGCTGTGACAGATGGGGACTATTAATGTGGCGAACTTAA
>5940-4
ATGAGTATAATATTGAACCGAATTTCTCCCAGTTTTATGGGTCTA
>5941-4
CTTGTGCAGCTTAACTAGGGCTTGATAT
>5942-4
GGTCCCGATACTAGCTAGGTTGACTGGGGGAGCAGGATGGGGGGA
>5943-4
AAAAGATCGCATGACATTGTTATTTTATAGAAAGATCATCCGGGC
>5944-4
CTGTTGCCCGCGGGCTGGGGGTGTCTGGGTCCTCTGGGAAGATGC
>5945-4
GAGGCATAAACTTCGTTACCCCGAACACACTAAGGGGATAGATAA
>5946-4
TTTAACCGTAGATACTACGGCGGCGGCTAGTTGAGGTGCTCTATA
>5947-4
AACGACATAAAGGCGCGGAAAAGCGGCAAGACTCAATAAACCCCA
>5948-4
GGGGAGCGACGGGGGGTTGGGCAGTGAAGATTGGCTGTTGCAATA
>5949-4
AAGGCTTTGCCACGTGATGGCCGTGTAGACTTGGGGGATTCCCGG
>5950-4
GATGTTCTTAGCATTTGAGCGGGGGGCAAGTTAAGGCCCTATTCC
>5951-4
GAGATGGGGGCAGACAGTTTGCACGAAATGGAAGGGATTCAGAGC
>5952-4
CGGCTAGATCTACTAGCCTGCAGGGCCGAACCCCATAGCCTAAGG
>5953-4
GTGCAAGTGCCAAGAGCTCGATCCTAAGGTGAAAATTGTTGGTTG
>5954-4
TAGACAGGGGAGATGTTAGTAAATGGACTCTTCGTACTC
>5955-4
GTACGTGGAATGGGTTCGGATTCGGCGTATTTCAGTTAGATTGTC
>5956-4
ACCTAGGAGGGCGGATGGAGTCGGGGTAAGGTTGAACTGTTCAGA
>5957-4
CCAGTGAAGGTCCGAACCCGTAGGTATCAAACGTTAGGGACAAAC
>5958-4
ATGCTGGGCAAAAACAAGTGCGGAGGTGGGCGTGCGCGATATGGA
>5959-4
CGGTGGTGAAGGGCCCTGTGGGGGGCGTAGGGGGCGGCGTTGCCT
>5960-4
TACGCAGTTGTCTTCGCTGGGGCGGGAAAAGCGCATTTAAGAGCT
>5961-4
CAGAGCGAAACTGTGGCAGTATTTATCACCTGGAGAGATACTGCG
>5962-4
ACTGGGCGAGGGGAATCCCAGAACAGTATGGGGGACGCCT
>5963-4
TGTAGTACATCAATCACCGTATGCCATGCTATGCGGATTAACTAG
>5964-4
GGGATTCATTACGTGGGTATGGGAGCCGACGACTTGGTG
>5965-4
TGAGGACTAGGGGGCACTTATTGGTTCAAGCTGGTTGTTACCGAT
>5966-4
TATAGGCGTAGCTTCGAGAACATGAGTAGTGGGCGTCTATTGACT
>5967-4
CAGACAGCACAGGGTGCCGGGTTTAAGGGCGCCCC
>5968-4
GTGGGGGCAGGAAAGATAGAATACGTCGTGCTTACGCATTGAAAC
>5969-4
TCTGAATAGGCGATTCCAATTCTAGCGACCAAGTAAGTATGTGGA
>5970-4
GACTTAACACAACCACTTGACCAATTATTTGGGACGACAGGGGGG
>5971-4
GAACGCGCGGTTCGAGTAGGAGCGGTTAAGTGGGGCATGGATTGG
>5972-4
AGGTTACCTGGTCATCGTTAGCATGGGGCAGGCAGGGGGGGTTGGG
>5973-4
GGATGGCTCGTGCTCAGCCCGGATCTTCGGCCGTAAAGCTAGTGT
>5974-4
TGCTTACTCAAGTCTACGGCCGCGTCAGTCCTCCGTTGCGCCAAC
>5975-4
TAGATCAGGCATTCACGCGGCTAGCCTGGCGGGGAGGAGGGCGAT
>5976-4
GAAGCAAACGAATAGCTATGCCCTTGGGACAAGCGCGGTAGGCAT
>5977-4
TATTTTCCAGAAATAACGCAGAATGCCGTATAAATTACAACTCGT
>5978-4
ACAGGTAACCTAAATAGACCTTAGGAGGCTACCTGCGAGCGTTTC
>5979-4
GAGCTATGCATGCTATGTTAGCTGCGGCAGGAACGTTGCATCCCA
>5980-4
GACGTCTTTTCAGGCGGCAAAGATGGAATTGAGGCGCATGACGCG
>5981-4
GTGAGGCGCAGTCTGTAATGGTGATAGACTTATCGGGTGGAGACA
>5982-4
TTCCTCCTACGAGGATGAAATATGCGGTACAATGGAGATGTGAGA
>5983-4
GCCTGGCGTGGGAGGTATTTTTGGAGGGGCCGAACGGGAAGGTTC
>5984-4
TAGAGTGGTGGAGGAGTAAGGGCTGCGGTTCGCGAAGTATTCGGA
>5985-4
CCGATCAAGGGATACTCCTTAGTCCTTGGTTTGTTATCGAATCAA
>5986-4
AGGAGGGAAGTACTGGGGATGCTAGAACTAATTGGAATGCAAAAA
>5987-4
ACGTGGGTGATCATAGTGGGGCGAAGAAAAGGCAAGTGCGCAAAG
>5988-4
CGATCTTGATCGGCGGGCTTTAGCAGGGATTGCGATAACGAACTT
>5989-4
TGTAGCGGGATCAGTGCCTAAGAATGTGGATAAGATATAATGCGG
>5990-4
GTGCTAACAGGAATGTTACGAGGTGGGTTACGCA
>5991-4
TATGTTGAGCGGTTAATAGAGGGGGAGGGAGAGGAAATGGTCTAG
>5992-4
CTCGAGGGATGTGGAGGTGGGGATAGGGCTTAGGTCTGAGATGAC
>5993-4
GAAGTCTAAGGCTGGAGATTGGTGGGCGAAAGTCGGTTTTTTGTG
>5994-4
GGCAGGCTGAAAGGAATAAAGAGGGGGAGGGGGTGTGAAAGGGGT
>5995-4
GCGATGCAGTAAGAGGTGAGGACAATAGCCTATGTTAAAGTTGGA
>5996-4
GTATCGCTTCTTGTTGCTCGAGTGTAGGATCTGGGTGGGTCAGAC
>5997-4
AAGTATTGTGGTAGCCGGAGGTGGGAGGGGGATGCATTATATGCT
>5998-4
CGAGAAGTGCAGGACCCTGACCTGGCTGCTTGTTCAGGTTCGTCG
>5999-4
TCTACGCACTTAAACGTTTGGCTGCTAAATTTAGGAGGGATCTGG
>6000-4
GACCGACAAGTTAGGGTCCGCTGGGGTTAGGTATCGGAATCGAGT
>6001-4
GAGGTTGGGTGCTGAGCGCAGAGGGAGAAGGCGCAGAGGTTAGGG
>6002-4
CAGACGTCGTATGGGAAAGTATGTCGGTCAGGAAAGAACGTCGCC
>6003-4
TCTAATTATGGGCAGGGAAGCTGGCTACGATGAGAGGCCGTATAC
>6004-4
AGAAATGGGGAATGGGGGATAAGGCCGCAGTTCTTGGTGCCTATG
>6005-4
AGTGGTAGCTGCAAGAGGATTTGCTGGAGCAGGTATCAACGTTGC
>6006-4
GCGCGATTGATTTTGTTCGCGATACAAAGGTAGGACAGGGTGATT
>6007-4
TACGTTAAGATCCCTTCGGGGTGGGGGCGTCGTTCCTTACCATGA
>6008-4
CGTCGGGGTCTACACGCGAGGGTGGCATTTTGTATTAGTTGGGAT
>6009-4
ACTTATCCGGAGTTACGCGTTAGCGGTAGCATCGCGTCACTTCCA
>6010-4
GATGTTATTATGGATGTCTCACATGGGTCGGAATAGCGCCCTGGC
>6011-4
CACCCTGCGGTGGACGGACTCGGACAACTCAATGTCGCTCGGAGA
>6012-4
TAACAGTGCTGGAACGATGAATCTGAGAGGTTTGTTGGAAGGGGA
>6013-4
TCTGCCATGACAGAAATATAGTTAAGGTATGCGGGCTTCTATGGT
>6014-4
TCTAGATTGCTGTGTGTTGAAGGGTGTATGCTACGGATTGTGACG
>6015-4
CATGCACAGGCTGCGAAGTACGAGGGGAGTACAATCTGTATCGCT
>6016-4
CAGCGTTTGATGTTAGGGTTATTGTTTATGGTGACATGAGTATGC
>6017-4
ATAAGTTTGTGAGGCTCTGCAAAGGTCGAGTGTCGTTGTTGTGTA
>6018-4
GGGTATCTAGCTTCATGGCACAAGGGTTTCTGAAATTGGGACTGA
>6019-4
AAAGAGCTCAAGAAACGCGTTCTAAGTAACGGAAAAGTGGTATAT
>6020-4
AATGCATGAAACCACGCAAACGGCTCATCAAGATGGATGAGCAAC
>6021-4
AATATTGACCAACTGTTGCTTAGGGGTACCTCATTGAATGTTTGC
>6022-4
CAGCAACATGCGATGACGGGATAAGATTGAAGGGGGTAAGTGGAG
>6023-4
CGTTCGGAAGAGCAAATACGATGCTTATACGAATACGATGGGGAT
>6024-4
CCCGATGGGTAAAAGGAATAGGGACGGAGGGGGGGTTCCCATTTT
>6025-4
GGTTATGGAAAGAATTGGGCCTGCGTTTGTACGTTAACTTTGGGT
>6026-4
GACTTATGGGGAAAGAACCTGGGTCGGTGCTTGTACTTTTGGGAT
>6027-4
CATAGATAACAACGTGCTAGAATCCTGGGTATGCAGTGGCGTTGA
>6028-4
GGTCAGGCCATCCCCGTTGGATTAGTGATGCCAGA
>6029-4
GGGGAGGTAGGCTTTTGGCCATTCGAGCTAGAAAGGTTCGTGATC
>6030-4
TCGTTGGTTGGTGACGGAGCGATTGGTCCTCATGTTGATCTGGGT
>6031-4
TCTCTGACCTTCCGGGGGATTGTTAGTAGGTGGCTAACCTCATCT
>6032-4
CCGACTATCAACTACAGGCTCATGCCGTCTGCGGAGCAGGTTTTA
>6033-4
CAAGTAGATCTAGGATGAAATTACGGATGTCCCCAAAAACAAAGG
>6034-4
ATCGATTCGTTTATCGGGAGTATCAAGGAGCGTTTGGGCTCATAT
>6035-4
TCTGGCTCAGATGGGTTCAGGAGAGCGGGGTTTGATAAAACTGAC
>6036-4
AGTGGGAAAAAGCATCAGGGGGAATGTGCTGGGTTGTGGTTTGTC
>6037-4
AGGGATAGGTTTCAGTACACATGTCTGACGAAAGCCGACCCCACA
>6038-4
GAGGACGAGACTAGGGGGCCGCCACACCCGGGCGCAGGAACGTGG
>6039-4
TGCTTCTCTGTACTACTCAGGGAGTGTGTGTTAAGATTTGGCGCT
>6040-4
CCACGAAAAAGGTTACGAAATTAGATAGACTAAAGTGTGTAGGGA
>6041-4
CGTAAATGGCCGATGTCGGAGCTATAGACTTTATTGCTCCAGGCC
>6042-4
CCTGATGGCTAGGAGAACTTCTGGGTAGATTGAGGGGGTATTACT
>6043-4
TTCGTCGATCCTAACAGGACAAACTGTGTAGTAGCTCGCTTTGTC
>6044-4
GTCGAGGGAAGCCCCTAACTACCCTGTGGATTCGCTATTCTGATG
>6045-4
TGTGCTAAGCTTGATAACAAATAAATGCGGGGGGGTATTGCTGCG
>6046-4
TGCTTGATTTGGTTGAAGAGGAGGCAGGAGTCGGACGTTCCGAGT
>6047-4
GGATAGGTACATGGCGCACTGCACTTGTATTCTTGCGGTGGACGC
>6048-4
TTGTCAGCACCGGGTTATATCAACCCTACTCACTCGGCGAGC
>6049-4
GGCGGTTGGGTTTCAGGCCTTTGAAGCTCGCGACCGTTTGGGGAA
>6050-4
AGGTGCGGACTAGGCGAGTGCAAAGCCGACCGCAGTTCGAGTAAA
>6051-4
CAAAACTGTAAAAGGCAATGTAGCTACTGTATGAGTGCGAGGACG
>6052-4
CGCACGGTGGGGGCGAAATTACTCAGAGTTAGGGGAATGACAATG
>6053-4
TCGGACCATAATGAAAAGACTGTCAGCGGTGGTATAATGGCATAA
>6054-4
GTTATTGGCATTTGGGATCATAGTGAGTGTGAAGTACCGATCAAG
>6055-4
TATACGTATAACATAGGCTTATCTGGAATTTGGGTGTATGAGGGT
>6056-4
CAACACGAATAAGGTAAGGCATACAGTGGGCGGCGAGGGTTGTAA
>6057-4
AGCGGGGAAAAGAGTGGAAGGATGTCTCGGAGCCGCAACTATATG
>6058-4
AAGAATTGACTCGCAAGGCGGGAGATGCTAACGTGTTTTAGAGGT
>6059-4
ACTCTGATGGTCGAAGGTCAGGTTGTCCGGCAAACGGGGCGCTGT
>6060-4
GTCGGGGCTGCTATTCGAATTGTAAATACGTGATCAGGGCTTAAA
>6061-4
TCCCCATGGTGCTCTCCTCCATACAACTCTTCAGCCGTGGTTTAC
>6062-4
TTTCGATTTAGTGCGGGAAATCGCCCCCGCGATTCTGGAGGAACT
>6063-4
TCGAGTACCCGCGGACTCCGCTGGTCGTTGTGGAAAATTTGGCGT
>6064-4
AAGGCCGCTCATGGTACGCACTTTGAGTATGGGGGGAGAGGCTTG
>6065-4
GGGGTGGAGGAAGGGGAGGGAGGTATATGAACAAATACCCG
>6066-4
TTTAACTAGTACTCGCACAGGGCCAATAGGTGCAGGCGCGCTTAC
>6067-4
GTGAGGCAATTACTCCTCCTGTGTACGAGGGAGGGCGCCGATTTG
>6068-4
TCTACGTATTTAAAGCAAGGATTGCGTGGGATGGTGAAGTATCTT
>6069-4
TAGATGAGCCATTATCCGGGTGTCGGAGCACCTAAATGAGTGTAT
>6070-4
GCGTATGTACAATAGGAGAGGAATATCCGCGCTATAGGTGTGGGG
>6071-4
GATCGTGTGAGGCGGGAAGGCGGTGGGGAGAATCTCGGATGGGGT
>6072-4
TCAAGAGGATAGTTCTGGGTCGGAGTGCCAGTGATAAGGTTGTAT
>6073-4
TTTACAGCATTACAATGGTTGAATATATCGGCCTGTAGGTGAGGA
>6074-4
CAGGTAAATTGAGTCTGTTGGAAGATGTTAGGACGAGTGTTGCGA
>6075-4
GAATCTGCGCTTTGCGGTGCAACTGGACAATGGTGCTAAGATCGA
>6076-4
TGGGGGGGATAGTCGTGTACAAAGACTCACGACGCATGGGATGGT
>6077-4
CGAGAGTCACTAGTTTAGCGGCTATAAGAGAGGTATGCCGTTCAG
>6078-4
GAAGGGCTAGAAGGTGGAGAGAGGGGGGTGCTGTAGAGGGGCGAT
>6079-4
GGTTGTATTAACGTACCTGTGTGAGTGCAACGGATTATTCCTCTG
>6080-4
ATATTCTAGGTCTCGTCCTGTAGTGTGGTAGGTCGGATCTTGTGT
>6081-4
CGAGACGGGGCAAGTATTAGAGGGGTGGACCGCGATAGCAAGATG
>6082-4
CATTGCCTACCATAGAGAAATGTTACAATTTG
>6083-4
ACGAGAGAGCTACTCTGCTCTGGCCTGACGACTGGGTGGCTGTGT
>6084-4
ATCCAGGGGTAGTAGTAATCGGAATGGTTTCCGCTGCTGGGGAGC
>6085-4
AGACGAATAGCCACACGAGGGCCAACGGAGGAGATCGGATTCAAT
>6086-4
GGGAACGGTATCAGGGGGCTTATTTTAATCGGATCACAGCTCAGT
>6087-4
GAATGCGTCGCATATGGTTCGAGTGATGGTGCTGAAAATTGGTAA
>6088-4
TTCGGGAGGAAAGAAGGATTGGGGGAAATTACCACTGACCGATAA
>6089-4
TAAATAGCAAACAGTATAGCTGATTAGGTGTGGAGGACGTAAAGA
>6090-4
CGGCTAGGCAAAATCTGTAGGGATACCTTTTGATGCTGGAGATCA
>6091-4
GTTACTGACCAGCAATGTACGCGGGCTAACCGTCATACTTCAGGA
>6092-4
GGTATATAGGGGTAAACATTTAGGTGGGGTCCGAAGTAATCAGAG
>6093-4
AATGGACACGAACAAGATATGCGTCGATTGTGTGAGCGTGATGGA
>6094-4
AGGACGATAGTTGGGGTGGTCATACCGAATACATTCGATTGATTT
>6095-4
GGATTGGAGTCCCGGAAAACCTACCCCGGAGGCGGACTCTGTCTT
>6096-4
TTACAATGCGGGGAGTTGTTAAGGAATTCAGGAGGATTACGCGAA
>6097-4
GGGCTTGGTAGGCACTCGTCTACGGAGGTTAGGGGCGTATCGTGA
>6098-4
TGTGGAGCATGAGCAGGATAGCGGATTACCCTGCTAGTGGTCTGA
>6099-4
GACGAGTTGAAGCTGGATGTTTGGCTGACGTTCGGGATGTCTCCG
>6100-4
ATTCCGACAGGTAGCTGCATCTTGATGCGAGCTATACGTCGGGGC
>6101-4
ACTTGGCGGGCAACGGTCGGGGAGGACAGATGATTCTGCGTTCAT
>6102-4
AGGGACTACACTGTTCAGAAAAATAGAGGGGTGTCTCAATTCACA
>6103-4
GAGGCCCAAGTCGGCAATCTCGCATCGATAACTTTGTGAGATTCAT
>6104-4
TAAGTGACACGGTTGTGATTAGGGTAGGACTGCGGGCTAGGGGGG
>6105-4
AAACTAGCCGTGTGCACCGGAGCTAGCGGGGCTTCACCCTGACCG
>6106-4
ACGACGGAAGGGTGGTAACAAAAAGCAGGGACCCGCGGACAAGCG
>6107-4
TGAAAAGTAAGACTATACGTTTTCCCTCTGGCCGGGTGCCAAGTA
>6108-4
AATTGCGCGTATCGGTGCAGGTCACCGGGGAATGGCTACTATGTA
>6109-4
AAACCAGGTCTGGACAAACGCTAGCGATGGTTCATATTACAAAGT
>6110-4
GTAATTTTGGGTAAAGGTGAAAGTCTAGGCTAAATTTTTAGTCTG
>6111-4
TAGCGGTAGGGCGATCTAGCCGGTGGAGTGATATTGCGTTTCACT
>6112-4
ATAAGGCACGGCTCCGGGGCTTCACGGGTTAGGGTATCGATAATG
>6113-4
GGAACGGGGGCTCACTTCGAGCCGTTAATTGGCTTCCTCGGTAGA
>6114-4
TCTGGGAAGCTCCCTCGGTCCATATCGGGATAGCGTGAACTTAAA
>6115-4
AGCATGGGGATTGGCACAGGCGCGAAGTGAGAACC
>6116-4
TCGGTAGTGTAACAGCATAGGGGGCGGCACGGT
>6117-4
TAGGGTACTCCCTGAAGGAGGAAGGGTTCGTGCACTCTATCTCGT
>6118-4
TCAGGCTGTAAATAATTAGCGCCAAGAGCATGCGGGTAAGGATAA
>6119-4
CAATGGGGCAATCGGAGACTCAATGGCGCCGTGTAGCGTCAAGTT
>6120-4
AAAGGTGGTTGTGTTGAGGTTTTTGAGGTGTCCGAACGCGATATA
>6121-4
GGCGAACTACGTGTTGTTCAGCTAAAGCGCTCCTGGTGTTGAGCG
>6122-4
CGGGAGGGGCGTGAATGCGGTGCGGGCAAGGTATGAGTATGGGAG
>6123-4
CGGCGCCCATCGGCCAGGAACGTGGGAGATAGGAGTGAGCTGAGT
>6124-4
ACCCACATTATATATAGTGGAAGGAACTAAACAACCTGAAGATGA
>6125-4
GTCCGCAGCGCGCGCCGGGGTTTGGGGACGTATAATCGATCATGT
>6126-4
AGGGAGAGGAGAGTAGAGGCGAATAGTGTAGAGCTATA
>6127-4
ACGGTGGATGCAGGCGCTAGGGCATAGGATTAGCGTAGGTAAGGG
>6128-4
GCGCAGGAGGTAGGGTAAATCGAGACAAAGGTGCTAGGCGATACG
>6129-4
ATCGGCAGAGACTAAAGAACAGTGCCTTAGTAGGACCAAATCCTA
>6130-4
TACTCTTGCCGGCAGGTGAGGGTGAGGACGATACAGGAGACCTAT
>6131-4
GAAGTAAGGGTAGGGGATAGTTGATAGGTTGGGGGATGGTTTGGG
>6132-4
GGGTAAGCAGCGCCTCAATGTCCTTTTTCATAATCGCTCGGGAGG
>6133-4
TATGACCGAATTTGGGAGGGATTCAGGGGGTATCTGCCGAAGCTT
>6134-4
AACCGGGTGGGTAGGAGAGGAATAGGGCTA
>6135-4
TGCGGAAAGGTGCGTGGAGGCTAAACCTGCAGGGATGAATGGATG
>6136-4
GTGCCGCGCCGAACGGTAGGTACCCTAAGGGGCGCGTAGA
>6137-4
GCTAGTCAGTTTTCGCTCTTTGTGCATCTACCGAGCCACGTCATA
>6138-4
AGGTGAGACAAAGCGTATGAGGATAGTTCGCAGGCGTTGGCTTCG
>6139-4
TGACCTTGGAACGGGTTTTGCAACTGGGTCAGTGGGATTGCTTTC
>6140-4
AAGACATTGCTTAACAATTTTGGAATATAAGTCTGGGAGGGGGCT
>6141-4
GGGTCGCTTTAGTGTAATTTCGGTATCAAGTGGTCTAGGTCAAGG
>6142-4
TTCGTACTGGAATAAAATGGTGCGAGTTTCGGCTGAGATGGCAGA
>6143-4
AGCACTCGGGCTACCCGCTCGTGTAATCCGCGCAGGGGGTAGGGT
>6144-4
TTCCGGGCGAAAACACACATAAATTTTCATTAACATACCTTCAAT
>6145-4
ATCTCCCCCGGGCTAACAGCGCACAAAAGGATCGCTGGAAAGGTG
>6146-4
GTCGTAGGATAAATCCATTCCCCGTCCTGACACAGTTTTCTCTTG
>6147-4
GTGGTGGCCATTGAACAGCGATGAGGCTTGGTGTGGGCTAATATA
>6148-4
AGGAAGTAGTATTGGGTTAAGGTAGGGGTCGGTAAAAAATGAAGC
>6149-4
ACGGGACGGCCGGGGTAAAGACTATTGTAGAGGTCAGGCTGCCGT
>6150-4
CCAACGGACAGGTAGCTTCGTCTCTGGAAATCGATTGGGCAAATG
>6151-4
TGCAATGCGTTATCACTCAAAGCTCAAGCG
>6152-4
AGGTGGAGAGGCTTCCCCACAATGACTCTCTTGGATCTTTGTCTG
>6153-4
GTAGCTTAAGGTAGACGGTAAGGGGCCA
>6154-4
ATACACGGTGTCCAATAGGGCATTGATTTCGGAGGGATGTTCTTT
>6155-4
TGAAAAGCCGACTAGGTTTTTGAGTAGTCGGCGAGGGTAGGGTGA
>6156-4
AGCATTTATCCATTAACAAGATAGACGGTGGATGCCTTAGATCGC
>6157-4
GGTAAGACTAAGGGAGTGTGAAGGTAATTCGGGGTTGCCCGAGAT
>6158-4
CGTGAACGGTTTGCTACTGCTTAGGGTCGGAGTACGAGCGATGGA
>6159-4
ACATTTACATCCCGCGAGTAGGACATTGACCGCGAACGGTCAGGT
>6160-4
GACTGCAAATCTAAACGGGACGTAAGGTCTCCAATTGACCTGAAC
>6161-4
GTATTATATGCAGAGCCACGGCAAGCTGATGCAGAATCCGAGTGT
>6162-4
AGCTTGGTTAGTGGTGTTAACTTAAACCGCTGCAGGGGGTGATCA
>6163-4
ACATAGGCCCCTGTTGCTACAGTGGTTGAGTGATCTGACGTTATA
>6164-4
TGGAGTAAAAACAAGGAGGGCCTGTTGGTGGCGCGAATGGGATTA
>6165-4
GTATAGGAGTGCAGCACATCGGTACCGGGGAATCAAGCCTC
>6166-4
GAACCAAGTGCAAGGGAAACCTTGTAAAGTAGAGGCTGGTTCTCC
>6167-4
GGAAGGACGTTTAGCTCCAATGCAGAGCTTTGGTTCAAGGCTGGG
>6168-4
GGTGAAACAGAGGGGGATGCAGATTTTTCTTTGAGACGCGGTAGA
>6169-4
CTGGTAATGAGGAATGGCTGAAGGGGAAGAGGAAATGCGTGCAAA
>6170-4
TTGCGTAGATAAGCATACAATTCGTCCAAGCGGAGTACCCGGCTG
>6171-4
TTGAACGAAGGGATATTGCCACGCCGGCACTGGGGGCGGTGGTAT
>6172-4
TGTATTCCAGGTACTAGATTTATGGACCTGCTTG
>6173-4
TACGGCGATGGTGGGGTATTCAAAGTGGGGAGACGGGGTTTCTCC
>6174-4
CGCCAGGTTATATGCTGAGAGCCAACGGGGTGAAGAGCGAATGCC
>6175-4
CCATCTAGCTGATTTCGAGAGAGAATCTTTAGCATGGTGTAGATA
>6176-4
GTACACGCGAACCACAATTAGGTCGTTATGCCCGCGCCCGCATACC
>6177-4
AAGGGTGCTCAACCAAGTGGTGTACGTACTTACGAGGACTCGAGA
>6178-4
TATGGTGGTCTGGCAGGGCCCTCTGTAGGTAGAAGAAGTGTATAG
>6179-4
GCTGAGGGGAGTAAAATCATGTGGGGTCGTAGTTTAGGTTTGGTA
>6180-4
ACTTAAGTGGGTTTCGCTGAACGTGTTGCCCGGAGCGTCCGGTGC
>6181-4
AGCCGCCACGAACCCGGCGATATGCCGGTTACCTCGATCCGATGC
>6182-4
ATCCGTAGTTTGTGGAACGGCGCCGTCGGGAAAGTACAGAGGCGT
>6183-4
CTTCATAAATGAATGGGAGGTTCGATAAATGCCGAATATACCTTG
>6184-4
GAGTATACGAATCCAAAAGATAGGAGGTGGGGTAGAGCAGACGAT
>6185-4
CCCGCTAGAAAATCATGGTGTGGGAGAACAGGGGGGAGCTAGCGA
>6186-4
AGAAAAGGGAGAGAAGTTAAAGACTGGCATGCCTGCGCACCGGTC
>6187-4
CGCTTCTTGCAGGGCTGCGAGAGCGTTTGGTGGGAAGAAAGTGGT
>6188-4
TATTCTTAGGATACGCAAGGCCGTTTTGGTGGGGTCTGCGCGCAT
>6189-4
ATACCAAACAGGTTGCGATCGAAATGATCGCGGAACAGATAGATT
>6190-4
GGAAGGTCTCGGTAGTCAGGCGGCTGTTTGTGGCCGAGCTGGGGT
>6191-4
GTCGGAAATATAATCGGTTGAAGCTGGGAGGGCCGTGACAGGAAC
>6192-4
TGAGTCTGCGGTTGGGTTCAAGGGTACGCAGCGGGAGGACGGTTC
>6193-4
CCTTCGTGCAGGGCAGGCACCAACGAAGGGGTTAAATTCGGCGAT
>6194-4
GTAGTGCGGTGGGAATAACAAAGGGGCGAAACATGAATA
>6195-4
GTCACTTGAAGGGCCCACTAGCGCCTCATTGCTCTTTCGTTTTAT
>6196-4
GGTAGGGATAGTTCGATGAGGTGTCGAATGGCCCCTCTCGTTGGG
>6197-4
AAGAACACGAGAAGTAGTAAAACGCTCCACGCATCAATATGAAGG
>6198-4
AAACCCGGGTACGAAGATATGCGGGTAGTTAGTATAGATGCGATG
>6199-4
TGCCTTCATCGAAAGTTCCCGGTTTTGAGGG
>6200-4
CTATAAGCCAGCTGGCACGGGCTGGTAGGGGGGAAAGGGGC
>6201-4
TAGTGGTGGGACACGCATGGTGGACTTGGGCGTTATTAAACGTAA
>6202-4
TGATGTGAGGGTTAAGCAAAGAGTAGGTAGGGCCTCTCAATGATT
>6203-4
AGAAAGAGGATATAGCAGGGAACCGTAGTACCTCGTAGAATGGTG
>6204-4
TGTGGGCCTTTAAAGCAATAATAGGTTTGCGTGGTTCCAGAGATG
>6205-4
GGGTGGCGGGTTCGCAGTGAGTGTCAGAGTGGGGACGTGGCAATG
>6206-4
CAGACGAGGAGATATCGTGGTTAGGAAGGCGAAGTATAGAACAAC
>6207-4
CAGGCACAGTCAGGCGGCATAGTAGGTATAAGATTATTATTGGGG
>6208-4
ACCAGCACAAATGCGGGGCCATGGGGTACAGTCTCTGCCTGGTTG
>6209-4
GTAGGGACTGTGTCACGAATCGAAGGGAGTGTACACTGCTTTTTA
>6210-4
GATCACATGTATAACAGTCGCTAGACAGGGGTAGTTTTGAACTGG
>6211-4
TCATCGTGGATTCGCGTATTCTGAGCAACTTATTCGGTATATTAA
>6212-4
TCACTTTACAAAATAGGCCATGGGGTGGCCCGCTATTTGCATGAC
>6213-4
TCGCGGGATAGATAAAGTCGAGTCGCTCTAAAAAGACCTACAGAG
>6214-4
CATAACAGTTAGTGGCGAGATGAATTACAGACCTTGGCTTAACCC
>6215-4
AATACTTCGTCGTCTGGGAATCCACTTTACGACGCAAAGAGAAAC
>6216-4
ACGCAGTGCAGTATCATCGTTCCAGGGCTAAAAACTGGGTGCTTC
>6217-4
TTGTGACTTCAATTCAGGGGAAGGTGGAAAGGCGGGGTTATTGGG
>6218-4
TGTTGCAATCTGAGCAGTGGGGGCGGAGAAAGAAATTGCTATACG
>6219-4
TAGAGTTTGGTGTAAGCAGGTTCGAATCATACGGAGGGGTTGAGA
>6220-4
TCGCTCATGCCAATGGGTCACGGGAGGTGCCGGCATTGGAGTTGC
>6221-4
TATTCGTAAGGCCTACAGGTGCAACTCCGATCGTAGGATCCCTAC
>6222-4
TGTAGAGCTCGTCAGGATTGTACACAAAAGGGGTTTACAGATGAA
>6223-4
ACCAAAAGCAAGATCCGGATGGTAAGGAATATACTCAAAGCCTAC
>6224-4
TATGATTAGGTAAGATGGGGATCTTGAATTGGAATTAAA
>6225-4
ATCTGTGCAAATCGGGACGGTAAAATACAGTGGCATGGGCGTAGT
>6226-4
AGGGTTTAAGGCTGCAGCTCTAAGAAGCTCCAGGTTGGTGCTAAG
>6227-4
AGGACTAGGATATGAGCATCGGCGCTAGGCGTGTTATCACGCATT
>6228-4
GAAAAACCGGAGGAGCAGGGAAAGGCACTGCGATAAGGAGGTGAG
>6229-4
GCTAGCTTGATATACATCGTTGGGGTAATACCGAAATGGTTTGTA
>6230-4
AGGAGTTTTCAGTACACGCGCCTGTGCGGGGTGGTCTGTGCGGTT
>6231-4
GTCTCTTTCGAACGAAGTATAGGCAGGTAATTTTAAGAATGCGCT
>6232-4
AGATGACGCAAGGAAGGGGCTCCGGAATACGAATGCTGTGTAACC
>6233-4
GGTAATAAGTCATGCGCTGTAGGGTGGAGCTAGATATCGGGGGGT
>6234-4
AGGCCTTAGGGCAAAGGCGCGGGTGGCATGATAGTGTTGGCAGAA
>6235-4
ACAGCAAATGGTGACCAGGATTGGACGACGGGCCGAGGAGGTTGA
>6236-4
CTACACTAAAGGATGTGGGGCTTCCGCTTCATGCGTCGGGGACTT
>6237-4
GATCAAGAGATAAGTGGCAAGTCTCATATTATCGGCTATGGAGGG
>6238-4
GCCGTCAACAACAGGAGACGTACATGCAAGGTGGGGGCTTTCCGC
>6239-4
GAACCGAATTAAGCCGCAACTGAGTTGGAGGGCAGTGCAGATCTA
>6240-4
ACGCACAACAGGCTCGAGGCAGTAGATTTGGTCTAATCGGGTATA
>6241-4
GATGGATGGTCCTGCGCTATTTTGAGGTGCACATAGGGGCTGGTT
>6242-4
GGGGGCAAATGTAAGCATTAGCTTCCAGTTCTCATAGATTGAGGT
>6243-4
AGCGCCGCGGGGGATCTTCCGAGTATTGGGGGACCATTTGCACCT
>6244-4
TTCAAACCACAACGATGCTTCTAAGATCTACTAAGCGTGTTAGTA
>6245-4
CGGGCAGCAGTAACGATTGGGAGGAACGGTGACTCGCACG
>6246-4
CGGAATTTAAACCTAGCGGTACGAACTGCTCGGGAGT
>6247-4
TTGACATAGCTCTGTGAGTGGGACGGGCGGCTTTACTGGATTGGT
>6248-4
ACTTCGGTGTCTAAACTGGACCGTGGATGAAGCATAGACCGCTCC
>6249-4
TCAAGCTAGGCAAGTTGATGACGATGGTGACCTAACATTCAGAGG
>6250-4
TTTAACTGGGTATATATAGGAAGGGGCAGGCGTTGGTTAGTTTTT
>6251-4
GTTGGGGAGCGAGTCACGGTGGGTACGAATCGTTATCAGGTCTAA
>6252-4
ATAGTTCCTAGATCCATACGATCGCGCCTCTTAATTAGGGTCATG
>6253-4
AGATCGCGGATGTTCCGGGCAGGCAACAGGTGCCGAGTCCGTCCG
>6254-4
GGTCGTATAAAATGCTAGGGCTGTTCGGAGGTATTGGGGGGTCTT
>6255-4
AATGCTACAGCTGTGGTAGATAGATGCGTGGGAAGTGAAGGCAGC
>6256-4
ACTAATAAGGGCGCTAATTAACGCGGCCCTAAATTAAGTGCATCT
>6257-4
CCAGCAACAGTAAGGTTTTATGGTCCGGTATGTGTGATATGGTAC
>6258-4
GCAATTAAGTTTTAATATGCAGGGTCGGTGGGTCGCAAACTGGGG
>6259-4
GGAACCCGCCGTACATGAGTTCTTAAGGTATAAGTATTATAAAGG
>6260-4
AAAAAGACTGTAAGGGTCAAAGGGGGGTTAAGGATAGGTGGTTTG
>6261-4
AGGTGATTGGGCTTGAAGGTAAGTATAGTATACGGCGAATGTGAA
>6262-4
CAAAGCTAACATCTGCAAAGGGGGTAGTGGAAGCTAGGGGCCTTT
>6263-4
CTGCTGGCTTTGTTTCCATTATATATGAGTGCTACATTACCTCGC
>6264-4
AACAGCGGGGGTAGAAAGGGTTCCGCGGGGCGTATGGAAGGAGTG
>6265-4
TTGGCACAAATGAAACCATACGAAGTTGTGGCGAGGGGGAGTTGG
>6266-4
CCTCATAGGGGGCTTCTAACCGCTCATATCAGTGATTTGC
>6267-4
CCTCTTACACTAGTCAGACTGTGGAAGTAACCCTTGGGGCTCATG
>6268-4
GGAAGTACCGAATGGCAAACTGAGTGGGCGAGTAGCTGGAGATGG
>6269-4
AGACGTAGGGTTGCACAGTAATATGGAGGTCGGCTCACGCGTCTG
>6270-4
GCAGGGGAGAGTGGTAATCAGTTTTGGGAGCGGAAAGTTAGCGGT
>6271-4
TGAATAAGCGCGGTTTAAGCGGGTTCCCCTCCGGGTTGTTTAGGT
>6272-4
TCTAGGCGGGTTCAAACCAGAGCTATAGGCGATATCTGGAAGGCA
>6273-4
GTGTGCAGTTGAGCCCGATGCAAAGTGAAGAACTGGTGATTGGTG
>6274-4
GTACAGGCGTGGTATGCGTGGCGATGGATGCTCGGTCCGGGCGCC
>6275-4
GAGTCTTACGCGGATTCCGCGGTAAGACCTGTCTTGCTCGGAGAA
>6276-4
CAGCCATCACTTGGGCGATGTGGGAGAGGGAGGGATGAAGCCGGT
>6277-4
ATGTAGAGAGGGATAAATTCGAGGGCTGGGAAGCATAGGTGATGA
>6278-4
ACGCCCTTACTGAAGTCAGACGAAGTGTGAGGCCCTAGATTGCCT
>6279-4
AGGCATTGATTAGGCGGCCGGGTTTTCCGGAAGTTTGGCGGGGTT
>6280-4
TTAACTAGGCGGGGCAATAACGAGTATTCTGGTGTTTACACGTTA
>6281-4
GAATCAGGAGTAGAGATGGGGAGGGGTGCTCACAGTACTTTGTCG
>6282-4
GAGAGCACTCAAACGGGTGAGGGTCACTGATGAGGGGTTTGTGGC
>6283-4
ACACGCTGGCAAAGCTGAGAAGACTGCAAAATACCATTTGGTGAA
>6284-4
CATCTTATGGGGGCACAAGAGTTGTTGTCTTGGCTCCTCCCTCTG
>6285-4
GTTAGCAGGGGGGGTAGAAACGGACTTTCGTCCGCTCTTTATTGG
>6286-4
GATCCTATTGAAGCGCATGTCAATCGGAGCTTATAGGCGCATGCA
>6287-4
TGAAGGGTGCGCAACTGGCGACGGGGTTAGTGTTTCGATGGGGTA
>6288-4
CTCTGTTCCGATAACCGAAAGGCCCAGGAAAGCTTTATTATCTGG
>6289-4
TCTGACTGGCGCATATAGTCGCGCGAAACTCCAAGTGACACGCTG
>6290-4
GCCATTCTTAGGTGCGTCGGATGTACTCTAGCCATAGTTAAAGTT
>6291-4
GCGACAAATACAGGATCGTTAGCATAAACATGCGCTTGGCATTTA
>6292-4
TAGTAGACACGAAGCATATCATCGGTACTGGAGAGTCCCCCGGAG
>6293-4
TTGACTTGAGGGGCCGTACGGGTTAACCCAAGGTTCTTAAATGCT
>6294-4
ACCTTGCCCCTGTAGACAAGAGATTGGCGGTATTTAGAAGAGGGT
>6295-4
GTGCATTTTAGCATGCCGGGGGCTGTTGGAGCTGTGGGGGTTATG
>6296-4
TAATCGCAGGTGAAAGTTGGATCTAGCTAAGACGTTGGGGCTTAG
>6297-4
GATGACGAGGCTGAGGGGTTATGCTTGAGGGGTCATGGACCGGGA
>6298-4
AGCCTTTGTTGTCATATATGAAGACTCCTGAAGTGGATACAGGAC
>6299-4
CAGCGATTAGGGGCGCATCTCGATTGGGGATACCCAATGTGTTGT
>6300-4
CTCATCGCGTGTTATGTGTAGTTTGGCATTGAAGCGGGACCGCCT
>6301-4
GCCACTTTGTTGCCAACCGTCGGGACGGATATATAGGGGCGAGTT
>6302-4
CTTCGGGCACGGGGGGAAGACAAGAGGTGTGGTGTCAAGTGTAGA
>6303-4
ACTAGAAACCGCGGAATTTTCTTAATAGAGGGTTTGAAGACAAGA
>6304-4
GTTGCCAGGCTCACAGAAATTATGTCGAGTTATCAACGGAGCTCG
>6305-4
AGAGGTCTCAAATGTATTTGTCCAATTGATAATCTCTAATCCCAC
>6306-4
CGTCTAGCGGGAACGGATAGGGGTAAGCATGGAGCAGAAATGTTA
>6307-4
AGAACGCAGGCTGGGCCTGGCACGCTGAATAAGCGGAAGATGGGC
>6308-4
GGAGCCCTCACGTTGCAGCGGAATTTCGGGAGGAAAGACGGCTAA
>6309-4
TTTTCCGGAGAGGCTGCGGATCTAAGTTTGGGCGTGTTGAAAACG
>6310-4
CACGGGAAACGAGGCTGCACACGTCGGGAACTTATCGAGCAAGGT
>6311-4
GAAATAAGGATGGGTGCGGGAGAGGCACAGGTGCAGTGGGTAACA
>6312-4
GTGCTGGGATGGGTGTAACATCGGCACACTGATTTGCCCTAGTGC
>6313-4
CATTTGGTGACGCGGGAAGGGCTGAATTTTCGCGCCGAAAGTCAG
>6314-4
AATGGTGGACAACATTCATGTTCTCGCTATTAGCGACGGGATTTA
>6315-4
TACGGTGAAGTATATTATTAACCAGATTCCGCAGATGTTGACTGT
>6316-4
TGTGGGTCGCGCAGCGATACAGCACGAGAGTATTTCAAGGAGTCA
>6317-4
TAGCGCATAGTACACTGACTTAGTAACTGCATAAACCTATCCCTA
>6318-4
CCCGCGTATATGGGGCGCCATGGGTACAATACTCGATGCTGTGTA
>6319-4
CGGAACAGGGGTGAAAGCAACTCGCTGGAATGTTAAGCCGAGTTT
>6320-4
ACAATTAATCAATACAGTAATACATGGGCTTGGGGAGGGGAAAGG
>6321-4
AACATGAAACGGAATTTGGAGGGTAGGCGGTTGGGGCGCACAACT
>6322-4
GGTCTCTTGCTACGATTATAAAGAGTCTAGGCCAAAAGTAAGTAT
>6323-4
GGAGGCGTAGTGCGATGCGAGGGTGGGCAGAACAAGTGTATTGCG
>6324-4
CTGCATACTAGTAAATGTGTGGACGGAGGTCGTGAGTGGGGAAGA
>6325-4
TTATGCAGGCTTAGGATAGTCCGCATTAGGCTCCACATACCGGGG
>6326-4
CCGGAACTAATTCTCTGAAAACGGATTTATGCGTTATCGTGAAAC
>6327-4
TTAAACCGCTGCCCGAACCATATATAGCATCCTCATGGTAATGAG
>6328-4
TTCAGGTGCTTTACACCGAGGCCGGGCCAACCCGACTGGTTCTCT
>6329-4
ACGCCGCGGTGGAGCGCCACCAACGGGTAGTGATGCATCAAGTGC
>6330-4
GGGGGGCTGGTGTGGCGGAATACCGGGAGAAGGCTTCGCTATTAC
>6331-4
TTGTGATGGTGAGGGTCGTAGGTAAAGGGGGGCAGGGGTTCAGGG
>6332-4
GCGGAGCCAGGGGAGGTATCTAGTGGGATGAGGTGTCCAATGGGG
>6333-4
ATGGAGTGCAACTTGACTTAATGCGCAATAGCTGGGAAGGATGCG
>6334-4
TAAAAGCTGGGTTTTATATGGCCTCACACAACAAATGTGGTGTGA
>6335-4
GCGTGAGATGTGACGCATGACAGTGCCCGAAGGCGCGTGGTTTTG
>6336-4
TAACTAGTTCTATCCCGTCGCTGGTTGCCTGCTAACCACTACTGT
>6337-4
ACTACACGTAAACTGGGAGGTCTTATCGCAAAAG
>6338-4
GTCAAGTCAAATTGGGTTTGTGGGTTCTTTTGCTGATGGCCATCG
>6339-4
TGAGAGGACGCGGCAAGGGTACGAGTCATCTTAAGGCAGAGACGA
>6340-4
GGGTAGAGCTATAGAATGAGTAGAGTGTGACCGCATTGGCTGCTA
>6341-4
CGGAGAGAACTTGATTTCACACGGGGGTAGTGGAGTATAGGATTC
>6342-4
GTAAGCGAAGCCTAATAGCGGATTCCCAACCTGGGCGCCGAGTGG
>6343-4
CGGGTTTATCAGGCGCAGCGTGGCAATTGTTGAATGATCGGGTAC
>6344-4
GAGGGGTCTTGAGCTCCTTCCGTCCCTATACGCCCTTGTCGTAAA
>6345-4
TCATCGTTTGATACGCTTATAAGGTGCGCACGCCGACTTCAAGCT
>6346-4
GGATGCTCGATCTAATCGCTATTGAACCTGCTCCTGGGGGAATCG
>6347-4
TAGGAGGTGAGGAACGCTGTGAGGTAATTCGATGCTGTGAGGACG
>6348-4
ACCTTGAACTTAGTATAAACGGATTGTAGGGGAGGAGTAGATGCG
>6349-4
GTGAGCAATAGCCCCAGAGGCGCGGTACTATTGGAGCGGGGATTT
>6350-4
GTCATATTAGGTAACAAGCATTCGTTACTTGTATAAAGGTGCTAA
>6351-4
CAACAATGGGGTTAGATGGTGGGAAAATGAATATGGGGTTATTGC
>6352-4
CACCTGGAGTTTTCGACAGGGGGGCAGGTCAGCTGTAGAAATTAC
>6353-4
TCAGGATGTGTGCGAGAGAGTGGTTTAGTATCGTGGCCAAAGTGC
>6354-4
TCTCTCAGAAAGCGGGGCAGAAGGTGATCAAACGATTTATAAATG
>6355-4
TTCAGTAGGGAATGTGGGAGGCGCGATGTAGTACGATTCCGGGGG
>6356-4
GTGGGAAGGGGGCGAGGGAGTGCATGGCGGGTATAAACTATGAAC
>6357-4
ATTCGAGGGGCGCGTGGGGGCTATGTATACTACGTGGGTGTCTTA
>6358-4
CCATCACTCCCAGCTATAGGACGTGAATATAGACAGTTGCACACA
>6359-4
ACCTTATCCGAGTCTGTAGCTAATTGGCGAACCAAAATCTTGTCT
>6360-4
CGTGGGGGTAGGGCGTGATTTGGTATGTGTGAGCCCTACAGTGTT
>6361-4
AATAACGCACTTAGGTTCGGGGTTTTCGATTCGTACGAGGGTAAT
>6362-4
ATTGCACGTGCGCCCAGGCGTACCTGGGCTTAGGGGAGTGGGGCA
>6363-4
TGCCCTCAGGAATGTACAGGGTAAGATATGTTTAAATTTGAGGAC
>6364-4
TTAGCTGGAACGAACTAGTAGATGGGGCTCCAACAGATGTTAGAA
>6365-4
CGCAATAGGTCGAAGCTCATAAGACTACGCGGCGCTTGTGAATTG
>6366-4
GTGAAATAACCTCATTACGGCAATACTGTAGGCTTCATTGTGATC
>6367-4
GACTTTGTTAGGTCCAAAGTCGGGTAATGGAAACGGTGGTTTGCT
>6368-4
TCTCGGTTAATATTCGATCCCTTGCTAAGTACGAGAAGTTGCTCC
>6369-4
CAGACATGGGGCTGGGACAGTGTAGGGGCTGTATATTACCAATCG
>6370-4
TGAAACTTTTAGGGTGTGTTGGTAATAAGACGTGCCAAACGCTTG
>6371-4
TAGACTCCAGACCAATGGTGTCAGGTACCAGAGGGGCCCCGTAAT
>6372-4
GTTTTTATCGGAAGCAAGCAGGGGTAGGTTAGAGGGAAGATGTGC
>6373-4
AACAGCCTGGGGTGCGAATCGTGAGGCTCGGGCCGCGACTAATTC
>6374-4
CTTCTCGGAAATGCGTCAAGACTGATCACATTCCGCGGATGCGTG
>6375-4
GGTAGATCAGGCGAGGGTGACAGAGAGTCGGTTATTGTTTGGAAG
>6376-4
AGCGCAAAATGTGGAAGTGGTGTTACAGTAATTGGCCGGTAGGGT
>6377-4
CATGTAACCAAAAAACCATACTGAAAATGAGCTATGGAATCCGTT
>6378-4
CGCATGGTGATCCCTAGTGGTCCGTTCCGGAGGCGGATTGATGAA
>6379-4
ATGATAACAGAGGGCGGAGTGGTATCAGATTCCATCGCCACCTTG
>6380-4
TGCGAAAAATAAGCAAGAACCTTTCTGGAGGTTGGTTGATTCATC
>6381-4
GGGTTCTGTGCGGCGCCCGTATGCGAGAAGCGTGTTCGGTTGTTA
>6382-4
TTTAATGACCGCCTGTCAGTAAAAGAGATGTGGATTCGGGTAGCC
>6383-4
CTCGGGTAGCAAAGGGGCTTGGGTATGACTGTAGATTAGACCATC
>6384-4
TGGAGCAGTGCTCTAAGCTTTTCGCGGATTTCGGATGGGAGCATA
>6385-4
GACATTTTAAAACAAAAACACGCGTTGAGCGATCTGAGAGACCCA
>6386-4
TTGTAGTCTCAGAGGACTATGGGGGGGAGACCGATGGTAATGACT
>6387-4
GGTTCTTGGGATATAGCGGGCCAGAAAAAAGTTCGTGTTCTAAGG
>6388-4
AATAGACGCCATATAGCAGCCCTTGAGAAGCGCGTGAGCAATGAA
>6389-4
CGGGTTAGTAAGGAGTGGTTGCCTCAGATCAGGGGGTAAAGGGCT
>6390-4
ATACACCAGAATTGCTCATATCCAACGGGGAATTGCTTGATAAGG
>6391-4
AAACGGGCCGATGTCGGGTACTGAGCCCAAGGTAACTTCAGTAAG
>6392-4
GCGTGCATAGGCAAGTGAATTAGTTTAGCTCTAGTGGGTGGAGGG
>6393-4
GGGAGGGTCTTAGGACGAACGGACGTCGTGATAGTAGCTCATGTA
>6394-4
GAGGAAGGGCTTAATGATCGCCCAGTTCCCTGTATCGGGGTATTG
>6395-4
TCGCGAGACAAGAGGTCAGGAGATACATCTCGGTTTATGGGCCCG
>6396-4
ACGTAAAAACTTAGGGCACACTTAGTGGGGATACACATTTTACCG
>6397-4
TTCGGGGTATGCAGGATATCACGGGATGAGCAGGGCATGGTGGAC
>6398-4
ACAACTGCTCGAGTTCTGCAGGTTGGCGATACATAGTTCAGGTGT
>6399-4
CACGTAGGTGGCTGGGTGTCGCGGTTAAATGTGAAAGACTGATTG
>6400-4
TCGATGTTGAGAAGCTCTTACCTCTCGGATTGTGTACGTTCGGCC
>6401-4
GAATTGGCGCGCTGGCTTGGGGAGGCTTGGTACGC
>6402-4
CTCTCGTAGTAATGGAGGGGCCGGGTCAGGACAGAATCCACGCGG
>6403-4
TCGTTATCGAATGAAAGACGCTAATTGGAAGATGTGGTTGTATAG
>6404-4
GGGAGGTGGATTCCGGAGGTGGACGGGGTAAGTATTAGCGGTGTA
>6405-4
TACCGTGAAGGTAGGGGCAGGTGTCCGTGCGGTTGAATGGATATT
>6406-4
TCTTGAGTCAGCAATTCGGTTATGAATGAGACGCTTGATAGACTG
>6407-4
GCGAGAGTGCTCCTAGAGAAAAAAGGGGAGAATCTAATACAGGAT
>6408-4
CTGAGTGCTCACAGGTGCGGAAGGTCATC
>6409-4
GTACTAAGATGCGCAATAGTTCATGCTATGAAGAGTACGGTCTAA
>6410-4
TAATGCCGGTAAGTCTAGGACGGCGAGCGCGGGTTAGCGCCTGGT
>6411-4
ACCAGCGGGGCGAGGTTACTCCGTATGTCTGGAATAGGGGTCAAG
>6412-4
CAGACACAGCTCGCTCGGTGCGATAGTGGATCAGTGATGCAATTG
>6413-4
GGTTAGTACACAATCCGGGAATACCGGGACTAGATGGAAGG
>6414-4
TATTGATGGCTCAATGATGCACCGTTCGGAGCCTTGTAATCTTAT
>6415-4
TGGGGTGAGTCAGGCTGCGTCCAGTACATGGAAGAGAGGTGATCG
>6416-4
TAGGGTGGGAGCAAATAGAAATCGGAGGTGGTTCTGAAAGACAGG
>6417-4
GAGAGGCTTCGCCGAAGTAACCCGTCTTTTGTACCGGTCTGATTG
>6418-4
TGAGTCCCTGCAGGAGGCGAAAAATCGGAGAGAAAGGGGCGATAG
>6419-4
CTGGGGAGATTCGGGGTCCTCTTAATGATAGCCAGTGAGCCGCTG
>6420-4
AATTTAGCTAGGGGTGCAGGGCAGATGGGTTGGGAGTCGGGGGTA
>6421-4
AGGGGATGGGTTAAGTATTTACCGCCTTGGGTGGCGAGAGAATTA
>6422-4
GAGGTAGGAGTGTAGGGATAGTCGCGCTCTAAAGTATAGGGCTTA
>6423-4
AATGGTAGAGCAGCATGGTGATGCTCACTGACCTTAGGGAGCTAC
>6424-4
AACACAAACTGCTATTGGTGAGTTACCTGAACGCCTGGTGCGGGG
>6425-4
ACCTGCCCGAGTATTTTATTCCGTAGCACAATCACCTATCGGGCT
>6426-4
CACTCGGTTGCAACCCCCTTGCTGCGAAGATGTCTAAGGGCGCAC
>6427-4
GTCTTGGAAGTCAGTCTGGTCCTTCGGCCCTGTAAAATTTGGCAA
>6428-4
AACAGCACACTCGTCGGGTAAGCGTAGGATTGTAGGGGAGGGCGT
>6429-4
TGACGTTGCGTGGGGAGGTACGGGGGGCTACTGTACAAGAAGCTC
>6430-4
ATTCAGGAAGAAGCCAGTCTCGGTCTCTAGT
>6431-4
GGCGCAGATAGGCAACGCATAAGGGGGCTGGTATAAGAG
>6432-4
CATGCGTAAGGGGGGAGGTGGGAAGACTGGCTGATGCTTTAACTA
>6433-4
GGTAGCTCGCGTATAACTAAGGGTGCCATGTTACATCGTGGCAGT
>6434-4
TTGACACTCCACGGAAATGGTGCAATTTGGCTCGGACCGTGTTTT
>6435-4
CAAAAGGCAGAAACACAGGGCCTGC
>6436-4
GGAACTCCTGAGTTTTCTTTTAACTTTAGCTTCGGGTGGGGTTAC
>6437-4
CGGGACGGTACCGCGAGTTGCGGAGGGACACTCACCATGGTGATA
>6438-4
CAACAACTGTGCAGAAGCGCGGATTCACATATTTGGCTAGGATTC
>6439-4
CGGAGTAGGGGAACGTAAGGAAGCATGGGATGGGATATTTAGGGT
>6440-4
TCTAAGTGGGCCGTAAGCGCGGTGGACGGTAGGAATAAGGTCGGC
>6441-4
TCGATGTTGAATCGAATTCAATAGCCAAATGAGACTCAGGAAAGC
>6442-4
CAACACGGGTCGCGGAGAGAGCTTCTATGGGTGATTCAAAAACCA
>6443-4
TGTGATGTACCCAGTGGAAGTGTGGATAAACGGATAGCATATTTG
>6444-4
CCGATGAGAACCTAGTAACCGATCGTGTTAAACGTGTTAAAGAGG
>6445-4
AGTCGTAGCTAGCGCAGAAGCAATGGGGTCGAGGGTTTGAATCGG
>6446-4
GACTGCTTCGGCCTTCGCTGCAGTAGCTGATGAGGAGTAATTTGG
>6447-4
AAACTACGCGGGTTAAATCGCGTTATGGGCTATGGGACGCCACAG
>6448-4
TCCAAAGTGGAATCTGGTGATAGGGGGAGTGGCACAGTATGTGAA
>6449-4
GCCTCTGTTATAGGCGAAGGAGGCACAGTGGGGG
>6450-4
CGCTGCACGCGAATAAACGGAGCAAGGGCTACATACAATCGGGCA
>6451-4
TCGCTAAAGTGGTAAACGGTTTGAAGTGGTGGCTGATTCTGGGGT
>6452-4
TTATAAAGGTAGGACACTTCCCAGGTTCTTGACGGCCAAATCTCA
>6453-4
GTGCGCAGGGCAGGGGCGGGTCAAGTTGCA
>6454-4
AGAGCAACACGGACCTTGATCCCACGGAAGTAACGTGTAGAGACG
>6455-4
CGCTTTAAGGAAACTCTAGGGTATAGTCAGTGTAATGCGAGCGAT
>6456-4
TACGAACTCGCCTAGTGTTCATATTCCTGGTTCGTACGAAGCAGC
>6457-4
AACACAGGCGGAGTGCTTGACAGTTGGGGGCTGACTGCTGTGTGA
>6458-4
TAGGAGGTATTCATGCCCTCCAACCGGGTTACAATTGGTGAGTGA
>6459-4
CCCTAGCAGAGTCCGTCCGTAGCTCCTCAGGGAGTGGGTAATCTC
>6460-4
CCGAGGTCCAGAGGGGGAAGCGGTGCAATCAGGGTGTCATTGCCG
>6461-4
GAGGTTCCTGCGGGTGCAGAGGGCTCAGGATAGTGGTGAACGTTT
>6462-4
TTTGCCGTTATGGATTTAAGTCAAGAGCTGGCCTACATTTCACCG
>6463-4
GGGTAATCAATAGGGTCCGCATTAATGGAATTGACAGGCGTTTTT
>6464-4
TAAGTCGAGTCAAATTTTATACAGGGAAAGGGCGGGTGTATAGCG
>6465-4
TAAAAAGCAGGAATTTTGTACAAACAGCTGACCGGGATCTGGGGT
>6466-4
CAAGGTGCGGTGAGAAAAAAGTAGCTTCTGAGTTGGTAAGTCGTT
>6467-4
AGGCCGTGTGGTAACATGCCGACGGCTCCGAATCTCTTGCTATCA
>6468-4
CGTTCAAATAGGACTAGATAAGACTCTCAGCCGGATCAGGAGGAG
>6469-4
GACTTTTTCCCGAAAACACGGCCCAATGTAAAGCTGTGCCTTGGT
>6470-4
AATGGGTAGCTAAAAACGATTGTGTAATGATAATGAGGGCCCCAT
>6471-4
AGTATGGTTTGGATGGGTCAGTTTAAAAATGGGTTGGGGAAGATG
>6472-4
ACGTAGGGAAGGTGTATGAAACGGCTGTTAAGGATATATGCTGGG
>6473-4
AAATTGGGATTATTAAGTCGGTAGGATTGCGGCGTCTTGTAGCGA
>6474-4
CGGAATAGCGCCTGTTCGCATTAAATAAAATGGTGGAGAGCCTTA
>6475-4
GGGGCTACGTCTGCAGTCCTGCACGGGGGGTACGTGTACAGTATG
>6476-4
GTCACCACATGGGAACGGGAAGAACTGAGTCGTGTTGTAATAGGC
>6477-4
GGGACGGTAGAGAAGTGTCGAGGTTCCTCTGAGCGCTGAGTTTAT
>6478-4
CTGGGCTTGGAACATTGATGGAGAACGAATGGATTCTGGCTTCAA
>6479-4
CGGGTATCCCCTTAAGGGAGGGGAGGTGTAGGCGAGAAGCTAGGC
>6480-4
AGCAAGTGGGTTAAGCATGCGCGCCTGACGGGGGTGCTCTCGGTGC
>6481-4
CTCAGCTAAGCGCCACCCGGGGAATGTTCTATTGCTTAGGTCTTC
>6482-4
TGAATGGGTTACGGATAGGAATGTTATGAGCTGCTATGCAACGAG
>6483-4
ACCCATGTTTGGGGAGACGACCAGTCAAACAGTCGCGGGACTCGG
>6484-4
ACCAAAATCGGGAATGCAGGGTAAGTCAAA
>6485-4
CCAGAGGTAAGTGCAGAGCCTCGGGAAGCTGGGAAGAGTATTACG
>6486-4
AGGCTTATTCAAGTTTCGTCCGCAGGACAGCCAAGGACCGTATCT
>6487-4
CGCAGGGTTTATAATCCTACTTCTGTCCGGTTTACGTGCTTGAGG
>6488-4
TGACGGTTACCTGCACTTGTAACAGACCTCTGAATGTGAGTTGTC
>6489-4
GGTCGTTAAAGATGGTATAATGTGTAGAAGCGAGGGTTATTCTTG
>6490-4
GCGCTCACGGGCCGGACATAGGATTTATGGGCTGTGCGCGAGCTT
>6491-4
AATGGAACGTCAGGCACAAGCGACTAAAGTTCTCGA
>6492-4
TTTGCGAAAAGGCGGTATGGAACATCACATATAGGGGAGTGACAC
>6493-4
ATGAATTCTGACTGGGACCTTTGTGGTCACTGGAGTGGCGGAGAA
>6494-4
CGAAACATGAGTAGCGTGGGTCTTGGAAGTGACTAGAGGGGTAGC
>6495-4
TGCGTCGGCAAGGAAAGTAATATCTGAACTTAGGGCATAATGGGA
>6496-4
ACCTGATACAGACCGCCTGCCCGGGCCAACGGTTAGATGCATACG
>6497-4
CGACAGGGTGTTACCGCGTTTGATAATTACGCCAGCTAGTGGTTA
>6498-4
AGCGGAACCAATTTTTTTCGGATTACTGAGCTCGGGGTGCGAGAC
>6499-4
TAGGGTATTTGGATGCATAGTAGCAATGCCGCTTCAAGCTGGGAT
>6500-4
ACAACGAGGTGTACTGATTCAGAGGAATAAGTGAGCTCTGGGTCA
>6501-4
ATCTACCCCGTGAGGATAGCGCGGTAGGCGCCATATGGGCGTGTA
>6502-4
GATTCGGTTCCAGTACACAACGAAATCGGCTTCGGGCGCAATAGA
>6503-4
GGTGCCCTATAAACGAATGTTATGTAAGATTGGGGGGTAGTATGC
>6504-4
TACCGGAGGGTAGAGGAGCGCTTTCTGAAGAGTGAAAGGGGGTGG
>6505-4
TGCATATCTCCGCCGGTAACGCATTGTAATGGTAGAGAGGAGTTG
>6506-4
TCACCAACTCCCCGGACTACGCGCCCCTCC
>6507-4
CCTGCGTAGCAGGAGTTGCAGTCTTACACAAACGTTGACTCAGTA
>6508-4
TCGATCGGGCGGTTTTGGGGAATCTGAATGCTCAGTAGTTTGTCT
>6509-4
AGCTCCGGTGTGAGACGCCATAATTCTGAATACGCTTAGGATTCT
>6510-4
CGGGAACGGTCATTGGCCGGAAAGGTAATGTCTTGGAAGGAACGA
>6511-4
CAGTGGAGAGGATTTTCGGACATTATCAAGTGGGCTGGCGAGTGA
>6512-4
TGACGTTCCATTCGCATGATATGCTATCCGCTGCGGTTGCTAAAC
>6513-4
TGACAGATAGCTTGAATAGCGGGGGATACAGCCAGGCTATTTGCA
>6514-4
TTCGCGGGAAGGGATGGAGCGAAATATGCAGGAAAACACTTTGGG
>6515-4
GCGGCCCAAGCACAACGCAACAGGATGAGTGAAGATTGCAGGTGC
>6516-4
TTGCGCTAGGACGGGTCTAATTGGCTACATAGCTGAGCGTTGATC
>6517-4
ACAGTCAACGCCAGTACGCGGAGGGGGAAAGGTCGCGGTCGCTAA
>6518-4
CGGTGGGTGACAAAGCTGCGATTGGGCTACTGTGGGGAAGATGAA
>6519-4
ATGATGGTAAAGCTACCATCGGCGATCGGGTGTGGGGAACGGATA
>6520-4
CCATTTTCATGATAGTTCAGTGGGAACGTTGGGGGCGGCGTATGA
>6521-4
CAATCCCGGGGTGACGCGACTTGGAAGGAACTC
>6522-4
GAGTTAGAAGGGTCGGCCTAGGAGATAGTGTAAGGCGGGTGTGCG
>6523-4
TTAGGCCTAACTGCAGGATACAAAACCGTTGGGGCTAGCCATGAA
>6524-4
GTAAAGGTGATAACGATTTGTGGGATGGATATATAGATGCGCATG
>6525-4
GGTTCAGGTGCTAACTTGTGAGAAATGGTGGGAACGCGATGCAGG
>6526-4
TAAACCGTGTTGCGGTTCACCCTGGTGATGTACGAGTTATTAGAA
>6527-4
GTAGCGTAGGAGGTGCTCGGAAGTGTGTGTAGACGCGGTGCGATT
>6528-4
GAAGGGTAATAGTCGCTACTACCAAAGGGAACAGAGGGGCGAATG
>6529-4
AACGTTACATCAGGTGGGCGGGACATTTATGCTAAGAATCGGAAT
>6530-4
ATACGGTAATGGAAGTGTTTGGCTTGGAACTGCGTGGGGGGTGAG
>6531-4
CGACGAATTAGCACTCGTGTGCTAAGGGGGATTGTCTGGAGTTCG
>6532-4
GTTCACGCTTAAAGCCTAGCCAAAATATCCGAATTAAAACTTAAT
>6533-4
GTTAATCAATGTCGGCTGATACGGTGCGCGGGAGACGCGTGGCTG
>6534-4
ACCAGATTTGGGTTTATGCTGGAGTAGAGTGTTCTGTGTGACTTG
>6535-4
TGTGAGAGGGGGCGGACAGCGCAGGCAACAGCTCAGTTGGGGTTG
>6536-4
CGAGGAGAGCGATTTGTATAACAAAGAATACCGTAATGCAAAGTG
>6537-4
TCAGGAAACCGACTCACGCATCGTGCCCACTTACGTAAGGCATGG
>6538-4
GCTGGGTAGTGGGGGTGACGTGGTTGTAGGGGGGAGGTTTGTTGA
>6539-4
CAAACCATGGTAACTGGGTCGTTGAGCTGTGGCTTTTGTGGGGGT
>6540-4
GTCTATCAGAGGAATTTGGGGATGCGGACTCGGCAAACAGGTTGG
>6541-4
AGTATAGGACGAGAGGCGTCGCGTAAAACCGGATGTGTGGGGCGC
>6542-4
GTCTGCTCGATAAGCGGGTGGGTTGGGGGGTGGATGCCGTTTTGC
>6543-4
TATGGCCCGTAAAGTTTGGGCTTATGCAGGTTTTGCAAAGCTTGA
>6544-4
TTGCGCAGAAGAAGGTTAGGGGATCATATTTGTTGTGATTGTGAG
>6545-4
CTTTGGTATTTGCGGTATGACTGGGCGTACACCGCGAGCGTTGGT
>6546-4
AAACGGGACTGAGACGGGACAATCGTTAAGGGCTGTGAAGGGATG
>6547-4
ATGGACCCGTCGACGAGAGCGAGACGAAGATGAGTGAGTAGTGAT
>6548-4
ACAACAGGATAGTGAAAATTTGAAAATGTGGGGAATCTGGGGGTA
>6549-4
GACCCCATTGCGGGTGTTACAACAGCAGTGTCATCGGTGGATAGAA
>6550-4
AGGTGCAAAGGGGGTGAATGAACGGG
>6551-4
TACAAGGTGATGCTTACCCAACGGGAGTAAGCGCATTAGGTTGTT
>6552-4
GATGGACTATCACAGGAATAGTCTCAATTGGAAGCCGTTAAGCGG
>6553-4
GCCAGGTATTTCCAGCCGGTTTACACGCTTCGCGCTTCCAAGGTT
>6554-4
ATATGATGAACCGCGATCTTGTACGTGGTATGCCTACTGATAATA
>6555-4
GAAAGCAAATCAGCTTACGGGGACGCTCACTGCTGGACCGACGAT
>6556-4
AATTAAATGGTCGGGCCGAGGCTTGGTCCGGGGTGGTTTCTGACT
>6557-4
GAACGAAGAGTGCAGGGCTTCTAACGTCTGGTCTGGGGCGTAGAT
>6558-4
CTGGTTATACGAGAGGAGTACCTGCGTGGGTTTTAGTTGCGCATT
>6559-4
CAGCACTAAGCGGTAAGATGACGATGGCTGTGAGAACATCACGAG
>6560-4
GACACTTGGTAAACAGGGGGTCATGGACGGTTTGGGTAGTTAAAG
>6561-4
TAACTCGTGGGGTAAAACGCGAAACCTTCTCTGTCTGCGAAGAAA
>6562-4
CCTAACAAAGTCGATCAAGCGAGGGGAGCGTGGGATAGTGGAGGC
>6563-4
ACGCCAGCAGGCGAATGGTGGGGATACTTGTATGATACGTGCGCA
>6564-4
GATTTCAATTGTAAATAGCGTACACTGGCTGGTGGCAACGGAGTT
>6565-4
GATGACAGGGCTTGGGTAATAGCTGGGGGGTAGCAGTTTGCTGGG
>6566-4
AGGGGCCAAAAGACCAAAGGGGCCTTAATGAACTAGGAAGCCTGG
>6567-4
GTCAGATGGCTGTGGCGTTCAGTTATCGTATCGGATTCGGGGGAA
>6568-4
ATGCAGGGGCATTAGTATCCAACGGTACAACGACTTTGGTACATCA
>6569-4
TGAAGTTAGGACACGCGCAAGGAGGTTCTGGGGTATAGCCCGTTA
>6570-4
AGGGGTGAACACGCTCGGAGGGAGCAATTATGTGGGGCTTCCCGG
>6571-4
TAGGTCGTCCTCCGGTTGTGAGGTTGCTTGGTCAGATTTATTAGG
>6572-4
GTTCTCGCTATAAAATTAGAACAGAAGTGCGGATTTAAGATTAAA
>6573-4
ATACGATGCAGCGAGTCTGGCGAAAAGTCTGAGAATGGGGGTGCA
>6574-4
GAACTCGAAGAATGTCAGAAGAGCACTAAGATGAAGCTTGGTGCA
>6575-4
CGTAAAATCACGCGTTTATGTGGTTTTGAGTCTCGGTATGAGCGT
>6576-4
GTTACGGGGTGAAGGTAGTGAGGGCGGC
>6577-4
GCGTCGTAGAGGTGGAGACTAAGAGTATGGGCTTTTAAACTCTTG
>6578-4
GGTGTTGACAAGGGTAAGCGTCTCTTGTTAGTGGCACGCGTAAGTG
>6579-4
GCTGCTCGGAAACTTGTGGGTCAAGCTTGGCGCAGGGGGTGATGA
>6580-4
ACCTATATCGTTTTAAGCTTCCTTTGGGAGCTGGTCTATCATAGA
>6581-4
ACTCGGAGTATCGGTATCGCCGCCACTGGAAACGAGAAGTACTGA
>6582-4
ACGACAAGGGGTCGGGGGGCGGCAAGTGGCGATCAGTGAATTGGT
>6583-4
ATAACTAGTAGGGTGTAAAGACACTGTGTGCTAAGGGTAACGAGA
>6584-4
GGCAAGAAAAGTATCGAATGCGGAAAGCTCTTCGTCGGATCCTAC
>6585-4
CGGTATGGGGTGTGGTTAAATAAACTGGGGATGCTCTTCGCTACT
>6586-4
CGAGGTTAAGCGGTGAGGTCGCAACTGTGGAGTTTGTTAAATGGT
>6587-4
TGATGGGGGCCGGGGCGTCAGGGGGAGAGTGAGTGGTAGGATGAG
>6588-4
CGAGTCTGTGCAGGGAAACGAAGCTAGGGGTAGATTGTGATCGAG
>6589-4
CTTTGAACCGACCGGACTGCAGGGGAA
>6590-4
AGCTGTCGTGATAGAGTATCTCTGATGTGGGTAGGTCTGGCTGGCG
>6591-4
GGACTCAGACGCAAATCGTGCTGGAGCATAAGTTGATGATACTCT
>6592-4
CAGGAATACTCCCTGAATTTATAGTTGTCGCGTCGAGCAGTAGTG
>6593-4
TTAGAGGGCATGTACAACTAACGAGGATAAAGACCAATAGATTAA
>6594-4
ATGAGAAGTAGTTGATCTTAGGGTTCTAGTGGCGAGCATTGATGT
>6595-4
GAAGGCAGGATATAAGGGAAGAGGCAGGAAATGCAGTTTATGGGG
>6596-4
CATAAAAGAGGCAGTAATGGTGAATGGACGTTGTGTTTTGAGGCT
>6597-4
CGGCGGAAGGGTCATGAGGGGGGACTTCTAGAAGCCGTATGTACGT
>6598-4
CAGAACGGCAGTCGTTAATTGGCGACTTTCGTAAGGCAAATTAAA
>6599-4
GAAAGTGGGTAGAATTGGGTTACCCGGGAACTGAAAAGCGGTGGCT
>6600-4
TAGTCCGTAACGGTTGGCGTTGGTAGTCATTTCGTGTTAAAGTCT
>6601-4
AGTCAGCTTGAAAAGCTGTTTGGGGAGACGAAGGAATGTCTCCGC
>6602-4
GGTGAAAGAACGGGACCATATAGCTACGCGCGCCGGATCTGTCGG
>6603-4
CCCCTATCCAAATAGGGTCGTGTGCCAAGACATACTAGGACTGAG
>6604-4
TTGACTACCGATACGCCGAAAACTGTTAATAGGGCTTGAGTGCTA
>6605-4
GGTAGATTCGGCCCTCCCATCACTAGGG
>6606-4
TAATGGGTACCGGGAACCCGGGAAGCAAATGGTTGATCTAAGCAT
>6607-4
TCAATATGCAGATCAAAGATACGCGCCTAACTACCGAAATCGCTG
>6608-4
CTGCTAGAGACCCGTCGTGAGACGGGGCAACTGATGCAGGGAAGT
>6609-4
GGGGGTCGGAGGGGGCGTCGGGACATATTAAGGTATTGTAAGTCG
>6610-4
TATGCTTAACTGAATACCCGTAGCAAATTGTGACTGTTGCATGCG
>6611-4
TGAGAGACGGAGGGATTAGGGGACAAGATAGCATAGCAGAGCACT
>6612-4
CAAGGGCGAAGAGCGCGAGCTAATCCTACGGCAAATTACTATTGA
>6613-4
CATGCAATAACGGGGACAATCTGTCCGAACTTTGGTATGGGGGGG
>6614-4
GGCTTTATTAGGATGCTTATAGTAGGGTAACATTCAAGTTGTGGA
>6615-4
GCAGAATGACCCCACAAAGAGATATCGAAAATTTAGGTCTGCAAA
>6616-4
CAAATGCAACTGGAAGAAAAGATAC
>6617-4
GATCTGAAAGGTATGGGCGTTATGGTGTATTGTCTAAGAGACGCG
>6618-4
TTTTCCATCCGCTTTTAGGAAGGCCTTTGGTATCTCCGCGTTTAT
>6619-4
AAGGATCAACGCACCGCGATAGGAGTTAGTATGTACGCGCAAGGG
>6620-4
TGAGTGTTAGTGGGGGGAAGACAACATGTATGTGGTTATTCTGAA
>6621-4
GGCGAAATGGTATATCATAAAGTGGGGGGCAATCAGTGTTAGTAG
>6622-4
TAAAGACCGGACTGGGATAACCAACTTCAATGTCG
>6623-4
TTTCACTGCACTAGTGCTGTTCACGTGTCGCGAGGACTGGGGTAA
>6624-4
GATGAGGCCGATACGTGGTCGCATCGAGGACCGGTATGATATGTT
>6625-4
TCTCTACGGTTAACACGTGGGGCTGCTCAATAAGAAATTGTCGAT
>6626-4
GTTAGCGGTAGCCCAGATCTGCCGAAAGCATGCTCGTCGCGTGGC
>6627-4
TACTGTCGCGACCTGAGTTCACATGGGTGTCGGGCGGATATAACA
>6628-4
CTTGCTAGTGACGGTGGTATGATATCCCGCAAGGCGGATTTTCTC
>6629-4
GTTTTTTTTACAACACAAAACATCCGCAGTGTCTGAGTCCGGATA
>6630-4
TTGCCGCCCGCGCCATCATATATACAGCTAGCGGAGTACGAGCGT
>6631-4
AACAAAATACTCAACGGTACAACGCGGGCGCCGATATCGATGTGA
>6632-4
ACAACGCTGTTTTTAGTCCTGGGATGGTAAGATCTTCGAACTCGA
>6633-4
GGACGGATTATACGGAGTGGTCAGAACTCGTTTTTGTCTGGGGTT
>6634-4
CGTGCTACGTCGCGCGGACGGGCCGTGGTCATGAATGACCGAGCT
>6635-4
ACTAAAGAGTGATGGTTACAGGACCGAAAGCCCTATGGGGAGGGC
>6636-4
ATGAAGTCACAATGGCGACTATTTCTTCAAGCTGGCTTGTCCAGG
>6637-4
GACCGTTAGTAACGGTGTCGTGGGGGTCAAGTTCAGGGGGCGCCC
>6638-4
AGTTAAGAAGCCGCGGCGGGAAAAGGTATCTCACAATGTAGCTTG
>6639-4
GTACGGTGATGTACAGGGAACCGGGTGGATGGGCGCTGTAGCGCG
>6640-4
TCCGGGTCGGGGGAGGGACAACTGTTGTCTTGCACTTAACTGAGT
>6641-4
AAAGGCAGGAGGCGGGAGAGTTGTGCCACATAGTATGCACAGGGT
>6642-4
TATTGGGGTTTCGAAACATATAAGAGGAGGATGCGCTGGTAGAAG
>6643-4
CCTGGGGCTAAGAAATAAGTTGTAGGACTCATGTATTTTATGTAT
>6644-4
GTGGAGAATGTGTGGACAAGCATGAGGTGGTG
>6645-4
GCACCTGAACTTTGTTCGGGGTGACTCACGGGTATACATGGATGG
>6646-4
AAATAGCAAGGCCTGGGAAATCTCTCCGGGTATACTATCGTGGAC
>6647-4
TTAAAGCACGCGCGTTCAAAGGCCGGGGTTCGAAAATGGGTTTGT
>6648-4
GTGGAAGGACATTTCGATAGAGGGCTCTAGGACCAATGGGAGGGC
>6649-4
AGAGTAATGTGGATTTGTTATAGCCAGAACTATAATGGTGTGTAC
>6650-4
ACTGGGATACCCACGAGTACTCGGTCAACGACCCT
>6651-4
GACTGCCATGTGCAAGTTCGGGGGGTGGTTAATAGGTGATGGGAG
>6652-4
GATGGGGCGGATCTAGCTATATGGGGATGTCGGTGAAGGCGGAAA
>6653-4
CAGAAAATTCAGTCAAAAGGGACGCGACGCTGTAGCTGAAAACCA
>6654-4
TACGGAAATCAGGGGTGGTACGGATGTGGTGTCCTTGATTCGTGT
>6655-4
TTTCGGGCTACCAGTGGTTGGATCTAAG
>6656-4
ATGTGCACGACAAGCCACTTCTGGGCCAATAGCTGCGCCTTATCA
>6657-4
ACTAGCTGCGGAAGCGTGGACGGCTGTACACACGTGACGAGGCCC
>6658-4
GTAGGTCGCTAGAGTCCTGCGGGGACGCCAGGGTGGGGCTCCGGG
>6659-4
GCTTTGCTCCCACGATATAGAAGGGGGGTGGCCGACTCAAGATTA
>6660-4
ATACAACGCCTCGCTACCTTCGTTTGCGGAACTTAGTCAATAAAG
>6661-4
AAGAATCCAGGAACATCCCGCGCAGACGCAAGCGTTGCTCTCTTA
>6662-4
CGAATGCTGAGTTGCGTAACTAAATGGGCGTTTGCCGCTAAAGGC
>6663-4
ATGGGGCGGCTACGTTGCAGGTCGG
>6664-4
TGGAGGACGGCGGGGAAGTAACCGGAGCCCGATTTAATCTGGCGC
>6665-4
TCGGCAGCAGATGGCTGCGATCAGAGTTCAATACGGTTTATTAGC
>6666-4
ATAGTCTGGAAACTGAAACCATCAGTGGAATTGAAGATGCACTGG
>6667-4
AGCTGATGAAGGCTTAGTGCTGTAAGGCAAGCAGTAGATAGTCTG
>6668-4
GAGGGGGGCAGCCCCTTTGTATTACTTATATTGGAATCAAGCTGT
>6669-4
CCCAGACTAACCAAGCTGTTTAGGGGGCTAGCCAGGATCCAACCG
>6670-4
CGGATTGGGTACATTGCGTCTGAGACAACTTGTAGTGGGCGGCTA
>6671-4
CTGGTCGAAGCGGGTGCCTGCACTATCGCTGGAGAACAGGGGGAC
>6672-4
CTGGGTTTTAAGTACAAAGATCAAGGCGAAGGCGCTGCCTAAAAG
>6673-4
CATACGGTTGAGATAAGGGAAGTTGGGACGAGTGCGTCAAAGGCG
>6674-4
TGCAAAAACGCGACTATAGACGTGCGCTATAGGGGGCAAACTACG
>6675-4
ATACAGCTCATGAGGGAAAATGATTGGCATGGAGAGTATAAGTGA
>6676-4
TAAACTGGTAGGGTTGAGGAGTTGGGAACAGATAATCTAAATGCG
>6677-4
CACGCGAGGGGCTTGAATGCACACTGG
>6678-4
GTCATTTGCCCAGGCTAAGCATAGTGATGCTCTTGGGTGGGAGAA
>6679-4
TCCCAGGACACGCTACTTATCCTGCTGCACAAGCATCAGATATAC
>6680-4
ACAGCGATGGGAAATAAACTGTGCTGTAGCAGGGCGCGGGGAAAG
>6681-4
GTTCTTACAATTCACAAAACTGAACGTATGCTGCTGAGTTTTTGC
>6682-4
ATATTCGTTGCGAACCCGGCTTGAGCGGTGAGGATTAGTATCTGT
>6683-4
CCGACGTTTCTTTTGAATAACGTTGATGTTCCCCTGTCTGGGAGA
>6684-4
CCCGCAAGGGAGATATAATTCTCTAAGTGCGCTCCTTTAGGCGTA
>6685-4
GAGTACCCTAACGCTTAACGGGGGCCTGGTACAGACCAAG
>6686-4
CAGGTAAGGAATGAATGTTCGGGTGCCCAGCTTTTTGAAGATGTG
>6687-4
GGAACGGGGCTCACCCGCTTGAAGGGGGGTAAGGCTTCAGAGCCG
>6688-4
TACGCTAGTATCCGGGTAGGTGGACAGGTGAGCGGGATGTGGGGT
>6689-4
ACAACTGACAACCTATGTCGTTCTATTGTTCACGATTAACTTATG
>6690-4
ACAGGAAACCGCGATACTGTAGTCAGGGGGTTGTTGGGTGAGGGT
>6691-4
TAGGTCGATAGGAAGGGAATGCAGGTCGCTTTCCGCGAGTGGGGA
>6692-4
GGCTCGGACGTTAACTGGTGGGGTTGAGGTGGAAATGGCATGATT
>6693-4
TAGTGAGCGGGGTGGGCTTAGGCGGCAAGGTGGTATGCCTAGAGA
>6694-4
ATTGTTAGCGCAATCCATGGAGAGAGGAGAGTCTCAGTGTTGGGG
>6695-4
GAGGGGCGGAACTTGAAGAACGTGGATAGCGGAAGCCGAATCGCG
>6696-4
GTGTAGGAAGACTTAACGGTCAGTGTAGGCTATAAGTAACGCTTA
>6697-4
TTTGCTACAGCTGTAGTTGTGGGACGGATCACTGAGTTAGTTTGT
>6698-4
GATGTAGTAGATGACAATGGGTCAACCTCTAAGACTTGCATCAGG
>6699-4
CAGGTGAAGTTACCCGTGCGCGAAGGACGACTAACGGATCCCTAC
>6700-4
GTCAAGCTCTACTATAACTCAGAGGTGGGAAGTTTCGCATATTTA
>6701-4
TTTAGCGAGGTATTAGTCGGTGCCGCGGCTGTAAAAGGAATGGCG
>6702-4
GTCTGGCTGCGGGGGATTGCTAAAATGTTGTAGGGAGGGATGGGC
>6703-4
GATGCACAGCAGTGTGGTGTTAACGCCTAGCAATCTCTTCAATGC
>6704-4
CAAATACACGAAGACAACGGAGGGGGCTGGGGTTGGTCAGACAGT
>6705-4
AAAGTAAGGGGGGATCTGCCCTTTATAAAGCAGAGCGGGGGTGGA
>6706-4
GGGTATCTAAGAACAAGTTTTCGTGCATAAGATTCATCACCTAAC
>6707-4
GGGATATAAATTGGAAGGCGGGTACATAAAACTAGAGAAAAGCGG
>6708-4
GACAACAGAGGTTAACTCGCTTCTCCACGCATAATAATGCGCGTG
>6709-4
TAATGGGGGCGAATACCTAATCAGTCTTATATGAGCCGTCTTCCA
>6710-4
ACAGTGGTGCCGGTCTCAATATCAGATGCACTCAAAAGGAAAGGT
>6711-4
GAACGAGAAATAGAAATAGTAGAAGGTGTGGGGGCGTTGGTTTTA
>6712-4
GGGCGTTAAAGGTGGCCCATCGGAAGGGCGCATGGGCCTACGTTG
>6713-4
TCGAGGGCCTCTCCAAGGAAGGAAGCGGAGGTTATATAGCGACAA
>6714-4
GGCTAGAGGATGCTATCTCAGGATGTAGAACGGCTCTAAACTACG
>6715-4
CCGGTGGGAAGTGTGGTTGGCGTTATGCTCGTGGATTGGGGGGTT
>6716-4
CGTTGCGCAGGGGTGTAAAGGGACCTCGGGGCGGTAGCGGTGTAA
>6717-4
ACAATCATATAACGACGGCGATAGGATGGATAGGCGACTTTAATG
>6718-4
GATCGATTAGAGGTAACTCGAGTTATGCGCAGGCGGTGGACTAAA
>6719-4
CATTAGCGGGAAGCGTGTGGTGAGGCATTGAATTGCGTGATCTGG
>6720-4
CTGCGGATTTAGTACTGATCAAAGATCAAGGCGAGGTTTGGTAAG
>6721-4
AGATTGAGAATTACGATTACCGCTATGCCCTAACGAGTTGCGGAG
>6722-4
GAGCGGGGATCACAGAGATCAGGCGACGAGACGCTCAATGCGGGT
>6723-4
GCGATCCCTGTGAGTCAAGGGGGTGGGCTTGTGGTATAACTACTG
>6724-4
GCCATGATGATGTTGTACGAGCGAGGTGACAAGTGAACATTGTCG
>6725-4
ATACCGAAAGAGCAAGCGCGGAGGGACTACATCTCAGATGCTGCT
>6726-4
CGAAGGATTTTTTCTCAAGTGGGCGTGGATAGTGGGGTTTCGGGG
>6727-4
AACGCACTAGTAAGATGGTGGACAAATGTGTCCAGCTGGCAGTTC
>6728-4
GGTGATTGATGGTGCCACCTGATAAGATCGATTTGCGGCCTGGGA
>6729-4
TGTTGAGCCCCAGACCAGATGGGGGTGCGTATGGCGCAGGTGCCA
>6730-4
GCCGGTCCGCAGGTGCATGTATTGGGTTTAGTAGGGGTATCCATC
>6731-4
TCTTACAGGGAGTCCTAGGTCAGTAAACGCAGGGCATTGTGTATG
>6732-4
TCAGCAAACTTTACGTTTAGGTAATGCTGGTAGAGGTTATGGACC
>6733-4
TGGTTTCCAAGTACGGAGTTGGTGCCGATCGGCTGAGGGAGCGTA
>6734-4
AGATCTGAGAAGATTGGCAATATGTTATACCTCAGACTAAGGTTA
>6735-4
CCCGGAACGGAGTGCCGAACGGCGCGCTTTGGGGTGGCTTAATAC
>6736-4
TAATGGGATAAGGCATAAGGGACCAAAGGTGAAACAATCCGTTTG
>6737-4
TCAAGAGGGGTGGGGCGAAGGTGCAACGTAGGGGGACGTTTTTCA
>6738-4
TCAGAGGGGACGCCTCGCAAGTTCTTGTCTTACGTTTGTTCGTGT
>6739-4
GTCTGCAGGGAGTTAGGGGGAAGGCTTGCAAACTCGGACTGGCTG
>6740-4
GCAAGCTAGCACATCGGCTGGATGGTACGTGAAGAT
>6741-4
GACGCGAAGGGTGGGATCTAACACTGAAGGCTGCGGGCGACAACC
>6742-4
TATGCTTTAGAAAAGGCCGGGGGATACGATCTCGGTGGTTGTCAA
>6743-4
ATGTAATGATTTGCCTGGAGCAGTGAGCTTACTGGGGGCTGTCTA
>6744-4
CACGAAAAAGCGTACTGGGATGAGATGAAACGATTTAGTGTTAGC
>6745-4
TGGGGCAAGCAACAGTATGAAAGAC
>6746-4
ACAAGATTGCGTGCGCGCATGGGTTCCTGTATTAACAAATTTCAT
>6747-4
GCCTACGGGTAAAAAGGGTTTCACCTGGGGATGATAGCTGAGGAG
>6748-4
TACTTAACATGGCTAAAGTGTGCTAGAGCGATCATGT
>6749-4
ACAACTAGGTGGCTGCCTCACCGAGGATAATACGGCGGTTTCTAG
>6750-4
ATCTGTGTCGAAGCCCGATTTGATTTAAGCGGCAATACGTTTGGA
>6751-4
AGCGACGAGGAACTAAACGCTGAAAGCTCTGTGCTTGTAGTGGGA
>6752-4
AGAGCAACGAAATGCGGGTTACCCAGGGGTGGTTTAAGCAAATGG
>6753-4
CTTGAGAGGTATCATGACAGGTGGTCGGGGGATAAGTTCAAACTC
>6754-4
CCCTGCTAGTAGGACTCAGGTGGGACCACGTTTGTTTTTATTCCG
>6755-4
AGCAGAGGGGCCAAACTACCACTGTTGGATGTGGCCCGAGGGCTA
>6756-4
CTCGTGGACGATACATTACGCGTCGGGCGTAGGGCAATAAGAGAG
>6757-4
TCACTAGCGTGAATCGGACCTCTGGTCTCTACACCTGGATCTCGT
>6758-4
AATATTACGGGAACGATTATACGTAGAGGGGAGGCATTGAAGCTG
>6759-4
GTGGGCAGTTGGATAAACGGGGGTTGTGATGAGGTGTTATAGTGT
>6760-4
ATTGAACCAGGTAGTCGTGCCGTAGTAACGTATGCGTTGGGCGTA
>6761-4
CATTGGTTACGAGGAGAGCATCGATGCCACAATCTGTCTGGCGAC
>6762-4
CGGCCCACCACAACTTGTGGTGACGGCAACAGGTCAAAGGGACGG
>6763-4
ATGGCTTACTGCTAGTTAAAGTTTAGGTGGGTTCAGATTTCGCAA
>6764-4
ATTCAAACAACAAAGCCTGTAGGAAATTAGATGATGGCTCTGACA
>6765-4
GTAACAGCCCGGGAATCGAGCTTTTGTGCGCCAGGTCCAACTGTG
>6766-4
CTAATTGGTATGTAAGAATTTAGAACCGGACGGGTGATCGGTGGT
>6767-4
GGTCTTTGCGTTAAGCAGGAATGACAACGTTGACGGTTCGGGAGT
>6768-4
TACAGGAACGCTAGTATGAGTGATCCCATCGGTGATTAACGGCAA
>6769-4
TCCCAGGGGCGGACGGGTCAAACACGGAGAGGAGGGGGCATAAAT
>6770-4
AGGGAGGAGGATAGATCTTGGCTATATGAGGAAGGTAAGAACAAT
>6771-4
CCGCGGTGAGGGACGAGGTAGGAAAGAATGGAAGGGTAATGTATG
>6772-4
ATTGTAACGATGGCGCTTGGAGGTGCGCAGGGTTAAGGTAT
>6773-4
GGCACGGATGTCCGAGACTGTTAAATGTCTAGTCATGTCTTAACG
>6774-4
AGGGTGGCGGCAAGAGAAAGGGACGACGGCGGTAACGCGCGGAAA
>6775-4
GAAGAGGGAACCAGTCAGGATTAACCAA
>6776-4
GGGGCGGATTGCGGAGCCCGGCAGCACACTGGTGTGCGTAACAAT
>6777-4
AGGGGTGACCCGCCGGGGGCGCGAGAAGACTAG
>6778-4
AAGTGGACAACTCGGGCTCGTTTATGCGGTAAGAGGGTTGTGGCG
>6779-4
TAGCGTACTAATTGCCTGAATAAGTTTTTCTAGCATATTCGCCGC
>6780-4
ACTTAATTCAGCAGTGACAGAGAACAAACCTAGGATATCATTAGA
>6781-4
GTGACTCATGGATACATGGGAAGGGCAGGCGCAAGCGGTGGTATA
>6782-4
CATGGACGTAACGCTAGCTTACTATCGCATTGGCACTTGGAATCG
>6783-4
GGTTATTGTCGAAACGGCTGCTCTTTATTGTTTTACGTACTGCCA
>6784-4
AGTGAACAATGGTAGGGGCTGCAATACTAGGTA
>6785-4
TCATAGAAAACGCGGAGAACTCCTCCTTAGGTGCGAAGCCGTGAC
>6786-4
GACTAGCGACGCAGAAGCCCGTCCTGAGAAACCATATCTATACCA
>6787-4
CGATAAAGAGGGAGCCAGGAACAGAAATCAGGCGAGGCATGGATT
>6788-4
GGAGTCATCGAGTACCAAGGGGTATTTCATGGAGGACTCGGCAGC
>6789-4
GGGCATGGGCAGAGAAACAGAGAAAACAGTATATGTTAGAGGCAA
>6790-4
TTCTCAGTAACGGATGACGGGGTTATGCTAATGCTTAGGACCTGA
>6791-4
GGGATGTAAGGAGCAACAGTAACGTTATGGGTTTAGAACGCATCT
>6792-4
GGGTAAAGGCGGGTATAGTCACGAGGCGTTGGGCGGAATAGTTGG
>6793-4
CTGGCGAAAGATCGAGCATTAGAGTTCTTGGTGGGGGGACGCTGA
>6794-4
CGGTTAGCAGCGTCTCCAAACGTATTAAAAGGTTCACAGGGGCGA
>6795-4
TTCAGGGTGAAAGGGGGGCGCAGTAAGTCAAATCCCTGTGTACGA
>6796-4
GTTCTTGGGGGGGCAGGCTTAATGGGTACGGGTTTTGTTGTTTGG
>6797-4
TAGCTTAGGCACCGGAGATATAATCCAGAC
>6798-4
GGAACGGTGCCTGAAGCTTCGCTCTGGGGTCACAGAAATGCGGTT
>6799-4
TTTCTGGACGCTCGTCCTGTGTGAAGAAACGGGTCGTGCTAGGGA
>6800-4
ACTCCGCCTCAGGTGCACATGCGCGTTACGCATGCCAACCCTCTA
>6801-4
TAACCAGTAGTGTAACCTGGATACGATTGCTGGTATTGTATATTC
>6802-4
TTAGTATAGGGTTAATAAGCTATATCGCAAGAGCCGTAACTGGTG
>6803-4
TGTGGGAGGGTTTCTTGGGGCGGTCGAGAGCTATGACAACAGGGT
>6804-4
TGCCCCATGTATTTCCCATGCCCCCGCCATTCGGGACCCATTATG
>6805-4
TGGAAGGAAGATATGAACGTGTGAATCTGAAGTCCTGATATGAAT
>6806-4
AAGCACTAATTGTAGAAGAGGGATCGCTATAGGTGACTAGGTGGA
>6807-4
CACGGAAGTGGCGATTATAGCATAATCTCCTTTGTAAGGGAG
>6808-4
AAAAGCGCATTCAGCGAAGATGCGGGTCGGAAAGTTCATTTAAGC
>6809-4
GGATCGCACGGAAAAGAATTGACTTAGTGGTCGGCCGGGGCGGTG
>6810-4
CAGCATGTAAAGTCGAGGAATCCAGGATGGGGCACCCCAGTCGGG
>6811-4
TGCTTAACAGTGGAGGGTCAATATAACAGTACACACATTCTGTAC
>6812-4
CAAGACTTCTCTGGGCTGGGTGATTCTGGGACTGCCTTATTTGCC
>6813-4
AGGCGTAGTGAGTTTGGAGAAGATGTAGGGAGGGAGAACGAGGGA
>6814-4
CGGTCGCCGCGTTCCCGACAATAAGACCACGGTCCGAGGAGGGGG
>6815-4
AGGACAAAGTCAACAGCGTGGTTTGCTCTCTTGCGGAAGGCCTAC
>6816-4
ACGGGTCTACGGGGTGGATCAGTTAACGCTTCGGTGAAGGTTTGC
>6817-4
CAACGGGGGGTATCGTGCGGGGTGTAGGTAACGGCGTCTGATATG
>6818-4
CTCGAGCAGCTAGCCACTAGGTTGTGCAGTTCGGGGTGTGATAGA
>6819-4
ACCGGTAGGTCGAAGGTTCTCAACTGGAAGGTGGGGCTATTCATT
>6820-4
AATCAGAAGGGAGGGGGACAAGGAGCAATCGGAGTGCCATCACTG
>6821-4
AAGGGTCCGTCCGGTCTCAAGTCATAGAATGGGCCTCGGTC
>6822-4
TGCGGTAACTTTGCGATGCTGTTGAGGTTAGGATAAGGGGATGGG
>6823-4
CAAGCAGCGCTGAAAAGACGAAAGTCGAAGTTCTTGGTTTTATTC
>6824-4
GGGAGGAGATATTTGTCCGGGAATTGATAGGATCGAATTGGGGAG
>6825-4
AAGCGCAGGCGTTCATGGAATACGTAAGGATCTGGCAAGGGTGAC
>6826-4
ATCTGCCGAGAAAAAGGAACGCAGGTGGGCTCCAGTGCCGTATTG
>6827-4
AGTAACTAGAGGGGAAGGATGGCAGGGAGTGGGGGCGTAGGTCAT
>6828-4
CAGTTTATGTGGGCGTTGGGCTGGTCGGTCTTATTGAGTGGATGA
>6829-4
AACGTTCCCACACTGCACAAGCTTCTGGATTGGGGTCTGTGCGGA
>6830-4
CTGTTGAGACCCCCGGAACGTCAATTTCAGCTCCTGGATCTTACC
>6831-4
ACTAGTTCTGACCAATACCAATCAAGGAAAGACATCG
>6832-4
CCTGATACCAGAGTAAGAAACTGGACCTAGAACTAAACCGCCGCG
>6833-4
AAACGAGGGGGGTTGTACGGCTACTGTGCGAGTATCATGGAAGAG
>6834-4
ACATGACTGCTCCAGTGCGGCTAGTGTCTTATATTGTGTTTGTGC
>6835-4
GTGGGTTCAATTGTGCCTGTACAAGAGAGTAAGGGGAAGTAGGAG
>6836-4
AAAGAAGCTGGGGGGCTACAGCACGGGATTAAGAATACGGCTTAA
>6837-4
AACAGAAACCATTGCAAAGGGTCTGTATGATTCACGATTTACGTG
>6838-4
AGGCAACGATACGTGGGGTGAATCGGTTGTGGTTTCCTTGGCTCG
>6839-4
CGGAGTAGTGCACTCGTTTAAGGAGCGGGATGGGGCTATGTGATC
>6840-4
CCGATGACCGGATCGGGAGGGGATGTATTTTTATTGGTGGGGCTA
>6841-4
GGTTGTGGACAACTTAACATGACGAGGTTGGATGTTCATTTTGGA
>6842-4
GGCCGTAGAGCAAGCTACGTTATCGGAAGAAGGGCAGACTCACAC
>6843-4
ATTGGAGGGGCGCGGTAGGATTCCAGCCATAGGGGCGAGTCGGTG
>6844-4
AAGAAGTTCCGGGGTTTCAAATACATAGGTAAGGATCGGAAACTA
>6845-4
CTCGCGATAAATTCACTTAGGGCCGGTTTTATACTGTCGGTGGGT
>6846-4
CGCCCTAGCGACTGATCAGAGGCAAGTTTGGGGATAGGATCTGGA
>6847-4
CCTGGACTTAATGCCACTAATTGAATGCTCTCGCGGGGGTTGCTA
>6848-4
GGTTCTGGGTAGGGAGTTTCGCACCATGCCGGTGGTAGATTTCCT
>6849-4
TTAAAATGAGCGATTGAAACGAGCTGGTGTCTACTATTGACGTTA
>6850-4
GAGCCTGGTAATTAGAGAAGGATGTGCGCAACTTGTACTCCTGAC
>6851-4
GGGGAAAATAGTAAAGTCACCGTAA
>6852-4
ACAGAAAGTGCTCCACGTTCCGTTTGGAATTCTGAGGGTTTCTCG
>6853-4
ACGCATGTTTTTTAGGCCAACCCTATCTGCTGAGAACCGTGTAAT
>6854-4
GGCACGGGGATTTCTCCGCCAGGGACGCTTATCGTCTTGCATTCC
>6855-4
ACTTGGCGAAACGTGCAGGGTCGGTGTCAGACTTGATGCTAAAGG
>6856-4
GGGAACTACCTTGATGGCCAAGGCTAATCGAATGTGGACGCTGTA
>6857-4
CTCACACTCCAGCGGGGCTGTTGTTGTTGGGTGGACGAAATAAAT
>6858-4
CCAAGTGTACGGGCATTCGGTGTCATTAGGTGCCGATGGAATTAA
>6859-4
GGGGTTGGGGGCGGGCTTGTGTTCAGCGACCGGGCCAAAGGTTGT
>6860-4
TTATACGCCGCTGAATAGATGGGGGATGACACGGGTGAGGCTGGT
>6861-4
CCGGTGGGGCGAAAACGTGGTGTGGCGTATTTAGGGGCATACGCT
>6862-4
GTCCCTCCATGGGTGAAGGGCGTAGGGAGGTCTTCGTGTTAGTTT
>6863-4
GGAGACGTAAGCAATATGATTAAAGCTCGCTTTAAGCGAGAAATGG
>6864-4
ACAGAACCGGGCCCTGATATGGTTATTCTTGGGATGCACATCTAC
>6865-4
TATCACTGTCTCGCTCGGTTGTGTCGCAGGGGCGACCGGTAGTAA
>6866-4
ACGGAAGGAGTCTTTACAACGCTCGTTGCTATGTCGCATGAGTGA
>6867-4
AACCTGGGGGGGGACTGGTCGCGCCTAAGTGTGTCCGTGGTATTG
>6868-4
CGAAGAGAAGTGCTCACTTGGGATTTTGCCGTTTAATTTTATCAT
>6869-4
GTGCGGAGCACGGCAGACTGGGGTGCTGCTCTGGGTCTATTGGGT
>6870-4
AACTCAGGCAAGCAGAGTGCTCGTTTGTAGGGTCAGTTAGTCCGA
>6871-4
CTTCGCGAGGGTGAGACATTAGTCGATTGCTTGGCGTGGTTTACT
>6872-4
TCTGCGAATAGACCGGGAAAGGCCGCGCGAGGACGTGATGTTGAA
>6873-4
AGTAACGTAGTTATGAGAGTGCTAGTGAGGAGCTAGTTCTCGCGC
>6874-4
ACCGGCGCGCTGTAAAAACCTGGCTTGGGTACACACCATAGTGCG
>6875-4
TATACGAAGGGTTGGGTGGGGTTTGAGTAAAGTTCATTTTTGAAC
>6876-4
ACGCGCATGCTATTACAAGCTATGGGGGCTAGACAATACGGTATC
>6877-4
ATCCCTTCTGCCACGATTCCATAGTAGAGAGTTAATGTTGAGATA
>6878-4
CGGAAGAGATCAACGGTGTGCGCTGGTATAGGTGTCGATGCGTGC
>6879-4
GTTGATGATAATTGAAGGCGGCTATCATTTAGAGA
>6880-4
AAGTTAAGTTACCCGCGAAAAGAGCTTCGAGTAGTAAGGAGGCTG
>6881-4
GCGGGAAAGTGCCGGCAATTGGCAAACATCTTCTTTTACGGTGTA
>6882-4
CTCATGCCGGGCTTGATGGGCTACGATCAGTTAGTGGGGCTTGAA
>6883-4
ACGCGTCCCATGGTCTGCTCACGGGCGAGTGTTAGGCTGGAGATA
>6884-4
TGAACGGACGTTCCCGTAAGCTGCTGGCATTACGCCACCGGTGAA
>6885-4
TAAGAGAGGGATTGGGCGTAGGCTGTAGTGCGATGTAGTGGGGGA
>6886-4
ACAACTACTGATCCTCTTTCGGGTGTCGGTGCTTTTATTCAAATC
>6887-4
CATAAATAACGGGAAGCACTGTAGCGTGGGATTGCCAGTTAGATA
>6888-4
CATGGTATGGTGGGTAGGGCCCGCTCCATCATGTGGTTGATAACG
>6889-4
GGAGGAACGCAAAAGGAGCGGAGTTAAGCTGGTGCCTTACTTCCT
>6890-4
CCAGTAGTATGTGGGACTATTCAGGAGGTGAAGCCTAAA
>6891-4
AAGCGGGTATCTGCAAGGATGTCTAAAATCTCGGTGGAGGCTGGT
>6892-4
GGTAAGAAGCTAAAGGGGTGTAATAAGGGAGCGGTGCAACTGTTG
>6893-4
CCAATTTTTAACGCTTGTTAGTACGTATCGTACAGTGATTAGCGA
>6894-4
GGTTGGTGCATGGGAAATTGGTTGCGCATTATAAACAAGGACTTG
>6895-4
TAGTGAAGATATCGTGATTGTCTTGCGTTACTTTAGCTTCGAAAC
>6896-4
GAGGTACTGAGGGGGATGCGACAGGA
>6897-4
GAGTCAACAGTAATCAACAGCTCAATTGTCACTCGGTATGCAGCG
>6898-4
AAAGATACGGGAAGCACACTCACTGTCTTGGGATGCGGGGGTAGA
>6899-4
CACTTAGGAGCCAGAGATTAGTAGGATGCGCAGTCAGAGCGATTA
>6900-4
TACAGTGCCAACTCTGGCTGCCGATGTTTGGGGGGGGGCGCATGC
>6901-4
TGCTATTGCAGTGCCCATGAAAAGATTTGGTCGCTTCGGTCGGGG
>6902-4
TTCTAAAAAGGGCGTTAGTAGGATGGGGGGCTGATCGTGCGTAGC
>6903-4
AAATCAGTGGTACCGAGGGGGGTGTCTAGTTGAGATACAGGAAGG
>6904-4
AGGGGAGGGGGAGAGATACACAGCATGCCGGGGGGTGACGGTACG
>6905-4
CTCTTAACGAAGGGCACGTAGGGTGGTAGATCCATGGTCTGGTAT
>6906-4
TAGGTGGGATGCTACCAAAAGGGACTGTTCCCCGCGTACAGTCTA
>6907-4
CTGGGTTTGGCGTAAACCTGGGTAGATTGTTGTTAGGCGTTGGTT
>6908-4
AAATGACCGAAGGCGATTTTATCGTTCTTGGACGCGGACCCTGAG
>6909-4
GCGCTGGGATATACGAGGCCCAGGGGAGAAAGAGACAGCATATGC
>6910-4
AATAAGACGCAGTGTAGAACACAGGTGTTCAGAGAAGAGAGTCAT
>6911-4
CGCGAAGTATGCTTGGGGCCGAGGCAAATCCAATTCTTGATTGAG
>6912-4
CGGGAGCCCGGTGCTAATCAGGAGGGCGATGTAGTATCAGACGCG
>6913-4
CTGAAGGTCCATGGTTGTAACATGGTTGTCGTACGGCGCAGTATC
>6914-4
CTTCCGGGGTGACGGCGCTGGTTGGGGGAAATTTTGCAGCGTTGA
>6915-4
AGATAAGGACCGAGTTCCGGATAGTGTTGGTATCCGTCGCGCATA
>6916-4
TGAAGCAACTCAGTACGTAGGAATTACGGCTTCGGTAAGCCATGG
>6917-4
AGAAACTTGGTTAGGGCATATATGCA
>6918-4
AACAGAGATCTTGGTAAGGATTGTGATGCTGTCTTGGTAATGCGT
>6919-4
CTCTAGCGAAGTGTGATTTTATAAGGAGTTGGCAAGTATAGTAAG
>6920-4
TAACACTGCGGGAGTTGTAACGACAACTACATAGCGGCCGCGCGA
>6921-4
GCGAGCATTAACGGATTTATTCGTAGGTTGCGCTAGTTTTAAGTC
>6922-4
GAAATTAGTTGTATGCACCACATGTGGGGGCCTGGACCGTGCGAG
>6923-4
CCTAGGCAGAGTTAGGATCGGAGATGAGCCGGTCTGTTCTAAGTA
>6924-4
ATGGGCTTTTACTCTGAATACAGTGGAGATGGAGTGCCTGATTAG
>6925-4
GTGTCGGTTTCAGCTGAGCATTACAAAGGCATGTGATGCACCCGG
>6926-4
CAGATACTTAAACGGATATCGAGGGGGGCGTGCGGTGGTGTGCAG
>6927-4
GACGCGTAAGCATAGGATGTGTAACCTCTGGGGCCCGAGTGTTTC
>6928-4
GCCTCAAGAGGGTTAGCCTAGGGGGGCGGGGTGCTCTACGAGGGG
>6929-4
ACTAGGTGACCATGTAAGCGCAACGGGGCTGCGAAGGGGGTGGTT
>6930-4
CACAGGAATAGCATAGGCGGGAAATTGCGCGTTAACATGATGGAG
>6931-4
ACCACTTATGCGGGTAGCTGAGGGGGGAGCGAATGACTGACGAGG
>6932-4
GAGATTCGTCGAGAGCATGTAAGTAGACGTACCGGCCTGTAAAGT
>6933-4
ATACACAGGGCGGGACACAACGTGGATAGCTTAGCAGACAGGTCG
>6934-4
ATGGGAAAGCGTAGATATGGGACCTCAATTGGGGATATTTTTAGG
>6935-4
ATGCTCTGGGGGCGCGTCCGCCTGACTCTCGTGGTAGCTGCATTA
>6936-4
CGAGTAGACCGTCCGACGAGCGGGCGTCGAGGTTTGTGTTTGAAA
>6937-4
AGGGTCGTACTGATGCGTTTATGGACCACATAGAGAATTCCCGAG
>6938-4
TAAAAAACAACAAAGCTTGCCTTAGCCCTGGCAAATCATACTGAG
>6939-4
GCGGATATATTTCCTGGACGGGTTTAGCTACGTGGCGTACGAGGA
>6940-4
TGGTAGGAGCGCTCGGTCGATGTGATGTGGGGAGGTTGGACGGAG
>6941-4
TCGGTACGAGCCGGGCCGTAGCTACGTGTAGGGACGGGATGGAAG
>6942-4
CCCGCGGGGATGATGTACCTTGACTTCATGGCTGACGGTTTTGTA
>6943-4
TCATGGAAATAGTTCGCACAGCGGAACAGGGTAGTATTATAGTGA
>6944-4
TGTGCGTCCGCATTACACTCCCTTTTAGGCAGTGGACGGTTTGCG
>6945-4
TGGACAGGGCGGAGGTATGGGGGAGGTGATGTCGTCGGGCAAACG
>6946-4
CACAATGGACGATACGAGCAGATACTGGCATAACAGGAGACTGCG
>6947-4
TATGTCTGACGCAGTGAGATGGATGGGAGGCGCAGGGCACTTGGT
>6948-4
CCTAAACTAGCGGACGCAATCTCACGGTTCGCAGATGACGCGGAA
>6949-4
TTGAGATATCGGAAGTTGACCGGCGTAGGCCAGAGTAACCTTCAG
>6950-4
AAACAGGATAATAGTCAGTGTGACATCGTGTTCGAATCCCGTGAC
>6951-4
TGGAAGTTAAAGGCACGTAACGATTATGGGGCGGTGGCAGGGGGA
>6952-4
TACTTCAAAGAGAGGGGCGGCTAGTTGTATGTGGCGACTGGGGGA
>6953-4
TGGTCAGGCAGGGCACTTTGGGGGGGGTCAGTAATAGGCATAGGG
>6954-4
CCCCCTTTATATGTGAGTTAGCGCTCTAGATGTATAGTATAGATA
>6955-4
CTGCCTTGGGGTTACATGACACATGACGAGTGAGACGTTGATTTT
>6956-4
GGGATAACAATAGCATCATACCCCGTTGGCGGAGAGAGATTAGTA
>6957-4
GGTCCAGAAGGCAAAGGACAACAGTGGTGAGGGGGTAGCCGAGTG
>6958-4
TGATGCTAGTATGATAACGGTTACAAGCCGTGGGCGGGAGGTGAC
>6959-4
TGCTTGAAGGGTCGTGGTAATGGTGGGGGTTGGTCCGTAAAGGAC
>6960-4
ATAACTCGCCCCGGAATCAGGAGGATTGTAGGGGATTTCATTGCT
>6961-4
ATGCTTGGAACTAGCCTAAAGCGCCCGTTCCTTCGGTTTCTCTTG
>6962-4
TAGGTAGGAGATAATAAGGCGTCAATTTAGCAGAGCTTGGAGCGT
>6963-4
GCCGCTGGAAGGGGGAATAGGACGGTGTTCTTAGAATAATATTTG
>6964-4
CAAGGGTGAGCAGCGATTCGATGACTAAGGGGTGCTTGTCATATC
>6965-4
CATTGATACACGCTGTTCTTATGCATAATAGTAAAACGCGCTTGT
>6966-4
GGTGACTTAAGTATATTGATTGTTAACTTAATTGTTGGAGTTTAG
>6967-4
CGGTCTGGGAGAAATCGGGCGCCGAGGGCCATCTGTGCCTACGTG
>6968-4
GACTTTAAACTCAGCGAATATCGGGTATGGTTGGGACGGTAGTGA
>6969-4
TCGAGAACCCGATGTAGGCGGAGGATTA
>6970-4
CGACTATGGAGGTCCCTGTATGTGAGTGACGGGGGGCACTGTGAC
>6971-4
ACGTACCTCTGTACTTTCAGGCATCGGGTGGTAAGTCAACTGTTC
>6972-4
GTCGGTTTGTGATGGAGGCGGTCAGAGTTTGCTTAATCGGGTAGT
>6973-4
GATCAGGTGCGGTGGCTGTGCCGTGGGGAAGGGTGGCTCGCGGGG
>6974-4
CGAAGTTCCCTCGGCTTGGGCGATGCTATTACCAAGATTTCCTGG
>6975-4
AAATGATGATCTAATGCATGTCCCGCCCCCCAGGTGTCTATCCCA
>6976-4
GGGGGACAGGCGGGAACCATATCGGCCAGCTAATGTGACTGTGTC
>6977-4
CGGCAAGCATGGTGGAAACTTACCTAAGGACTAATCTGTAGTGTC
>6978-4
AGGCGAGTTCACAGGGTGAGAGCAGTGGGTTGGCCGGGTTGGTAT
>6979-4
GATTCGGACTAATCTCCGGGGCGTGGGCTCAATACCATCCCCTGA
>6980-4
CATGGGGATACGTATCTCCTCCTGCATGCTTTATAGTTTCCCTCA
>6981-4
TGGGACTAGTAGTATTACCATTCAGGTTTTGCATTTTTAGTGGGG
>6982-4
AAGGCCTGGCAACGATGTCTTAGTGGTGAATGCTGAGGAGAAATA
>6983-4
GAATGGGAATAAACACACGTTGGGGGAGGTTGCTGTTGACGTTGG
>6984-4
AATAGTAGTAAGGTTTTGGATGCAGAGGGCGCTGGCAGTGCTGGA
>6985-4
GGCAGGATGCACATAGGGCTGACCTGGTTGGGGGCTAAAATCATA
>6986-4
GTCTTAACGATACATTCAGCGAGTAGGGTGTAGGCAGTAGGTTTG
>6987-4
CGAACGATACAGACGGGCGAAGGGAAGGGCTTGGGATGGCATTGC
>6988-4
GACGTTCAATTATTAGCATAAACGA
>6989-4
GGCGCCTAGGCCGACCGAGGCGCTCAGCAGGCTTCGAGGGGTTGG
>6990-4
GGGAGAGGGAAGGGTAGTTCTAAGGCTCATGAAGGCGGGCTGGAC
>6991-4
AGCGGGTACCAGGTCATATGCAGGGATGTGGGATTGGGGGAATAC
>6992-4
TAGGCCGCTATGAGTGTTCAGCCGGAATACGGGGGAAGGAGTGAC
>6993-4
GACTACCGTGATAAGCTCAGGGTTTAGTCGCGTGGGTCTCTCCGG
>6994-4
AGGGTTTGTGGGGTGCGGATCACTGTTTCAGAGATGTATGGATGT
>6995-4
TAGGCTAACACTCACGGATATGTCTAGAGTAGGTGAGGGACATGA
>6996-4
TATTTAGGGAAGGGAGCTCAAGGGGGGCAGCCAACATGATGGTGA
>6997-4
TATCAAGGAAACCGATGCTAAACTAGTGAAGCAGCAGGCGTTGTA
>6998-4
CCGAGGACAGGGGTGCGATGCTCGTGGCTGACACGTATTGGGACT
>6999-4
GGCGGACTGTGGACGGGAATGTCAATACTTACGGTGGCGTAGTTA
>7000-4
GAAAATAGGAATCGCAGAACGGTAACTAACTGTAGGCAGCCTGTT
>7001-4
GATCTTGTCAACGTAGTGGTACTAGCATGGCCAAAGCGGGCGTCT
>7002-4
TAATGCGGAGACCATATGGATGGAAAGTTTCGAAGTTGGGAGTAG
>7003-4
TGAGCAGCACTAGGTCAATTAGGTGGTACAGCGATGTTTAGCCTC
>7004-4
ATCGGGGAGGAAGTACAGTTGAATCATTAGGTATGAGTGGCTTAA
>7005-4
ACCTGCACAACCGATAGGCAATACAACTTGCGATCTAAAGGGGAC
>7006-4
AGGGTTGAGTGGAAGAGCGAAGAGCTGGTGGTGAGCATGAATACA
>7007-4
AGGTGTCAGATGGCGAAATGGGTTTACGAGGTTGCTAACTTAGAT
>7008-4
AGAGGTGAGAATCAGGACCGGGCATAGGGGCTGTTACTTTAACTA
>7009-4
CCCTGGGCGTACAGACTTGGAGTAAGTAGACAGGCGTGATATCCG
>7010-4
ACAGAAGGATGATGAATGTCCTAATTGATATCTTTAGAGAGCGAC
>7011-4
CTGTATAGAACGCCGGACGAGGAGAAGGAAAGAGCGATCAGGAGA
>7012-4
CGTCTGAGATAGATCATTCGCTGTCGGCCCCTGGGGGAGAGCTTC
>7013-4
GCCTCGGGTAGAGTCGGAACGGTCACAG
>7014-4
GAGCAAAGGAGAATTAGTTTGAAGCGGGCTCAATATTTGTAAGGC
>7015-4
GGCTGCTGGGTGATAACGATTAATACAAATCGCGGTGTATTTAAG
>7016-4
GCCGCGTAATCGGAGGACATCCGGAA
>7017-4
CCCTGCACAACGAGAATTGGGGCGCCTAGCTACACAGTTAGTACG
>7018-4
TTAGCCCAGTGGGTGGAGTGCAGTGGGGAGGAAGAGATTTCGGGG
>7019-4
ATTGCTAAGTGCCAGGATAAAACAATGACGTGAGATGTTACGGTA
>7020-4
TTACAAACAGGGGACACGAATTGGGTGAAGGAAGTCGATAGTGAC
>7021-4
TGCAAGGATGTAAAGCAATGCAAGGGCGTAACCTTCTCTACGCGG
>7022-4
GCATTGATTACTGTGGCTTTTATTATGGCGCGGAGTTTTGCGAAG
>7023-4
AGGGAAAGGCGGGATGTCGCGTTTCGAATGGGGGCACTGGAGGGT
>7024-4
GGTAGTGCCTTGTCATCTGGTCTGCGGAACGACGTTGTGACTGAA
>7025-4
CAGACATGTCAGGAGGATGAAGGTTGTTGTTTGAGCGGATAGGTA
>7026-4
TCAGGTCTGGCACTTGAGGGGCTATAGCGCGAGCATCGGAGCGAA
>7027-4
CTTGGTGAAAATAGCCTAGAATAGGGATAAGAAGGGACAACTCAT
>7028-4
CCTAGTTCGTAACGCTGCGCAGAGTCATTCTTGCGTCGAGGGTAT
>7029-4
GAGGTCAGGAAGCGGAATTTACGTTGGGCGAGTGGAATGTTGTTG
>7030-4
GTCCGAGAATCTAGGAAGTGGACCCATCCGCGGGCAAGGTGCACA
>7031-4
TGCCCGGGTCGCAAACGGGGGGGTATGTTGGCGTTGGTGACCGAC
>7032-4
CCCTCCGTTAGTACACAGGGAGATTATCCGTGTTATCAGAAGAGG
>7033-4
CTGCCGTTGGTTTTAGATCGCACCGGTCGGAGCGAACAGGTATGT
>7034-4
AACCAGGCCGATCAAGTAGTCAAAGTTCTAGGTCTAAAGGATATT
>7035-4
AAGAGCTTGGGAAGGGTAAGTGGAGATGTTTGCAGGTTCACGGGG
>7036-4
GGGGAAGTGAAACTAGTCGTTAAATAAACCTAGTGCTTCTGCAAG
>7037-4
TGGTGTGGAGAAAGGCAATGGTGGGCATTTCGGGGTGTATCTGTT
>7038-4
TGCTGCGCGGGACGGGGGTATTTTTTGAAGGGTTGGTATATAGGG
>7039-4
ACAAGTGGATGGAGAGATTGTACTCTGCTCCAAAGGAGGTGGGCC
>7040-4
ATTGGTAGGGCCGGGGGTTAAGAGCTTGTGTGCTACGGGCCAACT
>7041-4
AGAATAAGACGGATGTGACAGCAATGGCGTGTCGCAGATCGTCAG
>7042-4
GGTTTTCCAGCGACGTATTACTATCAGGGAGAAGTGGCAAGGTAT
>7043-4
TCGGGTACCGGGTGATAGGCTGTGGGTCGAACATAAAGAGGTAAC
>7044-4
CTTCACCGAAGGACAGAGGTGTTAGGTGGAAGAGAAGAAGGAGTG
>7045-4
GGGGATAAATAAGGCTTACGGTGTGCTGTAAATCTACGGCTGTGA
>7046-4
CGGTGGAGGGGGCTGCGAGGAGAAAGGT
>7047-4
CCTAATTTAGGGTAAGATACGGTGGCGCCATTGGATGCCCACAGG
>7048-4
ATCATGAAGATTCTTAATATGCTCTCATGCTGGGTGCACGTAGAG
>7049-4
CTGCCTAGCAGGGGATGTAACGCGGAGTAAAGCATAGCAGC
>7050-4
GTTAGAAAGCGCTTGGGGTAGCGACCGTGGTTCGGGGGATTAGTC
>7051-4
GCTGGACTACCTTACAATTCAAGACCATAAAGTGGACTCATCTAC
>7052-4
GCTCAGGCATTTGGGGACTTTAAACTCAGGGGGAGAAGGTGCTAT
>7053-4
CCTATTAAAGGTACTTCATGTGTTGCCTTTATTATAGGGGTGTTG
>7054-4
AAGGGGACAATGGATGCCCTGGGGAATCGAGTGGTCTAGGTAGAA
>7055-4
CAAACGACTCCTAAAGGGGGAAAAACTTGGATCGTTGTAATGTTA
>7056-4
GAGTATGGAGTTTACCCCGGGCACAAAAATGGGAGCCGAGAATAG
>7057-4
TCTTTTAGCATTCCTTCACAGCGAACGTATTGTGGGTATAGATGG
>7058-4
CCTGATGCCGTGTGTTATAACAGAACCCTGGCCATAGGGTGGAAT
>7059-4
TGTCCGGGTGGACTGTGAATTTGGGGTCTATGATGGAACTTGGCC
>7060-4
TACTCTCGTGGCGTGGCTGATCTCGGCGCATTGCTATGAGGCTCT
>7061-4
GTACCGGCCTCTGGGAGTTAAACGCGTACGTTTTATACGCAAGAA
>7062-4
TGGACGGTGCACAATGGCCTAGAGGGGTTGGATAGTGGAAAATGT
>7063-4
CCAAGGGAAGGTTCAGGATTAATTTTGGTGCTTTAAGGATGGTGA
>7064-4
TGAGTGAATCGTGATACGGGGTCAAGAGCGGGTATTATTTGTGGG
>7065-4
GTAGCGGTCTGTAGATGTGACTAGTGCTGGTGGGGGTGCGCTGAA
>7066-4
AATGCCGCAAGCGGGGGTGGTTGGGTGGGTCAACCATAGCA
>7067-4
AGTTACCTCGAAGCCATAGGTGTTGACCCAAGT
>7068-4
GCTGGCGAATAGAAGTTACATGGGCTCGTTGAAGAGTGAAAAAGC
>7069-4
ATTGCTGCAAGAAGGTATATTGTTGTTTACAGGAGCAATAGTGCT
>7070-4
TGAGGGAGGGATGGGGTGCCGAGTAACAGGGAAGCGGATCAATTT
>7071-4
AAAGTACGGGCGTCGGTGAGGACGCGGCTTCGGTAAAGAACCAGA
>7072-4
CGCTGAGGAGCCCATCTCTCGAAGGGTGTAGTCATCACCGTAACG
>7073-4
GGTCTCTTTTTCGCCTCCAGTCACCTTATCAAGCCAGTATGCGTA
>7074-4
TGCGAATCTTTGCGAGGATTATGATTGGTGGGGTGATCCCGGGGT
>7075-4
AGAAGTGGAAAAGATAGGGTGATACGCTTTAGAGTTGTGGGCTTA
>7076-4
ATAGTCCTGTAATGCAACCCCTAGAAAGCACATATTCTTAACAAA
>7077-4
CAACAGAATCCTGGAGGGGAGCGGTTGTATGGCGGAAAATAGGTT
>7078-4
GCTATGGACGGCAAGGCAGGGGAGGGATATGGGGGGCTAGTAAAA
>7079-4
AACCCGTAGGATCTGGCCCTATGGGAATGTGTGAGGGGGGGGCAA
>7080-4
AGTGCTACCGGAGTCCGTAGGACAGTGTTGTAGAGGGGGTGCAAA
>7081-4
TGCTTCGTACATTGGTAACGGGGAGCAGGAAAGGGAACGTTGCTA
>7082-4
GGTAACGAAGCAATCCGGCGGTGGGGACG
>7083-4
AAAGCGTAATGTGAGTAACGGAATAATAGGAGTGGTCGTGGGTAT
>7084-4
ATAAGGGAAGTTGATAGTTTGGGTGACCGATCCGTGGGTGCAGTG
>7085-4
GTGGAGTAGCCGAGATATTTGAAGAGGGGGAGAGCAGCTAGCATG
>7086-4
GGATATGTTTAAAAGAATGCGCCGGGAAGCGTGTGAAAGGTTTAG
>7087-4
TACGGAGCCAGGCGGAGGGGTACAAATAGAGTCGGGTGCATATGT
>7088-4
TAACTGAAGAGGATTAGTTCAGACGACCACACAACCAGAAAGATT
>7089-4
AAAGGGGGGATGGTACCTGGGCAGTCGTGGTAGGGTGTAAGTGAA
>7090-4
GAATTCCCAGGGTGATTGTGTGGGGTGCAAGGTGAAATCGAGGTG
>7091-4
CGGGCTCGTCAGACGCCTGGCGGGCGAGGGATAAATCGGAGGTTG
>7092-4
CCGTCTTGAGAGTCCACATCGTAGGGTCTGTGCTAGTATGACAAC
>7093-4
TCAACGTTTTCAAGCACATCTCTCTCGCCAGTCCTGTTTCAGGAC
>7094-4
CGAGAAGCTTGGCCTAGAGGGATGGTTTTGTGGAGTGCGGGTGAT
>7095-4
CGACAACAATGTTCCGATGAGGAGTAGGTAGTGGGACGGCGTACT
>7096-4
AAGGAAATGCATAGATCCGCGGGGGGTGTCAGGGGGGGTA
>7097-4
GAGGAGGCGAAGGGGCAAGAAATTGACCGGTGGACGAGGGAATGT
>7098-4
GGACCTGGTTAGTGCTAACAGACATTATACGTGGTACTTTCTGTA
>7099-4
TAAGGTAATACTGGTGCAATATGGAGAGTGTGAAATACGCTACTG
>7100-4
ACGGGTCCAATGACTCCAAGTGTAGCGAGTTTGGGATCTGGGCTC
>7101-4
ATAGCATCGGTAAGGTAGTGGAGGTGCTAGGTTGTGCGAGGCGGG
>7102-4
GGGAGGAATCACATGAGTGCATCTACTCCCCGAGTGCGTTCCGTT
>7103-4
TTTCCGGGAAAGGGGCTGCACGCAGTGTAGGGCGGCGAGCGGTTC
>7104-4
GAGCAGATAGTAAGCTGAATTCGATTGCTGTTCTAGGGGGCCGTG
>7105-4
GGTGACGCGTGGTGAAATCGGGTTGTTTCTAAGTTGTTTTTAAAG
>7106-4
CCAACAGACCTTTGGGGTAGGCCGGTTTGCCGGGTGTCGTTTAGT
>7107-4
AGGTGGAAGCTCGGGTCAAAATCTGTGCGCTTGCAGGATGGTGGA
>7108-4
ACCTGCTAGGATTGACAGGGATGCAGATTGGTAGTATCCTTGGTA
>7109-4
ACAGGTGGGTCCACTCTACTAGCGTGTCGTTTTTCGTATTCCTCG
>7110-4
AAGCGCATTAACTTTCTTAATGCCTTTCCAATACCGGATAAAGCG
>7111-4
TGATTATGGACCACGAGGGTAAGCAGGTAGTG
>7112-4
GTAATCGTCTGGGGATCTAAGGTCCATTCCGAGAGTGTTAATGGT
>7113-4
GGGGAGTCCTCATTCTTTAGGAATGTGGCATAGATAATTTGGGGG
>7114-4
GTACCTCTGTAGTCTCATAGGGGGCTAGAAAGGCTTAGCGAATCT
>7115-4
GGGGGCACACGCGACGTGTTGCATGGCTTTATGTTACTGGGGAGG
>7116-4
ACGAAGTCCTGGGGCGGTCTATTTGGTAGTTAGTGTGGATCGATG
>7117-4
GGGTGGCAGGAAAAGAGTCAACCAAGGTGGATTCTAGGGT
>7118-4
CGACGGATTAGTGGGAAGGGATTCGCGCGGATCGGCCTGATAGGG
>7119-4
GCAAGGTTAGAGGGTAAGGTGGAGGTGCCCTCGTGGCATACTTAA
>7120-4
ACTATCAGCTAATGGAGGATGCGTTAATGGTGCGGGGGGGTATAG
>7121-4
ATCAGACTCACACCGGCCTAGTTTAGCAGATAAAGGTTCTTCGTA
>7122-4
GACGCTTCGCGAGCGCAGAGGGACTTGGATAGGATAGCCCAGAAC
>7123-4
ACAGCACACTCACTAATTTGGTCTATTCATAAGATATAACTCGGG
>7124-4
CCGAAATTGGCGTTCTGCGGGTGCATCCAGATATCGGTATTATGG
>7125-4
TGGGCGGGTCTACCCTAAAAGTGGTTCTAGTACTTTGATTTTCCA
>7126-4
TTCTTCTAAAGGTGCCCGAAGAGCGAGTGTATATCGTATATTCTC
>7127-4
GACACTGGGGTAAATGCCGAGCACAGGGGTAGAGGGCGGAGGTGC
>7128-4
CCATCTTTCGTATACATCAAGCTCACCTATTAACTATGCGATCCA
>7129-4
GTTATCAGGGGAGAACTAGGGCTGGGTCATGGTAGGATTGACTCA
>7130-4
TTTCCATACCCTACGCTCTGTGTGCCTGAAGGACGACCTATTAAA
>7131-4
GGGACTTGTTTCGGGGGAAGAAGGCCTATATGAA
>7132-4
TGCTCATCTCCGCTTAAACGCCTGGGAAAGTGATATTCCGGGTTT
>7133-4
GGGTGACCGGTTCCGCGTGGCGGGGGATGGAGGCGGTATGCACAT
>7134-4
AACCGGGTCGTGAACAATCGGTCACTGAAAGTGCTACGGGGATGG
>7135-4
GGGTCCACTCTAGAGTCGACGGGAGTATATTCAGCTTATGCGGAC
>7136-4
ATACTGAGTGCGGGCCGGATTGGAGGGAGGCAGGTGTGACCTATT
>7137-4
AAAGGATTAACTTCAATTGATCCAGGTGTTTACCGGGGGTTGGAG
>7138-4
CGGGGGATGGTCAAGTCCAGTGTAATCATAAATGGCAAGCGGATG
>7139-4
TGTAGAACGCTTATTGCTCCCCGGATAAGTACTCTGCCGTACCCA
>7140-4
ATCTGACGGACTTGACAACAAGTCAGAACGAACTAAATAGGGGCA
>7141-4
CACACAGGATTACCGGACACTGGCCAGCAGGTGGTGTCTAATGAG
>7142-4
AGCATGGGGTAACGATGCTATGAGTAGTGGGGGATTTGGTATGCG
>7143-4
CAGAACACATAAGTTTGTAAGTGGGGTTCTTAGATGAGTGAGGGG
>7144-4
ACCGAAACTTAAGGTACCGGATGACGGGACGGGGGATAGGTTGAG
>7145-4
AAACCCGGATGGTCGAGATTTGGTAGCTTATAAGAGAGCA
>7146-4
GTGCGTGGGGGGTGGGAAAATCTAGTCGTTCAAAGACGTTAATCA
>7147-4
AGATCTTCTCGCTCGCGGCTGGCCGCGTTCTAGCCTTGCCCCCGC
>7148-4
CAGCTTAATTAGAGGGAGATGGGGAAGTTCGT
>7149-4
CTCAGTGCCGGGAAGGTGGAATTGAGGTGTGAAAGAGAGACGCGG
>7150-4
ACGATACTGCAGCTAAGGCGGTAGGGAATGGGGCGAAATGGGGGG
>7151-4
TGTTCACATCCTAATAACTAGACTAAACCGTG
>7152-4
TGCGGTTTACGGAGAGGTCGTTTAAATGCATACGCCAGTGTTATG
>7153-4
GGTGAAGTGAAGATAAAGCGATTGAGATCCTATGGGGTATGGATG
>7154-4
CCCAGCAAAGCGGCGAGATCTGGCCCTCGGGGGTAAGCCTTCTTT
>7155-4
TCTGATTGGCATTCTTTACACCCGTTTTCACGACTATAATCGGGG
>7156-4
ACCACTCGAAAGGAATCGTGAAACACGGTCGGTTTTAGCATTGAT
>7157-4
TCACGCACCTAGAAGTCTGGGTGTGAAGGGGCGGGATATGAGCTT
>7158-4
CAAGACGGGGTAGTACGGAGGAAAGGCAGGTAGTGGTGCTAAAGA
>7159-4
AGCCACCAGGGCTTGATGTATGGGGGTGATAGTGTGGGGGTGCAT
>7160-4
AGCTAAGGTAATCTTCATGGAGCTCAATGTACGTTGGGGCATACG
>7161-4
CGGAACAATGGGAAGGTCGGGGCGCATTAGGGGATAGATCCGTGC
>7162-4
CCTTAGGTGTAATAGGGCAGCAGACGGAGTTCGTGAAGGGTAAGG
>7163-4
ATTGATCGCCCCACAATCATCCAGCCGCAGACACTGAAGTGCTAC
>7164-4
CAACAGAAGGGCCTTTGCAGAGGGTGGGAAACAGTGATCTAGGGT
>7165-4
CTCTACCTTCTGGAATGACTCCAGAGTCAGACTGAGCACTCGAGG
>7166-4
ACCGGTGGTGGGGACAGTCTGTACAACCAGAGCTTAAACAGCAAT
>7167-4
TTACCCAGGCCAAGATTCGGATAGGAACTAATGTTTTAGCAGGGG
>7168-4
CTACAGTAGGACGTAGGTTGGTGCCGGAGGTTAGTGCGCATTGAA
>7169-4
GTGAGAAAGTAGCGGAAACTGGGGAGGTACGTGTTAGCGACGGGG
>7170-4
ATACGGATAGTCATGAATTAGTTGTCTAGTTTCGCGATCATAAGC
>7171-4
GTGAGGTTACAAACATTGCCTCAAGTGTGGTACGGCTCCGATTTA
>7172-4
GGAGCGAGAGCGAGAGCGCCCTTACCGAGTATTTAACTCATGAGG
>7173-4
AGGGGACTAGCGTTTCGCGGTCAAGTGGTTTTCTGGGTGTACACT
>7174-4
CCACCCAGAGTTATGGTAGGGGGGGCGGTGATGGGTTGTTGAGGG
>7175-4
GCGAAGGGTATAGATGGACCAATGCGCTTTAACTGTACTGACGCG
>7176-4
GAGGTTGGCGTGACTTTACTACATTCTGCCGCGCAGCGGTGTTCG
>7177-4
ACCCATTCTCCTGCTTGGAGCGGGGCGCCCGTGGCAGAAAGCTGC
>7178-4
ATGGAAACGCCTAAACGGACTGGACTGTAGAATCAGAGGGGCTAA
>7179-4
CATGGGCTTACAAACTTTCTGCAGTATGGTACCGGCGTCGTGAGG
>7180-4
GTCGTGGTGAGCCATCAGGGGTCTTGCTTCAGATGTGCTGCTCTG
>7181-4
ACTTACAAGTGACATAAGGGAGGCGGATGGGAGCTCACTCCGAAG
>7182-4
TGTACAGGTAGAGGGGGAACCATAAAACAAAGTCAATATCGCATA
>7183-4
ATGCCCAGATATATCTGGGGGTACCGTAGACGCATGACTCGGCTG
>7184-4
CTATTTCTGACATCGGGCGTTTCGCGCAAGTGCTA
>7185-4
CATGAATACTGTGGTAATCGACGTAAGCGTGGATAAGGTGCCCTA
>7186-4
GGGGGGATATCTGTTGGTGATAGGCTACGCTATTTAGGTGGGAGG
>7187-4
TATGTCATCGGTGGAATTTACTGGCCCCGCTGGTAGCGCAATGCG
>7188-4
GTTAGTCAACACCAAATCACTAGTGACAGCCGAGTAGTGGTATTG
>7189-4
TCTATCATCAGGGCATGAGAGCCATGGGAGAGGGGGACGGTGAGA
>7190-4
TGGTGGACAGAGACGTTAGGGCGAAATACCCTATCATGGGCGACT
>7191-4
ATTATGCTACACACCTCGTGCACCGGCGCATAGTGAATAAGGAGA
>7192-4
TGCGCTGGTGTGGTGTAGTTTATCGGTTGAGGGGCGTTATTCCTG
>7193-4
AGCAGCCCGCTACGGCTTTATATGATATGGACGGGTTTCTTTATA
>7194-4
GTGTTCAAGAAGTAACAGAACATCGAAAGTAGTGGAGGGTCATAC
>7195-4
AAGATCCCCTGTTCATACCCGGTCACCGGACCCGAGTTAAATAAC
>7196-4
GGGTCGGATCGGACTGGTGTCCTACCCGAGGTGGGCTTAATTCTC
>7197-4
CAGAGCGGGGGACCGTTTGAGAGATACAATAAAGTCCTGGTTGCC
>7198-4
GCAGAAGGAACTTCAATGTGATCGAGGCTCAGTCGTGGTAGACGG
>7199-4
AACACTGGACTATCACAGACTAGTACCTTGGGACGTCGGAGACCG
>7200-4
GAACAACTGCGGACAGCAAAGGGCGCAAAAGGAAGATGCATTGGT
>7201-4
CTGGCGCGGACCGAGAAAGGTAGGCAGATTAGGGGTTGGTATTGG
>7202-4
GGACGCTAGGCGGGGGAAGTACGTCCGAAGTGGGTAGGTCGGGGC
>7203-4
CCGCCTGTAGATAAGTACAAGTGTATTAGGACCAGTATGGTTCCT
>7204-4
CGGGGGTCACGCAGGTCGTTGTCAGGCGACGAGGGTTGTGGTAGC
>7205-4
AGGGTAACTCTGTCCTTTTAGGGTGC
>7206-4
CAGTTTGCCCGGATGATAGCAGGGTGGGGTGAGGTGAGTGTACAG
>7207-4
CGGGTGGGTGATATGGTAGTGTTGCGTTAAGGGGGTCTCTCGTAA
>7208-4
GTGAAATGTCTATCTTGGCAGCGACGAGTATATGTTGTTCGCATA
>7209-4
GGTGACGCACACTGCGCTTGGTTGGTTTCATTGGAGAGCGGATGA
>7210-4
CTAGAGTGCCCGGCAGGAGATCGCTGG
>7211-4
AGGGAGTCTTCAAGGACAGGGTTTGCTCTCTTGGGTGGTGG
>7212-4
GTCACTTGCGTACGAGAGGGGTTTGTGAGAAGGAACTGAGTATTT
>7213-4
ATCCGAAGTAGGTGGTAAGTATGAGAGACAGGGGTTTAATCAAAC
>7214-4
GGAACGGGAGGTCCGAAAGGCATGGAGGGGAGTTCATTAGTAATA
>7215-4
TGTAGCGGGGAGGTTGAGTGCACTGAGGACAGTATGGGCTTAAGC
>7216-4
CCAGAGATTACCTTAATCCTCTGCGTTTTTGTAAGTCTGCAATGG
>7217-4
CTACCGTTAATAACGCAATCAGTAGGAACTGGATCTGAGGTGGGC
>7218-4
GGAACCCGGGATGACAGGCTGCTAAACAATTTTCTAAGTGAACGA
>7219-4
TCGGGGAGTACGGGGCGAGGCAGCGCGGAGCCGATTCGGGGAGGT
>7220-4
TACGATTGTTGTACTGGAGACAGGAGCGAAAGTTGGTGTTGAGTA
>7221-4
TCGTAGGGGAACGACGGTCGCGGAACGCAGATACCGAGGCCGCAG
>7222-4
TTTACCTTCGGGTTTTCAGCCGGGCATTATCTGAAATCAAAATGG
>7223-4
AATAACCGGGGGCGGCTAGGTAAAGCCGGTCTGCTGGGACAAATA
>7224-4
GGCAACAGGTTGGGACTCTCTCAGCCGACGCGTGGTGGGAGCGGG
>7225-4
CTCATGGGGGGGGTAGAGTAGCGCGCTGGTGAGCGCCGGGGGGAC
>7226-4
AACACTGAGACTGTAAAGTATAGAGCACTTCTCAAAAGGGTCCCA
>7227-4
TGAAAGACAAAGATCGGTTTCACGTGCGGCTGCAAATATCTCCGG
>7228-4
TAATAAGCTAACATCTGGCGGAAGGGTCAAGTGCATAAGCGTTGC
>7229-4
TCAGATCTCTCCAGGCGAGGGGGTAGACCTTGATGAGTTTCCCTG
>7230-4
AGACTGGATTCGCAACTCTAGGGTAGCGGGTTTCCTACTTATGCC
>7231-4
TCGAAACATTGATACCGCAAGAGCGAGCCGCTGTGGTATGGGAAG
>7232-4
ACAGTAATATCGCGCTCGATAGCGTGGGACGTAAAATGTATGAGA
>7233-4
TATCCTGCGGAGCTGATGCAGAAGCGCTGATTGATGATAACCTGC
>7234-4
CCTGTTGTTTGGGTGGGGCACGGATGACGTGCAAGGAGCTTGTGG
>7235-4
ATCATCCTGGTGATTAAGGAAATAGTCATTCGGGAAAGAGTGATT
>7236-4
CGATGGCAGGTGCTTAAGTCAGAGCGGTAGGCTCAAAGAGGACAG
>7237-4
GCAGTTAAGAGTGCGCAACGAGGGCTAACAGTTAGGGAATCCAAT
>7238-4
GTGAGTTGACTGCATGGCCGATAAACGTTCTCCCACTCGCCTGAT
>7239-4
AGGGCAGAGAAAATAAAACGGAGTTCTTTTATGGATTGCCCTGGT
>7240-4
CCTAAGGAACGCTAGGATGCGGGGGGAGATGGGAGGGGAACTGAA
>7241-4
TGAAACTGGGATGGACTCAAATTACGCTCGGTGAGCTGCTTTAGC
>7242-4
TACGGTCTTGATTAGGAAAGCGGGATTCGTGTGCTTCACGCTGAG
>7243-4
TCAAAGCACCAGTGCCCACGTGGTTGCTTTGAAGCAGTTGGAAGG
>7244-4
GCGAGAGGGGGTTGTCTATGCCCCAATAACTCGCATGGAGCGTGC
>7245-4
AGCCAAGGGAGACTGTCGCAGAGACGACTACTCTCTAGGGA
>7246-4
GAGTAGCTAGTGCAGCACAGCAAGCATTTACTAGCGCGAGTCGTG
>7247-4
AGTTTGCTCTAGTGTGGGCAGGCCATCTCTAAATAGTTGGTTGAA
>7248-4
TCAGGGTCGGAAAAAAAGGAAGGTATGGGGATTGGAGGGTAGGTA
>7249-4
TCACAGGGCATTAATAGTGAACCTTCGGTTAGGTCCGAGATCTGC
>7250-4
TTACTGGGGAGCGCATGTAGGTACCTTATATAAATGAGGCTGGGG
>7251-4
GGTGGAAATAAGCTAGAGGGGAGGGTCTTACGGAACTGATGCGTA
>7252-4
GTGATAGTCGGAAGTAGGGTCAAGACATTGGAAAATTAGTGATAG
>7253-4
AATGATACCAGAGTAGTGAGTGGAGATAGGCGGCGCATAAGAGTG
>7254-4
AAAGGAGGAATTTGGGGTTTTGTATTCGTTGGTCGGGTGCATCCG
>7255-4
CTAAGCTGCGGCGTTGGCAGGGGCTATGCAGACATAGTGCGGGTT
>7256-4
CTGCGGGGATGGACGGAGGGGATTAATTGCACGACAAGCTGATAG
>7257-4
CTTGGATTTGAGCCTGAGAAGAGAGATAATTAAACTCAAGTAACG
>7258-4
CATGGCGAAAGTGGACGTATGAAGGATAAAGTGGGTTAGCGCAGC
>7259-4
GACGGACGAATACGGATGATGCGTTTGTACTTGCTTGGGGTTTTA
>7260-4
TTTGTAGCCTGCAGGGTGAGCAAGGCTTGGGGCGTCGTGCGAGGA
>7261-4
CCACGGCATGTAAGGCTGGTCGTGTGGGTGTACTGGGGATAGGAG
>7262-4
CCTTTCGTACCAATACGCTTGTGGAAATAACAGTAAGGGATGGAG
>7263-4
TAAGTCGTGGGGTCTACAGTTAATTTTGTGCTTGCCTGGTTTATG
>7264-4
CCCAATGCTACGATTGAAGTGGGCAGGAGATGATATGTGAGGCAT
>7265-4
AGGTCGAACCGTAACGACACCACAATTGGCTTCGTGCAAAGAGTC
>7266-4
AGGAGCACGGCAAGGGGGGCTCACGATGGAGCTACACCGGTCGCG
>7267-4
TCGTGCATCACATTATGTATGTGGCGAGATGAATCTAGGAGAAGG
>7268-4
CCAAACAGTAGGACTCTCTGAATCCGTACGGGTTGGGGTAACCAC
>7269-4
CCCGTGGGGGCGTGGAAACGATGCGGGAGTCGCTTGAGATTGGGG
>7270-4
GTCACAACGATGGTGCTAATGGCCAAGGGATGGAAAAAATAGCCG
>7271-4
GTTCGCGGCACACTAAGCCCCGTGCCTGATCAGTGCTTAAATCAA
>7272-4
GCGAAAAGACGACGTATCTATCCCGGAGGGGAGTGGTGGACGAGC
>7273-4
ATGCCAGAATGGCTACGAGCCTTTATGGTGTTTCCTATTGATGTC
>7274-4
GCCAGATATCGCTGCATACAACGTAGAGTGGGATTGATCCCTTAT
>7275-4
GACTATGGCAACGCCTGCGATGGCGCTTGTTATGGGGACACTGGC
>7276-4
GATTTGCTGCCACCCGTTTGGGAATCGGGGTCAGATGAGGGCGGT
>7277-4
AGAGTTGGCCTGGTAAGGGGATAGAGGACGTTCATCAGGTCTTGG
>7278-4
CCAAGCGAAAAGCTAATTATCTGTAATCACGATGGGATGGGCTCT
>7279-4
AGAGGTGGAGATTGCCAAAGTGGGCAGGGTTTGTGCGTCGCAGGG
>7280-4
CGACATGGGACTATGAGATCTCGGGCCTCCGCACTTGGAACGTGA
>7281-4
TTCGGGTAGGCGAGTATACTGTGATGGTTTTATATCTAGCTTGAG
>7282-4
GGTCGCGGGATCTGAGAGGGCGGGGAGCGGTGAGCGTCCCCTTGG
>7283-4
GTAGACCGAGAAGGGGAGGACACACGGGGTGGGATTGGAGTCGGT
>7284-4
ATTCGCCTTTCGTTTTAACACTCGTTATTGCAAAGTGGTCTTTCG
>7285-4
GGCTAACGAGATATAGCATGGTCTAAGTCGGATATTATTTCTTAG
>7286-4
TCAGTAAGGGTGATGGCACGCGTAACGCGGGGGCGTTTCGGGCCG
>7287-4
GGGGTAGGGGGTGCAGCGAGTAGGAACAACGTAGTTAGGGTGGGA
>7288-4
AGAACGACATACGGAGGGTTCCGTACGTCATGCGTAGCCCGTGTT
>7289-4
GGATTATGCTGAACCCACATTGTGGTAAGGTATTGTCTGGCTATT
>7290-4
CTGCACATAATCGGCGAGGGTCTACTGTCCTATTATGGACTGGGT
>7291-4
TGTAACTGTACTAGAGTGTAGATAAGATTACCCAGTGC
>7292-4
ATCCTTAATAGTTAGGAGTTATCAGTTATGCGGTGTGACCTTATG
>7293-4
ACACAGCCTTCCCGTATTTCTTTAGCCGGGTTGTTTGGTGTGTTA
>7294-4
GAGGACTACAAGGCTATGTACAGGTGAGTATTCGCTTAAGAGCGA
>7295-4
TAAGCCCACCCTGGAAGGAAGTAGAGGGCGCTTGAAAGGGTTCCG
>7296-4
CGGTCTACGCGAAGGTGAACGGTTTCCCAGCCGAAACTCGGTTGG
>7297-4
AAACCACGGGGTACTAGGATGGTCAAATCCCAGATT
>7298-4
ATGCGCGACGTTCGGGTTGGCCGTGACTCAAGGTGTTGTTGGTGT
>7299-4
CGAATCGCGCAAGAGTGGTCAATTAGCCGAGGTGGTAAGTCAAAA
>7300-4
CCATAAAGCGGGGAGCGAACGATAGGCTGGCGCAGGGCCTGTTAT
>7301-4
AAGAGAGACGGGTCTTCGGGTACCGAGACTATGCAGATGAGGATG
>7302-4
TGTATGGTGTCGAATAGTAGGCGGAGGTCG
>7303-4
AATGGAACGTGGTGAGTCTACTACTAGGTCTAGCGAAAATGTCAT
>7304-4
ATCGTAGGGAGGAGACTTAATGAGAGGGAGAGAAGCGGGGGGTTT
>7305-4
GAAGGGGAAAGCCAATGCACAAGGAGGATTAAACGTACGTACTTA
>7306-4
CACCAGTACCGCTTTGGTAGGGCACTAGGACTACGGGATTACGGGA
>7307-4
GAGTGGGACCACGAAACAGAATTTAATGTACTTTACGGCCGTATT
>7308-4
GTAGACACGGGCAGGGTTCTGCGATAGCGCTTCGTGGGCCATTTC
>7309-4
GCGAGTGCTGAAACAGCCGAATTAGAAGAAAATTCTGGCGGATCT
>7310-4
TGCCTGCTATTAGCGTTCGAAACAGGACCGAAAAGCCTTCGTGCA
>7311-4
ACAGTGAGGAGGGACGATAGCGGGAACTAACTCGATTTTGGAAAC
>7312-4
TTACAGGGTGGACCGGGGCGGCGCTGAGCGCAGGAACATAATGAG
>7313-4
GCGTTATCAGGCAGATTGCTCCACTAGACAGACGTAGCCTTGCTC
>7314-4
GTCCACCCGGTAGGGTGTACATTATTAAGTGGAGTGAGTTGAGTG
>7315-4
TACGGTATGGGCTGTAGGTCGGATTAACCGAGTACAGATGGCCGA
>7316-4
GTGGAATAGGAACATCGGGAAACAAATTTAACGACTGCTTTTTGG
>7317-4
CGTATGGGGCTACGGGCCCGCGCGGGGATTGAGGTATGTATTAGG
>7318-4
GCGATTTAGGTCCGAAGACCAAGCATCTAAAAAAGGGGTGACTGA
>7319-4
TCAAAAAGACAGATCGTATCATAGAGAGGGCGAAATGGCGCGTTA
>7320-4
ATCGTTCCGGGGGGTGCAGCCTTGGCGTGGC
>7321-4
GGGTCTATCTCCGTCACAAATGCGAATGGGACTGACAGGAGATAT
>7322-4
ATGTATCGGGGAACTACTTACGGAATAAAGCCCTAAAAGAACAAT
>7323-4
TCGGTGCAGACTGGGGATGTCTCTGTAACGACCGATTTACAATGG
>7324-4
CCAGGTGGCGGCTGAAGGGAGAATTGGGATTGTG
>7325-4
CCGGGGTTACACTCAAATAGGATAAGTGGTCATACGAGCTGGGCT
>7326-4
TAGGTTACCGATTCATGTATAACATTTTGGAGGCGCTGGAATTGG
>7327-4
CCCATTCGCCGAATGTTTAGAGAGTTGCACGACAATATCCGCATC
>7328-4
CCAGGCAAAAGTCGTTTAAACTGGACGGAAGGAAAACATGATTGG
>7329-4
GTCGAAGGACTAGAGATTTAGTATTGTTGATGGTGTAGTGTTTAG
>7330-4
CAGGGGGAACGTCTAGGATCGCGCGCGTGGATTTATAGCTCGAGG
>7331-4
GTAGTGGGCACCTAAATCTTGTGACTGGACTTAAGACCAGGTTTT
>7332-4
AATGAGCTCCGAAGGTGCAGTTGCCGACCGATCCAAGTTCAGGAC
>7333-4
ATACGCTTATGTAGTATTTGGAATAAGAGAAAAGCAGTGTGATGC
>7334-4
TGCTGTGGCACTATTGTTGTGTAGATGTGCGGCGGGGGGATTAGG
>7335-4
ATGTCGGGTGATGCTCTGGAAATGGGACAGTTCAATACCTCTGTT
>7336-4
GGGACGGCTGGCGGGGGGCTAAAAGGGCGCCGGGGTCGCGCGGAT
>7337-4
AGATAATGCGCGACAGCGTGTCTGGGGTGGAGAGTGCGAGCGGCG
>7338-4
ACCTATCGCATCGCTTGAACAAAGGCCCGATCCGGCTAATAACGG
>7339-4
GGTGCATGTAGGTAATGACACTTAGTGGCCATCTCCAGGGTGTGA
>7340-4
GTTACGCTATTCAAAGGATGTAAGCGGTGAAGGTCCAACAAAAAC
>7341-4
CATTGGCCCAACCATGAGACGTGCGCGATTGGGAAATTTTTATAG
>7342-4
GACGGTGATCAGTCAATTGATTAACACTGCAAGTCTTCCCTGTTC
>7343-4
TGTCGAAGGTAAACTGGTGGTCGTATGGGGGGTATACGTTCGGGG
>7344-4
GCGTGCAAGCGAATGTACGTTAGTTAATGGACGGTGGGGGTGGGG
>7345-4
AACAAGCGGTTTTATAAGACTTGGGTTGAGGGGGAATCCGTTGCG
>7346-4
GTTGCAGTGATGGCACTTTAAAAATAAGGGGGCGCTTGGTGTTGA
>7347-4
CGAGGAAATGAACAGAGAGGAGCGGAAAGCGCAGGGCGGGGCGGA
>7348-4
ATTTTGCTGTCAACTTCACAGGTTAATTAGGGATTGTCGGCTGAC
>7349-4
ACTCAGGGGACTTGCTTGGCCTCGGGACTGAGGGCTGGGTCAATG
>7350-4
AAAGATCTAAGCGGACTGTTCTGTTGCTGTATGAAGTCTTAGGTT
>7351-4
CTAGGGAGGAAAGTCGTTTCCTTCACTCTTAACAAGTGTTAAAGC
>7352-4
GTCCACTGAAAAGGATCACCAAGAAAGGCAATCTGGGTAGAGAAG
>7353-4
TCATTAACTCTGCTTAAACTGGGTAAAGCAATGTTTTATTTCCTC
>7354-4
AACGATTGGATTGTCCGGGCCCACAGGGGGGAGGGGACTTAGGAG
>7355-4
CTACGGGATAATCGGTGTTCGGACTCGAGCGAATAGCGGGAAATG
>7356-4
TGGTTGATCACGGAATCTCGTCTTTGTACCGGGGAAAGAAAAGAA
>7357-4
TGCCTAGCCGATCATATGCTCTCTGTCAAGTTCGGGTGGTCTATA
>7358-4
GGGTACATTATACACGGTGTTGAGGGTTTATACCCTGGGAGGGAC
>7359-4
GGAGTGGGGGGGCAGCGTGAGTTCCGTGAAAGGCACGATATAAGT
>7360-4
GCGAGTTGAGGGCTAAAACGGCGAGGAACTAGGGTTCTCGTTGTG
>7361-4
ATGCACGCAGAACGAAGAAATGTGGAGCGAAGTGCTAAATGGATG
>7362-4
ATCGCAGCCAGTAGCTGGGAGGACGTCATGTCGAGGCGCCTTTAA
>7363-4
ACCACAGGTTACCAGGCATTGCCGATCGGAGGCATACCTTATCCA
>7364-4
CGGACGCGGATTGGGGAAAAATAAGTGGCGCCATACCGGTGCTCA
>7365-4
CAAACAACGCGGTGGGATCATGTAGCGTATTGAGTCGGGGAGAGG
>7366-4
TCCACCAGGCTTGGTTTTGAGAGTACGCGTGGGGCTTCGGTGGGA
>7367-4
ACGGGGGCTAGATGGACGGATGATGACTGTTGCAAAAAGAGGTCA
>7368-4
GCTCAGTTATGACGTTGAGGGCGTCGGATCGTAGTGGAAATCCTG
>7369-4
TAATGCCAGGAACCAAAGAAAAAAACGTAACACGACGGATCGAGA
>7370-4
TCCGTCAACGTTACTGAGGGAGTTGATGATACAATTGAGGGGTCT
>7371-4
TGTGCTGAGGGGTCAGCCGAACCGAAGGGGGTCGTAGGGGTAAAG
>7372-4
CAGGGTAACCACGTCTTCTGAATGGTAGGG
>7373-4
CGTTGTAGTATAGTTGGTATTTGTGGAGTATTTCGTCGGAGTGAG
>7374-4
ATGTCGCATGACATAATTTCGCTTGTTTCTCGGGGCTGAGTGGGT
>7375-4
TAACTCGGATTGGCAAAGTGCGGATGATCTTCGTAGAGTTCCCAA
>7376-4
TCGCACCAGGAAGCGCGCGATATGAAGGGCTAAGTGCTACCTTTA
>7377-4
GAAAGGATATGTTTCTTCCATAATGGTCTCGGAGCTGCTAGGTGG
>7378-4
ACAGTTTGCGCGATTTATCAACGTGCTAAATTTTTCTGGGGGCTA
>7379-4
TGCTGCAAGAATGTTCCGGCCCTACTTTTTACCGAGAAGGCCTTC
>7380-4
AGGGGGGAGGGGGTTGGGTGACATCCTGGATCGGACGGCTAATCA
>7381-4
CCTCTTAGGAAGGTCGAAGGTTGTTACGTAACGCTGATTGCGAAA
>7382-4
CCAATAGAATTAAATCGAGGAGATTGTGCAGTAGGGATACGAGGC
>7383-4
AGACTCCTCGTGTAGGAGGGGATTGTCAGAATGCGCCAGCTTATG
>7384-4
GGGCCTGGATATGAAGATCGTACTGTGATCATCTCTGCTGCCCAA
>7385-4
GCGTAGGGGAAGTTCTGTCGGATGACGTGGCCTGCAAGCCGCCCG
>7386-4
AACCTAATCGCAGTACAAAAGCTGATTATTAAGAACTGTGACGCC
>7387-4
AGTGATAGGGCGATCAAATAGGGGGTGCTATATGCCTCACACCTC
>7388-4
AGGCACACAGTCTGGGATATTGAAGCCAGGGGGCTGGGAGAATAC
>7389-4
GGCGGTGGAAGGGACATAGCGACTCGTGCGGGGGATATAGCTGAG
>7390-4
GCTAGAAACGAGGGGCAATTGTCCCGAGCTTTAGTATCTGGTAGG
>7391-4
TTCCGCCCATAAAACGCCCACGCGGAGGGCATAGAGGTGGCTGCG
>7392-4
CGGACGACGTTAGCAGGGGGGGACGTATCTAGAGCTCCCGTACTT
>7393-4
ACCGAGGCTAGTAAGATATCAAACTAGAATAGCGATTAGGTTATA
>7394-4
TAGAATCGCAGTGGTGGGTCAGATAACGTGTGAACACGTTATTAG
>7395-4
AGCAAGTTATGATCTGTCAGCGGAGCCACAATGGGCAGCGGAGAG
>7396-4
TTTCCGTATGTCAGGTGCAGGGGGCGAGTCGCGACGCTTGGGAAA
>7397-4
ATCTAAGGGCGTATGCTGAGGGTCGGATACAGGCAGGGGATCATA
>7398-4
GCATTCGGGTCGTAGTTGGAGAGGCAATTGGTAGCTCGGAAATGC
>7399-4
TTGCGAGAGATAACTTCGAACTGGGATAGGGCGAGTAGGGGGCCC
>7400-4
TTAGAACCTGATAATTGCAGTAGGAGCGCCCGTAAGGGTTTCTGT
>7401-4
GCTGCTGTTGAGGTACCATCGTTGATTTGCTTCGGGAAGCTTGTA
>7402-4
TATAGGCTCTATACAGGTACAATGCGGTGCTATTTTACAGGACAG
>7403-4
ATGAGTAGACCCTCACATCGTGATAAAGGTGTAGAGACCCGGAAC
>7404-4
GGTTATTGGAGACATATTTGATACTTGGGACCCCAACATAGCGCC
>7405-4
GCAGGGCGCGGACAGCTACTGACCCTTGCCCGAGAGTTTGTCTGT
>7406-4
ATGTTACGGGTTAACGCCATAGGCTTCGCACTTCGCACCTTGCCC
>7407-4
AAGGTCTCCAATTCATCTTAGAAGATAAAATTGTGGAGTGGAAAG
>7408-4
CTGGAACCCCTGCGGGAAGTTGTAACTGGCGGGTGAGATAGTCTA
>7409-4
GCGATTAGGCTACACTCCACTGTACGGGGTAGCGATGCGCACATG
>7410-4
GAAAGCATAACACGACGGGGAGGTACGAGGGAGGGGGCAGTTAAG
>7411-4
CTTAGACGTACGGCAGCGCCGCGTGTGTAGGGGTTCCTTTCTGGG
>7412-4
GTTGATGCTGCCGGAGAAATGTGTGATGGCCTACGAGTCGCTGGC
>7413-4
ACCAAAGTAAGTACCACGAGCTGGATGGAGGAGAAAGGGTCGTAA
>7414-4
GATTACAGTAGGAGGGGACGAGCTACTTGGAGGGGGTGGATCTCAG
>7415-4
ACCTTTGCGGGGACGCGTACGTGAACGACGCGCCAGATGGGTGAA
>7416-4
TGCCAATACGGATTTTCCCAAAAAGCCGCGCAAACAGTTACTCAT
>7417-4
GGAGTTTTCTAGACCGGTTCCGGTTCAATTTATTACTGGCTCTTG
>7418-4
CTACTAGGTGGTCATCTGACAGGCTTGAACCCGGCCGAGGTGTGT
>7419-4
GTTGATGGAGGGGGAGTATGCGCGATAAGTACTAACG
>7420-4
GCCGCCCTATGGGGCTGCAGCTAGTTTGCTGGCGAGGGGAAAGTT
>7421-4
GAATTCAGGAGGGGTAGGAAAGAGAGCTTCAGTGTATGAACTTTT
>7422-4
TGGTAGCCCGGGTTATCGAGACTACGCGAATGTAGTATGCTCTGT
>7423-4
AAAAGCTGCTGCAGGTCGTTAATTTTACGTGTGAAGGCA
>7424-4
AGTATTAATCACATTAGGGTACAAGTTGTACAAAAGTGATACAGT
>7425-4
ACATAGATGGGACGAATATGACTTGGTGCGCGGGCGGGAATTCTG
>7426-4
GGGAGTCGCGGATTGAACGGTCAGACCACCCTGCCCCTATCGTGT
>7427-4
CTCTACCAGTGGATCAGCGGGTGAAGGGTGGCTAACGGGAGTTAT
>7428-4
GCGGTACTGAAAGTGGTTGTGGGGTAGCCTAGGGTTGGGC
>7429-4
TCGCAGCGATATGGCCACACGCCGAAAGGTTCCATGACGTTGGCG
>7430-4
ATAGGGTTATATGTCTTCCCTGTGGGTTAATCGGCAGAGCCTACG
>7431-4
TAGCACAGGGGTGGAAGATGGCCTACTTAACGCAGATGGATTGAA
>7432-4
TCGCATTGTCGAACGAATAAACTAAGGGGAAATCTGGTAGGGCGC
>7433-4
CAGAAGACGTTCGGACGTCGTTAGCCTTGTTGCGTATGTCAGAGA
>7434-4
ATTCACCACTCTCGAATTAAACAGCTCGAAAACAAACGTGTTAGC
>7435-4
ATAATTCACGATGATCGCCCTGCTATCATGCGTGTGAGGATGTGA
>7436-4
CGCAATTCTCGCCAATGCTGCCGGGGAGCAGCCGACAGAATTAGA
>7437-4
GTTGTCCTGCAACCCAAGTGACTGCGGTCCTGCGGTTACGCTCCC
>7438-4
GTCGTGGAACAGGGGGTAAGGTCAGGGGGCTGAGCTGGCTCACTG
>7439-4
TACCCTGGGAAATAATGAATCGCGCGATGCGGAGGTTGCAGCTGG
>7440-4
AAGGGTCGACTTAAGCACAGGCTAATTAATACGGAGTCGTCGAAA
>7441-4
GGTATAACACTGGGAGCCGGGGTGCGGGATGCGAGGAGGGCTTGG
>7442-4
GAGATTGGGGGAGTAGGTTGGCTTGAGCATTCTTACGTAGTTACG
>7443-4
TAGGAGAATAGCGGAGGGCAGATAGTGCGTGCAGGAGGATAGTGG
>7444-4
TGGGTGCGGCCTGGAAAGGGGCGTGGGGTTAGGAGTTGAGTGGCT
>7445-4
CGAAGGAGTTCCGGTACGAATCACGAAAACCGGGTGAAGCTTACT
>7446-4
GCATAGGGGGTCCCAATACATGGCGTAACTTGCAGCTTCCGAGGT
>7447-4
AAGACGTTTTGAACCAACCCCATTATCTGCTGGGCTTGTGTCTTA
>7448-4
ATATTTTGTATGCAATGAAAATTGCACACACCTGAACCCAATAGA
>7449-4
GGAAAGAGACATTCACCCTGACGAATTTCTGTAGTGGAAATGGTG
>7450-4
GGATGGTTACAACCGTATATCCTTCGGACCAGAGTAAGGACTTCG
>7451-4
CGGGGGGGTTATAATACAGTATAGAGTTAAGTGCTGTGTATGGTA
>7452-4
GCTCCGCACCGTCTACAGCAGAGAGCCCCACTCATCCCGACGAGT
>7453-4
GGTCGCGCCCTCAAATCAAACAATACATGGTGCGGGTTCCCTCTA
>7454-4
CGGATACCCAGGGCAAAAAGGGGGGCTGATGTTCTCGGGAGTGAG
>7455-4
GGTCCGGTTAAACACCGCCATTTGTTATTAAGGTGCCCAGGTTCT
>7456-4
CATTATTTGGTAAGGAAGCTAAATCATGTGTTGTCGTGGAAGGGC
>7457-4
TAAGCGCATAGAAGTGCAATACGTATTCGTAGGCATGCGTTAACA
>7458-4
AGATCTGAATCGGATCACGGTAAGTCAGTGGGGTACGTGTGCAGA
>7459-4
AGATAGCCGGCTTCGATTGAAATGTGGTTTAGTTAACCCTTGGAC
>7460-4
TCAGCATGGTAGTGGGGATGGCCATCGATTACCTTCAATGTAGGT
>7461-4
AATGGTGTACCAATAAGTGCAAGAGCGCATGGCATGGTTACAACA
>7462-4
ACGCCGGGTACACGGCAAAGACACCCAACAGAGTAAATGAGCATG
>7463-4
CATCAGGACAGTAGTAAGATACTACCTGGAGCGTTACGAGTGTTA
>7464-4
CAGATACGATCTAAAACGCTACGGGTAGCGCGCGTCTTTTGCTTT
>7465-4
GTAAGATTTGTCTTCAAAGCGGCTGAATGGGGCGCAGACTTCGGT
>7466-4
AGAAGTATCAGTTGCCAAAGCCATATTTGCGTAACTGACATTGGG
>7467-4
GACCGATATGATGACACGCCAAAGAAGTGTAGAACAGAGATCCTC
>7468-4
TATCATCATGCTCATGTCCGTGGTAAGCGGTGACGTAGGTATAAC
>7469-4
AGACTTGCGCAGACTGAACCGTCTATCATAGTTAGTGGCTATATT
>7470-4
TAAAGCATTCTTGTGGGGCGGGGGAAAAATATCTTATGATTAAGG
>7471-4
GTAATAGGGATTGGGGGTGTTTAAACTTAGCTCGGAATACGGAAC
>7472-4
GGTGTCAGGATTTCTTTGCGCTTAAGGGGATATAGAGTGTTGCTG
>7473-4
CACAGGACGTAGTGAGCTATGCTGTGGTCGGGGGAAGATGTAGCT
>7474-4
AGTTTAGGAGCAAAGGCCCTGGAGGGGGAGAGCTGGGGGGGGGTT
>7475-4
GCTGCACGATGGCACAGGCGCGTGACGTCGGTAGGGGTGTATGCT
>7476-4
AATAACCCGGGAAAGAAGGAATAAAATACCGTAGTTGGAATGGAC
>7477-4
CGCCTAGCCCTGGGTTAGCCGGCTTAGAACTGCATAATTCCCAAA
>7478-4
ACACATGACTGAGGACCTTGTGGGGATATCGGGAGGCACTTGAGA
>7479-4
TGATCTTTAGTGTGACTGCGGGTGCGTGCAGTCAACCATCCTAGC
>7480-4
GCGAAGGGTACGCTGCGGGACGAGAGCTAGTGATTCTAAG
>7481-4
CGTTGCAACGCGAGTTGGGGAAGGGTTTCGCTCAGGCTGAAGGGC
>7482-4
CGCTGGAACGTTTTGGTCAATCGAATAAGAGGGGACGTGTGGTTG
>7483-4
GAAAGGGATATATGGCGGAAGAGGTTATTAACCAGGATGCAGGCC
>7484-4
TTGCTGATTTCCGGACGTCTAGATGGGGGTTAGATGGGGGATTTA
>7485-4
CGGGGCGTGGTTTAGGAAAGGCTGGGACGTTACTAGGCTACTTTT
>7486-4
TACTGATGACTTAGTCTCAAGGAGCTTTAGGGGGCCCGGGGTATG
>7487-4
TGGAAATACTGGACGATGTTTAGAAGGTATAGTGTAGAGGCGCCG
>7488-4
GGAGTGGAGTTGTGGCATAAATGGCTGCTTGGGATAGGTGCCTTA
>7489-4
GGAGTGTACAAACTGAAGAGGATCAGGGGAGCGTTTGAGGAGGAA
>7490-4
AGGGTTCGTATGAAAACTTGCTGTACAGTGAGGCCATAACCTGGG
>7491-4
ATTCGTGTACATATGTGCACCGAGGGTAAGAAAGTGTGGTCTACA
>7492-4
CCGGTGGAACTTGGGTTCAGTGCGGGAGGTTAGCATCGAGCAAAT
>7493-4
TCAACGTCATACAGCCGGTTATCCATCAAGATCAATAAAGTCGGT
>7494-4
CATGTGAAGAGGGTTATCACATTTTGAGAATTTGGCCCGCCTCCC
>7495-4
GAATACTGTGAAGCACAGTAGGGGGGCGTCCGGGGGTCTAATCCG
>7496-4
GGTACCAGAGAAACGTAAACTGCAAGAATTTCCAATGATATTTGC
>7497-4
CCTGGCGGATAGATGGGGCTGGGGACAGGGTCGTAGAATTGCTTA
>7498-4
CGTCACAAAGGGGCCACGAAGATAGGGACAGCGACGTGGTGAGAA
>7499-4
CGAGAAATATGTAATCATCAGCGGGCTGGAAATAATCAGTCTGAG
>7500-4
TGAGCGACTATACTAGTGAAAAAGAGTCTGTCTAATGGGAAATGC
>7501-4
TGCCCAGGTTCCCGCGTAAGGGGGCTTATTAAGACTGCGTTAGAT
>7502-4
AAGGTTATATGTGTGGGCCAGTATAGATAAGGATCTGTTCTGTAC
>7503-4
GACGCAGTGCAATTCGTTGGGGAGAGCAGTAACGGGCGATTGGGT
>7504-4
GGTAAATCTAAGGACCGAAGGCCAAATCCTAGGTGGTTAAAGTAG
>7505-4
CGCAAAGAAAAGTTGTGGAACAACGGATCTGGCGCAGTTCGTAAG
>7506-4
GTAGCGAGCGGAGGACATAGGCTGTTTGCAATTAGTACGTGTGGC
>7507-4
TACGTGATGGATATAGTACTGCGTTTGCGAGTGAATGGTGGGGCC
>7508-4
GAGCATACTTCGAGAACTGCACAGCGCCGTGGAGTTGGTTAATGT
>7509-4
CTGGATGAGGGCTAGGATGGTGAAAAGGTAGGGAGTTAACGCGTA
>7510-4
GAGAGGGGTTATCTGTCTGATTACTCTGACGATGAGCTCCAGTGC
>7511-4
GTACTGGGGGGTAGTATCCGTCTCACGTGCCTTTATTCAATGGCG
>7512-4
CCAGCAAAGCGACGGCACGCCGGTCAAGCAGTGATGGCCCGCAAG
>7513-4
AGCCGGCGAATTCAAAAGCGGATTCTAGGTGGGTGGGGATCCGAC
>7514-4
GCACAGAATCAATCGGAGGGTGCTTC
>7515-4
TCGGTATAGTAAAATGTCTTTGCCCAACGAGGGTGCGTTTTTAGA
>7516-4
TGGGGGTGAGGAGGCCATCTGGAGGAGTAAATGTGGGGGAAGTTG
>7517-4
TCATAAAGGATATTGGTAGTTTTGGGGTCACA
>7518-4
CACAAGGGACCAAACGGCGCGCCATCGTCAGCG
>7519-4
GGGGGATCTTGGCGTGCTGAGGCCTAGTGGTGATAGTAAACCACGT
>7520-4
GTTAGGATCGGAACGCGATAAGATGTCGTTATGGGTCGCCTGTAG
>7521-4
GTCCGCTTTGCTACTCGGGGATATGCCGGGGCAGTGGGCGA
>7522-4
GGTGAGTTGTTGCGTAGGTTGACGGTCCGTGATACTTATCAGGAG
>7523-4
TCACTTGAGAACATGCCATGGTAGAACGATTTGTCCAAAGATCTG
>7524-4
TCAATGTAGGTTTACAGCCACGCTATCTACAGGGAGGTGCGCCAC
>7525-4
CAAAGGGAGGGGCCATCATTTATTACGGGAACAGACGTATAC
>7526-4
AGGAAAAGTCCAGCAGCACCGTATTGAATGCGGATTAGAGGGTGA
>7527-4
TATCATATCTGGGCAGGGTGCATTAGCTGATCGGGTAATAGGATA
>7528-4
GGCTTGGTTCCCAGCGACTCTGGGAGCGGGCGGTATGCAATAGAA
>7529-4
CGAGAGCAGAATGACTAAGGATATCCAGTTTTCCGCAGAGGCAGA
>7530-4
CCGAGGTCGGGGACACATAGACAAGGCGGTACACGGCCTTCCAAA
>7531-4
GCTTACTTAGCATGCTAGCTAGACTTGCGGCAGTGGTGATCGAAG
>7532-4
GGCCAAAGGCTCTTTTTCTTCGTGGGAATTGTGTGTGTCGGAGCG
>7533-4
GTATGCTAGTGGGGGAGCATATTCAATCTTTCACTGTTAAGAGCT
>7534-4
ATGTACCAGTACCTGACCCGGGGATATAGCCAGATCTTGCGGTGG
>7535-4
CTAAACACAGCTTGGGGCGGGAGGGCCGATCCGGATGAATCTTGG
>7536-4
GGAAAGCTTACGATAGCTTATTGGGGGCATGTCCAAGATATCTAG
>7537-4
[truncated: 38,280,779 more chars]
