# Supplementary material for: High-efficiency enrichment enables identification of aptamers to circulating Plasmodium falciparum-infected erythrocytes
Source: Sci Rep. 2020 Jun 16;10:9706. doi: 10.1038/s41598-020-66537-1 (PMC7298056; doi:10.1038/s41598-020-66537-1)
Supplement: Supplementary file 4 — Supplementary information 4. [file 41598_2020_66537_MOESM4_ESM.txt]

>1-40640
CCAAACGCGCTGGTTTGGAATGCTTAGAGTTTGATCGATGCCTAA
>2-1786
GTGCAGACAGCTAGTAGTGGTGACTTTCTGTCCAAATCAAGATAA
>3-938
CACTAGGATCTAGGGAAAAATCTCGTAAATACTATACTCCTGAGC
>4-444
ACGTTTTAGCTACACGTGCGGGCAGTACCCTCACTGGGAAACAAC
>5-326
ATAGCCCGACTATATCGGCAATACACTGTGCTGGATCTTCAGGGT
>6-271
TAGCTGAGTTGTACTCGGATGTGTAGGTTTTTAGGCTAGTAATCA
>7-261
ATAAAAAGCAGGTGGCCTTGTGATTGGATTTATATTGAAAGTACA
>8-243
GTGCAGACAGCTAGTAGTGGTGACTTTCTGTCCAAATCAAGATGA
>9-228
GTGCGGACAGCTAGTAGTGGTGACTTTCTGTCCAAATCAAGATAA
>10-227
CCGCTGCAGACGCGCAAGTGAGATCTGTTCTTTATTGTATG
>11-213
GTGCAGACAGCTAGTAGCGGTGACTTTCTGTCCAAATCAAGATAA
>12-207
GTGCAGACAGCTAGTAGTGGTGACTTTCTGTCCGAATCAAGATAA
>13-205
TAGCATATGCCCTACTAGCGGGTTAGGAAT
>14-192
CTGGAAAACAGTAAGTGTATTCCGCCAGTGACACAGATTCATTCA
>15-181
TTCCCTAGACTCAGATAATCCGCGGTGCGGGCTTGTACCATGGTC
>16-180
ACTGGGACGTCGCGATAACGGCGTGGGCTATCAGCTGGCTGGACG
>17-179
GGATCCGATGAATAGAGATTGGAGGTGATTTGAATAGTTCGTCTT
>18-178
GGAAGTCCAGTATGTCTGGCAGATCTAATCATCTACTTGTCAGGA
>19-177
CTCCCTCCCGGGGGTCCACTGTATTT
>20-176
GTTTTATATATAATGGAGATACTGATCTCCCTTGATTGTGGAGCT
>21-174
TGGGACAAACTCAATGTCTGAGTCGTCTAGCAATAAAATAACTGC
>22-174
AGTGGAAGTGCGTGTTTACAAGTCGCCACTTATGTTAGGTATTTC
>23-172
CAATATATGCGGTCTTTTCTGTCTTCTGTTCTCCTTCGGTCCGCT
>24-171
TAGAGCGATCGAACCCTGCGCAGAGAACGTCACAGGGGTATGCGC
>25-171
TCTCGCGAATTAATTCAAAGGATCGTACGTATCGTCTGACCTCAA
>26-170
GTGACACAGTAATTGGTTCTCTCGGTATAGCGGGTGAATTAGAAT
>27-170
GTGCAGACAGCTAGTAGTGGTTACTTTCTGTCCAAATCAAGATAA
>28-169
GGTGGTTCGTCGGGTAAAAGTTGCGGTTTGAGCGCTCGACGTAGC
>29-165
GTGCAGACAGCTAGTAGTGGTGGCTTTCTGTCCAAATCAAGATAA
>30-162
GAGGTGTCACGTGTATTACGGCACCCGGGAGTCAGGTCGCTGTGA
>31-158
GGACTCATGGTAATGGCGCGTTGAGCTGGCCGGG
>32-154
TCTTCCGTGACAACGTGTTTCGGCTAGTGTCTGTGAAATACACGT
>33-154
ACACGGAGCTATATTTTGGATGACATGAACTAACACGAGCTACTT
>34-154
TTGGTCCCTCGGGGCTGAGTTTTGGAGCGAGGAGGATTGCGGGCA
>35-151
GTGCAGACAGCTAGTAGTGGTGACCTTCTGTCCAAATCAAGATAA
>36-150
TTTGGCACGGAGCTTTGAATGAGACGCGGCTAATCCTTTATGTCC
>37-148
ACTGGTTTTTTTGGTGTTCTTCGTCTCGCGTTAAGCGAGAATTTA
>38-147
CGGGAACATAATAACGAGCAGGTAAAGAACAGGCGATCCCTTTAT
>39-146
AGCGGGGTCTACTTGCGAGAGGTCTTAGCCTTAGAGGGCGCAGAT
>40-145
TGATCGGCCTCGTGGAATTTCGCGCCGATCGCGTAATGGTAAGTTA
>41-145
GCGCAGACAGCTAGTAGTGGTGACTTTCTGTCCAAATCAAGATAA
>42-145
ATGATCGCTGTGTCATTGCCTATAATCGTCTGTATATTCTTACGT
>43-143
ATATTCGATCTCTTCAAACTGTTTGACCTATCTGGTGTAATAGCG
>44-143
GTGCAGACAGCTAGTAGTGGTGACTCTCTGTCCAAATCAAGATAA
>45-142
TTGGTTTCGGGCTAGTCGCGGTGGAGGTAGTGTGTCAAATTTGCG
>46-141
TATTGGGTTGGATGGCGATTAGGGACGCGAGATGCCAATTGAACT
>47-140
CATTCTTGTTTTGCCCATGGGTTGAGGGCCAAGGTCTCGCGAGGG
>48-140
GAACCCGGTTTGTGACTAGCGCCGCGGTCATCACGCGTACTGA
>49-140
GCGGACCCGCTTTTCATACAGCGGACGGGGTAGTGGTGATTGAAT
>50-140
TGTGGTTATGGGGGTGTAGGCATCATTGTCTGCAGCTTGGTGCAGA
>51-139
GTGCAGACAGCTAGTAGTGGTGACTTTCTGTCCAAATCAAGATAG
>52-135
TGATCCGGTCTCAGTCGAATCATCGTAGCTCGCATTAGCGAACGT
>53-135
TCGACAAGGTTTATGATAAGTAAGGGCAGCCCTGGTAATTCTTTG
>54-135
GCCTTAACACTGGCAGTGTAGAATGTGTTTTGTTGATCCGTTTTT
>55-134
GTGACCACGCGGGTGCTACTCGGCGCAATAATGGGGGTTGTAACGT
>56-134
CTCTTGGGCGTGTTTGTTCTATTAACGTACATTG
>57-134
GTCTTCGATGAGGGTGAATGGTTGGGGGCGGCTGCCTATCGATGC
>58-133
GTGCAGACGGCTAGTAGTGGTGACTTTCTGTCCAAATCAAGATAA
>59-131
CCACGCTGCTTTGTGTGCCGACAAA
>60-130
TCTTTGGTTGACCAGAAAGGATTGTTGAGCGTGCGAGCGCTCGTA
>61-129
ACGAATATGCTGTGGCGTATTTCGTTTGCTGTTTAGCTACTGCGT
>62-129
CTATTGTTCATTCTTACCTTTTATGGTGTAGTACGCAGCGTAACGT
>63-129
AATGCACATCCACTTACATTCCGTTGTGGGATACATATCACGTCT
>64-127
GTGCAGACAGCTAGTAGTGGCGACTTTCTGTCCAAATCAAGATAA
>65-127
GTTGGTGAGACTAAGGTTCACGAGAATTTAGGTTGGTTTGCTGGG
>66-126
CGCGTGCACTTAAGGGTGCTCTGTGATTTAATGGTCATCGGGTGC
>67-125
GTGCAGGCAGCTAGTAGTGGTGACTTTCTGTCCAAATCAAGATAA
>68-124
ATGTCGCGGTACCATTAACATGTTTAGAA
>69-124
GTGCAGACAGCTGGTAGTGGTGACTTTCTGTCCAAATCAAGATAA
>70-122
TGTTTACTGCAGCCATATTGGTAACTACGCATGAGTGCCTTTATGC
>71-122
TTAGGGAAAAACGTTCGGGTGAAATAGCGGTTGTCCATGTGTCGGA
>72-121
GTGCAGACAGCTAGTAGTGGTGACTTTCTATCCAAATCAAGATAA
>73-121
ACCCGAACTCCTCTCAAATCAAAAAGCAACCCGATTACTCACGTG
>74-121
CTGTCAGCTTCGGATCCCGATAGTGGTCAGCCCGGT
>75-121
AAGAATGTCAACGTAAATACCGGGTCGGTGGAGGCCATACTTGGC
>76-120
TTATGTTGGTACAAGCCCTTATAAAGATAGATGCATAGACGTCCC
>77-118
GTGTAAGTCAGAAGACGCATTTTCACGAAGCGCTTTGATCCGGCG
>78-117
GAACGGCATTTGGGGGTGGTCCCCCGGGCCCTTGGCATACGGTAA
>79-117
GGACTGGGGGGGTGCGTGACTAGGAAAGGTACGTTGGGCACGGTAT
>80-116
TTCCTTTGAATGTCTCTGAAATTGTTAAGCTGGGCGCACGGTTAAT
>81-116
GGTCTTACGGTTGCGTGCTAGTGTAGAAGCCACATGATAGATAGT
>82-116
TTCATTTTACGCGTCTCTTGAGACGGACGTAGAGTCCGTATCATA
>83-116
TCAGGCCGAATACTCCAATTTTCATATCTGCGGACGTCACATTTG
>84-116
CAAGTAGAACGATCAAAATAAGATAAAAAGCCTTTTTAAAGCTTA
>85-115
TTATTACATGGCTGATTCTCTCGGCGTTTATTTCTTATGCTCGTC
>86-115
CTCTTTTAATGCAACTGTTAACCAATCGTGCCAAATGCTTTCAGA
>87-115
ATGTGGATAACGAGGTGTATGTGGTCTACGGGCATTCTGAATACG
>88-115
CGTTCGGATTCGGACCTATTCAAATCACCGGTGCCAAATCATCTGT
>89-114
TGTAAACCCCCGCCCCTGTGCTTATCCTAAATTTCCCGGACCCGTC
>90-114
AAGTGCAGGGTGTTCCTTCTCGTGGGTGCGGGGTCCATTGAAGTT
>91-114
ACATGCAGTCAGTTCGTTAAAGTAGGGGTAGAAGCGAAGACTCAA
>92-113
CTCTGGCACCGTTGGTCGCATCTGGACGACGGGTACGTCTCTCCA
>93-113
AGGTGGGGCCGTCGTGCTTTTTATAGCTCGTTCGGCCGACCTTAC
>94-113
CTTATTCGCGGAGTCGTTGCATGCTCCGAGCCTCGGCACTAGTCT
>95-113
ATGTTGAGACCCTTTCTCGATCGCGAGCGAGAATCATGTATTGCAA
>96-112
CTCAGCTCGCTCGTTGCATACGGTTATCTTGGTGCAAAGCG
>97-112
GTACGGTATTCGGTGTAGTGAGGTAATCTATTACGTACTGTAGAT
>98-112
GCCCTGGCGGAAATGACTGTTTTTACAGTTTAGAATTTGCCTGTGT
>99-112
TCCATTGGAGGCTAATTTTAACCCTGGGCTGGGAGTTATCCACGC
>100-112
CACTCAGCGGATTGTTTCGAGACACGAAGGCACACGTGTTGAGCT
>101-111
GAGCTCAAGGTCGTCGCGCACAAAGGAAATGAAGCGG
>102-111
GAACCGGGTTAGGACCTTTTGCGTAGTCTACGCGCATCACTCTGGC
>103-111
CCCGCGCGAACCTAGTCAATATGCTGGGTATATGGCGAATAACGT
>104-111
GTCAGCGAATAGTTCCAACGCCTATAAGTAAGTCTTTATCCGCGT
>105-110
ACGGTGAGACTATGCAAAGCTTCCGTCGGAATGTTTTAGCACGAG
>106-110
TCGTCATTTGAGATGTTACCCCGAGATGTGGTA
>107-110
TTCTGAAAATCCATACTGGACTGACTATGTATTAACGTGTTGTTA
>108-110
CTTTTGAATGGGGGAGCGAAATACTCGGGTTTTTAGTACTGCTGT
>109-109
GTGCTTATTAACGGCCCGTTTTAGCCCGGTGGCGGGATTCTGTGA
>110-109
CCCTCTTAGCACATAGTAACATGTCAAGGCCCTCTACGATTACGT
>111-109
GTGCAGACAGCCAGTAGTGGTGACTTTCTGTCCAAATCAAGATAA
>112-109
CCTCATTCTGATCCACCTTGTTGACTCTTGCTGAGATTTTGAGTT
>113-109
CCTCGCCATCTGATTCCGGTGCCTGGGTTTTTCGAGTCTAGACGT
>114-109
CTGTTAGTTTATAAACCTTGATTGAGAATTT
>115-109
TGGCGCGTATAGTACAGTGTGAACCACCGCGAGCATGTGCACATG
>116-108
CCACTAAGTGCTAGAACTTACCGTCG
>117-108
TCGTTTTCGGTTCGGGACCGGCCGGTTATTATAGTTGGGTCTGAG
>118-108
TTGTTCCCCCCAACTATCCTGGTAAATGTGTTCAGTACCGGTCGT
>119-107
TGCAAAAGAGTGAGGGAAATAAGACCGAAACCCTCCATGTCGGAC
>120-107
CGATCGCTGCTCTCGCTAAAGATAACGGCTTAACGTGTCCGATGA
>121-107
AAGACTGAACCGGTATTGCATAGTGAATCAATTGCCGAGTTTTGT
>122-107
GGATCGCGCTAGTTATTTTCCAAGTCAGAGACGCGTATTGCTCAC
>123-107
CCGATGACGGTATCCTCTATCCGGATCGTCCCATCTATCTGATACG
>124-106
GCTGTGTGAGGCAATTGAATGTATAAATACCCGTGAGGTATCGTC
>125-106
TGTCGATGCGGACCAGTGTCCCCGTATATCATTCTAGTGCTGGGT
>126-106
TAAGATGTCATGACGCTTTCACCTTGACAGTATTGATGATTGTAT
>127-106
CGCGGACGGAAAATGGGTGCCCGGTGGTGTCCTTCTCTGACACGG
>128-106
TGGACATGAATAGTTTGGGTTGGGGGGCAGTGAAAGCCGGGTAGT
>129-106
CTGTACTGACCAGCGACGGTTTCAAGTTTGAAA
>130-106
GTCAGAAAGGCTACTGCTACTGTCCAGACTGGTTTGAGCGTT
>131-106
ATTATCCTGAGTTGCCTGACCGGCGCATCATGTACGTTGCTCAGA
>132-106
CGCGATTTGTATTTGTACCGATCTCGGTCCGGGTCTGTCTATGCA
>133-106
ACCTTATCGGTATCTTATAAACATTGGTGGAGGCGTGTATGGGCG
>134-106
CTATTATCTATCTGGGTTTTTCACTCATCCGATGTCGTCAAGTTG
>135-106
TATACTTATGAATGAGTCTGCCTTGTCATAAGGTTTGCGTCCGCT
>136-106
CGATGATAGTTGTGCCGCTATCCAGAGGACGTTTTAGCGGACGTA
>137-105
TTTACGTTAATGCGTCCATACTATTTGCTCTTCGTTCTGGTACACG
>138-105
GACGCCCTGGTGTAATATATGTCGAAACACTTCTCGTCTATGCGT
>139-105
TCTTGTGGATCACAAAATTTGTATTC
>140-105
AATCGTCCGTTGCCCATTAGAGGTCTTCAGTATATAGAATACGTC
>141-105
TGATATGGAGCGCATTTACGGTTGTGTACGGACGGACATCTCGGG
>142-105
AGATCACAGATTTGTCAGAACTTTTGTTTTTTGGTGTGGCGGAAC
>143-105
CTCATCCATCCGTCGCTAAGTCCCAGTTTGTTCCGTTCACGGGAAT
>144-105
GGAGTTTTGGTTGCGGGGAACTTGGGGCGGTTTGTCCATGGTCTT
>145-105
CTCCAATAATAAAGAGGCAGAGACCTTAACGCAACGTTATTAGCC
>146-105
TTGATAATAGTGCAATTGCCATCTCGGCGGATAATTAATCCCGTCG
>147-105
TTCCATGCATGCGCTCCGTGAGAAGCGCGGTCACTCATAAATTGT
>148-105
AAGGCAGAAACGTAGTTCATTACCAATTTTCGGATGGGGGCCGTT
>149-104
CGGAAGTGTCGGCGTCTAATTGTGGTAGCGTAGTTGCGCGGTAGA
>150-104
CTCCGGGTACGAGGAGATCTAACGTACGGTCGCAC
>151-104
TACCGTTAAATTATATGACGGTAGTCTGCCTCGGATATTCATAAC
>152-104
AGCTGACGGTCGCACGGATAATGCATCCAGGCACTTGGAAACGCA
>153-104
TCATCTTAGTCAGGGCGGGTTGCAATCAACTCGAGGCGCGTCGGG
>154-104
CCAGTACAACTGTCCAAGCCTACGATC
>155-103
GGCAAAACTTCGGTTTGGACCGGGATTTCCCACGTCCAACCGGAT
>156-103
CTTAGTACTTGTAACCCCTATTCCTCCCTAAGCAAAGGTCTATGC
>157-103
CACATTAAGTCAGTGCAATACTCGAGAAAAAAAGATATCGTTTAA
>158-103
CCTAGTACCAATGCGTGAAGTGTCACGCCGGGATTTTATTCGTGC
>159-103
TCCATCGGAGTGTCAGAATCGAATCTCTGTTGGGCATGCCGTCGG
>160-103
CAGATCGATTAGGGGGGAAATGCCAGTTGGTTAAATCGAGTTCGTC
>161-103
AAGGAGATTCCAGCAGTGCCATGCAAATGCCTTAATGCGTA
>162-103
ACCACTCACTTGGCCTATGTTCCGGTAGGTAGGCATC
>163-103
TGGTTTACTCTGACAGTACGCCCCTTTAGCTCCTTATCTATTGAGT
>164-103
GAATGAGCCGGGCTACTATTTTACCAAGGTCCGGATTGGATGGGT
>165-103
GCTAGTAGGTGCCATGGGCTTACTGGTCCTATGTGCTGGGGAACGT
>166-103
CCGAAAGCTTTCAATTTCAAACAACGGCAATTGCCCGTGGTAGAC
>167-103
TTGTCAAGTGCCCCTAAATTCGAGCATCCGGGTATGCGTCACAAT
>168-103
GTCGGGTAACGGACTGCTTGTATTTGGCACTATGGAGATGGTCGT
>169-103
TTTCAATGTAAACTCATCTGGAGCTGGTGTCCCCGTAGCTGCATATT
>170-103
TTTGTTAAGAATCGCCTGCGTACTCCCTTCCCCGCGCTTTAGTAA
>171-103
TATAACTGAGGAATGTAGCAATAAAAGAGGCGGAAATCGGGTTTT
>172-103
AAGGATCTGGGGACAGATTGAGTTAACTCCCGAGAGGGAGCGTAC
>173-103
ACGCGCACGACTGATAACTGAAACAACCAACCGTCCATGTAGGTA
>174-102
TTTTTTCATGCCCTTGCAGTCCCTAACTGTAGATATGTGTTGCGC
>175-102
TTTTGCATCATGATGTTGACAGCCGCGCTGTTCTCCGGGTGCGGC
>176-102
CTGTCTCGAATTGGTTCGAAAATTTGGCCCTTATTTGCACCGAGC
>177-102
ACAACGATTCTCGTAATGAGTGCGCACCGGATCTTATGCTGTGTT
>178-102
AACTTTCAGAATTACGCGGGCCTTGGAACGGCGTACCATGTATCG
>179-102
GGCCGCAAATCTATGTGATTATTGTAATTTTTCAGATTGCGTTCT
>180-102
CTGATCACGCTTATATGTTTTTGCGGAATTCCTCCGTACGGGTAC
>181-102
AAGTGAGGCACCGGCCGAGGCGGAATGGAAATTTCAGCATTTACA
>182-102
TCGTAAAGACAACATACATGAGATCAATGTCTTCGGGTATACCTT
>183-102
CGCTTTAGGCTATTCGTACCACTTCAAAGGGGATGAGTGATCGGT
>184-101
GTGTTTACTTCCCGGACGGTGAGTGTCGTTCATATTTGGTTCCCG
>185-101
TGCCGTCCCGTCAGTGGCGAGGATTCAATCCAAACCGTGCGTCCGT
>186-101
CTCAATCTCTCTCATCCAGCGAGGCCCAAGGTATGCACGCAGCCA
>187-101
TCGCATACGGGTGGATAATCACGCCAAGGGCAGCCTAATCCATTA
>188-101
GTCCCCTTAGTTATTCTCGGGTGCGGATTACCCTACGCGCGCTGG
>189-101
TCCTCTTAACATCGTCCTATTAGCACCGCGGTGATGATGGAAGGTC
>190-101
ACTTTCCGTTCTGGACCCGGTGATAGTTGAG
>191-101
CGAAGGTCAAATGACGCTAGTTAATCGCTACGGGCCGGTAGAATT
>192-101
ACAGCAAGTACGCGTGTGAAAACCGGCTCTGTGTCTGCGTTACGT
>193-101
TTCTATTGTCAGACAGGCACCCCGCGACACGCGTTGGCGCT
>194-101
TCTTGCTGATTATTTCGCTTGCGTGATGTGTACAGCTGCCCTTTG
>195-101
AGAATACCCAAACGGAGAGGTCGTCCTAACAGAGTCCGTCAAGGA
>196-100
TCATCGGAATCGTGTGTGACAAATGGTATGCACACTTCTCGTTTAC
>197-100
GTCGGATACCCAGTTTCTAGACGCTCC
>198-100
CCTACGTTGCCTACATGCACCGACGAACGCACACTAGTTTTGTGG
>199-100
ATTTGGTTTTGGGTTCCGGCCCATTTGGGCGGTGGCTAAGAGATA
>200-100
GGTTGTGTCATTGCCCGGAACGCAAACCGAGTATCCGTTTTA
>201-100
CCCTCGGAAGTTGAGTGAATCTAATCCCGGTGATTTGTGAGGTAC
>202-100
TCCGGTGTGGCGTGAGTACTGTTGACAGCGTTGATCCATTGGGGGA
>203-100
TAACTGGACCCTGATTATTTAATTTATAGCGGGTTGGGCGTACTC
>204-100
ACTCGTATGCGGGCTTATCTATTGGGTCTGTTAGCGCGGTAGCGG
>205-100
TCGGTCGAGTCCAGTGTCATATTGGGGCTAAGCGTCCGGCCGACG
>206-100
GGGCGATAGTGATGTCGGAGAATCGTCTTTTGCATCGTATGG
>207-100
TGCCTTGGGATGGGTAAAAAATGTTGCGCCAGAACGCGCAGTTGAA
>208-100
GAACAGAGATGACCCCGATCTTATAATGGACAGTTTATCGCTCACA
>209-100
TCATTATGTCTCTCTGAAACCATTCTCTAGAAGATCCACGGCTGT
>210-100
ACCCGCTTGATGATCAAGCGTGAAAGGACTAAGTTACATTTACAT
>211-100
TCTCAATTTAATGTCAGGCTTGTCTGTTTCCGCTCCACTTGGTAT
>212-100
AGAACATTAAAAGTCTTGCCGTGCAATTCGCACGAGTTCAACCGAT
>213-100
AAGGTCTTTCCTCTTTAAATTGCCATTGATCACGGGCTTTAAGTG
>214-100
AGACTGATGCACAGAGTATCTTATGACAGAAAGACTACTTGTGAC
>215-100
CGTTTTGTGTGTGTATTCATACTCTGGTAAAATATGGGTTTTATC
>216-100
GCCTTAGCGACGTGATGGCGCGGGGGCATAATCTCCAATACACAG
>217-100
GTATTACATTTGGCTCTTACCGTTTAGGTTGGTTTCGTTCTTCAC
>218-100
GCGCATCGCTTTGATCTGGGCTGATTGGTGATGTTTGAGCCAGGT
>219-100
ATTGTTCATTAAGGTGTCACTTTTTGCAGGTGGTATTAGTTGACG
>220-100
AATTCACACTTCTGCGCACATATGCGCTACTTCGTGAAGACGGAT
>221-99
CTCTGTGCATTCTCACAATCGTGCACTACAATCTCCAATTACAAT
>222-99
GTGCAGACAGCTAGTAGTGGTGACTTACTGTCCAAATCAAGATAA
>223-99
TCATGTACGCCTCAACGATACCGCCCTCGCGTCAGCTCTTTCCGT
>224-99
TGTATGCGTGGGAAACCTGGGCGTATGGACGGCGTGCATGAC
>225-99
CGACTAATTGGCCATTGTGATTACATGTTTGGGGTTATTGGAGGTC
>226-99
AAACGGAGAGTATCCGTAGTCAACGTCTACCAGAAGAGTATGGAT
>227-99
CCTGATTGTAAGGTTGATCCGCTTCGTGCTGGTGATACTTTGGTC
>228-99
CCGAAGTTTTGGTCTTAGTTCCAGACTCGTGTGTTGGATCTCTGC
>229-99
AGCTAACGTCTTGCCCCTGCTGGGCT
>230-99
ATACGTTGCACCTTGTGCGTTCTCGGGGTGGGCGGTT
>231-99
TGTCAGAGCGGACCAGTGGCTTAATTATTGTATTTTGTCCAGCTT
>232-99
ACACCTTAATGATTCTTGGCCGTATGGATCCGTGACTGTGGGCTT
>233-99
ACCAGATGCTTTGTATCGGTTCGTTGGCTTCGATGTCCATCGTACT
>234-99
ACTCTGTCGTCCTAAATGTATTCCCGGGTTTGGGTGGATCATCCG
>235-99
ATCTGACACATCATTTCGCGTCGTGCCCAATGTTTTCCTCGATAT
>236-99
TTATTTTTGCTTGTACCGTTTTATTACATGTTGCAGGCTGCGTGC
>237-99
TCCCCTCTAAGTGTGTCGCTTGTTGTCTGGCAGGTGGTGATGCGC
>238-99
TGAGTTGTCGGTCTGCTTTTCGGAATCACCACGTTAGCCAGATGGG
>239-98
ACCCATCACTCGGTTGGTCGGGGCGTAAGAATCTCAGAGCGCTGT
>240-98
TTACACCGGGAATCTTGGTGTTATTTCCGTTCCTTTATTCTTTAT
>241-98
TATCGAGTCAATCTTGTTATAAAGATTGTACTCCT
>242-98
TCTCACAGCGCCTATCGTTTTTAGCCGGCATTGCTGGCGCTGTAA
>243-98
CATTCGGGTCAGTCTTTATTATCACGTTACGTGTGTTTCCGCAGC
>244-98
TTAAGGGAATTTTTACGTGGCGCGTCTTATTCACATACGGCTTAG
>245-98
TCCATTTATCGCAGTTCGCTCGAAAATGCTGATGACGCGACAGAA
>246-98
CGATCGACCCCGTGTCAATTGGGGACGAGACCGACCACCGCACAG
>247-98
TTATTGTCTTGAATGATTGCAGATCATGGTGGTCGGGCGACACGC
>248-98
TAACTTCGGTTGTCCATATTTCTTGAATTGGCGATACGCCCTATA
>249-98
TGTTATAGAGAAGTACCAGCCACTGCGAGTACAAATCCGTGATTA
>250-98
AGGAGACCACCGGTTTAACCAGGCCTACACGCGATGATAAGTCTC
>251-98
GCGCGATGTCCTGGTGTCTGCGGAACACGGCTGGGGTTGGCCAGC
>252-98
TTTCCATTATAACATAAATTATCGCTCTTGTTGGTGCCCTTGAGG
>253-98
TTGATTTGCTGCTTGAATTTCGGGTCCATATGAGTTTTGTCAGAA
>254-98
TTTTTTAATCTCCGCGCCACCTGCTAATGGGTGTCGCCCATTGCG
>255-98
ACACGGTCGGGGCACCTACTGCTCACGTACTTGAACTC
>256-98
TTCTCCTTTGTACGTGAGTAACCCGAAATCGCATCTACCGATTGG
>257-98
CATCGCGTGTTCCATCAAGGGAACGCCAAATACTGGCGTCAATGT
>258-98
GTAGTTCTATGACTTCCTCTTTCCCGGGCGTTCTATACTGAACTG
>259-98
GTGCATACAGCTAGTAGTGGTGACTTTCTGTCCAAATCAAGATAA
>260-98
CTATCTGCCTCTCGGGAACCGTGTTGACCAGGATGGGTCACTCTT
>261-98
CATTGACGGAGAAAAGTGCACAAAATTAGCTCGTGGATGACCTGT
>262-98
TTGAAGTTTGTTCCTCATAAAGCTCTTCTTCTCGATAGCGTGCCG
>263-98
TCTGTATTATCAACGCCGCATGTACCAAA
>264-98
TTGGGTCTTCCGAGTAAACGCGTGGGTTTAATGGTACAAATGTTT
>265-98
GGGAACCGCGTGATATTATTGTTTATGCAATTTTCTGCGATGGAAG
>266-98
TTCCGGAGGGATGAGATTCTGTATATTGCAACAAGAGTGTGGCGT
>267-98
TGCGTGAGGCCTCGGCCTATCTTAGATGAGTAGACATTTAAGGCG
>268-98
ATTGCGTGGCTCTGACCTTATTTCTGGGCGCATAGCCCGAAAACT
>269-97
AAGGATCGAAAAAGTATGATCTCGCGTGTCCGCTTGGTGCGCTTA
>270-97
TTTCGGGCGTGTTACGCCCGCGGTCGTCCGGAAATAGGAGGTCTC
>271-97
TTGGAGAAAGAGGGGAAAGCCAGACTATGGACGGACCATTCGCTT
>272-97
GTTTCTTTTACCGTGGTGCATGTAAGTTCACCACGATTGTCTTGG
>273-97
GTCCTCCGGTTTCGGGATACGGGACCCACTTGTAATCGCCGTACT
>274-97
ACGGTCTTTTGTGGATGATGCTCTGCTGTGCGTCTGTATAAGAGC
>275-97
ATGGTCCATGCTGAGATGCAGTCTATGCCC
>276-97
GTTGGATGTTTCGGTTATGCACTCGGTGTTGAAGTGTGGCGGATT
>277-97
CTACATGTGAAGTGCTGCCTGTAATGTTCACGTTCACACCCTGGT
>278-97
GTTGGTATCTGGGGGTGAGGGGCCGAAGGCTGTGAGATCGAATTA
>279-97
CACATGTTGGGGAGTTTGTCGTGATAGATTCTGAGTGTGGTTTAA
>280-97
GGGAGGTTGGGAGTGTTGAAAGTACGCAGTAAACGCCGTCCAATA
>281-97
ATTCGCACGGCGTTTAGCTGCGCGGTTTTGGTTCCTGCGGCGACT
>282-97
AATTTGGCTCCTTAACGGATGTGCTCTTGGTCACAACAATCTGTG
>283-97
ATGAGACTACCCAACATTAAGTTCCCTAAATCATACATGCCGTAC
>284-97
TCTCTATGGGGCCAATTGGGTTAATGAGTGCGTATATGCCTGAGG
>285-97
TAATTTCGAAGTAAGATTAGCGTGTCGTTGTCGTGGAACCGTCGCA
>286-97
TAGTCATGATCAACTCTACTAGTCTACACATCAAGATTGGTTCAA
>287-97
CGCATGTGACGGGGGTGTTATGCTCAACACGATCGGAGGTATCCAC
>288-97
ACTCATCAACAGAAATGATCTCGCCAATGCCGCGTTAATACCTGC
>289-97
GTGCAGACAGCTAGTAGTGGTGACTTTCTGTCCAA
>290-97
ACTAAGTCGCTCTATTAAAACAGCTTTTGTAGAATAGCCTGTGTT
>291-97
TGAGAGGGTTCATTTTTAACTAGGATCGGTGTGTCATTAAGTAAT
>292-97
TTGATCGATCGGGCATAACTGTGGATGGGTGCAAGAAGTCTGGAA
>293-97
ATGCCAATAAATAACGCTAGTCCGATGGCCTTTTGCGGTTTCATA
>294-97
CCGTGCATTTCGATGTGTGCTTCTGTCCCCTTCGGTTCTCGTGGA
>295-97
CTGCGGTGGGACTTAATCGTACCTGTTCCTTACCTTGCTCCATGA
>296-97
AACGGGAGCGCAATGGGCGGTTGCTGCGTGTGAAAGCGACGCAAT
>297-97
CTGCTCGAATTGAAGCAACGACGTCGTCTAGTGTGGTGGCTCACA
>298-96
CTGTAGAAAGGCAAACAGGTCTAGAAT
>299-96
GTTGTGGTGCGGTAAATGTATACAGCGTATGGCAGGCAATGAATA
>300-96
CAAGGCGGGTTTAAGTGCTCGCTATTGTAAGGGATGAGGCTCCGC
>301-96
ACGTTGGTATTTCGCTTAGCTGGATAACTTATGTACGATTCAAAT
>302-96
ATATCTCTTTGGTATCTGACGAGTCAAGGGCCATTCAGCTTGGGT
>303-96
ACACTTGTATGTGCTCGAGCTGTTAGTAGTTAATTGATCACGCGGT
>304-96
TAGAGGTAAGCTGCATGATTCGGTATTCGCGGGCCGGGACTTGAT
>305-96
GCGAGTTCGGTGAATGAGCGAGATGCGTGTTTATATGTTCTGATC
>306-96
CTCTATTATCGAGGAGGACAAATACCGGTCGGTTATTATTCTTCA
>307-96
TCACTTAGTCGTGGTGCCAATTCATGTGTAGAGGCCGGATGGCGGC
>308-96
TTTTGAAGTCAGGGGGCTGTACACGCTCTAGTGTATTAGTAGAAA
>309-96
TGTCGCTTGTCAATGCTGAAATAAGTGATTTAAATGGCGTATCTT
>310-96
ATATACATGCACCTATATGATTGGCGCGTCATCTTGAGATCTTAT
>311-96
TCGAGAAGGTCCGTCAGTTCTGTCGTTTTTGGAAGTTGGGTGCCT
>312-96
CTATGTAGCGTTCACGTGTTGAAGACGCTTGAGGCTCACTTCTGC
>313-96
GTCGCACCCCCATTCAAGGTAACGCCCGTAAACATGTCGTGATCT
>314-96
TACAGCGTGTCGAGGAATCACGCCTGGCGTGGTAACGCGTTAAAC
>315-96
AAACGTATCCGGTTCCGCCCATCGCCAGTGCCTCTGGATACTCCT
>316-96
CTGTAATTAAAGGTACTATGCGGCTCGGATCCTGCAACAACCTCT
>317-96
TCCTCCTTAACCCCCTTTCCTGTCTCTAATTATTGCCTAGAGGGAT
>318-96
AACATATGAAGCTTGAAGTGTTGGTACTTGCGAGGTAGCAGCGTAC
>319-96
TCCATAAGAAGTGCCGGTTTCGTAAGAAATAATCAGTAATAGTCG
>320-96
TAGTTTCTTTGGGTCGTAATTGTGAATTCCGTGTTCTCGCTATTC
>321-96
AATGGGCTACAATGATACCTTGTCAAGCTGTGCTGGTGGTGGGTA
>322-96
TGTGACTTGCTCTAGTCACCCCGCTATTAACGGATCTTATAGTGA
>323-96
GTCTTTGTTGATGTTAAATGTGTTAATGTTCACTAGTGGTCGTAC
>324-96
TCAGGCGAATCCAAACATTACGGCGATGCGTGAATTATATTTAGG
>325-96
AGGCAAGTGCGCCGTCGTTATGTTGAGATGTGTATTGTTTTCGTC
>326-96
AAGGATCGGCCAGACCGGTATGCGCGTAGAGCAAATGAATAGTGT
>327-96
TAGTCACTCAACTGTTGGATATTGGGCGCGTGAACTTGGCTTGCA
>328-95
CCGGAAAGGCTCTGGGACTCGTACTGTCAGTCTGCTTCCCTGTGG
>329-95
AGACTTAAAAAGCCATGACAGATTACTTTCGCTTCGTATCGTTTT
>330-95
TTCAGAGAGGCTCACTCATCATGGCATAGAGGCATGCTTCTGATGC
>331-95
TCATTAGTTGTGATCTCACAGATATTGTTCGTGGGCTAAAGTGTTT
>332-95
ACCGGGAAAGTGATAGGGTGTAGAATTTGTGTAACACGTCTTTAT
>333-95
GCCGTTGGTCCGTTCTCCAACTTATTCGTTTCCGTATTACGGCCC
>334-95
CCTGAGACGAACTTCTTGCCCCAAGGCAAGTTTGCGGCAGTGGTA
>335-95
ATAGTCGGATTCATCTCCAGTCTGCTCTGGTCAGCAACTTTGCTG
>336-95
ATAGTACGATTGGGCTCATGTGGCTTAGA
>337-95
TCCTTGTTTTTTGTTCGCACTATGCCTGACCTCTGCTGTCGGACC
>338-95
AACTATACTCGATCATAAAAAAGCGCGGAACAGTCCGAAAGGTAT
>339-95
TTATATAAATCAGCCCTAAACGCTTTGATGCCCATTATCACAAGTC
>340-95
CCGTTTACTTATCATTGTTCAAAAGTCAGATTTGCACTGGGTCGT
>341-95
ACTTTTAGGACCGGGCGATGAGTGGGCTATGATTACGGGCTGAGT
>342-95
TCGCAAGTTCTAACCCGCTGTTAAGTGATGAGCGTTGAAGACCAG
>343-95
ATGTGCACTCTTGAGTTGGAACAATTATGACTCAGTTGCTCAGGT
>344-95
ACGGTTTAATTTATTTGATGGCTTCAGGGGATTTTATCTATGCGC
>345-95
AATATTTTATGGATGGTTTCTTTTTATGTTCACGTCGTACAAGTT
>346-95
GTGTTACGGTATGTTGCTGGATCCTAGTGTATGAGTGTTCCCCGCT
>347-95
AGGTAAAGGCGGTCTTCCTAATTCTAATAAATTGTGCGATTGGCA
>348-95
ATATACGTCGGGACTTAACTTACAGTATATCATGGGAGATGACAA
>349-95
ACTGGGCTTTGCCTCAATTGACAAGCCTTGAAT
>350-95
TGGGTTTCCCCAGAAGGCTGGTTCCTCATCCGATGGGGGCTTCGG
>351-95
TTATTTGAGTGGACTTCTGTAATCCCCGACGGGGCCGAAGTGTTG
>352-95
AAATTAAAAACAACCGCAGTGCGGTGCGTGGATGCACGACTCCTA
>353-95
GTGCAGACAGCTAGTGGTGGTGACTTTCTGTCCAAATCAAGATAA
>354-95
TATCTGCTGAAAGTACGGTGCTTGCTGTTAGTTTTGGCGAAGACTA
>355-95
TACCTAAAGACAGTGGTGCAGCTGGTCCTCTTATGTCTTAT
>356-95
TTTGTAGTTTCTATTTGTAATTATAGACCATGAGTAGTGAACTTT
>357-95
TATGAACTCGGCGAACTCCTGGTTATCGGTTAACAAAAGGTGGGT
>358-95
TACTTGCCGATGTTTGCTTATAATACCTGAGCG
>359-94
GACAAGCTATTTACCCTTTTTAGGGGCTAGATGCAAACGTCGCGC
>360-94
TTTGTTAGGGAACGTGTTATAGGCGAAACCAAAAACTTCTGCTAT
>361-94
CCCATATCCGAGGTCTCCTCAGAAGGTGCCTGTCTGGACCGTGGTA
>362-94
GTCTGTCTCCAGAGAACTATTAGAAGACAGATAACTGCGTACCCG
>363-94
CGCTTTGCCTCGAAGAGGTCCCCGTGGAGACGGACGCAGCTGTGA
>364-94
TTTGTCCCGTTTGTCCTGGCATTCCGAT
>365-94
GGGCTTAAGCTTGACAAAGTGTGTTTTACCAGGATCCGTACCTGA
>366-94
GCTTAGTAGTGTTGTGCAATGATTGTGGCATTTCGTATACTTGCC
>367-94
ATTGATAAATAGGGTCGTCGGTGGCTAACGGTTGGTCCTCGTCCC
>368-94
CGGTGTGAATATTCGGTATTGAGTATGCGCCGGCTAGGCTTAAGC
>369-94
AGATGTATAATCGTCCTCTGGAGACGAACCACGACCTGGATTTGT
>370-94
GACAGGTACTCGGCTGACAAGTCAGTTAAGACTTCAGTCATTGTC
>371-94
GCGTCAACCGGTCGGATTATGAATTGCACCTCTTGATTGTCGTAA
>372-94
GTGCCCATACAATCCCGGGAGGAATG
>373-94
AGCTACCTGCCTGGACAAATAAACGGTATCTGGGAGTGTATAGTA
>374-94
ACTGTTTGCCTGCTTCAAAGGCTTTGGGTCTCACAATGATGTCCT
>375-94
TATGATGTGCATGATACGCTCCATGTACGCATTACGGATCCTCTT
>376-94
TTTGTATGTGTGTTTCATGTCCTCGATCCCTTCGTAAATCGGTCG
>377-94
AATATGACGATAGACTCACTATCGCGGGCCCGGTTGAGGTTTAAC
>378-94
TTACGAATAAGTGTTAAAGTAAGCCATTGAGAGGACAGGTCAATC
>379-94
GATGTTGCACCTGTTTAATCTTCCCGAACGCTCATACTGAGCTTT
>380-94
CCTGGGAGTTGTGTGGTAACGTACTTTGGTAAATCCGTGGGTGAC
>381-94
ACAGGGGGGTCCGTCGGTATTAGGTGCAAGACACTCAAAGTGTCT
>382-94
AGGCCCGGCTGTGTTCCGTGTCTGAGATGGTCCGTTTGTATGGGG
>383-94
TCTGTCTGTTACGCACGGCGTTAGAATACCAGAATTACTAACTCC
>384-94
GCTTAAATCTTATCCGGGTGTAAGCGGAATGATAAGTATTGTTAT
>385-93
CGGTCTTATGACTCTATGTATTTGTGTGGGCTTTCCCGGCTTTGC
>386-93
CCGGTCAGACCTCTGTATTTCGTGTGGGTCCTGTATCTGTGTTAC
>387-93
TCGGACGGGGGCCGAGTGTTAGTTAGCGAAGCCGTGTTTAACGACT
>388-93
TTTTCGGGAAGGGATTGGGGCAACTACTGCCGCCTGATGCATCCCG
>389-93
ACCAGCGGCACATGTTTGGATTTAAAACACAGCGATAGAGAGAATT
>390-93
AAACATCCTTGGGACACTTGTTATTGGATGTATTCCGGAACTATC
>391-93
GTGGTTAGGCGAAATGGTGAAAAACCGGCCTTGATCCTGGATACT
>392-93
GTGGAAGACGGTGTTGGGTCTTAGTTTCGATTTTTGAGAAAGTGG
>393-93
CAACGGAATCGTCTGGCTATGCGACAAGAAGACGTCGGAGGATCT
>394-93
TGGACAGGCCCTGGGCCCCCCGGAAATCATGACGGGATGATTAAT
>395-93
GTTTCAATAAAATAGTATTCCGAAAACTAGTCCCGTAGTAAAAGA
>396-93
GCCAGCCCGCTGGTTGCTTTGGTGCAGCGATGGTCCCACGG
>397-93
TTTCTCTGGAGTTTATTGGGGTTCTGGAAGTCCTGTCCACCGGGTA
>398-93
GTGATCGATTTCCCTGAGCTCGTGGTGGATCTCACCTGGCCGTTGC
>399-93
AACTGTTTATGGAGGATGCAGCGTTTGTCCAGTCGCGAGACTGTGC
>400-93
TTTGCGATCCCGTAGGTGCTGCTATCTAGCCCTGGACGATACCGT
>401-93
AACAGACCCTATTCCGCTATGGTCTGTCTGGTTCTATCGCTCGCT
>402-93
CCACCCTTCCGGTGTCTCGAGTTATTGTCCCAAGGCTGATAGTGC
>403-93
TGATCTTTTGATGTCAGGAATAAAATCGTATGCCAGCGTCGTGTT
>404-93
GTCTCGTTTTTTGCGTAGATAGCGACGTTGGTGTGTTCTTGAACT
>405-93
ACTCGAAATTAGATCTACATACCATTAAATCAGGAAAGGCTTCGC
>406-93
GGACGCGGTTTAGTGCAGAAACTGACCCATATCAGTAAGTGCGTT
>407-93
TCACGTGTCTTGAAGCCATGGACTTCCAGCGA
>408-93
GTTGGGTTTGCAGTCGGAGTTAGTGCTGACACTGTCCCAGTGTTAG
>409-93
TATACATCATTTTGAGCATATTAAACGGTTAAATGGTGCATGGGA
>410-93
AGAACTCTTTGAGCTGGACAGTGAAGTCTTTCCCCGCATCCTTTT
>411-93
GTGTGTAGATTTGGAGTGTTGCAAAAGGGTGAAATGGCCTTGAAG
>412-93
AGACCAATTGGCACGTCGAGGTATCTGAAATAGCTGTATCGGTGA
>413-93
ATGAACCCTTATTTTGTCGGGCATTATCCCGACGGATAGCACCTG
>414-93
ATAGTGTAATTATGGCTCAACCCTGCATACGTAGCCGTAGTCAACT
>415-93
GTGGATAGTGCCGAGATAAGCGATAGACTTTACGGGTGACCTGACC
>416-93
GCCGAATCAAAGAGTGAATATTTCGAAAGCTCGGTTGACAGTCCG
>417-93
GAGTTGTTGGCAAAGTCGCAATCTATTCGCATGTCTAGTTAATAC
>418-93
AACCGGGCCGATTCTAGTGATCCTTCTTTCGGATACGTTGCGTGT
>419-93
TTCGTTCCTTGATGCTTGTTGTCGATGAACACATTAGGGCAGGAT
>420-93
TGCCGTTTCTTAAATTGCGGCCCCCAGTGGGGTCAATTGGAGTAG
>421-93
GGGTCGATTTAGTACTTTTAATCTCGCTGGACGGTATTCCT
>422-93
TATCCGCAGATTACCCACGATGAGTTGTAGCGTGGAAACGACGTA
>423-93
TACGGTATGGAAACGCAGAGCGAAGAGACCGGAGTGTTTACAATG
>424-93
GGCAACGATCAGTCAAAGGTTCATACCATGATTGTCACGACTTAT
>425-92
GTCCTGTGTGGTAGACGTTCTCGTGACGACGTCATAGACAAGCAT
>426-92
ACTTGTCGTCGTGGGGCTACCTTAGTCCCCGCCGGGTTTTATATTG
>427-92
ACTTGCAGGTCGTAACTGATCTCCATAAGATTCAGCGACACACGG
>428-92
TCATACGCGTTATATTGTACTGTCCGTTATACCTGGTGGTGCTTC
>429-92
ATAAGTTATAATCTCAATTCGGTCGATTTACAGTGAAGCGGTTAT
>430-92
CTGCCGTCGGGCCGCTTCTTTATGGTTTTGTGGCACAATTGAAAAT
>431-92
GTTTGGTATACTCGGTGAGTCCCCTTGTGTGGGATTCGGAACGCC
>432-92
GTCGGTATGCGTTGGGGTGCGGGCAGTTTGAGGCTAATTGCCGAT
>433-92
CGTAAGTTAATGGGAAAAAATAGCTCGCTTTCCTTCACGTAGTAA
>434-92
GCCGTGTTCGGGGCTTTGGCATTTCAAAGCTTAACCGTCACGCTG
>435-92
CGGTTCTTAGGCCACAGGCAAATGTCGAGAAATGTGATCTACTTT
>436-92
TTCATACGGTGTATTTTAGAGGTGTTTAAATTTCGGGGATGCGCA
>437-92
GGAAAATTAGTCTCCCATGGGCTACA
>438-92
CAACCCTAACCATCCGCCTTTCCCAATTTGCGTGTGTAGTCATCGT
>439-92
GTTGAAGGTCGGTACTCTCTCTTATCCTGGAATAATACCTCTTGA
>440-92
GCAAATATGGACTGGGCTGGATTAA
>441-92
GGCCGTTTTGTGGTACGCGCATTACATGGATCAAATTAATAGCCC
>442-92
TTCCCGCAGTTTCATTGATAAGTACATTTGGCCTCGGCGCCACTC
>443-92
ACTCTCAGAGATATACTTGGGGTATACGGTATGACCATCGATCAG
>444-92
TTCGGGAATTGAGGTACCTGGGAGGCATTTGGTGCACCAGACACT
>445-92
CGCATGGTGGTGAATTTAAAGTTGCACGTATCGTTTTAAGG
>446-92
TGCAATGATTAGAGGTGACATGCTGTTTATGTCGCTTTCGCTGTC
>447-92
TTAGGTGGAGGTGAAAGACCATGATCCTGGACGATGCAG
>448-92
TATTTATCTACCGTTCAGGCGTAATGCCTTTTATAGCGTCCCCTT
>449-92
ATCTTCGATACTTGTATTACGCCGTGCGCCCTTTTGGTGTGTGAA
>450-92
TCTTCTAGCTGTTGATGACCGGCCCCTGTTCCCTGGCGTCTAGCG
>451-92
CGCGTCGGACGTGTCTGGGTCTTTTGTTTTCCCTAATGGTGAACGG
>452-91
CTGACGTAGCTCCCGTACTCCAGATGCCCAGTTGCAGAATGCTTCA
>453-91
GTTATCAGATATAATATCGGTATTGGCCGCGTATTACTATTTGGC
>454-91
TTGTCTGAATCGTTACTTTACTTGTTCACGCTAAACGTAGAGCAA
>455-91
CTTTCTAGACCCATCCACAGCAGCCTAAATAACATTTGGCGTTGG
>456-91
CTCGCCGGGCTGACTGTTTGAGACTTAAGATATTTATTTCGCTGG
>457-91
ACAAAATCATCTGGTAACTCTAAACCACGTTAAAAGGATCAATTG
>458-91
ACATCAAATCGGGTCATTGCGGCTTGGGCGTGCTCATTTCTCCTA
>459-91
CTCATTGTAGGCCAACCTATCGCGGGGCTGCAGTTCTTGTCCTTT
>460-91
ACAGGTAAGACTATAACCTTTTCGAACTGTACTAACGTTTACTTC
>461-91
TGTCGGTCCTATTAGGTGCAGATGTCAGAAGGTTAAAACGGGTCT
>462-91
CAGATGCCGGTTGGGTTAAATATTTAAAATTCCTTTCTCTGTTTAA
>463-91
TGTTTTCAGAGTGCAATTCTCTTGAATGCTGCAGACGATTTAGGA
>464-91
CGTTTTATCAGCTTAGTTATATTGACAGATTCGTTATACGGACAT
>465-91
GCTCAGAGCTATAGGGGATAGAAGATGCACGTGGCTTACATACCT
>466-91
AGTATGATTTTTCATCGTATTGCGGGGCTCACCCAGGTTTAACTA
>467-91
AAATCTAACGTTGAGGTCTCGCTCTCACTCTCACATCATTCGCAA
>468-91
GTAATGTGCGTAACGGATTTTGTCGATCTTCGGGATATAAATGGT
>469-91
CTTGCCGGATACCGGGTGTTTGTAAGCTCCCATTGTCTTTGAGAG
>470-91
CGAGGAGATAGATATTCTCGTCGCGGTGGTTCTAACCTTCATCTT
>471-91
GACATTGTTCATGAAAGTGGGTTTCGGCGAACAGTCGCGCCGACTT
>472-91
CTGGTACGCACTGAGACGGGCCTGTTGGCCCATTAATGCTGGTTT
>473-91
TGTATTAACATCTGCACGATGTGTAGCCGCGTTAAGTGAGGTTTT
>474-91
AATGGGGACTTCGGCGATTTGTGGTGCGCGTCCCGTCCGATAAGA
>475-91
GCATTGACACTTCGAAGGAAGCAGTTACGATCGTCTTGAGATCCT
>476-91
CCGCACTCTTTGGAGAGGCCACTGACGTGGTGCGAAGAGAATGCT
>477-91
AACCATGATAGGGTTTGTATGAGAAAAATTTGGCTGACGTGAATC
>478-91
AGTGAACTGCAATATTTGTTATGTCTATTAAGGGGCAGTGACCTT
>479-91
TCCCAATTTCCGGGTAGTCTCTCTCATTGGTCTGCGTTACGAAAG
>480-91
ATCTTGGCTAGCGATTGAAACACCTGTGTCGAGGATCGATCCATA
>481-91
ACGAAAGGCAGCTGGTGGTGCTACCCGGACATTAACAGCATTTAT
>482-91
GACTGACGGCCTACTAAGGGCTGAATATTTTCTCACGGGCCGTGC
>483-91
CGTGTCAGCACGGGGCGCCATGCGCTCGAGACACTGACGGAAGAT
>484-91
TATTCTAACAGTTCATGCACCGTGTTTACTGGAGCTATTCGCGAT
>485-91
GGTGGAACCGGGGTTTTGGGAAGTGAATCTAGCGCCGCACGGTGG
>486-91
TCGGGGAAGATTGGTCTTTTGGAACGCGCG
>487-91
ATCTTCAGTAGTCAATAGGTTGAGAAGTTTCCTGATGAATTCAAC
>488-91
TTGCTAGTATATTTGATGCATGATGTCATGTTAACTGTTGAAGCG
>489-91
CTTATACTTGTTGGTATTTGTCACAGAG
>490-91
CCGTCAGGTATAAGCGTGATGTTCGGTAAAGGAGTCCTGGGGACG
>491-91
AAGGCCCTCCTTAAACACTTGGCGCAAATGTTGGGTACATCACTG
>492-91
TCACAAATGTTATTGATGTTCTCCCGAATGAGGGGAGTTGTCAAA
>493-91
GAGCTTAATATGTGTTCCCGGAGAGCGGTCGGCGGATGACATTGC
>494-91
AGTGGGTGTTCACACGCTGAAATAATTCAAATCCTTTTCGTGTTCG
>495-91
GTGCAGACAGCTAGTAGTGGTGACTTTCTGTCCAAATCAGGATAA
>496-91
AGACACAAACAGATAAAACAGACCATAAACGCAGCTCAGTAAAAA
>497-91
TTATTTTGCGGCAGATGCTTTTCGGTCGGATTCTAGGTTAATTGTGT
>498-90
GTACTGTGTGGTGTCTACTCTTTCATGTTCTCCCTCGGGGTGCGAG
>499-90
TTATGCCTTCGTCGAAAATAAATATGTAGCTATTTCAGGGGCCCTT
>500-90
AGTTTTTGCATAGGTTTGGGAGCGCGGAGCCGGCCCGAGACATGC
>501-90
AAACCGGGTGTGATGGGGCAGAAACACGAACTCGTAGGGCCGTCCC
>502-90
GATTCCTGATACAGATGGCTTCGTGAATGTATGCTTGTACCCGTC
>503-90
TCCGGTCTTCAGCCGTATTATGCACTCAGTATCGGCGTTGTTTCA
>504-90
TCACGACAGCAACGCAGTTCTGCGAGGAGT
>505-90
GCTGTGTCGCGGATTACGCTGGGCTGTTTATGTCTGTTATGATGAC
>506-90
TTCATCGGTCCATCATTCGTCTCCTGATCAGAGCAACATCAAAGC
>507-90
GTGAAGCCGGGTTGTTTGAAGGCGGCAC
>508-90
GATAAACTGAAGGCAATTGAAGTCCGCTGGGCAGACAGAGGACAC
>509-90
AACAAGGTGTGAGGTGATTTATGGGTCACTCTCCTAACTCATCTT
>510-90
TCTTATCTTGTCTGAGACTAAGCGATACATAAGTTCCCGCAGCAC
>511-90
TTGACGCCTGTTCTGGATAGGCGTTGTGGGCAAAGTGAGTCGATG
>512-90
TTTAGTTCTTATGAGGGACATTCCGAGAGATTGGGTTTACGGCGC
>513-90
TCTTGTTAACACGTGCTTGTTATGTATGGTGTCTAGGGCTGTGTAT
>514-90
ATAGCACTGGACCTCCGGTACTATAAATATTAGCCCATACATCAA
>515-90
CGGATTTAGTACAGGTGCTTCAGCGGGCAAGTCTGAGCGAGGGGG
>516-90
GACTTGTGTCCGGACCTACGTTGTTAAGCTCCAGCGGTCGGGGGT
>517-90
GTCGAAAGGTGGATTTTACGCGTTTGAAGGCTAGCGCCGGATTTA
>518-90
CTGATGCATTGCTACACCACGTCAGAGGGTAAAGTTGAGTTGTGTTC
>519-90
CACATAGTCAATAGTCAGTTGGTTGGTTAGGCCTGTTCACATATG
>520-90
TGTTTCTAAAGCGCCGGTTGTATGCATACGTGTGGGTGATTTCAT
>521-90
GTAGACGTATTAGCGGCGCGATCGAGTCAGATTATAGAGTGCCACTG
>522-90
TCGGCCTAATTATCTTCGTTCGATAGCAAATGCGAGACAAGATCA
>523-90
CGCTTATGGGGACTGGGAGAGGTTTGCGGGCAATGCATTTAAGTC
>524-90
ACAAACGCGTCACTGGTCTTGTCTTTAGGGCGTACGTTGCAGTAC
>525-90
GCCGGAAATTGAACTCTTGAGGACTTTAATTCGGACAGTCATGGT
>526-90
CCGGGTCCACTGTTAACGGCGATGTGCGCTCCCCCACGTTCGATG
>527-90
CTGGTGTATGATGCCTGTGACGTTGGTTTATGATTTGAAGGCAGT
>528-90
TCCGCTCGTTCCGATGTATTCATAAGTTCATGTGCGAGACGCCGG
>529-90
TTTCGAAAAAACTGGAATAGTGAAGGAGCTGACTCGGGGGGTTTTC
>530-90
ATGGAAGCTGTCCCGTCGGTGAATTAGCAAA
>531-90
TGCGGGCATTTCTAACTGCATTCTGATGCCGAGAACGTACTCCGG
>532-90
GTCTAGCACCGAGGGCTTGCGGACCGGTACATACTATGGCCTTTT
>533-90
TCTCTATGCCCATTCAGCGCAGTTCGAGACCGTGATGGGGCCGAT
>534-90
CCCCGGCTGCGCAGGGCAGCCGCTTACACGTGCGGTTGCCGTTGT
>535-90
GCTGCCAACCATTCGAAGTGCCCGTCTCTCTTCCCTTTGTAAGCG
>536-90
ACACGGACGCCTTCGTTACGATTGAGCAGTAGCCAATTGTTCTTCG
>537-90
ATCCATCGCGCTAAACGAATAAAGCCACATGTTGTGTCGTGAGTT
>538-90
GTGCAGACAGCTAGTAGTGGTGACTTTTTGTCCAAATCAAGATAA
>539-90
AGTTCTGGTTTTGTTGTCAGAAGAAATTTGCTCTTAGGCGCTGAA
>540-90
TGATTGCCTGTTTAAATGTATGCCTCTGAGGTTGTTTTGTGCATC
>541-90
CCGGGGACTCATACAAAACACTCAAACCGCGCTTGGTTGTATCAG
>542-90
TTCCTGAAATTTCATTTAACACAATAGGTGTTTTTATAGCCGTGC
>543-90
GTGGTGGTACTCCTATCCCGCAATGGTCGTGGCATAAGAGT
>544-90
TAATATGAGCGCATGTCAAACGAAGTGAGCCATTCAGGTC
>545-90
TGCGGAGCCGTAACTAAGATTATTAGCATTATTCGAATGCAGTTA
>546-90
ACCAGATGATCGTACAACCAGATGTGGACCTTGACCCTACTGTGT
>547-90
AGGTCGTGGTGGTGCACGACTGCTAACGCCTTTGCGCCGTAGTTG
>548-90
TTTTCGCACACGGAATCCCTCTTCAGTAGTTTCGCTAGACTGAGT
>549-90
CTTGGTAAGAAGTATCTTAAACAGATAGCTTCAGACTTAACTAGT
>550-90
GTAGCGCGTATACGTTAATTGATTGCCGCATTGACTGAATCGTGT
>551-90
ATCTCGGCAATATAGGTGCTTGTACGCACGGGTGACGGACGTTGA
>552-90
AGCGGGGCGTCGAAGAGTGTTAGTTGATGTTCACCTGGACAGATT
>553-90
TAAAGCCCAGTAGTCGTACCATGTGCAGCACCAATCGGGGACAGA
>554-90
GCCTTTTGAGAAGTGCTTCGCATCTAGGGCCTGTGGGCGTGGGCG
>555-90
TCGTATATGTATCCGAAGGATTCGAGGAACGAGATTTTAAGGCGT
>556-90
TTGTCATGGGTTCACGCTCTACCAATCTTGTGCAGGTCTGCTGGT
>557-90
CACCTGACTTGGATTCTTCACGTTTGTATTTTGCTCAATCTGGCAC
>558-89
GTACTGTTGAGATTGAAGGACCCCGGTCCGGAGGGGTACGTCTCTG
>559-89
CTTGGTGTAGCTACGTGCTACTTGTGGACGCGAAAGTGATGTTCT
>560-89
AGTTAGTGAAATATCGGATGGCGTTTAAACACCGAAT
>561-89
GCTAAGGTATTGACCAGATGAAAATCGTGTTTAAGCAACACCCAC
>562-89
CTGAGAATACTGACCAGTCTAAATGTAATAACAAGCAGTTATCCA
>563-89
TCACTAAAATAGGTACCGCAATAGAGGAGACTACGTTTAGAAGGA
>564-89
TATATGCAGGGGTCGTATGTTGACGATGTCATTCAGTTTTTATAT
>565-89
GCAAATTAGTATTTCCCGGAGCAAAATGAGTATTCTGGGCAACGC
>566-89
TGGTATGGGGGTCAAATAAAAAATA
>567-89
TTAAGATGAACAATCGGATGACATGGCATAATTGTAACTCAGATA
>568-89
AATGTTAACAGCGGTGTGCGAGCAGAACGGTTACTGCGAA
>569-89
TGGTGTAGCCTGAACAAAATAGTAGTAGTTACCAATTGGGTTCAA
>570-89
GGGTTGGGGTAAGTTTGCCTCTAGAAATTGCGCATCCATCTGATC
>571-89
AGAGTCATAAACACGGACCGTGATCTAATCAGGACGGTAATCTGT
>572-89
AGACAGTTTTAGAGCCCAAGGTCCCAGAACAGCTGGTCGCCGTTGG
>573-89
TAGCGTTCTGTTGTATTGCTACTATTTGCAGTTATGCTCCGCCGGT
>574-89
GAGATTGGCCTCACTGTAAAAACGGT
>575-89
GGGTTAGAGTCATACGGTGTTTCAATGGGCATAAAAAGGTAGATA
>576-89
GCGATGAGATGATGGTGTTGGCCGCACGAGAATAGCACAGTTGCTT
>577-89
AATTGTGGGGTCTATCGGATCGTGCTTGCTAAACGTGGTTAG
>578-89
GCCATTGCAGTTAATTTAAGGTGCAAGTCCGGCGTTTAACCCAAA
>579-89
TTGGGTAGTAGATAATCACGTAGTTATCTCTGTTGTAGGCTTCTT
>580-89
CAACCGTTTTTCCGCTTATGCGCGTATACCGTACATGGGGTTTGG
>581-89
AATCTTCCAGCTTGCTTACGCTTATCCAAGTTGAAGGAACGTGCC
>582-89
ATGGAGGACCATGGTGGTGGGCTGCGGGGACTGTCAGTAACTGTA
>583-89
CGCCCGCTTCATAGTGTATAGTTGAGGTAAGATCGTCTCAGATGA
>584-89
TGCTGATGGGCCTTACTCCCGCATATCACGAGTTAACTCTCATCGT
>585-89
GCCGGATTGGCTAACTTACCTAACGTTAGTCCCGTTCGCTGTAAC
>586-89
GCGACCCTTATGATACCTTTGGCGATACGCTTTGGGAGCAGGGGA
>587-89
GGAATTGTCAGTTCTCGTGACCGTATGTCGTAGTAGGCTGGGTCT
>588-89
GTGGTCGATCAGTATTCATGAAAAGGCTATGATCAGGTATACACGA
>589-89
TCCATCTTAGCGAAAAGACGGGCGTTTTAGTAAGTGACAGGTATC
>590-89
GCACTGTGTATTTTCTGTATCTGTAATACCCTGCAATCGTGGGAT
>591-89
CATATTAAAAGAACGACCACTGGGCACGAAATAACCTCCTAAACT
>592-89
CTCGGCCGGTTTATTTTAGCCTGACATGA
>593-89
ATGACCCTGAGTTTGAGGTATTTGGTT
>594-89
GGCCTGAGACGGTCGCCTTGTAGTAGCTCATATATACTTCACTGG
>595-89
ATTTATACGAAGATTTATGGTCGAACATCTGTTGTGCGGACTAGA
>596-89
ATGCCGCCAGTGGTTTCTAATTTGTGAACTCCTTGCGGTTTTTAC
>597-89
GTGAACCCCCCGCTCAACACACGTGAGACTCA
>598-89
TGATGGGACCGCACGCAGCCTAGTACACTGTTCATTTATTCCGTC
>599-89
CTGAGTCATCGATGGCAGGACATCTGAGCATATACGCGCGGGATG
>600-89
AGAGGTGTGTTCAGTTCTCCTCGCATGATATCAGACGCACTCTGC
>601-89
AGTTAGCAGAAAGTGTAAGCGTATATTGTTTAGCTCGAATGCATT
>602-89
ACAGGTAACGATGCTTTGCTGGACTTT
>603-89
TGTCAAGTCGGACTGTCTTAAGCGTATCCGTAACCGTGCACCTGC
>604-89
GTCCCTTGACTGAAAAAGCTATGCGGAACTCGCCTTAATACTAGGG
>605-89
ATCGGTGGCTCGCTTTGAACCAATGGGTAAAGGCGTAGATGCTCA
>606-89
TAGAGTCGCCTATTAATGTATCAAGTGGACCGATGACAAAACGTT
>607-89
TCCCGTCAGTCGGAAGGTCAGTAAAATGGGAATGTGGTCTGATGT
>608-89
ACTCTCGGCACGAGAGTAAAATGCACCAAGAGAACGGACGCCGGT
>609-89
CGGGTTACACAGCACCACATGGTCTTTTTATGGATATGTTGAATC
>610-89
CGGAGTTGTCTCGTGACGGCACTACGGAGTCTTATGCCGAACTGT
>611-88
CACAGATGGAGACTGACACTAAATCAAATAACGCTCATTGTAATT
>612-88
GCATTACTGTCCGTCTACTAGACTAAGGGCATTACAATA
>613-88
GCCGTTTATGTGGGCGGTGTAGGGGTGTTGGAACCATACGAGTATCG
>614-88
CGTGTGGTATGTAAACGGGAGGCGAGGTATCGTGAAAGACTGATG
>615-88
TATTATGAGGACAGGCCAAATGTCCTGTTCGGCGACGGTCGTTCT
>616-88
AAGGTCATTCGTACAACCGATCGTTGCCCTAAGTTGCTCATGATG
>617-88
GTCCCCGATTCCGGTCTCATAAGGTACAAAGTTGTATGTCGTTGC
>618-88
AGTGTCATTTTATCTACCCGGTATGAACTGTTGAAGACTGAATGG
>619-88
TAAACTTCATAAGCTTACTCGTCAAA
>620-88
TCAATGCGTTTGGGAACCCTACTGCGAAGTGATGAGCGACATTTTG
>621-88
AATGCGGCCCATCATCGGCGTTCCGCACGGGGCTTAGCAACCGAGAC
>622-88
CGCTTTACGTATTGATGTTGTGCCTCTGCAGCC
>623-88
GGGTGGAATCGGATTTGGCAAGATTCGTGCGGACGTGGTTCACAT
>624-88
TATGCCGTGTGTTCGCGGAGTCCGTACGGGGGGGAAATTCGGTCC
>625-88
TGAAGACTAGGAGAAGCGCGCGATTACCGCGAGTTGGCTCATTAA
>626-88
TCCAAATTACATGTGGATCTCTGGTCTTCCCTCGTTACCCCAGGG
>627-88
CCGGACAAAGATGGTGTCTACGTAGCGGTATTGTAATTAGGGAGC
>628-88
TCAGGTTTATTTATGGTGCGCTAATCCGCGAGCGCCCGGAGCGTA
>629-88
ATTAGTTATGCAATAATCGGCGCTCCGCTAGAACTTGTGTAACCG
>630-88
GCCCGCAACGCGGTATCACTGTATGTGATTCTTCCAGGCC
>631-88
CTGTAGTTCTGTCATAGGTTTTAGTGAGGGGTGTGAGAATATGCT
>632-88
TGTCTAACTTGGTCCGGTGACGTGCCGGTGGGAAGGTGTTGACCA
>633-88
TAATCATGTGCAGTTCGTCTAGATGTGGGCTCAAGATCTAGTGGC
>634-88
TAGGTGGTCCACCAAATTTATCGAAACTTGCATCTGGAATTGCAC
>635-88
TGGGTTGTCAGAGCCTTGAATACTCCGGGTGTGTGTCATATT
>636-88
CGTCCTGCGAGTCGTTTGCATAAGAGTACGCTGCCCGGTTGGTCC
>637-88
TGGATGATCGTCCTCAAGGACGATGT
>638-88
TATTTTATGTCGTCTTGAGAGTGATGAAGGGGTGTGTATGCCACGG
>639-88
TTTGCCCACAGGAAGGTACACGGATCAACGATTAGGAACGGCTAT
>640-88
TGATCATGCTATATGTTTTCGAGCGATGGGTTTACGTTGCGCTCA
>641-88
GAACATAATCACGCGTACGGGTAAACGTTCACAGGTACTACTACC
>642-88
CATCGAGAAGCAGAGGACATGGGTTGTGCGGTTGCATTGGATTGT
>643-88
TGTTCGGCGAGGAATGGTTAAGTTCGAACTTTCCGCCGGTTCTCG
>644-88
TCTAACCTCCTGATCAGCGGGATTGTGTCTGGAGTTACATTTGATT
>645-88
AAACGGCCTACCCGACGCTACTGTACCGTCGGGAACAGATGCTTG
>646-88
TTGATGCACGGAGTTTAGAGCTCTGCGGGGGAGGTTGGTCTTACA
>647-88
CTTTAGAGAAATAAGGTGTGCTGACGAATGTGTTCCAATTTGTCG
>648-88
TTGCGCTGGGTTTTATAACGCGAGTTCGTTTGTCCTTTGCGTATT
>649-88
TCATTTGTTAGTGTCTGAATCGAGGCCTGGTGAGCATTCCGTGTA
>650-88
AACCCTTTAAGCGTTCGTCGGTGAATGTTTCCTATAGGTGAGGCGC
>651-88
GTTTTTAGTACCTTTGTACGGGCCGCGCAAATGGCGGAAACATAT
>652-88
TTTGTGGTGGCCGAATTAAAGGCTCCTTAGCGTAATATGCATACG
>653-88
ATGCGAGCGGATGAAAAGATAGAACACAGATTAAGCCATGGGCCT
>654-88
ATCTTGTCATGGCCTCATTGAGTAGAGGAGTATCG
>655-88
CCTGGCCGCCCATACATGATGCCTGGTGGCGCCTTTGATCGGTTG
>656-88
TATACTACCGGAAATTCTTGTCAGTGTGCCATGAGAGTTTCACAG
>657-88
CTCTACGTAGAGGGAAATGGATGAACAACTGTTGGAGCTGCCCGT
>658-88
CCCAGGTTCGGTGGGTCTTGGAACTCATCTCACGGTGAAGGCTGG
>659-88
CGGTCTTCGCTGGGTGTATAGATGTCACATCGCGAAATATTCAAT
>660-88
TCCCATAGTGCCATGAGGCTGGGAGACCAGCTAGTGCGTGAAGGG
>661-88
TGAAGCTAACGTAACAATGGATGGCTATCAGTGCGGTGCCGGGTT
>662-88
TTGTTGACTTCCGGTTTGCCCTGGGTTGGCCCGAAGTTTTAATGA
>663-88
ACCTGCCTATTACACCTTCCGGTAAGCGCAGCGGGCTCCGTGATAC
>664-88
TCGCTGTTACTAGCGTTCTGAGCATATGATTAGAACCAATGGTTT
>665-88
CCGGCTGGTGGTGTGCCAATAATGTACCTCGTGTTAAGCCTTATT
>666-87
ATGCTTAGGTAATCCAGGCGCGATGTGGAAAGAAGCCTGTCTCAA
>667-87
CGGAGCTCTATACGGGCTGCCTTCATCGTTTGGGATTATTTCTTG
>668-87
TGTTCGCAACTACGGACGGAGCAATGGTTC
>669-87
TTCAGAGCAGCCGCGCATGGAATCTACGTGCTGCTTGCTGCGTGA
>670-87
AAGCTGAGCCCCATGCTATGTCACTGTGAACTGAGGGCCAACCATA
>671-87
ACCATGCTTCATCTTTCACGTCCCATTAGCGAGACAACCCGCTAC
>672-87
TGTTCTGGCACTTGGATTGGAATACGCAATGTCGTGCTTTTGATA
>673-87
TCCTGTATAGTCGGTCGTTCTCGCATTCGAGTTGGTCTCGCTAAA
>674-87
GTGTTGCGGCGATCGGTGTTCTGGGATTATCCGGTGCTTCATATTG
>675-87
GACTCAGCAGTTCCCTTAGGGTGAGTTAGGGTTGCATTCTCGTTG
>676-87
GCGTCGTGGGCAACCTAACTAGAGGTGGACGAGCGGGGCTTCCCG
>677-87
TTCTTGGGGTCCCGTTCAGCTGTTATACACGTACCTCGTAGTGCA
>678-87
TTTTTCCTGTCTGATAGGGTGGATGCTGAAAGTATGCGAATGTCT
>679-87
TAAAAGATCACTATAGATGTCAGTTCCCGAGTTATCATCCGCCCA
>680-87
CTCGGGTGCCGACGATATCACTCTCCGAGGTTACACTAATACGTG
>681-87
GTGGCTGGTATCGTCACTATTGGCCCTTGCATATATGTTTGGGGG
>682-87
GCCCTCAGTTCTGCACCTCTGGCAATGGGTAATGAGTACAACGGC
>683-87
TTCTCCTTTAACAATACCGTTCTATGACAACATGGTTCTCGGCGT
>684-87
TTTCGCTTATTCTGTAATATTAAGCGTATACATCTCCGGATGTGA
>685-87
CAGCTGTCCCCGTCGGGTCAACAGGCCCTTAAGTTGGTTGATCGA
>686-87
ATGGGGGTCGGTGTCGGAAGACAGAGTTTCTAAGGTTGGGTCTAA
>687-87
TAAGACTGGCCGGTTGTGGGTCAAACAAAT
>688-87
CAGTTTGGGTAGGGCTGGTGTGTCAGATGGAACGGATGTTGGCGA
>689-87
CCTAGTGGTGGAGATCGTGGTGGCCATACGATGTGCTTCTGGTTTG
>690-87
ACTTTGGCGTATCTCGGAGGGAGTCCACGGTTGGAAAGGTGTCTT
>691-87
GCGTGAGAGGGCGACACGCGTTGAGGCACGTGTTGTAGGTGTCTT
>692-87
CTATCATCGATCTTTGAGGCCGTAGGGTGCGTAGTCACGTCGTGG
>693-87
TACATTAGAACGGATTTGTAGCGCAAATCGCTGTCGCTACGATCA
>694-87
TTGTCTAATCTTATCGGTTGGCGCTGCATTGACTTGGCAATTAGG
>695-87
CCTTTGTCACGCTTTGCTATCTTCCACCGAAGGCGTTTGACAGGC
>696-87
CGAAGCGGGGTGTATACGCTTATTGTGTCTCTGGGGGCAGAGATT
>697-87
GCGCGTATGAGTGGGCGACCAGCTTCAGGAAGTCTATGGGTCAGT
>698-87
CTGGAATTCAGTTGGTCGAGTTATTTTGTCCTTATTAGTCTATTA
>699-87
TTTTTTAGAGTAGTCTAGCTTTGGAAAGGTCTTCTCCTTAATCGC
>700-87
TTCTCACTGTCGTAGGATCAGTAAGTTCTTTAATGGTCTCCATAC
>701-87
TATTGTGACCTTTTTCATTGCAATTGAACCGTTCAATCGAGGCAG
>702-87
CTCTCGGAGATAATAGGCCGAAGATCGTTTATTAAGGATATCATG
>703-87
CTGGTGTTGCCACGTCGTGGATTCCCAGCCCTATCGTTTCCTCAG
>704-87
GTTAAGTTAACCCGGAACGTGCCCGTATAACGATTTGGTTTACTT
>705-87
GGCTCATAGATTGTTCCACTAGAGTCCTCAGGAGTTATTCGTGCA
>706-87
TACCTTGTTATTCTAATGCGAAGTATGCCGGTTGTGTAACGGGGC
>707-87
GTTGCAGGGCAAACCCCGAGGCAAAATTACGCGGTACTCCACGAT
>708-87
ACTTTTACTCTGTCTGGCGATCGTCTTAATTGCCTTAATGTTGTT
>709-87
ATAGACCGGTCCTTTGTGTTTTTTATCACGTTCGATAAAGACTCC
>710-87
GAGAGAGAGGTCTGTGCGCCTATTACTGGAAATTCGATGTTACAC
>711-87
CTCGTTTTTCAGGAAGAGAAATCCGGAACGTCAAACCTCGCTTGAA
>712-87
CGCATATAAAACCTGCGATGTCTCAGTTTAAGACCATATCGCTAA
>713-87
TCCCTGGATTTGTTAATGATTCGGACCAGTCGCCGAGGCGCTTTG
>714-86
GAGACTGGTTGTAGCCGCTGAGGCGTGACGCGTTATGGGCTGCCA
>715-86
TGCCCCACCGTATTTTAGCTGCCGAGTGGAAGTGTTTTTGTTAAT
>716-86
TCTGTGTCTAGGAGAAAAACAGCATCCTGTCCCTGTTTGCTGGTGA
>717-86
CGATAATGCCTGGATGACTTGAGAA
>718-86
CGTCGCTTCTATCTCGGTGAGAACTGTACGATTACACCAGAACTAG
>719-86
CTGCCCTCTGATGGTGTTAACTGATATTCCACGTTAGAGAGTTTCT
>720-86
GTAATCTGTGGAGTCCGAGTTAATGTATTGTTGGTTGTTGTCTACC
>721-86
CTGGATGTAATCGCGGATTGTTAGCGGCCGCT
>722-86
CTCCAGAGGAATCGTCAGCTTTAGCCAGCTGTAACCATATGGGCAC
>723-86
ATAAGGGAATTAACGCGGGCTCGTATGTGTCCTTGCTGGGAGCAC
>724-86
AGCCGGGTTTATGACTATTACAGACGGCTTGTCATCGCGAAACTC
>725-86
TTGCGTGGCAAGATGAGATGACCCCCAGAGGTTGATGAATCAGTC
>726-86
AAATCTGCTCTCTAACGGGCTTCCCGAACAGGGATTGAACAGGGT
>727-86
CCTTGAGAAACGGATTGCGTAAAGACATAGTTTACGAGCCTGCGT
>728-86
TCAAAACGTTGATACTGCGGATCGGGGCCGCTCAGAGCCTGTCAG
>729-86
TCAGTCTTCGTGTATAAATGGGTTTTTTGCGCAGGTGTCATGTGT
>730-86
GAGAGGTGTGCGAGTGAAAGTTATGTGGTTGCTGGGTCTAAGTCC
>731-86
ATTAATTCGGGGGTAGAAGATCTGCTGTTAAATTTTCTCATAGTT
>732-86
GTTACGGTCTGGCCGTCCCTAGTCTGCGAATTCGTGTGAGGTCTTG
>733-86
GAATCTGTTGGTACACGTCCGCCTCAGCATGTCGTGGGGCACTAA
>734-86
TAGCGCGTTTTACTCGGGACGAGTGGCCGTCCTGATTCAG
>735-86
TGGGTGTTTCATCGATTGCATTCAGATTGTCTAGAATGAGCGCTT
>736-86
TACTACCTATTGTAAGAGTGCACGTCATTTTGATGCCCTCATATA
>737-86
TCACAAGAAGTTGTATGTACGAGCCATGGGGAGTTGCTG
>738-86
AGGTCGGGCCGTCATTTATTCAGGATCATGCATTACTGTTAAGAT
>739-86
TTCGAGGAGTACTACAAAATAGCTAGTATCTCACGTGTTCCCTAG
>740-86
GGCCGGACAGCTACTGATACCTTGTTCATTGGAGGCCGGGGGCTCGC
>741-86
GGAAGGTGGTGGTTTGGGTTAAATAAGACGAGTATTAGCTGT
>742-86
TATGCGCACTCCTGCTCGCCTGAGGGTGGGGCGGAGTAAG
>743-86
GGGATCTTTCCTGCGAAAAACAGACACATACCTTCCTAAGTAGCT
>744-86
ATTGCAGCGCGGATTGATATTACGGTACAGTTCTTTATGCGGGCT
>745-86
ACAATCTCCAGATTGCCGTTCGCCCTTTGGCGATGAGTACAAATACC
>746-86
AGGTAATCTGTTAGTCTTAGCATCTCAGCATCTAGATG
>747-86
CGTGTGGTTCCTATGCTCGGGTTGACTGGTCTTTTGGGGGGATGG
>748-86
CGCGTTTATGCCGGAACCAAACGCAGTCTCTAAGCCATTGACTGC
>749-86
TAATCAGGACCTTCTAACATAAGACGCGAAGGGAAGCGACAGCTTT
>750-86
CTGCAGTGATCCGGGGATATCACTATGTCAACGGAAGCAATCAGA
>751-86
CGTTTAGTAGGGCGGGGGTTTGCATAAGGCTTTGAGTGCGGATTA
>752-86
CTTTCGAGTGGGGCTCTAACAGATGCAGCTAATAGTCCATCTTTTCT
>753-86
CAGAGGGTCAATATAGGTGGCTTACCCAGTGATGGGTTATCTTAG
>754-86
AACCCTGGGTGGGAGTAGTAAACGAAAATGTTGTTTATCTGCCCC
>755-86
CGAAGTTATCGCCGTCGGTCGTATATGCGTTGCCCTGGCCCAGAGC
>756-86
ACTCTAAAGGACTCTCGCCTAGTTAATGCGGGCCGGGCTCTTGTC
>757-86
CGCGTTTCGCGGGGGTTACGTACTGTTTATAATGAAGTTCTTTGA
>758-86
AGAGAATACATTGTTCGGTCTTTTACGGATTCTGCAGCCGGAATC
>759-86
TTAGGTACATTGTTTGAGTGCAAGGTGTAAGCGTTTCTGTTTTTT
>760-86
TCATGTATGGACAACAAGTTCGTATGACTTTTGAGTCTGGGTTCA
>761-86
TGATGAAACCACGGCCGTCTGAAGCCCATCTGGGTTAGCCCCGGAT
>762-86
GGTTCGTGTCCCGTGTATTCGTGTTGGCGTTCTTCTTGGCCTGTT
>763-86
ATGCCAGTTCATGATTTTTTCTGATCCTCCCCTTGCTCGTATTCC
>764-86
TCATGCATTGGGGGTGTCCGGTCAGGTGGAGTCCTATAGATTCCGA
>765-86
TCCTGAACGCGTCCATTACGTGCATAGTAAAAAGCTAGGTGCGGA
>766-86
TAGGCCAAATTACCCTGTACCTTCGGTGCAGTGGATTATATGTTG
>767-86
ATATAACCATATAAGAGGGGTATTGTGTTTATACCGTCACAGAAC
>768-86
CGATGGTTCAGCAACTTCGCTAAATGGAGGGTTAAACGGAACTGGT
>769-86
GGTCGAACACTGTCTACTGCGGAAAGGCATCGCGTAAAAATCTGG
>770-86
CCCCTCTGAAAGTAGCCAACCCAATTCAATTTAAAGCCGAAGCAT
>771-86
CCATGTAAAAGCCTGCTAACGTTGTAATGGTGGGATAGATCTGGGT
>772-86
CTGACGACGAGGCCTCGCTCACGCGCTCTACAGATTTGTGTTACA
>773-86
TTATTCTGCACGTTTGGAGTGTGTCTAGT
>774-86
TTATACAGACCCGGTATGTATTATTTGGGCGGCGTTGGCTAACTCT
>775-86
GCCGAGTCGGAGCCTGAAACTCCTAGCCTTTGATTGGCCGTTATG
>776-86
CGCCCACCGCATTCCCTGCTCGCATATCTCGATGTATGGTAAGTA
>777-86
ATTAGTCGAAGTGAGCTCCGAATGATGGAAACCGGTCAATTATGG
>778-86
CACCACTGCAGTCTGTTAGCATAAATCACACTAGCCTGCGATGTC
>779-86
GTTTGGTATGTGGGTGACACTCATGGATTTGTTCCCACTGGTAAC
>780-86
AGTCGAACTTACGTGAAGCACCGCAGAACACGATCGATCGCCGTT
>781-85
GTGTGGTTACATCATATTCGCAGGTGAGGTTGTTTCATTATAGTC
>782-85
CTCGTACTAATATTATTCCTCTGGAAAACCCAATAATGAGGAACC
>783-85
AACATGTGCGGGTTTATACAGCGTGATCCATGGTTCTGTTGGGTA
>784-85
ACACGTTTTAGGCGATGCATCAAGGTATTTT
>785-85
CTAATTCTTTCAATTCTGGCTAGACACGTATTGATAGCTAATTTA
>786-85
TTATAATGTAATTCATTTGTATTTACACGCGTCTGGCATCTGCCT
>787-85
TTGCTTTTGTGGGAGTCATAATTTCATACCCAAACTGGGAAGGTT
>788-85
TCCGGTAAACTTTGCGGAGTAGATACGGTTGTGTATTGTGTATGA
>789-85
CTGGGGTCAATAGGTGCGCGGTCGGTCGAATTGTTTAAACGGATC
>790-85
GGTAGTACTGATGGGGCCTTGCTATTTCTGTACACCGAAACACAA
>791-85
GGACAGATGCGAACTCCGTTTCATCCCTGGTATCGTAATTTTCTAT
>792-85
GCAATTTTTCTATCTACGCCTCCTGTATACAAAAAAGTCCTGATG
>793-85
TTGGATGAGCCCGATATAACCCATGAGGTTTGGGAAGTCGGTCTC
>794-85
GCACACTCAACGCGGTACATGTGCCGCTTTGGAGGGC
>795-85
CAGTCCGATTTCCTTCCGGCCGTTTCGTACATTTGCTTCTGACGG
>796-85
AACCGCATTCTTGTCCCAAGGCCAACTTTGCAGCGTCAGGCTATT
>797-85
GTTTAGTATAAGAGGTGTTTCAATCCACTCCGTTCCCTGAGGTAG
>798-85
GTGGTATGTTGAGAAAGCCATTTATGGACGCTGGACAACGTTCGGT
>799-85
TATTTGGGGAGAGGGCCGAATTGGGCTAAGGGGTCAAGGCAATGC
>800-85
CCGCCCTTGTAACCACATTCGGGGTTGCTTGGAGTCCTGAGTACTG
>801-85
AGGTGCCGCGAGTTGAAAGTTTACCACGCTAGCCGCATCGTTGGG
>802-85
CTGGCGCGCTCACGCAGCTTGATCTATCAAGAATTGTTTTATGCG
>803-85
TCGCGGAAGTTGTGAAGTATTCATAAGTTCCGTACAACCTGACAG
>804-85
TAATTAATTATTACGGGATGCGTCCGTATTTCTTGAATTCGCAGA
>805-85
CCCAACGCCCGCACAAGATAAAGTGACAACTAATCCATTCGCATG
>806-85
TAAAGCGAACCCGACAGTCCTATATCATGGGAAACGGAGTCTTTT
>807-85
AAATAATGCTATCTGCCGATTTAGTGCGCTGGCCTATGTGACTTAG
>808-85
CTGGTAGCATCCATTGTGGGCAAGACATTCCTTGTGAATTTTATA
>809-85
ATAAGTCATTGTTCACTTTTAGGTTCTTACACTGCGTAGAAAGTA
>810-85
TAATGGAGACAGTTTTAGGAGCGCGGAATGCCCTGGTCATTTCTG
>811-85
GTGCAGACAGATAGTAGTGGTGACTTTCTGTCCAAATCAAGATAA
>812-85
TTGTTAGCGCTATATGCCGTACCTTGGGAGTGGGGTGGCAACGTT
>813-85
AGCTTGGTCTCTGGCGGGACGGTCATGTGATTTTCTGCGGTCCGGG
>814-85
GGCCGGGCTAATTAATAGGTACGAGTGCATAC
>815-85
GTTTGAGTCGGTGCGTTAACATGGCTATCCTGAAACTGATAGGAC
>816-85
GCATATATGCTAGTACGTCTTCATGCGAACGCAGTTGAACTAACA
>817-85
TAGATTTCGGGTAGATGGACGAACCAGCGGGATTCCTATGGGAGCC
>818-85
CGTCGGGCGAGGGTGAGCTCTGTGGTCAATGTTGGGTTGAGAAAG
>819-85
ACGTACCGATATGTCTGAATAAATATGTAAG
>820-85
TTCATCTACCGTGACGTCGCGTTAACTGTTGATGCGTGCCAGGGG
>821-85
GCACTTACCTGTGAACTCACTTTGTCTCCGCCCAAGAGTACTATC
>822-85
GTACAATAGGTGTTGCCGATACGATAATGATTTGCTTGTCCCGGC
>823-85
CCGACCTCCCTCTGACCGAGCCGGGGGGGGAAATTTATCGTTCAG
>824-85
CGTCTCTAGTGTAGCTGAAGAAACGTTAATTAGTGTTTAATAATC
>825-85
GAGCCCTGGCTTAGTTACGTTAAGGGTAATTGGGGTGTGTACTGAA
>826-85
TTAGCTTGGTGTGCCAGATAGAGTTCGATCTGCGCCGGTAGGCCGG
>827-85
GCCCACACTTGATAAAGACTACACGCATCCTTACTCATACGTCAC
>828-85
CTTGTATGCATTTTGGTGTTCCTGTTCTCTTGACGTGTTTAGTTG
>829-85
GCCGGTCTAGCACCGAAGCTGAGGACAATTAAAACATTGGAGCGTCA
>830-85
ATCTTCTATGGTTGGTCTGAGTTGTGAGGCGTGGGTCATGCGTGT
>831-85
TGCTTCGCTTGTGCCTGTCCTGTTGGGTTGCGAGGCAGGAACGGTCA
>832-85
TGGGCTGGGGGAAATAGAAAGCGCGAAAGATCTAATGTGGTCTAC
>833-85
ATTGACCGCAGGGCTCAAGGTAGCGTCATCTAGTCGGTATGCGTC
>834-85
AGCTGCGGATGAGTAGTAGATGACTTGAACCTGTGCAGTCGTGAT
>835-85
CCCTTGCGTGCACCACGATGGTAATAGTACAAACGTACAGGTAGTC
>836-84
GACATGAGGCATAGTGACAACCCCGCTGCTCTCAGTCAGATGGGA
>837-84
CTGTATACACTGGATATTCCATAGTTCCAAGCTGGGTTTTTGCGC
>838-84
AGATCGCGGGGCTCCAACTAGTACCACCTCGAGCCAGCGAACAAC
>839-84
GTCAATCGTGGTGGGGACTCGTAGCTGAGGGTGGCCCGAACTTAG
>840-84
CCGGATAAGGACCGGTCCACCTAAAAAAACTCCAGATATACTAAC
>841-84
GCGGTCGGCAAGAAATAGTAGCCCGTATAGTCGGCGAAATCTCGC
>842-84
CTTGTGTCCGGACACCAATATGGTAGAGGCGACTTGGAGCAGGCA
>843-84
GTCAACTAAGAGCTCAGCAACACCCGAAAACCGCTCCACTTCATA
>844-84
GGTTTTAGTGCTTACCTCTTACCAATACGCTATCTTGCAGAACCC
>845-84
TGCATGCAGCTGTGCTGATCGCAAGTGATGCTGAAGTGGCTGTGT
>846-84
AGGTATCTATATTGCGGATCCACCATAGACTAATAACGTCTAGCG
>847-84
TGTTGGGTATGACTTGACGGTCAAGCTGCCGGCTCTCGGTACGCT
>848-84
AAGTAATTATGTGTAGCCTGGAATCAATATGCGTGCTAAGAGTTTT
>849-84
TGTACGTCCCCCGCGGTCCGGTATTGCCTGT
>850-84
GCTCAGTCAGGGAACGATTTAATTTAGCCGGGCTGTCCGTGGACC
>851-84
CACGGGGTCTTGAGCATTTCTAGCCGAGGGACTACATTCGGCCTAC
>852-84
TAGATCTATTGTGGGAAGCTGGCAAGCTTGTCGCGGACTGGGCTA
>853-84
TATGGCCCGTTCTTTGAGAGTCGCACTATGGAACGTAGACACTTT
>854-84
GGGACAACTGGTGCAGTATTGTCCTTTCAGAATGGGTATGTCTGC
>855-84
AGGCTCAATGAGCTGTGCCTAATCAACGTGGAAGGCTTCTCTATT
>856-84
CTAGGTGTCTTTTATGCTACGGGTCGAACACCCCCACCCTGTCCC
>857-84
GTTTCAGAGTCCTCTCACTGGTATATAGTGGCCAACTGGCTATTT
>858-84
GCTACGGCCCCCTCAGGCGCGTGAGCACCATT
>859-84
TGTACAGCAAGATCTGGAGTTTTGCTGTATGGCGGGAGTATAGCG
>860-84
CGGGTATCGTTACGCGCGTTTTGTTATTGTGTAGAAACTCAGGGC
>861-84
TCTTGCTCATATCCTAACTTTTCTTGATCCACGTTTAGAGTGCCT
>862-84
AGCTAATCATTAAGACGACCGCGCTGGGGAACATTTTTCCTCGTG
>863-84
GATTCCATGCCTTGCTGTTGTCGTTAATGCGCCCGGA
>864-84
TGCTCGGCGAAGGGGAAGCACGTTATTTGAGTATGTTGAGTGCCG
>865-84
AACCTAGTTATTTGGGTCTCATTCTCGCGG
>866-84
TGGCTAACTCCCTTTCTCCTTTACAGCGCACTCGCTGCGTGTGTGG
>867-84
TTTTACCTAGTGAGCGGCCAAGTCTGGACGTTGGCGTATTGTGCC
>868-84
TCTTAGCAGATGAGCCGGCGGCTTGGAAGCGATTGCGTCGTATTC
>869-84
TTTTGGTGCTCGTTGGTGCGCGTGGGCAACGGGGGAATTGTGTCG
>870-84
TTTTGGTATTGTGACAGGTCAGGCATTCAAAAGCGCTCAATATGT
>871-84
GTGTGCAGAATGACGCATTCAGACTTGTTTATGTACACAGGCGAAT
>872-84
GTATACAGGCGGTGAATGTACCAAATTAATTGCCGAGCTT
>873-84
TTGTTGATTGGCTGGGGGACCATAACTCGGTGCGTGTAATTACGC
>874-84
AGCCTGTTCGATTTCATTGTTAGTGTGTAAGTTCCTGGAGGCCCAGA
>875-84
CCCTAATCGTTGTCCAAATGTCAGGATTATCTGGGGTCCTCCGTA
>876-84
CCCGGTGTAGTAGCGACCCGATGCTAGTGTGGGTCAGTACTG
>877-84
TCTTAGAATTTGGAGGCGTCCAAAAATCCTTCACAGGCAAATGTC
>878-84
CTCTGATAATTTGAGAATGCAACAGGGATCGGGATTAATGTACAA
>879-84
CCACACCCCGTCACACTTCGCTAGGAGAGTTGACGCTGTGGTAAT
>880-84
GTCATCAAGAGTCATGCGGAGTTGGAATCGCGCTTTGAGGCCTCT
>881-84
GTGTAATAGCAATCAGGTTCCGTCAGATCTATGTAACTGAGTAGC
>882-84
TCCAGGTGCGGTGGACTTGTACTTGACCTCCTGCAGACATAGATCG
>883-84
TTGTTTAGCTTAACCGGCTCTGCACCGCGGTGTCTGGGTTGCACT
>884-84
AGAGTGGGGCGATAAGATGTGGGTTTACGGGATGGGTGAGGGATCT
>885-84
GTGCGGTGATCTTACCTGCAGAATCGGTAACAATCCACTTGCTAC
>886-84
CTCCTGTTGGAACATGACTCTATCTGCTGATCCAAGTTGTTGGTA
>887-84
ACGGGCGCGAAACTTCTGTCATGATGTAGGCCTCGTGATTGAACCT
>888-84
CGCGTGGGCACGATTGTTGCGCCCACTAGTGGGGTGCCGGTCTTT
>889-84
AACGGACAAGAGCTTACGTGTGAGTTGCCGTCAGA
>890-84
GCGATGAGTCAACGGCCGGCGAATCGCCCCCTGTTTTGCTATACGAA
>891-84
TATGGTCTGGGTTGTGGTGGAATCAAGTCATAGGTCTACGAAAAT
>892-84
TCTTCGCTTACCTATGTTGTGTAAT
>893-84
CACAATCGTTCTGCGGTGAGATCGCTCGTTAGTCTCTTGCTAGCG
>894-84
CCTATAGTGCTGATCAAGAGCGCGATGGACTAGCGGGGTATTACT
>895-84
CTGGTGACCTTCTTGAAACGTGGCGTCTATTCATATTGTCGGGTTAC
>896-84
TCATACGGATGATCTGTTCTCGGACGAAACACACGATGAAGCATA
>897-84
ATGTCCCGAATGGAGTCAGAAGAGACACGTGTTCTTGACAGTGCT
>898-83
CCGATCGAATCTGTACGATCGCATCGTTGGTCGTTAAGGGGGTCC
>899-83
AAACTCTTGATATACTAACCGGGGCGGAGATCGGAGTGTAGGTGT
>900-83
ATAACGTATGCCCATACACATCATCTGCTTTTATAAATAGCCATG
>901-83
CATTTAGAACTCTCAAACATCCTCTACAATCGGTGAGTAAATATC
>902-83
AAGATCCTGGACCGTATTATGAAAAATAGGCTTTCTTAGTATCAA
>903-83
AAGGTGCGATGTTTTAGTTGACTATTTGCGAGTCAAGCCCACATC
>904-83
TCTATTGGTTTTAATTATATGTTCTTCACTCAAGGTTGTAGCGCG
>905-83
GCTGTCGGAAGGGACACAAATTTACCAAATACTAACGGTTGTCTT
>906-83
ATGACACACCATTATGGTATGCTCGCGATAGATCTGGTTGCAACT
>907-83
TACTTATATGTCAGAAATGCTGCAT
>908-83
CTTACTGCCTGGGACTAAAAAAAATGTCGGATGTTATGAACG
>909-83
TTCCAATAAGGAGGGGCTGGACTTGCGAGCAGGAGCTCTTGTCGT
>910-83
AGCGGCGCGCTCGTGATCTCTAATTCCAATTTCAAACTCTGAATC
>911-83
CTGCAAATGGGGTGTGTTATGGGTCCCGCATTTCTAAAACCTACG
>912-83
CTTCGTGTATCTCCTCCACATCTAGAATGCGCGCTTTGCCTTCAAA
>913-83
TTGTTGGTGTCTCACGTGTGAATGCACTTTTGCCCACAGTATATG
>914-83
TTCCCTTGGATGTGACTAGGACAAAGGGGCGGTATAGTGCACTTT
>915-83
TGTAGGTTTAGTAGTAAAGCTCTCCATAGCTCTGTGTTTTGTGTAG
>916-83
TAGGGCACTTGTCTGTGGTGCGTGCGCCCGCTAGCTGGGCTGCAT
>917-83
CGATGGTTCTGTTGCTATGGGTTGGTGG
>918-83
GATTTGGGAATGATGAGCTGGTATGCTCTAGTAGGTATGGGCTCTG
>919-83
CAACGATGGAACACCAGTGGCCTCGGTTACAGAAGCGATGGGAGC
>920-83
CCGGTCTTTGAGCTCCAGGGGCAGCGTTGACTTGGAGGATCACGC
>921-83
AGCGAACAAGTGAATTCCGTGGCTATTGGGGCCCTGGGTGGTAGT
>922-83
GCTTGACAAGTCGAAACTGCACGCCTGCGGGAAAGCGGGTGTGTA
>923-83
CCACGCACAAGTGGCGACCCTAGAAAGAGCGGCGTCATTTTGGCG
>924-83
TGATCGGACCTCGGGAGATGTGGGTCAACCATCAGCATCTACTTA
>925-83
CGGTTGCGAGCAGTGATGCGGTCGGTATGACACGGGAACATATCTG
>926-83
TTAACGCAGTGGTTAGTGCCATCGCAGTGTGCGAGAAGCGTGGGG
>927-83
ACGCTTAGATTAGTGCGTGCGTAACTTTTAACGGGCGGCTGTACG
>928-83
GCTTCAAATATAGTCGCTGGTCAGAATTAGTAGGGGCGGAGGAAAT
>929-83
ACGGTTTCTCTTGAGTGGTTTGGCAACGATTAGGCGCAGTTTGTTA
>930-83
GTTTTTGCCTGAAGTCATGTGGGATTAGGATACGTCAGGTCGTTG
>931-83
GCGATATAGGCAGTATCACGAGAGCTTTGTCAAGACTCTTTTTTG
>932-83
ATTTCTGAGTAGTGCTAAATCAGTTGGCACAACTCTGTCTTCGCC
>933-83
AACCGGTAAGCCGCCATCCGCGGGTAAAGCTTTGCCCTGTATTAA
>934-83
GAGTGGGCTCTTGTTGGGTGTAAGCGCTGGT
>935-83
TACGCCCTGTGCGGGGCAGCTCTTGAAGTGTCTGAGGTACTCTCTG
>936-83
CAAACGTTACGGTCGCTTAAACGCCTTCTTGTCGCGTTGGGCTGGA
>937-83
TACGTGAACCTCGTGCATTGATGGCGACTGTTTCTCTAGGCATAC
>938-83
TTTGGTACTGGATGACCACGGCGTTCCTTGTCTTGTTTAGGAGCAC
>939-83
AATTATTTTTCGTGCTGGTAGTGCTGTACCATATTTACTGCGGCCC
>940-83
CTACAGGGGTGGACAGTTGGGGTAACCAGGGCTGCTCTTTCGTGG
>941-83
GTGCAGACAGCTAGTAGTTGTGACTTTCTGTCCAAATCAAGATAA
>942-83
CCAAGCGCATTAAAGCGTGGAATTGAGAGCGTAGACTCCAATTTA
>943-83
CCCGTAGTATATCAGAACGACTGGACCTTCCTCTCATCGCGATTT
>944-83
TTCAGCTTCATGAACTGTCTAGATGTTGACGAGATCGAGGTTGGTG
>945-83
GCTAGCCCTTGGGATTAAGACCTCTCGCTATCGTGCGGCAGTTGG
>946-83
TCTGGTTGTTTGTCCTCTTTCCCGGCTGGTCGGTGAACCTTAATG
>947-83
ATATATCTGCAAGCCGGAACCAAAGCGTGCGGCACGGAGGTAATG
>948-83
TGTGGGTTTCATTGCCTAACTGAGCTCGGACGCTAGGTGAATCTG
>949-83
CTTTATGTATCACTATCGTTAGTATGTAGTTCAGAACAGCTCTTG
>950-83
GGGTGACATTTCATTATACGCTGAATTAAAACTGGCTTAATCCAC
>951-83
TGGGTAACGCATATGATAGGGAAATAATCTTCGCGGTCGTCCGCT
>952-83
GTGCTGCCCTGCCGGATTCTTGACAACGGGTTGTCATATAAACGCGG
>953-83
TCGTCCAAAGGGCCATGCTACTTGTGCCGAGGGGTAACGTGCGTT
>954-83
GCTGAGTCCAGGGTAAACCGGTGGATGCGCAGGGTATTAACGATT
>955-83
TCTCGTGCGATCACGACACCCGCAGTATAACATGCATTTCTGAGG
>956-83
TTATGAATTATATCTATTCGGTTGCCATTGGGCATTACGCTCCTC
>957-83
GCAGCTTCAGCCTTGAACGTGTGTAGGTCCCATGCAAATTTGGCA
>958-83
ATTTTAAATATTATAGCCCTCGTTGAGCATGAACTATCTAATCTAC
>959-83
GTTTAATTCAGGATGCCCAACGGGTAGCTTCCTCCTTTGCGTGTA
>960-83
TTCGCTGGTCGCTCTGCGGGGGGATGCAAAGACGCTTAGACTCCG
>961-83
GCTTTACAGTCCCATCTCTGAGCGTCCGTCAGGATGTCTCTATGC
>962-83
AGCTATACATGCGGGCACCATTTTTCACAAGTGCCTGGCCACGTC
>963-83
TCCGAAAGTGTATTAACACGTAACCCGGGGTGTGACTAACCTCAT
>964-83
TCTGGTTTTCCGTCGTCTGGGCGCAGTACTGTTGTGAATGCGTTAC
>965-83
CTTTTTCCAAGATAGTAACATGCTACTGACTCAACAGACTCTTTG
>966-83
CGAAAAGTACAATGCTCTCCTTAGATAAATCGGAGTCTGGGGTGC
>967-83
AATAGTTACATCCCAAGAACCCGCGTTCCGGAATCGTTTCAATTC
>968-83
ATTGGTTACATGTGGTAGGACCAGTGCGATGCGTAGAGTTCGCCG
>969-83
TCCATCCCAAGTGTTGTTACGGGCCACAGTCTATTATCTCGCCGA
>970-83
GGTTGAGGGGTCGAAAACGGTTTGCTCTAGCGACACG
>971-83
GCGGATAACCTCGAAGCTTTGAGGATAAAACCGGAATTTTCTTAC
>972-82
TCCAAATGAAAGTCTATATGTGCTGCTTAAATCACACATTCCAAT
>973-82
GGACCTGGTCGTAGTTATTGCCCAGGTGTAAGGTTTTGGGCAGAT
>974-82
GAGAAAAAAGTTCAAGTCCACCTACTTTCATCTTACGAGAGAGGA
>975-82
AAGTCAAGAGCACTGGTACCATTCCTTACCACTGGAGATTCCCTT
>976-82
GGTTGATATCACCCTTGATGCGTACCAGACTATGCCATTTTTGCC
>977-82
ACTAGCGCCTTCCGGCCGTTGCCGCCTGAACTCTGCGCCCCATAGG
>978-82
TTGACGAAAAAAGTTGTAGTGGTCTCTGGGTATGGAGGCCATCAGT
>979-82
GCCCCGCGGTACGGACGTAGTGTGTATGTGTGATGACCACCTGAA
>980-82
ATAGGGCTTGCATAATAGCCCTTGCGCCCG
>981-82
ATCCAAAGTCTATAGTACAACTTTCCGTCATCATGCAGATGGGTT
>982-82
GGTTCCATGTATGTTTGGATTCGGTCAA
>983-82
GTGATAATTAGTATTTCGAGTAGAAGTCAAATTAACTCGCGCGAT
>984-82
GGTAGTTGCTTATGGGGAAATCGCTTTAATATCGGTGGGCAGTCC
>985-82
AGAATCCTTGGTTTGCTTGCACTAGATACGTGCCAGATG
>986-82
TGTCCAGGTGGCGGTTACTCATTGGAGAGCATCGGGCCGTCTCAC
>987-82
GCATTTGGTCTTGTCCGGCCATAATCCGATTACCGACCGGCTTGT
>988-82
TTATCTTTTGTGTCGATAGCGTTACGGTGACGATGGTATGAAGCC
>989-82
TCAGGGTTGCCGCGGGGATGACTCATGATCAACGCAGTTCTGGGT
>990-82
CGAAGGGTTTTCTGACGTCTCTAAATGATTCGGTAAGTGTTCGGC
>991-82
ACGCAAAGCGGGGTTATCGTATATTCCATGAGGGTAGGCGTGCGCT
>992-82
GGTGGGGACTTGAATCGTTTTTCGCTTACAGCGTCTTGGTTGCGT
>993-82
ACCATGGCACAGATCGCAATATTGGGAGTAAAGGCACTGGAGGGC
>994-82
GCGCAAAACTGCCGGCTGAGAGGTAATGTTTTTAGTGGTGGGTAT
>995-82
TTATCCGAATGATACTTTGTGCCCCGTTGCTCGGAGTCCCGCCCG
>996-82
GAGCCGACTGGTTGGCCGTCGTGGCCAAATCATCTTTCGGGCGGC
>997-82
TAAAGTAAGAAATGTTGTTCGAGAGGTGATGTATAGAGGCTATCG
>998-82
CATACATTATTTTCACAATAACGTCGCATTCTCTTGTGTTCGGAG
>999-82
AACCGTGAAGCGTCCACGGGATGAATAGGGTCATCGCAGCTAGCA
>1000-82
GGCTACTGTACCTTGCTTAGCCTTAGGTCCGGGATGTGTTTTAGAT
>1001-82
TGACGCGTCTTAACGTTGTCGAGCCGAGGCGAATCACTTGGGTGT
>1002-82
AGCCGCGTGCAAATCCCTTTGGTGATTGTTGTTCGTCTAGGGGGG
>1003-82
CGAGTCCGCCCAAGCCCATTAGCATAGTTTTGTTAGTATGCTACA
>1004-82
CGGAGGTTTCCTCGGCGGCCTGTCTACGCACATTCCGAAACATGC
>1005-82
ACAACGGTCTGGAAACACGGGGCGAGGACCCATCCGGACTTCCGA
>1006-82
TGAATGGTGTGCGCAAGCACCTAAGCACATCTAAGATAAAAATGC
>1007-82
TGTGGTTATGTGCGAGGCGCTCAGGGGTCTTCATTGGCTGAATGG
>1008-82
TGCCTTGTATAGATTCTGTCCGAACGGCCTTTAGATTAGAACCGG
>1009-82
TTGCCGACTAACCTTTGTCTGACAGGGCCCCGATGGTTGCTGAAC
>1010-82
GTACTATAAGGAACAGATCTTGAGGTTAATTTGAATACTCGGCGT
>1011-82
TACGTCGTGTTTCGTCTAGCGTTCGGAGAGTGAGCGGGGTGATGTC
>1012-82
ATCTGTGAGAGTGTCAAACATAACGGTGCTCCCGAGATACGCAAT
>1013-82
CTGGAAAGCCTTGTCAACGGATACCTCCAGCGTTATTTGTGGGCC
>1014-82
TGTTTGTGGTGTGGTCCGGCGACGCTAAACCTCTTATGTTACAGT
>1015-82
GTTTAGAAAGCATATTTTTGTTTCACTCGAACGTAATCTTCTATG
>1016-82
ATGTCATTAAGTTCTTTTGTTCAAAGTGT
>1017-82
GTGCCTTGGATCCAGTCAACACATAGACTGGCTTTGAGAAATGGG
>1018-82
GCGAGGGCTTGCCGACGGGGGCAAGTCTATTAAGTGAACCGGCGCTG
>1019-82
GAACCGTGCGCTTGCAGAAAGTTCCCGTTGGTCGTGGGCGCAAACT
>1020-82
ATTAGGTTCACAAGTCATAGGTGCGATAAATGGTTTGGGACGCAG
>1021-82
CAACGCGAAGTACTGGTATGCTGGATTGTTAGAGCCGAAGGTGTA
>1022-82
GGATTTGTGTGTGTTAACAGGGCGAATAATGCAACTACTT
>1023-82
ATTATGAGTGTTTATTTGTGATGGGCACTTAGTGCGATACTTGGG
>1024-82
CGGAAGAGGATGGCTCGTATGCGAACTTGTTGTATTGGCCTGGGA
>1025-82
AAGTCACAATTGCCGAAGCAGGTCGTCCGTAAAAGTAAATTCCAG
>1026-82
GGGTATTTGTCCATCTACTCTACACGCACATCAGTCCTGGGGACC
>1027-82
TAGTTGGTTATCCGTGTTCGCTAAAGGAGTGTAGAGTCTAAAGTCTG
>1028-82
AATGAAAATGAATAGGGAACGACTTGGCGGTCGGGCGTAGATAGC
>1029-82
TATCGCGGGAGTGGGCAAAAACAGGTCAATCTAACGTAGTATAGT
>1030-82
CTGCCTGTCAATCGAGCTTCGGTACGGAGTATCTGGGGGAGCATAGC
>1031-82
ACACCTGCTTCATATACATGTGTGCGAACGAGAGCGCTGTGGGCA
>1032-82
TGGACTCGCTATCACTGTATGGGCGATCGCACCGCGGGCGGGCTC
>1033-82
AAGTACTCGCGTTTACAGCCGGGATGAGGCCAGACCACTTCCAAG
>1034-82
GCGTCAATTACGTATAATTGGGGATACAAAATGCCAAATAGGTAC
>1035-82
AGTTCGTTCCTGTTGGCGGAAGTCTGGGCGCTTTAGTTGTCGTAG
>1036-82
GTGTATGTGAAGGACAAGCTGAACACAAGGATAAATACCGTTTGT
>1037-82
TACCCGGATAGGCTTCATAACATACTAACTATGAAGGTAAGTGCC
>1038-82
TTATCTACAGTGGGGGTATTGCGTATCCCGGGGAGCGATCGGAGGAG
>1039-82
GGCGCTTGAACTGATGCGCAATAAGAATGCGTGACGGCTCGGAGC
>1040-82
ACCACTGCAGGTTGCGAGGGCTTAAAACGCCAGATAATGTCTATT
>1041-82
TCCTCAGGTGAGCAGATTTCTTATGCGGATGTACTGTGGGGGAGA
>1042-82
CTGTCCCATTAGGTTATTATATGATCCAGCCCCAGGTCTAGTTCTT
>1043-82
GGTGTGGCAAGCATTAGTGAGTTCGTGGAATCGGATGTGTTGCTC
>1044-82
GGACACATCTAAAAGATCAGTGAAAAGGGTGTGGCCCGTTCTCGC
>1045-82
GTGGAACTCTTGAATAGGAGACAGCAATATATCGTTACGCCACGC
>1046-82
TGTGCTTGGCAACACCTTCTGGTCTGTATTCGTGTGACGGTAGTA
>1047-82
GCGACCAGAGGGACGTGCTAGGCGCTGGGCAGATGTTCCTTCCAT
>1048-82
TCGCAGCTGGTGTTGCTTTCTTGGTTTTCGAGCCAATACCGGGGA
>1049-82
GGGTCACTGCATCTAGCAGGGGAGAGATGCTTAGAGTTTGAGCTC
>1050-82
CTAATGGTACCCTCAACACGCGGGAAGAACGTTGAGATTACAATG
>1051-82
CACTAACGTCGGCTTTTCATGTACATTGCGGAGAGTAGTAGTCCG
>1052-82
ATATGGAACTACAGTAGGTTGGCGCTG
>1053-82
AAGTGACCCAGGCTAATTTAGCGTTTGTCAGTTCGTATTGGAAAG
>1054-82
CCGTATCATAAGGCACCCCCAATCTGTGTGCCCCACAACCACCCT
>1055-82
ACGGTGAGGCCGGGGGGAAGTATTTTTCTTGGGTCGAAGTTACCG
>1056-82
ACATTGGAGTCGATTGGGGATACGCCGTGCTCGTGGATGACCGACT
>1057-82
ATCAGAAAGAGTCTTAAAACAGTTGAGTTGGAGGGTTTAGGTTAA
>1058-81
TCCTACAGCGTGCAGTATAGTATGTAATGGCAGAT
>1059-81
CTGGTGACATCTGTTGGGTTCATCCGGTGCATTCGGTTCAATCCG
>1060-81
GTACCGAGGGCCTTCCGGTGGTGCTTGTGTCATTAGCGGGGTGCG
>1061-81
TGGGACAAACTCAATGTCTGAGTCGTCTAGCAACAAAATAACTGC
>1062-81
GCCGCCTCTCTCCTGTGGTGCACAGCGTTTGGTGCAGCTTTATCC
>1063-81
TTGCAAATCAGTCATAGTTCATACTCTAGAACATGCAGGCTCCGG
>1064-81
TCATGGGTCAAGCAGCTTGGAGAGGCTGTCCCGGATGCCTTGCGT
>1065-81
CTGCTTAGGAGAACGCCTGAATGTACGGGTCATAGTCTGCACTGG
>1066-81
TTAGGTGGTCCCTAATGGGTGCCCGGGCGGCAGATATGCAGAGAT
>1067-81
GCCCCTGACAGATACCGGGTCATGTCACAGTGTGATTACCTTATA
>1068-81
CTCAAGTACGTGTCCTGGTGTCCGTATTCCGTTAAGTCTGGTCAT
>1069-81
CCTCGGGAGACGTCGGTGTGAATTGCGC
>1070-81
GTGGAGAGACGAGAGCTGTGGGTCGCGGTCTCT
>1071-81
TTGGCCTAAACCTATACGATTCGTTGGGGAGCCTGTCGTGCGTGC
>1072-81
ATATACGGACCTGTTATATAGCTAACACGCTTGCGCTTTATTTGC
>1073-81
TACAAGCCGGATAGTTTAGTCGAGGAGAGAAGGAGGTTTCCGGAT
>1074-81
CACACATTACTTTGATCCCTGGTCTGATTTGATAGGTCGTACTGT
>1075-81
TAAGTTACGCATCGTTTAGGTCGGTCGAATGGGTTTGGTAGTCTA
>1076-81
CGAGATCCTCGAAACCAACGGGTAGTTGACCAGAGTTCTTCCTAT
>1077-81
GTATTGTAAATTCATAGGGCTATGACCGTCAAAAAGTTCGTATGT
>1078-81
TTGATGATTATGGGGTCGGTCGGACCCCAAACCACACCGCGG
>1079-81
AAGCGCCCCTCCAGCTAGGTTTGGTGAGGGTCCCGAGCCGGGTTT
>1080-81
TGAAGCGTAATAACTATCCAAATTCGTATTTATGAAATCATGCTC
>1081-81
ACTTTAGTCACTGGTCGCCTCACGGGTTATGTGGTGAAATGGTGAT
>1082-81
TTTGAAAGTTTGTGTAGTACGGGTCCTATGTATTATTAGTAGCGA
>1083-81
GGACGCGGGGCTCCGCATTTATTAAGCGCCAGATTCCTGTG
>1084-81
TGTTTAGCTGGGTTACCAGTCCGGAGGGCAACGTCCTAGCGAAAG
>1085-81
TCTGATTTCCATGTAACCAATGGGAGTCATACAGATAAAGAGTAG
>1086-81
CCGTAAGTATAGCAGGGTTCTGGAGGGACCTTCAGAG
>1087-81
GAAAAAATGGGGAAGCGCTCACGCATTCTGCGCTCGGGCGGCTGG
>1088-81
TCGTACTCTGTCCGATGGGTGGGGACGTCACCCTTTAGTTGCGTT
>1089-81
TGATTACTCCGTGCGGCTAATGTCTGTGGGACAGAG
>1090-81
GGGATTGCGATGGCCGGGAGAGGCGCTGACCGGACTCATCCGATT
>1091-81
GGTCGATGTTCGATGGCAATTAATGGGGTTGCAGTTCCACTTGTC
>1092-81
GTGTGTGTCCCGGGGGCTGTCGAGTGCATATTGGGTCCAG
>1093-81
AACCGCATACCGGTATGTCTGTTTTCAGTATCCGCATGGATAGGGT
>1094-81
GCATGTGTCCTATAGAATTCTTCACGTAGTGCAAATTTTTACAAC
>1095-81
TAAGATGTCAACAACGGGCCATATAAATGCCTATTTAGGTCATGT
>1096-81
GGGGGATTGAACCTACAGCCTGCGTAAGTCGTTCCGTTTGCAAGC
>1097-81
TTTGCCCGGTTGACTGTCCGTACACGAGTTGAGTCGGCGGGACGC
>1098-81
TTGTTACAGTTCTTATAGTGGGTATGGGGTCTTATATAACGGGTA
>1099-81
TAGACTGATGGCGAGTTCTTGGAATTGATTACTAGTGATAACTGCA
>1100-81
GCACTTGGCGAAAAAAAGTTACCTGCTGAAATATTGCTCCGCTAA
>1101-81
TTGGTCTCTGTCTAGGGATGGGGGAATGGATAATCTAGTTCGAGA
>1102-81
AGATCGAATTGGTCGTAGAGCGACTTGTCAGTTTGTTCGTTACGAC
>1103-81
CGGGTGCGTCGAGTCGTTGCGTTCGGCCCGGTAGATGTATGATTG
>1104-81
GTATGGTCGGACTACGGTCCGGGCTCCATTAGTGTACGGCCTCCT
>1105-81
ATGTACTGAAGTCATCTAAGCACGTGTTCAATGATACGATTAAGA
>1106-81
CTGGTGGCTTGGGCCGTACGATCATATTGAAAACATTCTGACGGT
>1107-81
TATTCGCTCAGCTAATGGCCGATCCTCGCTAACGGGTGGCACTTT
>1108-81
TATGCCTGTTAGTGCGCGGTTTGCTGGCCCGGATTCTTCGAAGTG
>1109-81
GTAACACTGAGGAGGTGTGTGTTCTCGATGTCTTGCCGCTTATAA
>1110-81
ATAACTACGATACTTCCACCTAAGCACTGAACCGAAGACAAATAC
>1111-81
GTCAGCGTGGGTGCCTATTGGCCCTGGTGGTGCCGATGGTGGGAA
>1112-81
CTCTCGGCTTTAACCTTTCTTCCATCCTTTATTTGCGGGGGTACG
>1113-81
ATCTCACAATCTTCCATAGTTCCGTTTAGGATGCTAAGTTGGTTT
>1114-81
AAAAGTTTCAGGGAGATCGTGAAGAGGCTAAGTGACGCTTGGTGG
>1115-81
CTTCGCCGCGAGACATAACGGGGATGGGTCTTCGCCGTTCAAGCC
>1116-81
GGAGTTTGGCTGACAGGTATATGAGCCGAAAAATACGGTTGTCCT
>1117-81
GGGCGGACACGTGCTTCTTGAAGGTTTCTGTAACCGCACCACGCC
>1118-81
ATTGGGGGCAATGCACGTGCAACGCGGGTCTTCTCAGGAGACAGG
>1119-81
AATGGCTCAGGATGATCCCCGTGCGGGACGCCTATTTTGGGTAAGG
>1120-81
ACAACGGGGTTGTCAAATAGCTATTAGTTTTGCGTTTAGTTTTAC
>1121-81
TTTGGCTTAAGGTGAAAGATGAGAAATTTCTCGCCGTGTTCGAATTG
>1122-81
TGCACTCAAAAATTTGCATTGAATGTCAATCAGTGACGAGAAGCC
>1123-81
CGGATGCTCATGGTGTGTTGTTGATTGGCGCTTCTGGGTCACTTG
>1124-81
TCGCTGCGGGTGAATGAGGGTATTCCGAATTAAAATGTCTTGCTT
>1125-81
AACGACTGGAATCTTTGAGAAGAGAGGCCTATACTCGTTCGGATT
>1126-81
AAACTGTCGCGTGCTACCTAGTCCCTTAAGGATTGGTGGGGAAGTC
>1127-81
ATGCTGGTGCTCCTCGAGCACAAAACTTTTCGTTTCGGGAGCCGC
>1128-81
TCCGGCCGAGGCACAGTGGGGTTGACCATCGGATATATAGTACTC
>1129-81
ATGTCCTGAAGTATGACTCTTGCCTCTTCCGATGCCCATCGGTTT
>1130-81
TCCTAATGATGTTGCCCTGCAAAGTGCAGTG
>1131-81
TTTATGTAGCCCGTGCCTGCTAGAACTTGGCTGGTTTCATGTCTC
>1132-81
TGCTTCCGCCGTTTACTGCGGGAGCCTAAATCCCGTTCTAATGTGT
>1133-81
TCATCGTTTTTGGTGGATTATCTGCTTACATATA
>1134-81
GACCGGTGATTATCTGGAAGTAAGTCTCCACCGAGAAACTATGAG
>1135-81
GTATATTTCGTTGCCGTGACCGGTGGCGTGGGATGGTGTGAAGAA
>1136-81
GTTTGTTTAAATGATTCGATCGAATCATCTTAGTCAGGGTGTACT
>1137-81
GGTCGCGATGATTTGATCCGTGATGGCTCTAGACTGTATCATGATA
>1138-80
TACTTTTCCAGACAGGGGACGGCTGTGTGCTGAGCAGTCCGGGGG
>1139-80
GGACATGTCGATTATGCGGCACTGGGCGTCGAGGATGGTTTAGAC
>1140-80
CATAGCCACTTCACCTTATAGACGAACTGCTTGATCGCATCGTAT
>1141-80
CCCATAGTGGACCGGTGACCCGCGGGTTTCTGAGGCAGTAAGTTTA
>1142-80
TTAAATGGTTGGTAAATAAGGTGACGTGTAGGCCTGCGAGTAGCG
>1143-80
TGCCCCGATATTTTCGCCGCTGACTGGATCTCATTGAGGTTTGGG
>1144-80
CCCACGTCTTTTAGTACGCTAGGCCGTGGGTAGTAAGCAGAATCT
>1145-80
CGTTTTTTTTGATTGGGGTTGGTCGTGATCATCGATGCAGTGTAG
>1146-80
AACTTCTTGACGTGGGATCCCGGGACGCGGGCAGTGAAAATCGAG
>1147-80
TGTACAGCGGTCAATGCGCGCCGGTCCGGGTGGTA
>1148-80
CGGTGGACTTCGCGAGGACATTAAGGGGTGCATTCGCACACAGAG
>1149-80
TCTGATTTTTCGCTGGTACCAGAGGGTTTATCTAATATGTACCGC
>1150-80
ATTCCTGTGAAATGCTCAACTCATCCTCCACGGCCAAGGCGGGGT
>1151-80
TAGTTTGCTGGCGTCCTTTAATTATGTATTCAGAGTTGACT
>1152-80
TCCACAGTCACGCAGTGTTGCCTGTGCGGAACCGTCGCACTGGAA
>1153-80
CTGGGTCTGGCTGCCGTTCACTGATAATTAGTGTTCATATATCGC
>1154-80
TACCGGTTTCCATGCTCGGTGTAGCCAGACGCGAACGAATCACGA
>1155-80
GACCGAAATGCCCGGGGTCGCCCGGGGGGTCGCCTGATGCCTGGT
>1156-80
GATCAAGCAGTGTGTGGATGTCTGGTGTAAGGTCAGGAGAGTCTA
>1157-80
TTCGGTTTGCTGTCGGCTGATGTTTACTCCTACTTTATCGGTCCT
>1158-80
CATAACAGGGGCTTATGACATGTGGACGCTCGGTCTTTGGCGTAG
>1159-80
TCGGGTGTATTTCTAAACTTTTAGTTTGGTAAGTTCCGGTATCGC
>1160-80
GTAAGTCTTGTAGGATTTTGGGAGATGAATACGTATGCGACCCGC
>1161-80
TTCAATCCCTTGCATGCAAGATGGGCATGGTGCTACTTGGGTTTA
>1162-80
AGGGTCTACTAGCTAGCTAGTGAGACAAATCGATGTT
>1163-80
TCCCTCATTAGGATCGGATTGTACGCAGGAATAACCGAACGTGGC
>1164-80
TACGAGTAGTGCTGTTCTCGGTAGTCATGCAGATCTCCGCGTCTT
>1165-80
GGAATGGGAGGATTTCAGGTCGAGGCACCTCGATACAGGTCGGCG
>1166-80
AGATTCATAGATTATCAGGCGTTCTTCGATCTTAAACTACGTAGG
>1167-80
GGGCTTTGAATCTATGGGGTTATAGGCGTCAG
>1168-80
CTAGATTGTGATGGCTGTTTTTCACGGAAGAACGTGGCCTAGTTA
>1169-80
CTTCGAATCATATAGGCAGCATTTGTTATTAGGCGTCTTGACCGA
>1170-80
GCCACGACCTTACAGTGGACCGGGAGGCCCCACTATTCAATTCTCT
>1171-80
CGAGTTGATTTTCGGTTGGGAGATATGCTGTAAGAAAAGAGAGTC
>1172-80
CTAAGAAAAACTGAATGATATAGTAAAGCTCCAGCGGAGCAA
>1173-80
GATAGTGTTTTATCGGTGTGGTGCGCTCGGAGAA
>1174-80
GGTGATTGGAATATCCTGTTCATGGGCTCGGATTGTCTACGCGCA
>1175-80
TAAGCTTTGTTGCGTTATATCTTGACCGGGGTTCTTCGGCTATGG
>1176-80
CGAGGTTGATGAGTATGTCGAGAATACTTTTCGTAGTCTCTCGGC
>1177-80
TCTGTTAATTCTTTCAGCTCCACAAAGGTGCTTATTAGGCGCCTG
>1178-80
GTCGGTGGGCTATTAGGGTTCTCTCCATGCTGATGAGCCTAATGT
>1179-80
CGCAGCGTGTTTTGTAGTAGATGGTCATGTGGAGGTCCGCCGTAA
>1180-80
CTAGCTGCCCAGGTCATTGCTGACCGTGCAGACCCCAGGGTT
>1181-80
GTGGTTTGGGAGATGGTGTTTAAGCTCGAGGTCGGATTGAAGCGG
>1182-80
ACTTGGCTGGGTCAGATACCCGGTAAGGTCTCCGCAAGACGGAGG
>1183-80
CCCACGTTTATCTGGAGTTATACAAAGTGGTCACTGGGGCGGGGC
>1184-80
TTGCGCCGGAAGTTAAAATAGCAAATCATCTTCATTTCAAAAGTA
>1185-80
CCCGAAGCTTGTTGGACCGCCGGCTTAATGCGAGCCAAATTCGAAG
>1186-80
ACATTGATTTGCTGTGTTTTCTGGGTCTGGTGACGCGGCG
>1187-80
TAGCCGCTAGGTGTCGCGGCGTTTTGGCACCGGAGGGATGCTGCC
>1188-80
CTGTTGGTGTTTGTTACTGGCAACATTAATGCGTTCTCAGCGTTA
>1189-80
CACATGTGGTCGTAACATTATCACGCTGTGTATTGCTGGCTAGGC
>1190-80
TGTGTTGATAAACGTGCAGTGTAGCCTGGCCGGGCGGTTGACTTA
>1191-80
ACCCCTATCGCATGTTCTCCACTTGCGGGCCGCGCCGCCTAATTC
>1192-80
ATTACCGGGGACTTTAGTATCGCCGGTAGGGAATAGGGATAACAA
>1193-80
GCCCCCACGGCTTAGGCGATGAGTGTTGGAA
>1194-80
TATCTCTGGATAGAATGGCTCTCTGCCGTGTGGGGTAATAATTGG
>1195-80
GTCGTCGCTGAACAAAACAATTTGAGGGTGTCGTTTCTTTGGGAA
>1196-80
CGTTCACTATTTAGATGAACTGGGAGGGTCGAAGGGCGCGCCTGG
>1197-80
AAAGCGTCATCTTTCTGGGTGTAAACTATATTTGAGACGGATATA
>1198-80
TATCTGGTTTGGGCTATCTGATTGATTATATAAGTCGTGCTCGCCT
>1199-80
ATACGTTCCCGAGGCCGCTTAAGTTCCGGGTGGAGATGAAGTACT
>1200-80
TACCACGTGATCGGATGTAGGTAAACTTCAAAAATTTGGTATTTT
>1201-80
ACTGTCCGCTGGATTTCAGTGCGTTAAAACCGTTTAAGCTCTAGG
>1202-80
CCCATTGGTATCGTAACTGCGAACTTCAGCAGAAGGGGGCCCACA
>1203-80
GTCGATACGCTGGTAGTACCGTGCCTCGAACAGCGGACCTGCCAG
>1204-80
CAACGCGAGTTGGAAGTTACGCTGGATGGGTTGGGCTGGACTGCT
>1205-80
CAGCGCATGAAAAAGCGCTTTGAGTTTGTTTGAACTAGAATCCACG
>1206-80
GTTTATTCCTCAATATAGTTCCTCGAAGAACTGGATAACAGTTAG
>1207-80
TTGTCTATTACCCGGGCAGGTTGGCGCGGAGTAAAGATTTCGCTG
>1208-80
GTGCAGACAGCTAGTAGTGGTGACTTCCTGTCCAAATCAAGATAA
>1209-80
GTTATCTTTACAATGTTTCAAACTGGAGCTCTTTGCACTGTTGCAT
>1210-80
ACCATTCGCTGTTGGGTAATGCACATTTCTGGAGCTTGTAGATGT
>1211-80
GACCGTTGCAACAACGCCCAGCGACTTTCTCAGGGGAGCGCCGGGG
>1212-80
AGGAACAGGATCCGGCGATAGGGGCCGTTTACAGATATAAATTGG
>1213-80
CGTTCCGGTTTCTGAGACACTGGGGGACGTGCTTTGTGCCTAAGT
>1214-80
AAAAACCGGGGACCTGCGATACATAAGCGTGGCGTGAAAGATTGA
>1215-80
GTCAGGTAATCTGAATGGCTGAAAATACCGGATGGTCAAGGTGGAA
>1216-79
TCCTGTTGCGTCTTCGAGCATAACAGCGGTATACGGCGCTCTCGC
>1217-79
GACCGTAACTGGAGGGCGTCAGGCATATCAATAGCGAGAGGCACA
>1218-79
TTTATCGGTATACCAGGGGGAGGATACGATGGGATT
>1219-79
TGTAATGTGGCCCGCCGGGAAATACGGACTGTTTTCTACTGTCTGG
>1220-79
GGGAACGAAAGCGCAGGGACAGATACTACGTAATCAATACAGAAC
>1221-79
GCACGTTACACAATTTATATGGCCCAGATTGCGATACACGGGCGC
>1222-79
CTTGGAGTCGGCTGCATTGTACACTGGGGCTCAAATAGTACGTAC
>1223-79
GCGCATGGGGGTGGGACGCAGCGAACCAGCTAATCTTGTGCGG
>1224-79
CGCCGGATTACAGCACGAGATTGGGGCTCACCCGTGTAGACTCGG
>1225-79
GATGAAAGCGTCCCCCTGGTGTCTTGTTGGGAGATTGCATATTGAC
>1226-79
GAACCAGGACTTCTCGAGTTTGTTATGTGGATGAAATTTCTCTGT
>1227-79
CAGTCTAATGATGTCAAGCTGGACG
>1228-79
GACAAGTTTTAAGAAAATCTGGGCCTTATATGAAAGCATACAACA
>1229-79
CTTCGTTGGATACTGGAGACAGTGCCTTGGAAATTTGTATTGGTTGG
>1230-79
GCCTGCTCACGAGTAAAGTAGTAGTTTTGATAGACCGTGCTACGA
>1231-79
CTGGTGTCTGAATATTTTGGGCGGTTGGCAAGGTTCGTTCGCGAG
>1232-79
GTTAGTATAAATCTGCGAGTTGCACTTCACCCGGGGCGGACGTAC
>1233-79
CTGGACGCCTGTAACCGCCAAAGCGACGTACAAACTACATGGGAA
>1234-79
GGGGTCGTTCAGCTTGGTGTAAGCCGCCTGCGAGCAGACTGAGAT
>1235-79
ACTGTGTAACCCGGGGGGCTGTTTCAAGAGGCTTATTGTTGTAGGCG
>1236-79
GGCGCGAACAGCCAGCAATAAATCAAAGAGTATCCTGTGTCGTAG
>1237-79
CGCATATGTTCCAGGGCGCCGGTGGGTAATATCGCTAGGCCGTCA
>1238-79
TTAGTAATATTCCGGACTCCGTGAAAACTCCCTCACTACCGCGGC
>1239-79
CTACAGGAGAATGCTTTAGACAACAAGATTATGGTAACTGTTTGT
>1240-79
AATTGGGTAGTTAGTCGCTCCCATCGCGAATAGGGGCTAACT
>1241-79
CGCGGTATGAACGTGAAGTGTGGGGTGGTTTTCACGGCAAGTGAT
>1242-79
GCCTCTGGCCAGAACGTGCTGTCACTTGAATATTTTGGTTCAGAA
>1243-79
ACTTTAACGCGTGGCAAATCCGTTGTGACTCCCTCTTACCTTAAGG
>1244-79
TTATTAGGTGGTCACCGCCCTCTGCCACAGTGTTTCCGGATGCCT
>1245-79
TCACTAGTTTCGCATGGTTGATGGGGTGCGGTACTGTGGCCTGTTG
>1246-79
ACCGGTGCAAGAAGTAGAATGGGGGAGTGGGCTAGCGACCCGTAT
>1247-79
GGAGAGGTACGCTGTCAGGTGCGAGCTACGCGCTTATATTCTTGT
>1248-79
ATGCATAAGGGGCTATCGTAGAATAAGAA
>1249-79
CCGCTATTGGATACGGGATATAGACCGGAATGCGTTCCTGCATAT
>1250-79
GTATACAAGTTGATGGCAGCTATACATAGATGT
>1251-79
TTAAGCTGTTATATCACTCACTCGATCAGGCGATAGAGCGCTAGA
>1252-79
CCACTTAAGATGTTCGTGGTAACTTTCCGGAGTTCTTTGCTTTGGA
>1253-79
GGGAGCGGTTGCCTCATGTACCAACTGGATTGCAAGGTAACATTT
>1254-79
TCTGAACAGGGATATGGACTACAGCTCATCCCGGGTTTTTTGCAA
>1255-79
TATATTCGTGAAACTTAATACACTATTGCGGCGCACTGTCTTACT
>1256-79
TTGCGTTATCTCGTCACGCAAGAGCAGGGTGGCTACTGCGCCACT
>1257-79
TTACTTAAAGCTCTGCTGTCGAATAAGGAAATCTTCAGATTTTGG
>1258-79
TCAGTGTACAAGCGTTATCTAGATCCGCCAGGTATTTTCCCTGTT
>1259-79
CTTGCTTAGTCCTGGGAGATGTCTAGGAGAGAATGCGAGGTGCGT
>1260-79
CTGTGCCCTACTAACTAAATCTTCAT
>1261-79
GCGAATTCGTTTTGAACACTATTAGGAACAGGCGTTGTTAGGAAGT
>1262-79
TCGTGGTTAGCTAACAGGGATCGGATCAGTGTTGATTCTT
>1263-79
AGAGGGCGGGCGCTGGCGCCGCTCACATCGGACTGTATGCTTACT
>1264-79
TGGTTCGAATGTTTAATTTCCTGCAGGGTATGTTGTAGTCAGACTG
>1265-79
GCTCTATATAACTTCCTGTTAATAGTGGATGTGATGCATGGTCCA
>1266-79
AAGTCGGCGGTCAGCGTACCGTGTAGT
>1267-79
AATTGCGGAGTGCGCAGGCACGAGGTACATTCAGCTTTCTATTGG
>1268-79
GCATATGCGGGCCCTGTTAATTGCGATCCCTATCGCACGGTCGAT
>1269-79
GTGATCGGGTTGGGTACCAAACTATTCCTTGAGCGACGAGGCGCC
>1270-79
AAATTGTCCTGGTTAAGCCCAGTCGGGGAGTGCTAAGATGCCCGG
>1271-79
TCTTCCCGAGTACACCGATTATTTTACTATGGAGTGAGGTAGGCT
>1272-79
CAGAATGGCTATTGTGAGTGTCTCGGCCATG
>1273-79
GGACCGGTCGGAGCTGGGTGTAAAACACATTCTCTGGCAAACACTGG
>1274-79
TCTTGGTCTACTGTATCTCACTCCGCGGGGCTGCTCACCGGGGCA
>1275-79
CTTGTGGGTAGAACAAACCTCGAGAGCATCATGGATGGAGGTACA
>1276-79
TGAGTCAATGTCGTATTGTCTTGGCCCACAACAGGAGTTCACTTA
>1277-79
GTTGCGAAGATGACGAACACCGGTCTAGCGGTAGCGTTACGCCTC
>1278-79
CAGTCGCGTATGACTTGAAGAGCGTTTTATTCAGTGTAATTACGTG
>1279-79
ACGATTGATCGCTGTCCATTCAAGTGACTCGGTCAACCTCGGTAT
>1280-79
GATTTGCTCGTTGAATATTATCTAGGACCGAATCCTCCCGAGCAAA
>1281-79
ACAGTCTGTCGTAGATTCGGTACGTCTTGTAGCGCATGACATGTGT
>1282-79
TTCTCGGCCCCGTAACCTGCCGATCTGCTTCTGTCGGCCCTGATA
>1283-79
TCATCGGGTCTCTCCCTACGAAAAACAGCCTTTCCTTTCCTGATCG
>1284-79
ATTACGTTATTTGGCGCGGCCTTTTGCTAGACTATTGGGCTCACTG
>1285-79
CGCACGGCGAGGGCAATTGCGTCGGTCGATCGCAGCAGACGATTTC
>1286-79
TTAGTTGCCAATTGGAAGGTCAGGCCACACCGACTGTTGCAGGCA
>1287-79
GCCATCGTTGGGTGCGGCAGATTGCATTCGGGCCCCTACGGACGT
>1288-79
ATGTTCTTGGGAGAATCGGTTGCCTCTTAGGCGCGCCGCATGCTG
>1289-79
GCTCGATCCAACATGTCATTTGGTCGGTGTCCT
>1290-79
TCTGTATTGCCTGAGGCCCGGGCACTTTCGATTGCATCAGGGCTG
>1291-79
CTGTTGGTATGCGCTACTTGCAATCCAAACGCATACATGCTCTAC
>1292-79
AGTTGGGCGTTCGGGACGGTCCAAGTGACGTACTCGGATATTCTA
>1293-79
ATCCCGGACGCCGAATAGTTCAGGTCAGTTATAAGGACGGAGAGG
>1294-79
TGATCCTGTAAGTGATAGGGGTAAATGCAGTTTATCGGATATGTT
>1295-79
TATGGAATAAGCATGCTCATAAGTGTCTTTTCGCGTTCCGAGGGC
>1296-79
ATCGGGGTGTGATAGTCCATACATGGGGCACATTTCGATGCGCTCTT
>1297-79
GCCGTTGGAGCCTCGGTTGTCTGAA
>1298-79
ACGACACGAAGGCAATGGTATTACAATAGTGCAAAACTGAAGCCAT
>1299-79
CAGAGACTCCAGGGCCGGTCCGCCCGGGTGGGGTAGGTACACACGA
>1300-79
TCGCACTCACCGCTTCGCTGGAGACCCGTGGGTATCGTCTAGGGA
>1301-79
TCGTTTTAGGTTGTTCCAACGTCCCGATGTTGTCGAGGAG
>1302-78
CATTAAGCTGCACATCTTGCCGGGGGGGGTTGATGGGTTAAGTGA
>1303-78
CAAGGCCTGGTCGTGAACCGTATGTACCCGTGTAAGCGCCTTACG
>1304-78
CGAGTGAGGAACTTAGAAGGGCCATGCATCGGAAGTACGTAAACAA
>1305-78
TGTAGAGTAGTTTGTCCTGCTGGAAAAGTGTGCCTGGGCTCAGTT
>1306-78
GTGCAGACAGCTAGTAGTGGTGACTTTCCGTCCAAATCAAGATAA
>1307-78
TTCGCGGTGTCGAACTAGGGATAAGTTCAGATGTTTTTTTGGAGT
>1308-78
CTCCGTCCCGGTTGAGGGCATGTGCTTACAATCCTTGTTGTCTAG
>1309-78
AATGGATTGAGTGACCTAATTAATTCGGCTGCCACCCTCTTACCTT
>1310-78
CGATACATGTTGATGGGAGGTGGTTACAAAAGGCGGCTGCACCTC
>1311-78
TGGGTATTTGTTACAAAATCGGAGCCTGTGTTGGTGGTATGGCGAA
>1312-78
CCTAGCTTACAGAAGTAAAAGCCCGTGCAATACGTCGGTTTACTG
>1313-78
ACAAACCCTATGGGGGTTTAGTAGACTTGACGTGGTCTTCGTCGAT
>1314-78
TGCCTATGCGTGTATTTTGCTTACTAGCTGTGGAAGTTATGTTAG
>1315-78
GTACGCATGTCAGACCTTAAGGGGCGAGGATGAGTCACACGTAAT
>1316-78
TGAAGACCGTCTTGAAGCCTGGACCGCTGATCTTTAACGGGTGCCT
>1317-78
CAATCAGCGTAACGAGAGAACCACGATGCATTGATTATTGTGGCA
>1318-78
ACGGGAGCCATGTTGTTGTTCGCACTATCGGGGACATTTGTGGCT
>1319-78
GTGCAGACAGCTAGTAGTGGTCACTTTCTGTCCAAATCAAGATAA
>1320-78
GTTCATGAAAAGTAACCATTTAATTCTCGAGAGACAATCGGCCTG
>1321-78
TGGGTTGTGGCCCAGGTCGAACTGTGGTTTTCTGTTGTATAGTGG
>1322-78
TACGCTCGTGCTAAGATGGCTACGGGTATACGGGATTCTAGTTGG
>1323-78
CCTGTTAAGGGATTGGGGATTGAAAAGCGGGTCAGACTCCCGTTA
>1324-78
CGCCGCGTAAGTGTAGTGTTTAGTCGGACCAGGTTTGTGACTTTT
>1325-78
ACTTAGCACCATGCATTGACGCGTTTGAATGCAAAATAGGCAAAA
>1326-78
AGGGTGTGGTACCATGGGTTGGGGAATATGACCTAGAGATTTATAT
>1327-78
AGGTGGGCCGCTGTTGATGGTGGGTGTTGCCGCCTGCGCGCGATAT
>1328-78
ATGCTCAGGTCAGTCTGTGTCAAAGTGTAGGTATTAAGTCTCGGG
>1329-78
GCTCTCGCAATGTTCCTTTATTAGGCAAGAGGTCGCTACTTTTCA
>1330-78
TCGCGGTAACTTGTGCCGAAGAGTAGCATTATGAGAGTC
>1331-78
ACGTTTATAAAATCCGTATGACTTCCGGGGCCGCGTAAAGATGGC
>1332-78
TCTCTGTGTGTAGTTTGGATAATCACGACAGGTGGGTGTCTAGTC
>1333-78
CAAGTGTGCGTACCGTTTCATGTTCACTGATGCTGGTATCGGTACA
>1334-78
TCGGTACTCCTGGGGAGGGCCTCTTGGATAGATGCCTGAGTCTTG
>1335-78
TGCGTTAGGTTGGTGGGCCATATCCGGAACTTCTGGTGAGTGTGG
>1336-78
CTTGCAGTTTTCTTGCTTCCCGTGGTTTTACCAAACTTGCTGGTG
>1337-78
GAGGGCACGGATGGGCACCGACTCAGTTACTC
>1338-78
GCTGAAAGAGGACCAGCCGGCTGCTGTCGTCTTTACGTTCCAATT
>1339-78
CATAATAGTTTACGATGTGCCGTCGGAACATGTCAAAGCCTGCTT
>1340-78
TCGGTACCAATGAAGTTGTGTTAGTCGCATCGGCTCATCTGGCAGA
>1341-78
TCCTTGGTAACCCTGGGGATGGGTTATCC
>1342-78
TGTTCCTCGTCGTTGCTCGAATAAAAATGATCATGATTCCTTACC
>1343-78
GCATACTGTGCCAGCTTTTACGCACGAGGACGCGGGAAGCGAATA
>1344-78
GCGCGATTTTGTCTCTTTTGGTGTGTGTTGAT
>1345-78
AGGCGCGCGTTGTAGTGTGATTGTCCTTCACGGCGTAAAACTCAG
>1346-78
AAGTTCGTTTCATACCATGGTGTCGCTGGCCCAACTTGGTTCCTT
>1347-78
GCCGTTTAAATGCTGTCGGTGCCTACGGCGATGGCAAGGAATAAC
>1348-78
GAGGAAGGATATGGTGTGTTCTTGCCGCAGGATATTCGTGTATGT
>1349-78
TGTGTAACCCTTGGTTTCAATTAAGTCGATAATTCTTTATAGATA
>1350-78
TGTTGTTAACCGTTTTGCGGGCGCGGTTGGGTCAGGGGGAGTGAT
>1351-78
AGGCCGCTGCCAATATGAGATTTTGGCCTGCTACTAACGTATCCT
>1352-78
GTATGCGGGACGTAGGATTATGAGGCTTGTGGTGAATTTAGCGAT
>1353-78
AAATAGGTGTTGATCTCCAGGGCGTGCGGCCCTTCGTATTTCGAAC
>1354-78
GCGAAGGGCGTCTGGGCTTTGGGCAGCTAGTGGCGCAGTTAGGCGT
>1355-78
TGGATGTAGGGTTCGTACGTTCTGGTAGTGTTAGTTTGCATTGTC
>1356-78
TGTTTAGTGACTATTCGGACTATGAGAGGACGTTGCCTTGGTGAG
>1357-78
TGGAAGATTACCCCTATCACCGCCATTGGGCAGTCGGTGCTACTACT
>1358-78
GCGGCACTATGGCCCGACTAGTTAAAGATCGTATTTGCTTCGGCC
>1359-78
TGCCGCTGCACATCACATGGTTAATAAGCTCTGACCCATGATGCC
>1360-78
AAACGGAGATGCGAACCAGTCAAGGGCAGGTTTGAAGCAAGTGGC
>1361-78
ACGCGGTGGGCTTTATTGTCTTCGCGAGAGGGCCATCATCAATGGGA
>1362-78
ATATGACAGGTACGCCTGACTATCCCCGAAACTATTACGCCAAAG
>1363-78
GCCATGGGTCTTTGGGCGGGGACCCATCGGTTGCGGGTGTTGCTGT
>1364-78
AAGGGCTATAACGGGTGCATCATTGTACTGAAGTGTTGTTCATTG
>1365-78
GAACTGACATTGGAATGCTATCGGCTGATGATGTAGGTACGGACC
>1366-78
CGACTTTTTAAATTCCTCTCCAGGCAGGTCTTGCCCTGTGCGGGC
>1367-78
TCCAAAGCCTGCGCGGCGCAGGAAAGCTGGGTTTTCTTCTTTTAT
>1368-78
TGGTAGAATCTTCCTTTTTTCACCATAATGCCCGGCGGTATTCGCC
>1369-78
GACATCTTTTCATCGGATATATTTCCACCACCATCGGCAGATTGG
>1370-78
GTCGTCTGCGTGGTAGGAGTGGGAAATTCGCCGGGCAAACCAATC
>1371-78
TATGGCTTTTTTCGTGGAACGCGTTATGCGGCTATGCCATGCATT
>1372-78
ATGGGTAATGTTCCTCGGTAACCAATGTATGTGTGTACGAGGCCA
>1373-78
AGTCTGGTGCCGTTGCGCGAGTTTCAGGTATTGTTTGGGGACTGG
>1374-78
GGTGAGCGGCGGGATGATGGTCTCCCTTCAGACTGTTGATTGGTC
>1375-78
TTATCTTCTTCCCTGGTCCTTTCCCAATATTGTCGAGAGCAACCC
>1376-78
GGCACATTTGAGTGAAGGTCGGTGCAACTGCGATGCAGCTTAGAT
>1377-78
AGGTCTCCCAGTACTTCTATCATAACTAGGCCTGGGGGTGCTTAC
>1378-78
CTAAATACCAGCGTTAATTCCCCTGAAAGGCTT
>1379-78
TGCGCGGGTAGTATTCACGGCCTTGGCCGGGGGTCGGAAAAAGAAT
>1380-78
AAAGCCCATAATCCTGCGTACCACTGCGATCATTCAGTAGGGGCT
>1381-78
TGTTGACCATAATGTCGGGGGTAAGCGCCTTTACTTTGAATAAGC
>1382-78
TTGATATCGTCGTGGGTGGGCACTCCCTTGGTATCGAGTCGAGGA
>1383-78
TGAGTTGGAGCTATAGTAGGACAAGGGGTTAGTCCTGGTATGAAG
>1384-78
CAATACGGAATTTTGCATGTGCTGGGATTGTTTGAATGTTACCCC
>1385-78
CTCACGGATAGAGTGGGTAAATGTGTGGCAATCCAGTCGTTGGTA
>1386-78
GCCAGGTTACGAAGGGACGATACCTTCCGTTTCCTCGCTGTATGCAGG
>1387-78
TAGCTGATTATGCTACCGCGACCCGCTGCCGTTGGCCGTAGAGGG
>1388-78
TTATACCTGCGGGCGTCTCCCCTTACAGGTTCACTGGAATGCGTT
>1389-78
CCACTTTGGTAGGGCTTCAGCTGTGCTGAAAGATGCTATAAAAGT
>1390-77
CTATGTACATTGAGGTGTATGCTGTGTGGGCGAAGTAAAAGTTGC
>1391-77
CCTGCGTATTCCATGAGTTTCCATTTAATACGGTTAGATGCGGGT
>1392-77
ATGGGGCGATACGCGGGTCGCAACGGGGATGGTTTCCAACACTGG
>1393-77
TCTTGAAATTGAATGTCAGGGCCTATGGTGCCTCCAAGTAGTGTCGTT
>1394-77
GCCGATTCAGGCCTCATCAACAGGCTGTAAGTGAATTTACGCAGG
>1395-77
TTGTCGTACTAGATGCAAGCCAATATCTCTTGTTGTTTGGGGGGC
>1396-77
CCTTTTGCAAAGAGAACGTGTGCAATCTGCGTGGCATGGAGGAGG
>1397-77
CCAAGATGCACGTAAGAGCACGTTGCTCCCACTACAATATCACGG
>1398-77
TTGGTCACCACTCTTAAAATGGTTCACGGGAGGTCAACGCAGGCG
>1399-77
GGTAACAATATGCTGCGTGATCTCCGGAATATGGTGGCAGGCAGC
>1400-77
CGGTTGTGATCGCAGGACGATTACCAGCCTCTGGGTTTTTCTGTC
>1401-77
TACGGCGCGTGCTGCTTACTTTTGGATGGAGTTTTCGTGTAATGC
>1402-77
CCCACAGTTATGGTGACGACGCCCCATAGTATCGCTAGTTTGTGAA
>1403-77
CGTTGGGTAAGGGCTTCGTCTGGCGCGACCATCGTTTATTTCGGCCG
>1404-77
GGCGATGGCGTGGAGGTATTTTCTGGGCTCTACGCTGCCTATGATT
>1405-77
TTTTGCTATGAATGCTAATACGTGGCAGTGGGGGCTTCGTCGCAAA
>1406-77
CGGGGAATCTGGGGATGTGACTTGTTAATGGTGACTGACTGTTTA
>1407-77
CGCTGTAAGTTTATGCAGCAGTATGTGAGGATTGCGTTAAAGCTTT
>1408-77
TAGAAAATATAACTACGGTAAGTGTCAAAAACAAGCGTACATGAA
>1409-77
AGCACCGGGGTCTTGGGGAGGTATGACGGCGCGTCTTGTTCGTCG
>1410-77
GACCAACGTTGTGTTGCCTGTTCATAGGGGGTCGTTATACTACGG
>1411-77
CATTGCCCAGCCCCGAACAATGGCAATTGGCTCATGGTATCACAC
>1412-77
CGTGTACTCGGTTTACATTGGTTTCATAATCTTAGGGTTGTATCT
>1413-77
GCATAAACGGAAGCGTAGAGACGCGCGTTAGTACCTAATTAATGA
>1414-77
GCGCTTCGAAGCGAACGTTCTGAAATTTGCGCAATCGATCTAAGA
>1415-77
GATAACAACGATGAGTGGTTTCGCCCACCGTCGCACATAACTGGGG
>1416-77
CGTGAGTTCTTAGGGCTTCAGTCCTCACGACGGGGGACGAGCTGC
>1417-77
TATTGGCGTCAGAGCACTGAGTCTGTTCGCGCGTGACGAGAATTG
>1418-77
GAAACATGCATCATCGAGAGACCTTCAGCAGGCGCCGCCGAGAGG
>1419-77
GGAAAACGCCTACACAGCCTATTCTCGTATGCTGCGCGAGGAGTC
>1420-77
TGCATTATGTCGTTTTTTTGATCAGCGGAACTATGCATGAATATG
>1421-77
TTAGATCGTGTCTTATAATCATAGGGCTTCGGAGTATGGCTCTCT
>1422-77
CCGACTCCGTTTATGCTTCTCCAGCTTCTTATTTTCCAATCAGTA
>1423-77
TCTCGGACTAGCTATCTGGTGGGGTATAAGGGCAGTTGCAAGGTA
>1424-77
AAAGTTAAGTCGGCCTATTCTAAAGTCCAAATATAACACTGATTG
>1425-77
GTTTCCGGTAATCAGGTTTATGGCCGCTTAAATTGGAGCGCCGGGT
>1426-77
TGGTTGGTGAAGCCCTCAGGCTTGGAGCGCATTAGGCGAACGCCG
>1427-77
GGTTTGTTCCTTGTTTCCTCTCGGGGGAGACAGACTCTCAGTGAG
>1428-77
GTGGTCTTTGGCGACCTCGGTTAGCGTATGGGCGGAAATAGGTCG
>1429-77
TGCTCTTGAAGATGATCTCCTGAAGTGACGACTGTTCAGTCATTA
>1430-77
CGCCGTGGTGTTGCGGGCTCACATATTCTAACGAAATGCGGACGC
>1431-77
CTTCTCCGCTATTGTGGGATTGAGATCGTCTATAGGTTACGCCAA
>1432-77
ATGTTTTGTTTTATCTAGTTGCTAACTAATGTGGCGTACGCCACG
>1433-77
GGCCCCTACGGGGCCTATACTTGTCTGATCCACTGCGTGTTCCTC
>1434-77
GGGCGTTGGGCGTTGTGCAAAGTGGGCCCTGTTAATCATTGTTGT
>1435-77
TAGAATGAAGAGCTACCCTTAGTTCACTGTGCACTTTAGTGCGTGCC
>1436-77
CTGTGTGCGCAAGATTTCCAGAGTCGTGCTGGCTTGATGCCAAGT
>1437-77
CACGCTACCCATTCGGTGAAATTGACGAGTGGTCAAACGCATATA
>1438-77
TATTTGATGCTGCCTAACCTAGCGCTATGGGATGCCAGTTGCTCACG
>1439-77
CCTACTAAAGACTTCGGGGGATCGTTGGTGGATAGGTCCGTCCAAC
>1440-77
CTGTTACGGTTGCTGTCTTGTAGGTAAAATGCACAATGCGAATGTC
>1441-77
GGTGTGCTAGGGTCGTGAGCCCGTTAACTAACGTCTTGGTCAATA
>1442-77
TATTCTCTCTCGTTGGCAATCACACGATCAGTGAATGGATAACAGT
>1443-77
GGGTCTGTGGGAACGGTATTGCATCGAACAAAGGGAACCATCTCG
>1444-77
AAGTTTGGCCCCGAGGATCGCGAAGTCGATTCTGTTAGTCAGTGA
>1445-77
GTCTAGGGGTAGTAGTGTTAACTCAGGATGTGGGTAGCAACACAT
>1446-77
TGAATGGGGTAATCTTGACCCATGATTGGCG
>1447-77
TGGGGTTCGCTACGCTCCCGGCTACGAATTGTGATGGAACACATA
>1448-77
TTCGTAAAGTTGAGCAGATACTCGCCCCTGGGTTCTCTTGACTTG
>1449-77
CATCAGCCCCGGCATTGCGAGGAGTATGTAAGTTCGATTAGGCCT
>1450-77
GGTGTTTAGATCGGGGGCCTTAGTGTGGGGCTTGCGCCGTGGGAGC
>1451-77
CGTCGATGTGGAGAAGAAATTGTTGGTATAGTTGTCAAGAAACTT
>1452-77
TCAAGGTTTTCGAATCAAGCTCGCAGGAGTCTTACGGCCATTTGC
>1453-77
TTGTGCTATTGTCATCTGGTCGTGGCCTCGCCTTCCCCTTCTAACC
>1454-77
TCTCAAGGGGGGAAAAGTCCATGGGGTGGAAGAGCAGTGCGCCTA
>1455-77
TATCATGCCCGGATCGATGTAGCGGTATGTTTCCGTGTCAAGGGG
>1456-77
GCACATCCTGCTAGTATTAGGGGTCACAGGGCTTTCCTGAAAGAA
>1457-77
ATGGCGAGGCGATGATAAACATTAGTTAACTCGGGTCAAACCGCT
>1458-77
GGATTGGCGTGGAGTGGGGGGAAATTGTAATCGTGTTGGGCGGACG
>1459-77
GACTGGTCCTCCATCTCATATAGCCCATTAGTATGTCTATATCTTT
>1460-77
CCGTCGGGGCGTGCAGGTTACTGTGGCAAGGGTTGGAATAACATT
>1461-77
TTGGGACCAGTCCATTGTCGTATGGAGACGTAATATCGGGTAATGG
>1462-77
TCGGAGACTTTATGTCAGATGACTACCCTCGATTCATGGCTTTAC
>1463-77
ATGCAAACCCCATTTTACCTGACGTTCACGGCCAGCGAGGTCTTT
>1464-77
GGACCATGTGTTTTGCTTGGGCCCTATTGTGTTCTCATCAATCAA
>1465-77
AGAGTTAGTAACACGGATCATGAAGGTAGTCGTCCCCATTAGCAC
>1466-77
ATGCACTGGTCCAACAGTAAGCATGAGGGATCAATATGGGCATTGT
>1467-77
CGACGTATGGACTCACGACAATTGTTTAGGTATTCAAGATTAATG
>1468-77
GAGACAATTTGGGATAGAAGTTATTTCGCACCAATGGCTCCGGGT
>1469-77
GATAAGCCGGCTGCTTATCTTTGCCCATTATCATTTAGGAAGTTAGCG
>1470-77
CTCGATCAGAAGATGTTGTCTTACTCGGAGTTGGTAAGGTCAGTGT
>1471-77
TTAGTGTAGCAGGCGCCAAAATCCGGCCATGCCCCGCAACCGTTT
>1472-76
TTATGCACACATCCGGCTAGCTCGGCTACGTCACGCTGGCCCTAT
>1473-76
TGAGACCTTCGCACGGACAGCGGCATGGTGTACTGTGAGGAAGTAC
>1474-76
CAAAAAGTAGGTTCAAATTGGGCTTTTCGTATTGGAGTGTGGTCC
>1475-76
GTGAGATTTCTTCTGTATTCCGTGTTATAGTACTGCATCTCGTTC
>1476-76
TCGTAGTTTAATGGACCGCACAGCTGGCCTATGCAAGAAGATTCT
>1477-76
AGCCAGGTCCGCTATGAAAATGGCCGCGTTCCTTGGGCCCCATCG
>1478-76
TGCATGGAGGGCAGTTCGAACAGATCGGCCTGGAGCTGATGCGTA
>1479-76
ACTTGAGATGGCCTAGGTTAGTAAGGTGACAGAGCATCAGTGGAC
>1480-76
GACTGTCGATGGGTCCCTGGCCTACACAATGGGTGGATGGACCGT
>1481-76
GCCTGGTTGTCGGACCGGTCTGGGGAGCGGGCGGTTCGCAAATAT
>1482-76
TATTGCGGACATTCGCAGGTTCCGGGGCTTGAGTTTATCTCTGTTT
>1483-76
TCGTTTCTGCGTGAGCGCAAGGTATTATTGCAGGCATACGCAACC
>1484-76
GTGCCCAGTGCCGTTTGTTAGTTACCTGCGAGTCGGATACTAGGG
>1485-76
TACCGTGATAGGCTCATGCGGAGACCGGTCTTTGTCAAATTTTCTA
>1486-76
GATGATTATTGCGGGCTCATCAGACATTCTTCGTAAGGCTACGGGGT
>1487-76
GTGTCACATAGGGCAGAGAATTGCTTAACCGTTCTCTAACTGCAT
>1488-76
TTTGAGCCAGGGTTCTGGCGCGATTTTGCACGCACATCAGTAAAT
>1489-76
GTAGAGATCATCCAGATGGTGCCGGTACGCACTGGGGACGGGGCC
>1490-76
GTGCGGAAGTTTCCGTCGGCTATTCGAGTGCCCCTCAGACTGTCT
>1491-76
ATGGTGTCTCATAGGACCGAAGGATCGCCCGCCCAAGGCATGACA
>1492-76
CTTGTGGTTGGCATGGGATAGGGCGAAACGCCATTATTTTACTAAG
>1493-76
TTCCCCTGGCGCGCACGGGGGGAAACGGGACGTTATTCCGCTAAG
>1494-76
GATGTCTGTGTGGTCTCGAGATTGGTCTAATGTTTCGAATGCCGA
>1495-76
GTTTCGGTTGGTTCGCAGTGAAGGACAATGTTAGTTTCGTCGCAG
>1496-76
CGCGACTTAAGACGCTTGGTAAGTAAAGTCGTATTCCGTCTTGGCA
>1497-76
CATGGGAATCCCGTTCCCGAGCTTCGGAGTTGGAAGGTCTGCTAT
>1498-76
GGGGTCCTCTTCGCCCAGTGTTCCGTCGTGCATCGTACTCGGAGCG
>1499-76
GTTGCGGGCCGGCACAGCTTAAGTCCTGAATATCAAGAGGCTCCC
>1500-76
GCGACGGCGCTTGGAAAAGCGAAGCAAGGTCTATTTTCTGTAAGG
>1501-76
ATGCTGTCCCTTCCGTGATTGCGTTTGGGCGACACTGCACCGGGT
>1502-76
TTAATACACAACATTAGTCAATGTAACCATCTCGCATAAGCTACC
>1503-76
TCGTAATGTATTTTGCCTCAACCCAGAATACTGGTGTACTGGGTA
>1504-76
GTGGTACGCTCTTTGCGGTGCGATGGGGCTGTAGGGTGTTTCGTC
>1505-76
CCCAATTTTCCGGGCAGCATTCTGCGGGTGGGACGCGTTTTGATA
>1506-76
GCCGGATACGGTGGAAGCACGCGGGAGAAGAACTTGTTGGTGAAA
>1507-76
CTTTTTTCTGGTTATGCCATCGGATTGCCAGCTTATGTGCTTCTG
>1508-76
GGACGTTCTAAAGGCGGAGGAGTATGCACTGGAGCTGAGGTAAATG
>1509-76
TGCGGGGCGGCGCCGCGGCTGGTGATGTAGACTCTAAGTTGAAAC
>1510-76
ACTGCGTCAGTTTCGAGGTACGGGGTGTTCAAGCATCCAGCGTCAT
>1511-76
TATCGAGTCCGGGCGCGTGACTCCCTGCTGGTGCTTTGGCGGCAC
>1512-76
CTTTACGCAGGGACTCCACGGGCAGATTCTGACGGTGGTTGTAGT
>1513-76
GCTATGTCGCCGTTACATCTCTCAATGTGGCTTGGGCTGGTAGTA
>1514-76
GGTTGGGAGACCGATATGAACACTTGCATGTGATTTGCGGACCCG
>1515-76
GTGCGGATCGGCAATACAATCCTGGAGTCTGGGTGTGGTGGACGG
>1516-76
CATGGTCTGCAACTGGTAATCAATAATCATGTGTTCGCAGTTTAT
>1517-76
CTGATAGGTCGTCGGAAACAGCGCGCTCGATAGCCTGGAACAAAGTG
>1518-76
TGGTGACGTGCCGGGGCCACATCCGAACGAGCAAGA
>1519-76
AGTCTATCAGTCCTGGTTCCTGTCATAATCGAGGCTCCGAGCCAC
>1520-76
TGGTAATGTTTTCACGCTCTTTGCTCCGAGTGCTTCATAAAGCTG
>1521-76
CGATCCGCAAGGGTGAGGCGCGGACTATTGAAGCTATGTGCTGTGA
>1522-76
GATCAGATAATTATCCTGTTTCGGCGCTAAGTGGTTCAGCCGAGG
>1523-76
ATACACGCTCGCCGACGTTCACGCGATTTTAAGAACGGGCCCCTT
>1524-76
AAGCTTGAAAGTTGAAGTTGGATTCACGAATGAGTTGCTGTAGTGA
>1525-76
TCAACGAACCAGGGTAACAAAGAAAAACGCCAAACCGTGTGTTTT
>1526-76
AGTCATACTAGGAGCATTCGTTACAGAAACTCGATTGCTCAACGC
>1527-76
CATTTTCGGGCGTTGCCGGTGAAGTGCTGGCTTATGGATTCGGCG
>1528-76
ATCCGCAGTTGAGCCACGCATACCACCAATCTGATT
>1529-76
CACCCCTTTATTTTGTGGTGTGGTAATATTTACCCGCTTCCGGAGC
>1530-76
TTCCTTGGTACATGGCTGGGCACTCCTGCACATATGAATTCTGAC
>1531-76
GCAGTACTATGCAGGGCAGCCCACGGCGTGTGTCCCGTCCTGAGA
>1532-76
GTTCATGCAGGCGAATTCTTCTCGCTTTGTAATTCGGTCATTCCC
>1533-76
TTGCGGCAGTATCAAGAAGGGATGGCGTTGCGGCGAGTTATCCTC
>1534-76
TTAATGCGTTTTCTGACCGTCGAACG
>1535-76
TACGGGTTTTAATGCTCTGCTGTCGGGCGGGCTTGCGATGTGCGT
>1536-76
AGGAGGTACGCCTCTGTTACAGAACGCTCGATGGCGCGAAAGCAT
>1537-76
CTGTCTCAGGTTATGGCCACTCCTCTCAAGGCCTGATACCTCTTT
>1538-76
ACACGGGAGGCGGCATATGCTACTCCGATGGACAGGTGCGCCGGT
>1539-76
ACATAGTTTATACGCCAAAGTATTCCAAATTTGTGCGAAGGTAAA
>1540-76
CGGTGATAGATGTTACTCAGTCCTGGACCGGAGTCAACGGAAATC
>1541-76
ATCAGTACGGGGGCGATGGGGACATGAATCTGGTAGAACCTATCC
>1542-76
GTCTTTGAGACTTCGCGTTTCACGTTTTAATGCTGTATCTTACGG
>1543-76
GTCAGAGGGGTAGCTGATGGATGAGGTGTTGCGTAGAGATGTATG
>1544-76
GGGCTTAGTGGTCTTATCCCCGTAGAAGTCTGTGGCGTTCTAAGGA
>1545-76
TGGTGCGATGTCTCTGCGGAACGTTAGCATAAAAATAAACCGTAA
>1546-76
GGGGGCTGACACCAATCTTTACCCTTGCTCGTCTTCCAGCTCTATT
>1547-76
AAGGAAGCGATTGAATGTTCCCGAGAGGACGACACCGAGTCTGAA
>1548-76
ACGGTATGGTTCCATGCTATAAACTGCGTGACAGAGTGGCATCTCG
>1549-76
CAGGCCTCTTGCGATCCTGGCGGAGT
>1550-76
GGATACGAAGACCTTCGTGCGTGTGGGCCGACGAGAGATATACAT
>1551-76
TTCTCCCTAGTGCCGCGGGCCTCGGGGCTGAGGCGTGGACTCGGGA
>1552-76
GAAAGGGACACTCGTCCCATGGCTAACGACCTCTGAAGCGGTATA
>1553-76
TAAAATTCGTGTGAAACACCAAAAGCAAAGCCCTATTATGATAGC
>1554-76
GTTGTAGGGCTAGACTGGAGTATTGTTGCGATTTTGCGATGGACA
>1555-76
TAAGGCTGTCGGGATGCGTAAGCCCCAGCGTAGGTACGCATGCAA
>1556-76
AGCATCGCGCCCAGATCGATAAGGGTGTTGGCGCAAGCCCTACAC
>1557-76
TCTATAGGTTCCCTTTCGCAACCCGGCATACGTAAGTGTTTCAGG
>1558-76
ATAACCTATTGTGCAACGGCTCGGATCTTCTGAT
>1559-76
GTAGGGTCGAAGAAGGCTTTTGTATTGTACGCCCTTACGCGTTCT
>1560-76
ATATGCGGTAACGGGTTGTTATGCCAGACCCTGTACTACCGGGTA
>1561-76
GCACCGTAGTTAGAAGTTTAAAGGTCTCTTTTCGCCCGGATTACG
>1562-76
GTTAGCCACCGCCTTGTCAGCTGTGCCTATGCTATTTTGTTTTAAG
>1563-76
AGACAGCGGCTTGATGTGCACGGCGGTGCGGTTACATACACCGTT
>1564-76
TGGCAATGCCCTTTCACAACAAGGTTGCGCACCAGAAGCAATTTG
>1565-76
ACAGGTTGTGGGGGCCGTGGAAAAAGATCACCATCTTTACCCCAC
>1566-76
TTGGCTTTTGAGTAGGGATGACGGACGACTTAGC
>1567-75
GTTTTTGGTACACCTTGGCGAAAATATCGGATCAATGTTAATGCG
>1568-75
ACGTGGTAATGTTGCTGATTGGGGCTTGCAGCTGACCTGG
>1569-75
GGGAGGAAATGTACGGTGTGGTAGAAACGGTGTTCCGTTGGGTTTG
>1570-75
TCAGGCTCTACAAATTTCATTGCAATGGAACACATTCCTGTGTGC
>1571-75
GCAAGGACACTCAACGAGCCAATGACGAAAACACG
>1572-75
GGCTATCTAATCTCTCAGGGCATGATGTCAAAATCGGTGCAT
>1573-75
ACTCGAAAACCTTAAAAATATAGTACCTTTACTCATTTCGAGTGC
>1574-75
CTTGAGTTGGCGTTGAGGTGGGGAAATGTGGGGGACCGGACGAGG
>1575-75
GCAGACCGTGTGTGTGCCTAGCGGCCGCTCATGGCGCGCTCTACA
>1576-75
TAGTTGGAAACGCGGCCTGATGTCGCACCGCTGCGTCTTTGGACAGA
>1577-75
CAACCTCAACGACTAAGTATGCATAGGGTTTGCGCTTGACCGTCTA
>1578-75
GCGGGATTGTGCCGGGTCCTGATCAAATTTTCACTGGTTCTCAAT
>1579-75
TCAGTCTTTTAGGAAACGATATTGGGCTACTACAGGGCCGATCAG
>1580-75
AAGGGTCATTGCTTAAGACGCCCAGCAGCTTCTCAAGTCGGTCTC
>1581-75
TGTGGTTTAGGTGGGTGCTTCGCTTGCATACAGTCCGGGAGAGGC
>1582-75
CGGGTGGGGGACTACATATACGATCGAAGTGTACCGGTAAGGAGT
>1583-75
TCTCATTTCAATTAACAATGTGGGGAATGCCCCATATTAGGAGAA
>1584-75
TCTTACCCAAGGCTTCATCACTGGTGGGCATAGGTTCATCCCATG
>1585-75
GAAGAACTCAGTTGTCAGACCTCTTTGGTGCTGCCGCCGTGGTGC
>1586-75
TGAACCGTTTAAAGTGGTCGATGGGTGGGCTCACTTTTATGCATG
>1587-75
GGACCAACAGTTACGGAGGATGAGCCAGCGGCCGGAGACTTAGAA
>1588-75
ACGGTGATGCGCGTCTTCATATGCCATAACCCATGTCACGATCGCAT
>1589-75
TTCGTGATTGCGCACAAACGATGTGATCGCTCAACCCTGTAAATT
>1590-75
TGTATAAGCTTTGCTGATTAGGGACGTAGTAACTATTATAGGGGG
>1591-75
GGGTAAGGACATGAATACTCGCCTATAGAACACGACCCTCTTGTT
>1592-75
CCACGTGACGAGATAACCACTAACAATAACCACCTCGGGCCCCTT
>1593-75
CCCTTCGTTTTAATGGACTCATCTGTAGGCGCTGGCCCGGGGCGGC
>1594-75
GTTCGCTCTTGGTCCACGTTCTAAGTCCCTGGGGCCTTGATTGTG
>1595-75
ACACCTGCCATGAATTCAGTGTAGGTGACAA
>1596-75
CTTATGAGGGGACTTGCGTATCGATACGCCAACGTTCGCCGGGTAA
>1597-75
TGCATTCAGAAGAGTTGTCGCGGTCCGTCGGTCTGCATTTCAGAG
>1598-75
GTCGAGGTGGTAGGCGGGGGACATTTTTGATCACGAAGGAGTGTA
>1599-75
GGCAAGATGGTATTCGGCTCCAAAGTGAGTCGGCCATAATACCTC
>1600-75
GCCGTTGAACTCCATGGGTTATTATCAATTGCTGACAAGAGCGCT
>1601-75
TGAGGGCTATTTTCGCAGGTGTCAAGGCGTTGCGTCTCGGTCTGC
>1602-75
CTATATCGTGTTCCGCGCCGAGTTTTGGTAACAGGACTATCCCTGT
>1603-75
AATGGAAAGTGTGTCCATTCCTTGACGCTAGTGGGAGGGTTGACT
>1604-75
GGCCCATGGCTATAGTGAGGCAACCTGCTACCTGGATGTTAAATT
>1605-75
CAGCTACTACGTTGATGTGTAATGATTGGGGAGCTATAGTATGGT
>1606-75
AGTTGCACGCTCGGTATTTCAGCCAGTGACCTCAATAATCATCAT
>1607-75
ATACCTGTCAGTGATCCAAATGTGGATTCCCGCCAGATGTAAGGA
>1608-75
GGTGTAAATGTTTCAAGCGCTTCAA
>1609-75
TTTCACAACAGATATCTGGGGCTTTTCGGACGATTCCAGCGCTCT
>1610-75
GTCGATGGAAAAGTTCAGGGGTTATGTCCAGCTTGCTGCGAGAGT
>1611-75
GTACCCCAGTGGTTGGGCGAGAGTTTCGGCCCACCCAACCACGAC
>1612-75
CGAGTTCGTGGACAGGGCACCTTCCCGGAGGGGCTCACACCGGTC
>1613-75
CTGATTAGTTAGTACCATATGATGCCCTTGCCGAGGGTATCAACG
>1614-75
GCAGTCTGGTCTCATTTAAGATAGTTTTATACAAGCAACGCGGGT
>1615-75
CATGCACGGTATCTGAGGTGGGGGTATTATCACTGGTATCGAAAA
>1616-75
ATGACACGGCGAACCCGAAGGGGTTAGCGTTGGTTACGGCGCTAG
>1617-75
GCGGAAGAAGTTAGTATTAACGGATTGTGAATCAATCCAAAAAGG
>1618-75
GATCTCGAATATTTCATGATCTATGATATGTTCTATCAACGGGGG
>1619-75
CCGGATTTAAGTTGGGAACGGTATTGTGTAGGTGTTTAGAGCGGC
>1620-75
AAAACTCTGTGGTACAAGATGAAAGGGCTTCGCTTATATATAGCT
>1621-75
TGATGCATATAGCTTTTGTGAATATCGCTTATTGTCCCATCCATG
>1622-75
TATCTGGTTGGCGTCTCTGGGTAGGGATACTATGCATAACCCCGT
>1623-75
CTACTTGGCAGCCGCCGTTACCAAGAGACTTCGCCGACAGCTAAG
>1624-75
GGTCGCTTGTGTGGGCCACCAAGATGGAATCCCGCGTGGTTTGTA
>1625-75
ACCCTTACAAATGATATTTGCTGGGTGGGAAGGGCGTTGAGAGTC
>1626-75
ACGTGACCTGGTTAGGCGGCGTGTACGACCGGCATTTGCTAAGGGG
>1627-75
ATGTGAACGTTTCTGTGTCCGCCTTGCATTGGGTGGGCCATGAGAC
>1628-75
GGTACCGATCAAAACAAATGGTTCCCTAGTCTAATCTCAAGAGAA
>1629-75
TCGGCCCCCCCGGTCTGAATTGCGTCGCTCTGAGGCTGCCTGTTA
>1630-75
ACGCACGGTAGTTGTATCAAGAATGTGAGCG
>1631-75
AAATCACGACTACATGGAATTAAACGTAATCCGCGTCAGCCTTAG
>1632-75
GGCAATGCTTCGAATATCTGCGACGTTGTTGAGGTTCCAGCGAAA
>1633-75
TATGCCGTTGAGACTGTAGGAACGGCCGGTTGGCCTATCCTATGCA
>1634-75
TTTGGTGGCGATCTTATTATCAACCTATATCCTTATGTCGGTATC
>1635-75
ATGCTCTCGTATTCTGGCGCGTAGCCTGGGTTAGAACTTCGGATAT
>1636-75
CGTGGAGGTGCTAGTTATCCGGTATTAATTCGATTATTGTACCTT
>1637-75
ATGGATAGCGTAGCCCTAAGTTATAATAATATCAATTTTTTATAT
>1638-75
GGGTAGTCTTTAAGCGCGGGGTAGTATCAGTTGCGATGCTGTTCA
>1639-75
GACTGCCGGGTATGAAGCGAGTGGACGTGAAAGAATATACGACTT
>1640-75
AGGCTCAAATTCAGGGCCTACAATCATTCAGGGAACGTATATGAC
>1641-75
CGCCGAGAGAGAGCGGGGCTTGTGGGTCCGCACTACTGTACGAGTT
>1642-75
AGCCTGCCTCCTGTTAGTGTTTTGTCGAGGCGATAATTCAGGCGG
>1643-75
AACTTCAAATTTCCTGTGGAAGCAGGGTGCTATCTACACCATAGG
>1644-75
CTTACGGCTCAAAATGTTGTGCAGCGTGCTGCGGTTT
>1645-75
TCTTGGTCTTGAACCAACCAACTATCGTGGAGTTAGATGCGGGGG
>1646-75
AAGCTCCGGCACTACTGGTGTGTGCGTTCGAACGTATTCGGCGTA
>1647-75
CACCTGCGGTTAGGCAGGTAAGCGCATAGACTAGTTGCGATCGAA
>1648-75
AACCCGCTGGACAATCGGGGGCATACAAGCTACGCTTAATATGCA
>1649-75
AACGGCCAGCATGGGGACTTGGCTGGGGTGCTTAC
>1650-75
TACTCGGATCGGTTGCGCGGGAACACTGGAGATAGGGGCAATACC
>1651-74
TCTGTCATATGGTACTGGATCAAGTCATGGTAGTGACGTGTTGGG
>1652-74
ACAGTCGCTAGTGATGTCATTGGTACCTTAACTTGCTAGAGTGCG
>1653-74
ATACTGGGGTGCAGCTGGCAGTGTGTTGGAGTCTTATGTTCGGTT
>1654-74
CAGCGCGTCAGCGGGATACGTAAATAGCACTAGGTTCCCATGCTT
>1655-74
CCTCTACCAGGGTGCACCTGCCGCGTCAAT
>1656-74
ATGAATGTTTCAGCTTTATTATCCAACGGCCCCCGCGAAT
>1657-74
CCTTACGCTATTCTCGCAGTGTAACGTTTTTCACGAGGATCGCTCA
>1658-74
CTGCTAGTCTTCACCGCTCAGGAACTATTACGCGACAGACTTCTA
>1659-74
GTGGCGTTCGTTTGAGAAACTGCGCCTTCTTAAGCCCGGCAGAAG
>1660-74
CGCGACTATTTCGTGATTGTGTCTTCGTTATACTCAAAATCTCTT
>1661-74
GGGCGAGATGTCGCGTAAATGTCCAGGTCGCGGGTAGATGCTTCAG
>1662-74
GAGTCCGGTTCCCGTTGCGTGTTTAGAACGCCCACAA
>1663-74
GCTCCCGTTGCATGAATAATAGTGTAATGGTCGCAGCTCCGCCGG
>1664-74
GTAAGGGCGCACGTTTCAAGTAAAGGATG
>1665-74
GATTTAGTCGCGCTGTGTTGATTCGGCCGTGGGTGGATATGGGTGC
>1666-74
AACGGTAATGTCGAATGCAGGCGCTGCCTAATTTCTTTCCCTTAA
>1667-74
TAGTTGTAGTGGTGAAGCAGTCTGCTATGTGTAATATTGCGCGAT
>1668-74
TGAAGAATGCTGAAGGGGATTCGGTGTCCTTGTAGGCCACAAGTG
>1669-74
TCTTTGAAGCAACAGTATCAGGCGAGCATGGTTGAGCGTGAGCGCA
>1670-74
GGGGGGCCATGAGGTCCATGTGGTACAACCTCGCAAGTATTTCGT
>1671-74
AGGTAATTTGTGGGTCAGCGTATAAGCGGTCTTAGTGCATCACCT
>1672-74
GTACTGAGGTGTTCCGTGTGTAGTGTGACTGAGTCTAGCGAGTCTC
>1673-74
CCAATTACCGACCCACTTCTGTGGGAGGAATCGCGAT
>1674-74
GAGGGCTATGGCCTCTAGCGTTTTCCGTGGTGGTAGGCACGGTGC
>1675-74
ACTGAGGGGAAATCTTGATGGTAGGTTGATTTAATCTTATGTCGC
>1676-74
AGGAGACAGTACCGCGCGCGTAACGGGACCACAAATTTGAATAGA
>1677-74
TCAAGTATATTGGTCCTGTGTGTTTCGCCGAGCTCTCCGTGGATG
>1678-74
AAAGTGGCCAGCTTTTCGGACAACAGGCCGTGCAGAGCGGCGCTG
>1679-74
CTTCGAGGTGTAAGGTGTGTGACATGTAGCCGCGGGTCGCGTTAT
>1680-74
GGTCCAAAAAAGTGTGCGGTGTGTTATGCATCTTACTATCAGAGA
>1681-74
GGTATTTCGCTCGTCACCTTTACTCCGTGTGGATATGGCAGTTTT
>1682-74
AGGACATGTAGTACGGGACTGCGGCTGTTTGCTTCCTGTTTCCCA
>1683-74
TTACTTAGTAGTCCTTAGGTTTCTCACGATCGCCGATACAGAAAC
>1684-74
ATTAGTCGCTGCTCACCCAACTTGTCGTATCGCTTGGGGTCTGAG
>1685-74
CTGCTTTTAAAGCGTCTCGGAGTTGGGGTGGGATGCTTATGTTAT
>1686-74
AGACATATTGGAGTGAGACCGTCGGTCACGGGTGTTGTGAATGCT
>1687-74
GATAACCATATGCGTACTATTCGTAAAGATGGGCTTTTAAATGGC
>1688-74
CCATCTACTCCAGTATTATGTACCTACGGCACAGTGTCTTCTGAT
>1689-74
CGGATTCTGTGTTAGGACGGAGACCCTTGTTGATTCATGACATTC
>1690-74
GCGTCAGTGGCATGAGAATGCCTAGCGGTAGCAGTAGATGCCTTCT
>1691-74
AGACAACGTTGGAGTGACGGTCGTGTAGTCGGCGGTGCTGTATGA
>1692-74
CTAGGGGGCCTGGCCCCGGGTGAGAACAGCTGCGCTCAGTAATTG
>1693-74
AGCTCCACGCAGTGCCACACCTAGTATCTGAGGGGAGTGCCGCAT
>1694-74
CCCGGAGGCTAACGCCAGCGTTCGATTACACGCGACGACCAGGCG
>1695-74
GTACATAGTGAGTCCTACTGGCACGTTGATCCGAAGAGGCGCCGT
>1696-74
GCGCGAAGGGAACGGTAGCACGGTCACGTTCCGGATACGCACTGC
>1697-74
TAATGCTTAGCTTGTTTCCGGGTGTGTCTCTGGTTCGTGATAGGT
>1698-74
CGTGCGGGCCGGAGTGGAACGACGCGCTATTACAGCCGGCGTGCGG
>1699-74
ATGGTGTTGGCTGGGGAGACCGTAACCAATGCTCGTCAGCTGGACCT
>1700-74
TTTTCGAGCATTACGCGCAAGGTAGTGTTTACAGATCGGCATGGG
>1701-74
TATTTTCGGTTTTGTCTGTTATGACTGTGCTGTCTTGAGCTGTAC
>1702-74
GGAGCCCGGGATGTTTCTGGGTATTCCCACAGAGTTTTTCTTGGG
>1703-74
CCGCGGTCCCTTCACCTCTAAATGTATGGACAATGGATACGCCTT
>1704-74
GTAGTACATCCAATTGTGTAACTCGCCACGGGTTGTCGAATTACG
>1705-74
TCTCTAGAAGGTACCCTTATCTCCGATACGACTGATCAGGTTCTT
>1706-74
CTTTCCGTTACTGTATTTGCACTAGTTGGGGCATACTACCTTACT
>1707-74
GAAAGGTGATTGTGTAGGCCGTGGGGGCTACAGATTCGTTGTCTC
>1708-74
GTCCTTGATTATATCGTGCCTGGGAGGCGTAAAGTGATGAGATAA
>1709-74
GCGCTGGGCGTTAGTATCTGGAGCTTTATGAAGCGCCACGAAGTC
>1710-74
TCAAGATAGCAGCATGGGAGCAGGTGGCTAGGCGGATGCTACGAT
>1711-74
GGATCCCGATCTTTATCGATGAATGGAATATAAGACTTTTAACCG
>1712-74
GTGGTCTATCCGCGTTACCCCAAGAATTGTCCAACGTGAGTGCCC
>1713-74
CAATGCCTGTAGCCAACGTAATCAACACGCAGTTCGCTATATAGC
>1714-74
TCGCGTGCGTCGGGGTAGGGTTAACAGCGATCTTCTCTGGACTAT
>1715-74
GCCGTTATTTGTACAAAATAATTTGTTGTAGCCAATCGGGCATGT
>1716-74
CCCCGGATGTTTGGTGTGTACTGGCCCCGATGAGCTAACGCCTATT
>1717-74
GAAAACGTCGCAAGTGCAGCAATCGATAGGTTGTAACGCCTCGCTCA
>1718-74
GTTAGTTCCCTGCTCGTACTCAAGATAAATTAACTTGTA
>1719-74
CCGACAATATGGTTTCGTGGAGACTTAGCCGACGGTTGGCGGCGA
>1720-74
GGGGAGTGGCGTGAAACGGCACGGGTCGTGGGTACTGGGCCGCTA
>1721-74
TCACCCCAAAAACGGGTACCGCGGGGCTGTGTTCTGGGGTTGGCC
>1722-74
TGAAGCGCCGAAGGGTGGTCCAGGACGAACG
>1723-74
ACTGTTTAGCTCGCCCATCTGACAGTCTATGTGACTCTTTCGATCA
>1724-74
GAAAGAGGCACTGCCGAAGTGTGATACGGGGCAATAG
>1725-74
AGGCTGAAACCGTTGGGGCTTTTTCTGGCACTAGGCCTTGTGAGTT
>1726-74
AGGATGACATATTAACACCGTGACACTGGCTGATTATATTGCTCA
>1727-74
GGTTCCGCGCCTGCAGGGGCGCTCATCTATGTCGTGGGGGCGATT
>1728-74
CATTTATGGAGCGCGGGACTGCGCCGGTAGATCTAGTCAAG
>1729-74
AGAGGGACGAGCGGTTCGTATGCGTCAAAAGGACAGAGTTTATGG
>1730-74
CGAAGGGAAAAACAGGTCGTGATGTGGGGTTCTGGCCTACCCACG
>1731-74
CAGTAATGAAACCGACGGGCTCCGGCGAGGTTAACACACAGTAGA
>1732-74
TTCGCATTGAGTCAATGCGGGAAGGTGAGGGTTGGTCGCCGTCAA
>1733-74
GGGACGGGGTATTGTATCGATTATGATAAACAACGAGGCCAATTC
>1734-74
TCGCCGGAGTTTGGCCTATCTGGAAACAGGGGGCTCTTGTTGGCC
>1735-74
GTGCTAACGAACGATGATTGCGGTTCTCGAGGGGGC
>1736-74
GCGCCGAGAGGGTACCGGCGCGTGGATGAATTTCTTAAATTAATT
>1737-74
ACGACCTATATAGTACAGTATTCTTGCTCCGGATTAGCACTTAAT
>1738-74
CGCTGGCGGTAGGGTGATTCATGACACCCTCATGCTTCAATCATT
>1739-73
TCTTTGTACGTGGGGGCTTGCCCTCTGTAACGGTGGCTGGTTTGC
>1740-73
GGTCGTCTTCCCCATACCTAGCTATGGGTTCGGTGAATG
>1741-73
TCGGATAGGCCTGCCTGGTGGGGAATTGTATGTCCTCATTTTCCT
>1742-73
GCCTTATGTAAGGCGTGTTATAGTTGGGTTGTTGTTTGTTGGGAG
>1743-73
CTGTGGGGTTACGGTGTTTGGTCCCTCGCGTCAAGTCTCGGGGGG
>1744-73
GATTTTATGACCGCCCTGATGGACGCGGGTCTACTGCCTGCCTTG
>1745-73
GTCATTCTTTTTGCCTACTGTTTACGAATAACGAAACACCTAAAG
>1746-73
GTGTTCTTCGGCGGGTCGTTTCAAATGTCTTATGTTATTGTTCGG
>1747-73
TTGACTGGAGAGGATGTTGCCGTTACTATGGACTAGGGGTTTATG
>1748-73
TGGAGGAACGGGCTGGTTTTGTTGGTCGGCTTATCTCGGGTGGGG
>1749-73
TTACTAGACTCATGGAGCCAAGCGAATACGCGGGTCTGCAGTTGGG
>1750-73
GTGGGTGTTGGGGTAAGTGTTCCAAGATGTGTATAAGAGTACTGA
>1751-73
TGTATACCGTGTTACTAGATTCATTAACGGGTTGTCTGTCGGCGC
>1752-73
CTGCAGTTTCGCGGTCCTGGGTTTCGCTTCCACCACGCGGCCGACG
>1753-73
TGAAGGATCCTCGATCCCACTTTCTTTATTAGGTTAATGCAGGTT
>1754-73
CGCGTGGGTATGCCTGCGCTGTTATACACCATCCGGTTAGGTCAT
>1755-73
GGACAGTCGCAACATCAAGCCCAGCTACGGCGTCCTGTGGGAATC
>1756-73
TGTACGGCGTGTTGTGGGCCCGAGGCGATGTGATTAATAAAACGGC
>1757-73
ACTGAGCCGTGCTTGGTGCTCCCGATCCGTTCTTCCGATAGGGGGA
>1758-73
TTCGCGAGGCGAGTCGTGCGAGTGGCTCTTTAATCATGAAAAGTG
>1759-73
GGAAAATGCCTGTAATTGTGAGGGAGGATGATGGCGCGCTCAACT
>1760-73
ACTGGGCTAGAGTTAGTCTGACTTGCTCTAAGTAACATCGCTTAG
>1761-73
TTATCCCTTATATGTGAAACGCAAACTAGATGTACCTGATGTTGC
>1762-73
TCATTATCAGCGAGGTTGTGCGTTCAAGGGCACCAGGGCACTGAA
>1763-73
GGCAACCTAAGACCGGAGGAAGCCCTAATTGTTAGATTGACGTTG
>1764-73
CCACTCAGTGCCGCTGGTTCGCCTCGGGACTACTGTTGACGCGCA
>1765-73
CAGCGGGTTGAATGTGCGTGGATGTGAGGCGACGGGCTGTCAATG
>1766-73
GTTCGCGCATACGGGGCGCGACGCGAGGTCTGTGTGATGTGGGCA
>1767-73
CGAGGGGAGAGGCGATTAAGTGAGGGATTGTCCCGTATGGATATA
>1768-73
CTGTTGATTTAACAGGCAGTATCGCATAGGGGTTGCGGAGTTTGT
>1769-73
GTGTAGACAGCTAGTAGTGGTGACTTTCTGTCCAAATCAAGATAA
>1770-73
CGCTGCGTGAGTATCGCGGTAATTATCCGATGTGCATGTATATGG
>1771-73
GGCCCTCTGTTGGCCAATTCATCCTATATCGCTTCTCAGGAGTGT
>1772-73
TTTTCAGGAATTCATGATATAATGAGCAACGCCTTGAGGGATCCG
>1773-73
GTCGACTCACTACATCAGGCGAGGCTAGGACTGATGCGAACTCAG
>1774-73
TTTTTAATGTGACACTGCGTCGTGGGAGGCATGATGATCATGGCC
>1775-73
ATTTCCGGCGCTCAATTACGGACGATTCGGCGACTTTGGGACTAG
>1776-73
GGGGGTAATTAGGTACATTAACTTAGTCTCGTTCTGAGTGCCAAG
>1777-73
GGCTAACTAGCATGGGCGCAGGGTATCCTTTTTCCGCGGGTAGCCG
>1778-73
TTCGGGCTCCTTGCATGCTGGAGAGGAAGAGACTCAGTGTAGAGT
>1779-73
TTGGGGGTCGAACCTGACGCGCGGTTAAGCAACTGTGGATGCATA
>1780-73
CTTTATGAATGCGGGCACGGATTTCTGACTCAAAACGTGCAGCAG
>1781-73
TCCAGGTCGCGGCTTGCGCGAGAACAGTTGACTAGGACTATCTGA
>1782-73
GGGGGCAAGCGAGAGTGGTAGATCTCCGACCGTGGGTCGGAGGGG
>1783-73
CCTCTCGCACTTGCTCCGGATGGCTATGTGCACCGCAGTCTCTGA
>1784-73
GTGTGGGGGTCCGCCGGAACGTTGCGGGTGGGGTTCACTCTAAAAG
>1785-73
TCATTCGGTTATTATGTGCAAGCTGGGTCTACTCGTTAGAAGGGA
>1786-73
CTCCGGTTGTGGGACAGGTAGCACGAGGCGGGCCTCGAGGGTGAG
>1787-73
GCTATAGAGGATTAGAACATGCTAACTTACGAAAGATAAGTATGG
>1788-73
CAATTTAACGTGCACTGTGTTATTGGTTCTCCCCCTCATCCCAGT
>1789-73
TGTTATGGGTGCTTGCTTTATCGGTTAGTCGTTCTGTTGTGTATG
>1790-73
AGAAGGCGTCTGCTGCGTCTTACTGCGCCGGTGCTTTAAAACCTT
>1791-73
ATTCGGCCTTGCCCTGCTTCGCATTTGCGCTGGATTTGCTGGGTA
>1792-73
CAAGTTTATTTTCGCCGGTAATTTACTGGGACTAAGGGACGAGGA
>1793-73
GGGGCAGTTTCACCGGAGTTTTTCCTCACCTTTTGGCGTCTACTT
>1794-73
CTGTTAGCTTCTTGGCTTCACTACACCAGATAAAGGTTTCTGGCAT
>1795-73
TTTCTCGCTCGTTCTGAGAGGGATGTCTTGGGATGCGCGTCGCGC
>1796-73
GTCTTCTGACGTACTGCTCAGCGCTATGACCGTTGTCGCTACATA
>1797-73
GCATGCATCGTCCTACGTGTTAGATTAGTCTGTGCTCTCGTCCACA
>1798-73
ATCAGGGTTGTGGGGACGGCGTGCGCGTGGGACGCTTCAGGACTTC
>1799-73
CCGACTGTATCTTCAATGTTTATAGAACCCCGTAGCCGGACGCCG
>1800-73
CGCGGCTGCACGCCGAGTTGAAACCGCATTGGCCGGTTACCAGGT
>1801-73
GCAGGGAGCGCGGAATGCATCAGACCCGAGATATGGATAA
>1802-73
CGGGCGGTACTCTTGTGGTCGTAGCTGACTCGTGCTTGCTGGGGC
>1803-73
CATGGATTGACCGTGGGAGCTCTTCCGCGTGAGAGGATTCTGTTT
>1804-73
GTGTTGGAATCAGTATTAAGTGGCAGGTAGTTAGGTCAATCCTAG
>1805-73
GCACCTCATTCCTTAAATCAACTCGGGTTCACTGTGTTAAGTCGG
>1806-73
AGACACGGCGCAGTCGGCGCGGGCTCTGGGGGAAGAGGGTGGTTG
>1807-73
ACTCAGAAGTGTTATAGGGTTCGCGTAAGCGAAAGTATTGGTCGG
>1808-73
CGTGTCGATGGTTAAGTACGGTTGGTTAGTTTTGGATTGTAATGC
>1809-73
GGGCTGCTTATGGGGTTGAGCAGTATTCTGCCACGAGACATC
>1810-73
GTGCAGACAGCTAGTAGTGGTGACTTTCTGTCCAAACCAAGATAA
>1811-73
GCGCAACGGGTACTGCGGGTGAGTTCGGGCTTAAGTGACTAGCTAC
>1812-73
TGTCTTGCATTCTAGCCCTCGCTGTATACATATATCAGACTGTCG
>1813-73
GAAAGCACTACGAAGAGGGGCGATGTGTGTGAACAGGTCGGTGCC
>1814-73
GGCTAAATAGTATATCGGCCAGTTACGTTATGTCCCCAGGTGAAT
>1815-73
GACGTGGTACAAGAGTTCAAGTCCCTTGAGGGGAGTGTGAGCTAC
>1816-73
AGGCGTTCCTCGGATAAGAAGTATGTATAAGACAAATTTAACAGC
>1817-72
TAGTTACCAACCTTCCTATAGGAATTTACTCGCGTTATTCATAAT
>1818-72
CGATAGGGCTGGGTCCGTGAACAGAGTGTGCACGAAGGGTTTCTG
>1819-72
CTACGCCCGCAGACCCGGAACTATGGTGGGGCAGATACTCCTGGC
>1820-72
TAATGATGAGTGTGGCGGAAAACACCGTCGAAGCCATCGCGGAAA
>1821-72
TTCAGTAGCCCAAGTACGATAACGTGTACAGGTACTTTAGGAACC
>1822-72
AATCCAAAACGAACCGGGAGGCTTGTTTTAGTAGCTTAGGTTATT
>1823-72
CTATCGCCCGGTCTGCGTCGGGTCTGTGCGTCCGTAATCCGTTGT
>1824-72
CTCATGTCATCCATGGTGAGGGTGAATGTATGTATTAGGGCGGCCT
>1825-72
TAGCGTACCCGTTGTTAGCGTTACCAAGTCGGCTTCTGATACGAGT
>1826-72
CTTTATGGGCATAAAGGACTCAGTCGCAGCAAATCCCTAAAAAAT
>1827-72
CGGGTTAAGCGCGTTCCTAGCTTGATTCACCCAGTCTATATGTGGAC
>1828-72
CAACCTTTGTCTATCTTAGGTCATAACCATGGGACTGACCCGTGG
>1829-72
ATGTTAGGTCTCTATACTTTATACAGAAGAATTCTCTCGTGGGAC
>1830-72
GGGGGTAAAGCCCGGTCTCTTGTGGCGAAAGGGGGCCGAATAGAAC
>1831-72
GACGTACTTTGGTCAGGTTACCTAAAATGTTGCTATTACTGTCAG
>1832-72
TGGGGTACTCATGCCCAACGGATGACTACTGAAACAAGTGGAATA
>1833-72
ATCTCCAATTGTTCGGCGGCTCTGTTGGGTTGCGGGGCTACTGGG
>1834-72
AATATACCCTACCTTACTACCCAAAAGTGATTAAGTCCACGATGT
>1835-72
TTGTGTGTAAGTTCGTGTCATATGCTAGGCCGCTAGGCGCGAATA
>1836-72
GTCGTTCTAAATAGGCTCATGCTTCT
>1837-72
GTCGGTCTGTAAAAATCCATCTCTGGGCGGGGATCGGGGTGCGTGG
>1838-72
CTACTTGGCGGCCGCCGTTACCAAGAGACTTCGCCGACAGCTAAG
>1839-72
TCATTTCAGTCGGGGACATCGTTGGTTATTTATTATGCCAGGGTG
>1840-72
TTATTATCCCCCGGCTTATGTTAAAAT
>1841-72
TGTCTTTCCTTTTCTTTACCGGCTAGTGGTCGAATATACGTTTTT
>1842-72
GTGTGGTTAAATTCGTTAGCATAAATTGGTGGTTGGGTACTGGTT
>1843-72
TAGTAACGACTAGAGGGGACTACTTTAGTCTACGCGACCGGAGCGC
>1844-72
GCCTAAATGTCTGAGGCTGATCATGCAACCGATCTCTCGCTGGGT
>1845-72
GTCGTTGATGCGTGTGAAAGTAAGGAGCTTGAGCATGGGCTATTGC
>1846-72
CTACCGTGAGATTGGCCGACTGATCTGCGTAAAGGTT
>1847-72
TAGTTGTGTCGTGCTATGGGGGGTAAATGTTGAACGTATAGGGAA
>1848-72
AGGGGGCACGCTGGATATTGTTGGAAGGGGCAACTCTAATGCGCC
>1849-72
TCAATGGCGTTCGCTGTAATGCTCTGGGTGCCTTCGGGTCTTGGA
>1850-72
GCGTTTAACAGGCATGGGTTGGGGATGCTTTGGTGCAAATGTGAAT
>1851-72
TTGGTGTTCATTGGGGTATGGTCATTACATAGGACCTCAAGGTTT
>1852-72
TAATCGGTCCACAGTCTATCTCGGGTGCGGGCTTGGCTTGGGAGC
>1853-72
AAGAGGGTAAAATCACCGGCCTAGCGAGTCCTGGCGCTGTGGGGT
>1854-72
TTGGGAGTTCTCAGCATGTCAATCCGAGGTTTTTCAGTTGAGAGG
>1855-72
AGTAGTGACCAATGCTAGTTGGAGGAGGGGGACGTTCGCAGAGGCG
>1856-72
AACCCGGTGAGCGTGCGATGGTGCGGTGGAGCCCGGTCGGCAGTCT
>1857-72
CAGTGATGAATTGGAGAGTTCTCCGTGCGCTGGTCGTAAGGTCAA
>1858-72
AAGGGTCCAATGATGCTAGACACTCCTATGACGACAAGGTTGGGA
>1859-72
GTTGGATGGCCCCGTTTGCCCGGGCCTATAGCCGATCTTCTTACG
>1860-72
GTCGGCGTGGGACGTTCCTATCCGGGTGGTCGCCCGGCGGTTCAC
>1861-72
ATGGGATCTAAAGTTGCGATTAGTACGGTGGCACAAGGTTTCGGT
>1862-72
TCGACGTGGGCCAATCTGGTGGGGGAATGGAATCATCTCGCGCTG
>1863-72
GAGTTGCGGGGCTTATCCTATGTCTACTGTACGTCCTGGTTAACT
>1864-72
GCGTACGGGTAGAGCTGCCGACTAGGCATCCCATGCCTTATAAGC
>1865-72
TCGATAAGGACACGGGAGACCTGGCGGTGCGTGTTCGGGTACGTT
>1866-72
GTCTGCAGACGGGAAGGGGCCGCTTGTGCGTTGTGC
>1867-72
TTGCTGGGTTGGTGGTCAGAATGGGATAGGGGAGGGCTTGGTCCC
>1868-72
CCTTAGTTGTGTACCTGGCGTGAGATCCTGTTAGGAGTCCGGCTT
>1869-72
GGCGCGAACTGAAGTTGAGCTCGACCGGACC
>1870-72
AGAATCCCAGGATCGTTGGAAGTGTCCGTAGTGTGCCTCTTTGGT
>1871-72
CTTCTTATTGCCCGTTAGAGGGTATGGACGGCTTAGGCGGCTGGA
>1872-72
GCTTTCGCGTAAGCAACCCGGTACCTGTGTGGGACAAACTCTGTC
>1873-72
GTGAATATACACGCCCGCGTCCATCAAGGGAGTGAAGTAAACATT
>1874-72
AGCGCCGAAACCCAAATGAGGGCAGCTGATCCGTCGCTGCAGCGG
>1875-72
TCTTCCGGTGGTTTGGGGTTTAGATCGTCTATGGGGAGCGCGTTAG
>1876-72
GGTCGTGTATTCGTCTGGTCTACCGACATCCTCAGCTCGCGATAG
>1877-72
GTTTACCACGGAGTATCGGCCATGGGATGCTAACCATCCTCAGTC
>1878-72
TCGCGAGGTCACACATCGTACAGGGACTGTTGGGGTGGAGTCGGA
>1879-72
GGCGTATTGTATGATGTGACTGAGTAGTGTCGGTCAGATCTTTAC
>1880-72
CTTTCATCTATGCGCGGTAGAGTGTTACTTTGTGGTGTACCGAAC
>1881-72
CTTGGTTTTATCGTTTATTTCTCCTTTTAGTATTCTTTCCTTTAC
>1882-72
TAAGACGCTCCCAGGCTCCCTGTCTATGAGCGTATTGCATGTGTA
>1883-72
ATCTGGAGGGTAAACCAAAGTGGTTACGCTTGGTTGCCTCAGCGG
>1884-72
ACGGTCAATAGTCCTAGGCAGCTTGCTAGAAAGCTTTCTTACTGC
>1885-72
CGGTTGGCGAAATGGATGCGATACACTTTGCGACCTTTTCGAATAA
>1886-72
ATGTAGGGCCTATCGTGTTGGCTAGAATAGGAGGTCCTGGCCGGGT
>1887-72
TCGAACATTGAAGATATACCCTGCCCCGGGTACATTACTGTCCTT
>1888-72
TGTAACCAACATGGGCGGGGTGTGTGGGTACACATGGCCGCCTTC
>1889-72
TCTTCCGCGGGTGCAGGCTCAGCTTTCCATAGTTTAGTGCGTGCG
>1890-72
AGCAAGATGGTATCTGTGTGAGCAGAATTTGGAAGCTGATATATA
>1891-72
CGCCACGTTAGCTATACCTGCCACGGGGCTTGTTCCAATGAGTAC
>1892-72
ATCAGAAGGCAGACGGTGCAGTTCTCTTTGTGGGTTGGCAGTCAG
>1893-72
AATGATATATGTATGTTTATGTCTCAAAGGTCGTGAGCGGGTACC
>1894-72
AGCCGTGGCTAGACGCGCACTTATAGTAATATGCACCTGGAACGC
>1895-72
CCGATTAATGGGGGCCTACACCTGTAGGGGCTTCTCGCTCGTAGCA
>1896-72
CTAAGGCGGTGAGCGGCATAGTTATAAGGCCCATCTCCGAGGGAC
>1897-72
TCCGTAACGCGAAAGTCCTTGAACCTGTTGTGTTCGTGCGTAGGTC
>1898-72
TGTCAGTCAAATGGAACAATGGCACGTGTCTTTGCTCCATAGGCTG
>1899-72
CATTTTGTCGAGCACCCAGGCAAGTGAAACATAAGGTCGCGAGTA
>1900-72
GGATTAAGTGAAGTACAGGAGTCGGCGAGGTTTAGCGGTAGAAGG
>1901-72
ACAACGTTGATAGCAATTAAAATAGTTCACTGCCAAAGGATCCTC
>1902-71
CTGGCCATTCGGTGCCTTTGTAGTAACCCTTGTCTATAAATGCTG
>1903-71
TGGGGCGGCGGTATGAATGCGTCGTTAGCGGTGACAAAACTGTAT
>1904-71
GCATGTGAAGTCGCTTTTCGCTTGTGCTATGTCCTCCTTAGTGTT
>1905-71
TGGGGTCTAAAGCTCAGCTTAGTGGATTGAAGCGTTGCCTCCTGG
>1906-71
GTATATATGTTTAATTTGTAGAAAAGTCTTGTCGTAATCCGTGCA
>1907-71
CACCGACGGTCGGGATCCACGGGCGGAGCAATGCGGGTTTCGATG
>1908-71
TCTCCGTATATATCGAACGGACTGTCACTTTGATCTTATCTCTCA
>1909-71
TTTGTACTCTAGAAACAGATGACCGCCAGACGGCGTGAGGCTAGG
>1910-71
GCCTCTGTTACAAGATGGTCCCTGCTGCAACGGATCCTTGACGAT
>1911-71
ATCGTGGGGAGATGTCTATGCGTATGTAACTCTGAGGGTCAAGGC
>1912-71
CGCACTAAGGTAGTTGCGTTGTTGCGGGCGATCGGGGGGTCATGC
>1913-71
GTGCAGGCTTCGCACTCGACGTTCTGATTCGGTGTGAAGGGGGGG
>1914-71
ATATGCTGAAATTTTTGTTCCTGCGGATCGCTGTAATGAGGGTTC
>1915-71
TACGGCGTCCAAACTGTCAGAATGCGGATCGGCCCTGGGGAATGG
>1916-71
CGTGGGATGAGCTCCCTAAAGAGCAACAGGGACGTCATCCGGGACT
>1917-71
GGATTACAATGGTGTGTATTAGTCAGTCCCCGGCCCTGTCGGTGCT
>1918-71
GGACATTACCTTTATGCGGGTATGGTTCAA
>1919-71
GGAAGTGGACTAACAAGGGAGGTTAGATGCACGACCTTTTTACAG
>1920-71
CCGCCTACCTTAGGGGTAGTCTTTATCGTAGCTGGACGCTGTCGT
>1921-71
CTTCAAAGCGGTGTTAGCCTATTAGTGACACTGTAATCCTA
>1922-71
TTATAACTCTCCAGCACAGTGTTCAGATGGGTTTGGAGTAGTACT
>1923-71
TTATCGGGACACTCCTTTTTACGGGGCCGAACTAGGCTTCTGTTGC
>1924-71
TTGGTCTGTTACGTGGTTGAGGTAGCCTGTTCTAAGTGCTGACTGGT
>1925-71
GCTGATGGCGGTCTTCGCCTGAGGGACCGGTCGGGAGCGTACGAGA
>1926-71
TAAATGTGGGCGTCTCTAACAGAAGTACTGCTGTTTGTAATAGTC
>1927-71
GCGCCACAGGTTCCTGCTAACGTGGTGCTCCAAAATTATCCACAC
>1928-71
CCGCTTAGGCAACGTTAGGCCGGGGTTTGCGTTTTCAAAAGATTG
>1929-71
GCAAAAGCACCAGATCAGACTGACATGGGCTGTTTTTAGGGTTAT
>1930-71
GAGGAGGCTGGCTGATCTGTCTCAGTGAACCCGTACTACACCTTA
>1931-71
ACATGAAAGTTCGCTCCTAGAGATGGCATCGGATCGGACCCTTAAC
>1932-71
AGTGTGCTGGAGCTGTTAAGCGCTGTGCGAAGGGCACGCCGTCAA
>1933-71
CGAGTACCTATTATGCGCTCTGATAGAGCGAACCGGGTGGCAGAT
>1934-71
CATCAGGCGTTGACCTTGGTTGTGCTTGGGGCTCGGCTCAGGTTTGTT
>1935-71
CGGCATGTACAATACGAACCAAAGGCGTGGGTTCGCGTACAAGTG
>1936-71
AAGACCCGGTGGTAGCGTACCGACTACCCGGTATGCTATTTCTTA
>1937-71
GGTGATACCGAAATGTCAGTACCCTGAATATCGGTTTGGTGACTT
>1938-71
CTTGAGGTTAGGTACCGTCCTGTTTTACGCCCCGTGG
>1939-71
TAGTTCAGCCGAGGGGTTCTCACCACAGGCTCCCCACCGGAATGC
>1940-71
GCGACCTTCGGTATTTCTTACTTAGGTTTTACGATAACTGCGGTC
>1941-71
TCAGCAGTATGTGAGTGCGTCTGTGCGTGGAGATTCCCTTCCTCGGA
>1942-71
ATATTCGAAGAGCGGGATAGGTTCTTACCATGACGGTTCTGCGAT
>1943-71
TGTGTCAAGTTGCGAGTCGTCTTGAACGCGCTACGCACGGGGGAA
>1944-71
CGAGGGCTACCCGAATTGACTTGGGGGGCGGTCGATGTTCACAGC
>1945-71
CTACACCAAGTCGTGCATGGCACAGCCACACTAGTCTTATACCAT
>1946-71
TCTCTAGTTTAGGGGTGGCTTCGCTGGCCCTGTCCTGTGGAGTTT
>1947-71
GTACATGCATGGATCTTTATAGAACTCAGAGTCTAAACGTACTAG
>1948-71
AAACTTAGGTTTCTTGGGCCGGCCTTGCATGGTCGCTATTCCTAAA
>1949-71
GTGCAGACAGCTAGTAGTGGTGACTTTCTGCCCAAATCAAGATAA
>1950-71
TGCGGTAACCCCTCAGGGTGACCGACCCGCCGATACAACTAGGCT
>1951-71
TTGGTTGAGGGGTGCCCACGTGACGCTAGAAACGTGACCGGGATGT
>1952-71
CGTGCTACGTCACGTGTAATACATGGTACGGGGACTGGGCTCTAGA
>1953-71
AATGTTCGTTAGGCAAACCGTGGTGAGGTGCCATAGTCCTTCGGC
>1954-71
CGAGGATAGCGCTGTGGCAGAAAGTTCGATAGCTTCATTTTGCGTT
>1955-71
AATACTTATTATCTCATACAACCCTGCGTTAAAGCCCCACTTGCT
>1956-71
GCGACGATGAGAAGTTTGTTGGCCTCTTGTGCTCCGTTTTGAGGG
>1957-71
CCTTTATAGACGTCACTGCAGTGCCCGCCAACGATCCGTTTGCTG
>1958-71
GCGAGCATAACTAAAGGAATACTAGAGTACCGTGCTAAACGTATT
>1959-71
TTGCGCACAAGTTAATGTGCCCGAGCAGGATGTAATAAGCAGACA
>1960-71
GTATGGGGTACTCTTAGCTGTTATATCGCCCTGAAATCGCAAAAC
>1961-71
GCGGCTCGTTGATGCTCGTGGGATAATATTTATCCGGGAATCTTTG
>1962-71
AAATACCCAGTGTGCAACCTACCAAGATTTGTTAGGGTTCTGGGA
>1963-71
CCCCAGGCGTAAACACAGTATTTTAATATTTTAACCTGGTCGGAT
>1964-71
GGTGGTGTTGCAAGTCTTTAATTCCCGGTGGCGCCGGTGAAAGAC
>1965-71
GCCGCAGCGAGAGGGAGGGCGATCGCACATCATATGTGTATGAAG
>1966-71
TTCCATCGAGCACCCGTAGCCGTTCCATAGAGCTCGTGTCGAAGT
>1967-71
GCAATTGTTCTGGGCGACGAGATGGAAATGTTTATTATGGGATGT
>1968-71
AGTGGAGTGCTTGGGATTTCCGAATTGGTCTGGTAGCCAACTGTA
>1969-71
TACAGCGGTTGTTTGAATGTAGTTGCTGGGCCACGCTTATAGGGG
>1970-71
ATGTGACGGATTTCCTCGATGGATGGCGACTGTCAGAAAGGCAGGT
>1971-71
AACGGTGTCCCGGATGAGTGCAACAAGCAGTAGGCCACTGGGCCAG
>1972-71
AAACTAAGCTTATACGAATGATTAGCGGTGCTGGATCTAATTTCC
>1973-71
GATCAGTAGTTAGAAGCGCTCATTGCTTTGAGGATATGACGGAAG
>1974-71
CTATGTGCGGAGTTGGGATTGTCGCGCAGGCTATGTTCCGAATTG
>1975-71
GAGTGGACTTGGTCCCCACTCTTAAGGAATCCGCAAGTGAAATCA
>1976-71
GAACAGCCGGAGCCATGAGGCTCTTTTCTTATGGCCCGGTGAGGCG
>1977-71
GAGCTTTGTGGCGGATATGTCATGAAGGTCTCGATTTACAGCGCT
>1978-71
GGCGAGATGCGGAACTCGTTGAATGCAAAAGATGGTAGTCTTGGGA
>1979-71
TAATCAGGTCGGAAATCGGCCCGGTGGCTCGGTGCGTATAGGTGT
>1980-71
CGTTGGTGGTGCAGATCGCTAATAGGGTCGTTCCGTTCGAAAACG
>1981-71
TTTGGGATAGTTGAGAAGTGCTCTGCTTGGCCCGGGTCCTAGTAGG
>1982-71
ATTGTCCAACACATACGAGCTTGGCAGAGTAGGGACACTGCTAGT
>1983-71
CTACTGCCGGCACATTTCATTCTCTCACCCTATATGGGCGTTGCT
>1984-71
CCCGTACTCGGCTAGCAGCGTCTTTATTTTTTTTCACTCATGGGG
>1985-70
ATGTCCGGTTTTCACAATAGCTATCAGTTCCGTCGTGGGAGGGTGC
>1986-70
GTGCGGTTCCAGCTGGAAGTGTGCGAG
>1987-70
TTTGCCAAATGCCTTGGAAGTGGGTCCGGGGGCATTATGCTGCCT
>1988-70
GTGCTTATGTAGTCGAAACCAACGCAACTTTAGGATTCAAGAGCA
>1989-70
GATAGTCCCTGGGGTTGGGACAAGGGGTGGTCAAGAGAGCTAGCG
>1990-70
GAGTGCAACGGTGTGGACAGTTGCAGGGTCTGGGGGCAATGGCCG
>1991-70
GAAGCGGTTCTCTGAATCGGGTTAGCCTGAGGCGTGCGGCCGGTA
>1992-70
AGCTTTTGATACGCCTATGCGTGGGGGTTCAGGTCCGTATACCGTAA
>1993-70
AATCCCCTGCCCCGATGCGATGCTGGCCCTGAATACGGTGGTGGA
>1994-70
ATGTGCGGAGTTGACGTTTATGAACAAGGGTCCAGGTCTTTCTGA
>1995-70
ATTCTTCCCGGAGGTCCCACAAATCTCCTCTGCGTCGCATTCGCT
>1996-70
GTAATGGTCTAAGGCGGTCCCCTATCGCAGAAGATTATTGAAAGGC
>1997-70
ATCGCCTTATTCGGATGCCACCAGACTTGGGTGTGAGTGGGCTAG
>1998-70
TTAGCTGCGTACGTGCAGTGGGCCGGTGGAATCTCGGAGGGTCAA
>1999-70
TGTATAAATGCTATACTAGTGGCCAGTAAACCTAGTTACTGACGA
>2000-70
GATTCGCACCTTGCTGCTATTTGGGGGCTTGGGCCGTCGCGGACCG
>2001-70
TTATGCAACTCTGAGCATACCCGGCGTAATATTAGTT
>2002-70
CTTGAAGACAGGCCCAACGGGTCAAATTTCGTAGGACACGGGTTCC
>2003-70
TATTTTATTGTCTTGTTGAACAAGCAGACAGAATGGATTGCCAAG
>2004-70
TCAGGTGTAACGAGTTGGTTTAGGGTACTGACCTTGGAACGGACT
>2005-70
ATGCTTTTACCAGTGAGGGTTTGTTAGAGCTGGTTCTCTTGCCAT
>2006-70
AGTCTTATGCGTCCTGAGTCGCCCACTAATCAGTGCGTGCCGTGT
>2007-70
GTGCGATTCTAGTACTTCATATTCAGGTAGGTCCTGGTAGGCTCT
>2008-70
AGAACGTGTGTCGTCCGAGGATAGACCGGAAGGAGTGTCTACGCT
>2009-70
TCTGTGCGCTACTAGCTGTGTACACCCGGTCGGAATAGACGGGCCAC
>2010-70
CATGCGGTTTGTCTTATCAGACTCCAGGAT
>2011-70
ATAGAAACTGCAGGTACAACTGGCAAATGTGCGCCTTACTCAGAA
>2012-70
AACATCGTAATGTACGCTATCTCAAGGCCATGCGAGGGCAAGTAG
>2013-70
GACAACTGGCGAGAGCTCAAGGAGACCAGTCAAGCCAATGCTCTC
>2014-70
AAGCTGAGATACGGTTTGGGAAGTTACTGCAGGACGCGGGGGCTG
>2015-70
ACCTCGCCTATTGCGTTTAATCACATTAAGAGTGGTTGTCAGCTCG
>2016-70
TTCGAGTCGCGGGGCGAGCCCAGGTGTCAAGTGCAGACTGATAAG
>2017-70
AAGGCCGCGCCATGTGCCGACGAATACCGCTAACCGCATCAGGCTT
>2018-70
GTTGGCATTTTAACTTTTCGGTATACTCGGTCACAAACGGGGGCG
>2019-70
CAACGCGAGATTAATCAAAACACTGACTAGTGTTGTAGAAATAAT
>2020-70
TTTGGACAGAGCTGGGCTCTTCCGTGTTTCA
>2021-70
TAAGCAGTGGATTTGGGTACTCATGGTTGGGTTTCTCCACTTACG
>2022-70
GGATACGTATTTATTACTAAGAGTTTTGTATTTAGTCCATATTATC
>2023-70
TTCACGGGCGTCATGGGAAACCGACACGCTCAAGCTGCGTTTGTA
>2024-70
GATATGGGCTCGGTTGGTTTCCGGGACGATACTCTCTTTGCCGTAG
>2025-70
TATGTTAAGCTATGACCTGGATTTGATAGTGGGGCGAGGGGGTAT
>2026-70
TAGCGCAGGACGGTGCGGAATGATACGAGGAGGAGTTATTTTTCC
>2027-70
GTACGATTTGGAAGAGGGGGTTCCTCTCCATACTGTCGGTATAGG
>2028-70
TTTTAACCGCCTAACGCTCCCTCGCCACATCAGGGCCTAGTATCA
>2029-70
GGTGGAGAGGGGCAGGGTTCGTACATCTGATAGCCTTGTCCGCATC
>2030-70
TGCTATTATTTATTTTGCCTGGTTGGTCGGGAGGTGCATGGTAAG
>2031-70
AATTTTGTAAAAAACACTAACAATGTGTAGGTGAACGCTAATTAA
>2032-70
AATAGCCCTTTATCTATTACCAGAATGGCAATATAATGTGATGAC
>2033-70
ATATGTCAGACGGGGCCGGCCCAAATGAGTCATACAAATAAGTAG
>2034-70
GCTGCTAGGCGGGAGTGATTGGTCTTTGCGAGGATCTTTTTCACG
>2035-70
GTGGGCAACCTTGGCTCCACCGGAATAGATATTTAGTCGGGAGGGAC
>2036-70
CAACACCATTCCGAACCATGATGTGGGCCTGTGCTTAAGGCGGAG
>2037-70
GAGCTGTATGGGTAGTCTTGGGGCTTCGCTGCGGACGGGTGTATG
>2038-70
CTGATAACATCGAATGCGGTGTCTGGAATCAGCGCAATAATGTGT
>2039-70
CTGAAAGATACTTCATGGTGGTAGAGTGTTCGCAACCTCTGCGCA
>2040-70
CTCCTCTTTCTCGCGGTGGGATACCGTTAAGTTGGTTGTGACAAG
>2041-70
TTTAATATACGAGACCAGCTCAGCCATCATCGTAGTATATTTAAT
>2042-70
GTCTTCGGTAATTAGGGGTGACCTTGAATTTCTGGTTACGACGGG
>2043-70
GTATCAAGTTGGGGGGCACACGGATGCATCAGCTCTCCCACTGGT
>2044-70
ATCATGCCTAGGAGCTATTCGTTGCACCTAAACTTTACTCGTTTA
>2045-70
TTAGGCTGACTCGTCTATGGGAGTCCAGGCAAAGTGACCATACCTA
>2046-70
TTTCGCAAACTTACTCCTCACTTCGTCCTACCCGTTAGCGCGTGTT
>2047-70
GAGTTGGTTCGTAGAACTAACTTGTGATAGCTGATGAAACGGTTC
>2048-70
GCAGTTGATGGGTACCTTTGGGCGGCGTTCCGTGATCGGTGTACT
>2049-70
GAGTCGGTGAGGTATTTTGGTGTATCAT
>2050-70
GGACATTTACGCTTGCGACCGTAAGAGCGTTGGACTGGTGTTTGGC
>2051-70
GCGTGTGTATTGTGAGTGCGAGAGATACATGGATTTCTGTAGCCC
>2052-70
GAATGACTGTCATAATGATTCAGGCCAGCTCTGGTATTGCGCTTC
>2053-70
CGAGTGTGTGCCATATTGTCTTATCCTACGGCGTTGGGTATGTGC
>2054-70
TATCGTTTAGTATTGTTATTACAACCTGTGGCAGAGTCAGCAATG
>2055-70
CTAGGGGAGCAATACTCTTGGGGCTTGGCATGTGAACCGAAGGAA
>2056-70
CGGCGTTACACGATTTAGCTCACAGGAATCTTATGATGTACACTG
>2057-70
GGAGTCTTTGTGCACCAGTGCTTTCATAACTGCTGTCCA
>2058-70
TAGGCCATATTCGATGATTCGGGGTATTGGGGTAGCTAGAACTGAG
>2059-70
GACGGTCTGATCGAAGATACAATTGGTGAACTTGAGAGCAAGTAAA
>2060-70
CCAGGTTTGCTTGCCGGTAACTGTGTCCGGAGGGTAAGCATTCCG
>2061-70
TACCGGTCGCTGGACAGAATGATCTTTTGCGGGTTCTGACAGCTG
>2062-70
CGCGTGTAATTCTGCGTACGGGTATGTCTGGGACTACAGTGTGGT
>2063-70
AGCCCGTCTTGTTTGATTGGCTCTCTTACGTGTATATACTCGGAG
>2064-70
GTTCTCGGATGGACCGGGGTGCCGGGTGTATGCGGTAGATAGAAC
>2065-70
AATTCGGGGGTTCGAGTGTGCGGCACTGAGCGCGCAACGTTGCAG
>2066-70
GAACGTCGTGTTTATGAGCTAAGTCGTTGGTGAATCTGATAGTCG
>2067-70
GTAGATTGATGCTCACGCCGACCCATATCCGTTCGGGGGTGGAGA
>2068-70
GTCATCTCAAAAGTAGGGTCTTGGCGGCCAATCGCGTAGTTCCAA
>2069-70
ATACACGGGGGCCGACGGCTTTTTGGCGGAATCGAGCTGCGCTGA
>2070-70
AAGTACTCCTTGGGAGGTTCCGATAATAGCAAATAGTGATTTCGTT
>2071-70
TAACAGTCTCAGGATATATCGGTGGGAGCTGCGTGTCCCAGGTTA
>2072-70
GGCAGCAGGCTTCGTTGTTTTGCTTTTGTTGGTATGTGTTTGATTC
>2073-70
TGACACGAGCGATCGACAAGCGCCCATTGGAATGAGCGTCCTCCAT
>2074-70
GTCCTAAATCGAAGGGCGACGGTACGGTGCTTGCATGCGCAGAGA
>2075-70
CGGGTTGGGTCACCCTAATGCTACCTGGCAACGGTTGCAAGATAA
>2076-70
GTGCATGTGTGCCTGTCAAAAAGGAGAGCGGCGGAGTGCCGCGGT
>2077-70
GTGAGGCTTTCGCACACTCCTCTCTTAGGCTCCCCATCTACGAGG
>2078-70
GTTTCTGTTTTCTGGGGTGTGTTTATTCACTCCAGAGGTACTCGC
>2079-70
CTGCTTTGTTGGGATGCTGCACGAGTCACAAAAGGACCGATGTAAG
>2080-70
GGATTTTTATTCAATCTTGCGCCGGGGCTTGCACTCTGAGCATTGTT
>2081-69
ATAGGCAACGGTGTGCACATGTGTAAGTGGCCGAGCGGAGGACTC
>2082-69
GATAGAAAACTCGTACGATCGAAGAGTTACGGGTTGTGTGGGTAA
>2083-69
GTTAGTGTACGCCTTACTTTCATTTCGAACTAGTCCAACAAGAAA
>2084-69
TGAATGGGCCCAAAGTCCAGTCTCAAAAGAATGTGAGGATAGG
>2085-69
TCGTCTGTCTACCTCCATCTGGCGGCCTGACACAATCGGCTGGCC
>2086-69
ATCTGGAGCAAGAGTTCCGGTCCTTTTTATTAGCATCGCTGGACT
>2087-69
GTTCGTTGTATTTAAGTTACTGTGGGGGGTAATTTCAACGCGTCTG
>2088-69
CTTGGTGTGGGGTTTAGCAGTTTACTCAGGGCGGAGAAAATGCCG
>2089-69
GGTTGCCCCGTCTTGAAAGTTTGGAACTGTCTGGGTCAGAGTGAT
>2090-69
GTTAGCCGCTAAGCGGGGGACTAGGACCCCCGTATACCCATGAGCGG
>2091-69
CCCAATAGCGTAGTTTGATTGATGGGTAGGGACTGAATAAGAATC
>2092-69
GAGACCGGATGCTTGTTATTGTGCGGTAGAGGGTTACAACAGTGG
>2093-69
CGCAGATATAAACTTGACAGTCTGAAGGCTCTCTGCGTGATGAAA
>2094-69
ACCCAACTCTGGACGGGCGGGGGCAATGAACGATATTCGCGCAGT
>2095-69
AATCGGTGTGTTAAGGTTGGTCTAGCCGGGCACGATCTTAAGTAAG
>2096-69
ATCGCATCGGGGATGAGGTATTGGAGGCGCGGGATGGTTTCGAGGT
>2097-69
TACTGGCTCCCGGAGGTCTACTGGAACTACCCCTGGGCAGTAGGA
>2098-69
AGCACGTATCGCCTAACCCATATGGACGTTAGAGTGATTGGGGGAA
>2099-69
GTCCCTCGTCAACTAGCACCGGCTGCATGTTGGGGTAAGGTCCAC
>2100-69
AATAGTCCGGGTATTGGGTATCGCCTCCCCGGGAGAGTCATTAAC
>2101-69
GTATAGGACTAAATAGGGTTTGTACCTCTGCTTTGTTGG
>2102-69
GGGATGCTGTGTGGTCAGGTGCTAATGCCTTCGGTTTTAGTGTAAA
>2103-69
CGTGGCAGCACTTGTTCTGGTGAAAACAGCGCTCCACCCGAGGAA
>2104-69
CAATGCCCCCGTTTCCCTGTGTCAGTCTTTTCTGG
>2105-69
CATTTGGGCCTATGTAACGTTGGGCCTTGGGTAGCCCGGCGACGG
>2106-69
GATGCCGTTTATTGTTTAGATGGGATCACATCGGACTCTTCAAAT
>2107-69
GGCGATGCGTCTTGGGCGCCTGTTTTCGTGAACGTAGGAGCGGAG
>2108-69
CAACGTTGCGGACGTATGTTAGGTGTGCTCTCTTTTCCCGAATGT
>2109-69
GGTGTGAAGAGGGAATTTTCGGTCGAACCGTGTGGCACAGATCTGT
>2110-69
GTGGTGTTCACTATTAGCTTAATTTTCCTTGTGATCTTCACGTGTT
>2111-69
GGCGCGCTTGTGAACTCTTATTGCGCTCGCATGTGCGGCTTGGTT
>2112-69
GGGAACTGCGGACCCGTGTTTCGCGCTGTTCTAAACTCGTTGGAAAT
>2113-69
AACTTAAGATTTGTCTTACTGTGAGGATTTATTTGAGTCGGAAAT
>2114-69
CAGACCATCCAGGGCTACGTTGGGCCGTCCATATGGAACGTTGCT
>2115-69
GCCAAGGTTGGCCTCAAGACCCGGAAGTTTATCTTTGCAAGCG
>2116-69
GGGACATCGGCCCGTCCAATCTATTGATCGCATTGGAGTAGTGCC
>2117-69
CGCAGATCGCAGGGTCAATGGTTCGGAAGTAGACCAGCAAGCAGG
>2118-69
GCCTGGCTACATAATTACTGGCATAGATATGGGAGCAGTTCCGATT
>2119-69
GTCCGCTTTCACCTTCGTAAAAGGTTCGCGAGTTTCTGACGCCTGG
>2120-69
GCAAAGTGGGCGTGTTAAATTCAGATCAGCCCCGACACGGGTGATG
>2121-69
TCCCGGTGTTTCTAGCTAAATTAACAGAATGTTTTGCCCCCAAAGA
>2122-69
CACGTGAGGTTAGTGTAAGTGTAATCGTGCAGTTCCGTGTGTCTA
>2123-69
TTACCATTGCGCATACTAAGTCGGGTTTCTGTGGGCGGTGGAGGCC
>2124-69
GACATGAATTTTCGTTCCAAGGGGGTTTACTGTGGTTGCTATCAA
>2125-69
AGTCGAAGAGCTGTAAAATGTCAGCTGTATATAAACAATCAATAT
>2126-69
TTATAGGCTCCCGTTGCGCCTAACGCTAGGGTGCGCGTTGGCCTT
>2127-69
CGTGATAGCGTGAGTGGTCTTTGTAGG
>2128-69
GGTACCGAAGTAGTGGGGGTACCCA
>2129-69
CCGGTCCTTTCGTTTTTCACTGAGACTCTATGTGTGTGCAGAGCG
>2130-69
GGTGAAGCTTGGTCAATCTATGCTTGGTTCGAATGTGTTAGAGACT
>2131-69
CGCACCCCCCAGCTGTCTAGATTTTGGGGTTACACCAGTGTAGGG
>2132-69
CGAATTACATAGCACTATGGGTCTTGGTGGGCTTGCATCCGGGGC
>2133-69
GCACCTTAGGACTCGCAAAGATTTATAGCCGACTGCTTGAATTGT
>2134-69
CGGGCGCGCATCACGTGTGGTCCTGTGGTGAGCTATACAGGGATTG
>2135-69
ATGCTTGAAGACCTAGGAAAAGGAGATCTAGCAAGTTCCGTGAAC
>2136-69
TTCTCATCCGGGTTTAGTGTGTGCACGTGCGTCTCGAGGAAATGGC
>2137-69
CGTTTTAGGTTGGGTGGCCACTTAATTG
>2138-69
CTTACGGTGTTAATGTGAGCTCGCCCCTGAGGAGGCCCGGGGCACGGTG
>2139-69
GAAAGTTACTGATGTGTGGGCGGACGGGCTTCGG
>2140-69
GCTTGATCCTACCCCGCTCAACTTGG
>2141-69
GCATTGATTTGTTGTGAGTTGGAGGGAATTCGCTACTCTGGGCAC
>2142-69
AATGGGATTCGCAAGGTCCTATCTGAAGGTCTACAGGCCTTAATA
>2143-69
GGGTCAACTCGGGCACCGCTGCAAAGATCAGAAGTGCTCTACGGA
>2144-69
CGGCCGTGTTGCTTCTCTGTTACACTGGGTGAGGGTAAGTGCATT
>2145-69
TCTAGCGAGTAATGACTGTATCCAT
>2146-69
GGCGTGGGCAGCATGACAGTGCTGTGGGGTGACCGGATCTATATG
>2147-69
GTACTGTATTTGTATTCGCTGTTAGCACTGTACAATTCAAAGGGC
>2148-69
GTTGACTGATGCTAGGTGGGAATCGAACTTATCGAGGAGACGTGAA
>2149-69
GGCACGTGTTGGATTGTGCTTGTATCAGGATCGGGGAGTGATGGT
>2150-69
TTTTTTAAGAGCGTTCATGTTAACGTTCACAATTTATTGATTACG
>2151-69
CTGTCGGGCGGTGATTTCTCGGGACCGTGTCGCCTGGACTTAAAT
>2152-69
CCTCGTCACCTATTAAAGATACTTGTGGTATCATCTAACTAGGAT
>2153-69
GGTGTCGGTGGCAATGTTCCTCTTCCGGGCAAATCAGGAGATTTT
>2154-69
TTCTAGCGATAAGGGCACGAAGCACGCGGGATGGTTACTTTTTGCT
>2155-69
GTACATTGTGTCGTCTTAGAGGCACTCTATCCAAAAATGTTTACGG
>2156-69
TGCCTGCCCTTGGCCTCTACACAGACTTACCTCATTTATAGCCTA
>2157-69
CCCGGTCCGAGTGGCCAAAAGTGGGCCCGTGTTGATACCGATAAA
>2158-69
GAGGACTTGGGACACCTTGACTAGTTGCTGATGGAAGTAAATTGA
>2159-69
TTGTTACCCTGTAGGTACTCATGAGGAAACACTTATGGGTATATAG
>2160-69
TGGATTCTGAGTTGTGATTGGGAGTCTGCGGGGTGCCATTGAATA
>2161-69
CTGGGTCCTGTATAATAAATTAGCTGTATTTCGAGGTATTGGTCG
>2162-69
TAGAGCCGTGGGGTGGACTTGGCTGCCGGGTTTGGGCGCATCTATTA
>2163-69
TTTGTACAGAGGATTGTGATAGTGTCTATGCCTGACCTCTGCGTG
>2164-69
CATCTTTATGTACAACCCTGGCGTCAGTATAGTTTGTATTTCTCT
>2165-68
TCATTTGGTAGGTTCAAAGTATTTCTGGGATTGTGACGGTGACCC
>2166-68
CCGGCTAGCAACCGGGTCGGGCTTGATTCTGAATGTAGCATCGCT
>2167-68
GAACGTCGGGGAGAACGCGGGTCCTGGGGCTCATTGAGCCAGTAGT
>2168-68
GTTGCGGGCTAGCCGGAGGCGTTGGTGGAATAGGGTGATGGTCGC
>2169-68
GCCGATGGCGTGCTCCGCTACAAGTGAGATCCAGAAGGAAGCTGT
>2170-68
TTTTGGGCGGGTGGCGTTGATTGCCTGATTCTTGATTGGCTGCTT
>2171-68
GAAGTATAGTAGTCTGTAGTAACCCCCTTTGCATCTTTGATTTAA
>2172-68
GCGTAACGTGCTATCTGCTGAGCATGAAGCAACTTTTTATGTGGT
>2173-68
GCTTGTAGTACCGGCCTACATCTTTGACGTCCGGCGTTGTAGGGA
>2174-68
CCAGTCTAGGGCCACATATGCAATATGGCAATACTGGGGGGACAA
>2175-68
GTAGCTTGACAAAAGAACGGCGTGTGGCACAGGATCCCTGAATGG
>2176-68
TTAGCATGATTGTTTTGGGTTCAGTGTCGATGGTAGTGCGAGCTCTA
>2177-68
AATTGTCGAAAGTATTGCGGGATTCCCTGATCCTATATTCCGCAG
>2178-68
AAATGTTGAGGTCAATGTGAGCACCTG
>2179-68
GGTTTATAGGTTGCACAGATCAGACGGCAAGCACGAATATTCCCGTGA
>2180-68
TTAGAAACGTGTAAGGATGGAACTGGGCTTCCATTTTTTTCAATG
>2181-68
TCTAAGAATTCTAGTTATACGATTTGTTGTCGTTGGCGCGAAGAG
>2182-68
GCGTCAGGGATGGGCTGAAGTGGATGTTATAACGCCGCGCAGCAC
>2183-68
AGCCAAAAAGGATCCCACTTTACTTTCATGTCGCGAGGGGCGAGTC
>2184-68
TCGTAATTTACACCGTCGCTTAGGAATGCCCATTC
>2185-68
GGGAGCGCAGTTTACGCGATCCATGATTTGCCCTGTTCCTTGAAT
>2186-68
GGGGTGTATTTCTCGATTGGTGGATATGGACCTAGGCTGTGCATG
>2187-68
TTTTTGGAGCTACTAGGCCAGGTTAGTGGCCGTGTGCTTGTATCA
>2188-68
CTGTCGCCTGGGTTTTGCCACTCTAAATGCACAACCCTTCGGAGT
>2189-68
AGGGTAACATAAAAGCGCATATGTTCG
>2190-68
CTAGACTCAATGTCAGGAGTTCGGTTTGAACATCGATAATGGTGA
>2191-68
GTGAACGCACAAACGAAGGCGGAAGCGAGATACGCGACCTTCAGT
>2192-68
CTTTATTGTGTCTTGACTCCCATGGCACCCATATTGGGCGATGGA
>2193-68
GTAAGTAACTAGTAGTTTCTCCCGTAGGCTAGCTAGGCTATGTCT
>2194-68
TGAGACGATCAAGCGATACGAGAGGGCTCGAGGTTGGCAAGCCGC
>2195-68
CTTTAAAGGTCATAAGGTTTCACGGGCCTCCCGCGCGTGATGTGC
>2196-68
CAATGGCCCGCATTCCCCTTTTGTGACGCCTCGGAAGTGTCTGAT
>2197-68
GGCGACACGCAATGCCGTGAGAGCAAAGTCATGGGCGTCAGTACA
>2198-68
CGTGTGTTTAATGGAAGCATCGCGCTGTATGTGTTTCGTGAGGCT
>2199-68
ATGGAAGGTTCGAAAGCATTTTACTTCCTATGGGTTATTGCTTCC
>2200-68
GGTAACCCTGTGTTGCCATATCATTGTCAATCATGATCTTTTGCT
>2201-68
CCAGGGACCGCTTATGTCCAACGTACGGGTGTAGAGGACTTGGCT
>2202-68
GATTGGTGGTGTGCCGGGATCGCTATACGCGTATCACGGTATCGA
>2203-68
TCCTTCGGGTTGTGGGCTCGTAGAGAATCGGTGGGTGGCTATAAC
>2204-68
GCGGACCCGTACGCTATAATCAGGGATGGCTAAGAAAAAGGACTA
>2205-68
ACCTTATGGGGCAACTACTTTTTTTAACAGCGTGGACCATTTCGTG
>2206-68
TGAGGTTGCCTTAGGTTGGTGCTCTCTTGGTGTCTCGCGTCGCGC
>2207-68
CGTGCGTTACCCAATAACGATTTGCAGTGGTGTTTGAATTCTGCC
>2208-68
GATGTCGCAGATGTGGGAACCGGTCAGACCCAGGCCAGGAG
>2209-68
CGCGTGAGCTCATGTAGAACCGGCCAATCGTAAGATTACTACGTG
>2210-68
GACACGATGCCAAGCAATTGAACCACCAGCGCCGCGGACGGTCCGG
>2211-68
CTGCTTTGTCGATAGGGTTCTTATGAGACTACAACTACTACTGGG
>2212-68
CTTAGAAGGAGCACCTAGGGGATGGCATACAGGTTACCCAAATGT
>2213-68
GATGTTGCGGTAAACTAGTGTGCTACGGGACGCCTTACTTGTCCA
>2214-68
ACATGAACAATCATGCCTAAGGGTCGAACGTTTTGGATACCTTTT
>2215-68
GTCATGGGGGCGGGCAGAGCGCGTGATTTAGCCCGCCTCAGGTGC
>2216-68
CTCTCGTTGAGGTACCGCGTTCGAGCAGGCATTATCAGCGGGGAG
>2217-68
GATCACCGTTTCCGGGTTGTGCAAGCGGGTATGTTTTCATGATAG
>2218-68
GCTCGGGTCTTATAGACAGATCTTGGGCTGTCTAGGAGCAGTGGTA
>2219-68
CAAAGGCACGGACATAACGTGCGAGAGTGGTAGGGTATTAGGTCA
>2220-68
TCCGCTGCATAGAGGGATTTCGGGTAAGGCCCAGCGTGCGGACGG
>2221-68
ACACTGGGCGGCTGTCTGGCGATTGCGTCAAATTCCAGGTGCTAC
>2222-68
CCGTCTACTTATGCTAAGCATTACGAG
>2223-68
TCAATGACGGCAGTTAGGGTAGGTATTCTTTTTGGGCGAATTTGC
>2224-68
TTACTCTAAATAGGTCTCCATGTGGGGCACAAACAGTTCTATTAG
>2225-68
GCTCGGATACAAAGGCCATTCGGACTCGACTAATTCGC
>2226-68
AACGAGGATTAATATCCGGTCAACCTGCCGGCGTAAGTTTTCACT
>2227-68
AAGCCCTCAAGAAGGTAAGCGGGTGTGTCGTTACGGGGGCTTGGC
>2228-68
GATTCATTGGGATGTGTATGCCATTTTTGCTATATTGGGGTAAAAC
>2229-68
CTGCTATAGGGTGGATCTGCGTGTTATACTGTTCGGCCCAGTGGT
>2230-68
TGCTCTTTTTGATTGGCGCGTCGGAAGCCTTTAAGCAACAGTGGT
>2231-68
GGCGGAGAGACGGAACGTGAGTTGCCATCTACCCTACCGA
>2232-68
AAGGGAGTGTCACGGGATTTCAGTCGATGAAATGTAGGCCGCGGC
>2233-68
AGGGGCGTGCGAAAGTGTCCGTGAAGAAACAATACTTTATCCTTT
>2234-68
GTCTCCGCGTGTTCCGCCGGTCTAACCGCAGCTTATAG
>2235-68
TGTTATCATATAGGCGTTCTAGGAGTTCGGTGCTGGGGCCAGAAA
>2236-68
TATGGATAAGGAAAACTGGCGTAAGCGGGAGTACTATGGTCTAGC
>2237-68
ATTGGGATGGTCAAGTCTGGGATAGTCATCCGATTGCAGCGTTTA
>2238-68
TCAAAGTTTCGTCGGTATCGCTACGCTTTAACCAGTAGAAGCTAC
>2239-68
GGTACCGAGCCATTTTCGTCCCTGTCTAGGGCTGGGGTTGGAGCAAAC
>2240-68
TTCACCACAGGGGGGGAGTATACAGGCCATCGCTAGAATGCGGAG
>2241-68
GGGGCGCCCAGCATGCAAGACCTATCAAGTCTGGAGATGGCTGAC
>2242-68
CAATTACTCGGCCATATCCAAGGGCTATCGGGGTAGCTCCTAGAT
>2243-68
TTAACCGACTTGGAACTCCTCTCTCAGTAGGTTTTAGTGGTTTAT
>2244-68
CCGGTGGCTGGACGGGGGGTGTGAAATTGCAGCCGGGATTATATGC
>2245-68
AGTATGCCGCACACAAATAGGATTTTTAGGATTATGGCCTTCACTG
>2246-68
CTCAAACTGCGATGCGTGTCCCCGTACGGGTGAACCCGGGAATGT
>2247-68
CTTGATTTAACTTGTCTATTACACAAGCAAAACACGCTCAATATT
>2248-68
TCCGCTGGTGTACACGGGGCCGCCGGTAGAGAAATCGAATGCTACTT
>2249-68
TTAGGCGTCGATCGTTATTTAGCGGCCATGAGCGATGTAGGGGGG
>2250-68
GTTACTTTAAACGCGGTATTTGGGGTATGGAGCGGATGTTCATGT
>2251-68
TTGTTGGGCCAAGAAAGGCGTTCCCTCGCACTATTTGGCAACTCT
>2252-68
CGCAGTCTTCGAGAAGTACCTTCGAACGGCGATGGTGGCATCTAA
>2253-68
CTGAATGAGAGGTGTGTACTCTAGCGGGTGGTTAGGGTTGGGCGT
>2254-68
CGGGATTAAATTCATCTATATCCCTGTCCTCATCAAATTCGAACC
>2255-68
ATTACCACGGAGGATGCCTCACCATAATGTGGGGTGGTTCGCTTCC
>2256-68
GGCATTGCTACGTGCGAAACTCGTTCCGGGCTCGAGTCGCCCGTC
>2257-68
AGCATCCAGGTTAACACTACATGCGTGTTGGCTTATTCGTAATTC
>2258-67
CTCTAACGGTACGGCGTTCTCGTCTGACTTGGGGCATGACGCTAC
>2259-67
GAGTGGTTACCGGAGTGCCTTCATGGGAGATACTGGTGCTCGGTC
>2260-67
CGCAGTGTAAACTTAAGACTTACATTACCTATTCGTCGGCCTGGC
>2261-67
GTCGCTGTAGCGTCCCGGTTCGTACGAGGACGAACTCTAGAGTGGC
>2262-67
CCAGGGCCTTTTCCTAAACCGTCGGCGCAAGAGGTGCCTTTCAGT
>2263-67
GCATCGTATCTGGATGTGAAAGACGTTCTCCCTATCTTTTTGAAT
>2264-67
TCGTGTGTTCCTCAGGTATGCGCCGTAATGACAGCAGAACAGTTC
>2265-67
TCAGTTGATGCCTTATCGCATTCTTAG
>2266-67
GCATGAGAAAGATTCTAAAGTCAAGGTAAAATAAACGCGGGGGAG
>2267-67
CAAAGACGTGGGAGGTCCACGTAGTGGGTCACCACCTGGGGGATA
>2268-67
ACTCATCCGCTTGGTGGTGGTCGGCTGCGAACTACGTAGGACTAA
>2269-67
TGGGCCCCTTTTCTTCCATAGGGTATTCACTGCTGTCGGGTACTT
>2270-67
AAAATCTGGCTACCTTGCACTATATTAGGTCCACCTATCGCTCAG
>2271-67
AATGAACGCCTCATATATGGGTGCGGCGGAATTGAAATACTACAC
>2272-67
GAGTTTGCACCTATGGCCGCCGGTGGTCTGAAGTAACTGCTATGCG
>2273-67
GCCTCATTTAACATTTAGTAAAGGTAATAGGGG
>2274-67
ATCCAGAGTGTGTGGTACGTGGTGTCCCGGCTACCTGGCCAATGG
>2275-67
TGTGGTGTGGTGACACAAGTGGTTCCGCTTACGTCGCGGGATACG
>2276-67
GCGATTTTTTTTCGAAGATCGGTAGATGTAGACTAGTTAGGTAGT
>2277-67
CTAGCACGTTGTAATAAACGGACCATTCTGACTACGTGCACTCAA
>2278-67
GGAAGCCATGGATATAGCGCGGGGCCATTACGGTACG
>2279-67
ACGTGGAGCAGAAGATACGGGCTGGTCTCGATTAGCGCATTAGCT
>2280-67
CCCGGGTGGGTCATCGGGTTTGATCCTCATGTTGCTTCGTTGGCA
>2281-67
GGTTCTATCAAAACGGATTTTTATCGTCTAAATTATGGACTTGGC
>2282-67
TGAGCACCGCGGAAGGGCGTGAGGCGTGATTTAACTCGTGTTTTC
>2283-67
ACGAACTCGCGTTTCCGTACCGATCCGCAAGCCGCACATTAACGC
>2284-67
TTTTCACAAGGTCTAGTCTGAACTGGATTAGCTGCGTTTAGGGGTGC
>2285-67
CTTCAAACATGCGTAGTTCCTCTAGAGAGTGGTGGCGGATTATGTA
>2286-67
TATTTTCTTGCATTCCAGGGGTGTATTCTTGTGGTCAGATAATGG
>2287-67
ATCGTTTGGGACTGTTGGAGTTGTGGGT
>2288-67
CGGCGGACGATCCCCCCGATGTTGAAGTAAAATCCACACACATGC
>2289-67
TTGTAGCCGGTACGCGAATTTGCGGAGGCAC
>2290-67
TCGCTTGTGTCAGTGCGGCAAGCCTCACCCTAGACGAAAATTTCA
>2291-67
TGACTTAAGATATACAAAAATTATAAGTTTTCCCTATACGGTACC
>2292-67
GCACGATACCATTTTTTACACGCGCTCCTTTCGCGAAAGAACGTTT
>2293-67
TGATGGGGGATACATTCTCGCGCCAGAGGAACGGGTCTGGGATAC
>2294-67
GTTAGGTATCTCTTGTAAGCACGCTCTCGTGTCGGCTGTGATTTG
>2295-67
ATCTGTCCCCGAAAAACGTCCTTCATATAAGGCATGTGACGACGGT
>2296-67
GAGTCGGGATCCGGGGGCCGAGTTTATGCTGCGAGCAACGGTATAG
>2297-67
ATCCGGTCTAGTTTTGGAAGGCTAAGTCAAGGGGGCAGGGGTACT
>2298-67
GCGTCGCGAAAAGGATAACCGTACTTCCAAAATGCAGAGGATGCAC
>2299-67
TACTTGGCTTACTGTGGCTTCGCTGACGGATGCACGGGATTTCAGG
>2300-67
CCGTTCGATCGGTACGAATCAGGTCCTGCGGGGTGCTGGATGCGCC
>2301-67
CGGATTGCTTTTGCAAATGTGGCGGAGGGCCCGCAGCGGGTACCG
>2302-67
GGCTGGAGGGGACGACTCCGTAATTAGATCGATCGGTTACAGCTAA
>2303-67
TCGTGGTTGGGAGGCGTTCTTAAATTTCCTTCTTTTTGGTGTATGC
>2304-67
AATTGCGGGGACCCCCGGATCGGCACACCGGTGGATGGCCGCAAT
>2305-67
TGTCGTTTATAGATAACGCCGGTGCCCTTTTGCGTACTTGGCTCT
>2306-67
GCGCCGAAGTGGGGGGACGGCTACTTGAGGATGTTCCTGGTTTTCG
>2307-67
TAGGTCCCTTTTATAGTGAATGAGGTCTCTGCGAGTGTGACCCTA
>2308-67
CCGAGGGGCTGGGCCGTGTCTTGAGC
>2309-67
CTACTCCTGGTGGGGTGGTGGAGAAATTCAGTACCAAGGGGAAAG
>2310-67
GGTTCGTGTATTATAGCTAAGATGGCCAACATAGTAAGGTTACAC
>2311-67
GGGTCGAAAGGATTGAAGCGGTCTTGGGCGTAGGATATGAATCGC
>2312-67
CAGAAGTATTACTTTGCTTGTGTTAATGACCCCTGAAGGTTGTCT
>2313-67
CTTGATGATTCTGGCCGGTGCTCGTCGGTT
>2314-67
AGCGGGGCTTACCTTTGATGCATCCCTACACGTTATCTCCTGGCC
>2315-67
TGCTCGGGGTGGCTTTCATTCTTTGTGCGAGAAAGATATTATGGA
>2316-67
AAGCACTCTATAGATAGGATCATACCAAACGACTCTAGGCCGTGA
>2317-67
CACCGGGTGCATGGCAGTGGGCCGCTTGTGTGTGGAACGTAATGGCC
>2318-67
GATTTGTCAGGTCACACTGGCGGTC
>2319-67
CAGTGCGGTCTGATCAACCTATGTATATGGAAGAGCCCTGATCTA
>2320-67
GGGAAAAGCGGTTGAGGTAGTACGCGGGCAAATGACTTAAGTATTG
>2321-67
CTGCTGGAGGGGGGTCGAATTTGTCCTACAAATGGTGTTCGTTCG
>2322-67
CTGCACGGTAGCCCGGTAAGGATTCCATGGTCGGCTACGATCAAC
>2323-67
GGATTCGGCTGGGGTCCGGGGGATGCCGTTAGTTTAGCAGACGGT
>2324-67
GCATGCGGTACAGGGGTGATTGACGTGGTTTTATTTCTCGGTCGC
>2325-67
ACTGCTGTTAAACCAAGTAGAGTGAATGTATTGTAATATGCCCTG
>2326-67
GAGGCACATCAGGCTTAGTGCCTCGGCCAAGCCAGGCCGTATCCG
>2327-67
CGTCTGTGCGGAACCGCTTTCGTTACAGTCATGCCTGGGGTTCAG
>2328-67
CCAACCTGGCCCACGCTGGGGTTGTGACCCG
>2329-67
AAGTTGCACGCTGTGGTAGTGCCTATACAGTG
>2330-67
GGCAGTTCACGGCGCGGACTACACCATATTTCCCTTACATGCTGG
>2331-67
GGTGTGGCTTTCCGCGGGGCGCAGCCAGT
>2332-67
CTTGGTGTTCTGTCCAATGACTCCAATGCAGAGGCGTATTGTAGG
>2333-67
CCTTGTTAGGAGCTAATGCGGAAGTCTCGTGACCTCCCGAACGAC
>2334-67
AAGGGAGCGGTACTTGGGTGAGCCCGGCACTCAGATCATGGATCC
>2335-67
ATTTTGCCTTACATAGGTGGTCTCGTACATTGACAATGGCTCTGC
>2336-67
CGGCTCCCGGTTAAAGGACTGCGAGGTTGGTGCGAGGGGTATTAC
>2337-67
CGTCCTGCCGATTCGAATAAATCGGGGCTGTCTGTGGCAGTCTTT
>2338-67
ATTGGGTGGTCTTGTATATTTCTGACGTTCCATCGTGTAGCAGGGG
>2339-67
TATTCGCATCAGACTGCTAGAGAGGAGTGGGTTGCACGGTTGGTG
>2340-66
TAGGGTTGTCCGATGATCGGACCACCACTAGCTTATGTAGCGAAT
>2341-66
CCTACATGTGTCGGTATCCTAAGTATGGTTAAATTTACGCGGAAC
>2342-66
ACATTATTACATGATGAGATCCGTACGGGGAAGTATAAGCACTTT
>2343-66
GTACCAGAATTTCTGCTCGTATATTCTGCCTGCCCTGTCC
>2344-66
GGTGTTTCATACGATGTTATGCCTGGAATGAGTTTAGTTTTTCTAC
>2345-66
GCTATCCAGTCAGAACGCGCGTGTGTTCGTTTCGTTTCTCTGGCT
>2346-66
GGGGCTAGTAACTGTACTCTGAAGCGCGATGCGGCAACAGTGCAT
>2347-66
GTTGGCTGATTGAGTTCTGCAAGGTCGTCAATAGTGCTCATGGGT
>2348-66
CTTCACACAGGTGCAGGGCTTGGGCGTCGCCTACTCCTTCGCCTG
>2349-66
CCAAAAATGCGTTCGGCTCCATGTTCCCCTACGGTTTTAGCCGAAC
>2350-66
GTGCAGACAGCTAGTAGTGGTGACTTTCTGTCCAAATCAAGGTAA
>2351-66
TTCCTCAGTGGTGGGGGCGTCCAGT
>2352-66
ACGGCCGTGATACACAGTGCTCCCGAGAGCGTGCCTAGCGTGTGC
>2353-66
AGGTTGATATCGGCGCACTTCCGGGGCTCTCCAGCGCGGGTTTTC
>2354-66
ATTAGCGTCGCCGCTTGGGTGGCAAGTCTGTGAGTAACCTACATC
>2355-66
TAGAATACCTGTAGGCGCCTTCACCGTCAGCATCCAGGGTAAGCT
>2356-66
GTTGCGCCTGGGATTGGAATCGCCACGGTCACTTTTTGGAATTGA
>2357-66
TCAGGGTGTCCGTGTTGTACGAGGTGGGGGCGATTTGGCGGTGGCC
>2358-66
TAGCTTTCCATTATATTCATGGCGGACGCTATTCTCTGTATAGGCT
>2359-66
AGCCTAGCGCAAGTTCGTATGGTTAGTGCCCAGCATATACGGTGC
>2360-66
GATCCTGCTAATGTCTCCAGTCTGGTACCCCTCGCACTGGTATTG
>2361-66
CCGGCGGATGTGAAGGAGGGAACTTTACCTTGGGTTTTCTCCTTAT
>2362-66
GGATTAGTGTACAATGGTGCCCGGTCTGTGGCCTTGTTATCCCGC
>2363-66
TATGCACGTTTTGACTTATGCCATCCCATTCTTCC
>2364-66
TGCCTGGAGTTTAGGGTTAACCTTCGCACTGGCACAGACGCGCAAG
>2365-66
TGCGTTGCTCTGGGGTTTACGTGAATTACTGGGTCCATCATAGGGT
>2366-66
CGATGGGTTGTTCTTAGTTGACTGACATTAAGGTAGCTAGGGCAG
>2367-66
GTTGAGGATTCTAATATTGCGATTGGGTCTCAAGGTCGCCTGTTTG
>2368-66
TAACCGCGCTTTCAATAGCCACGGCGGGGCGCCCAGACTCTCTGC
>2369-66
GCGTGCATTGGGCGGGGATGAGGGTATTACAGGTCTCATGGAATT
>2370-66
CGCGGGGGTCGTCACAACGGTGCGGGGTTGGTTGAAAAATTAGGA
>2371-66
CACCTACAATCCGCCCATGCCATACGCACGCTTTTGTGTCCGGGCG
>2372-66
TATCGAGAACTCCTTGAATGTGCCTGTGCGTAGCTCTGTGCGATC
>2373-66
GAATTATTTGATCGTGGCATCGTTTGAAACAAATTTGGGTGTCCG
>2374-66
TGGAAAGATCGTTGCCGACGTACCCCCAGACCTTTGTGAGAGTGG
>2375-66
GTTATGTGCGCGGGGATTTAGATGCAGTAGGTGTATTCCCGGGAC
>2376-66
GGACAATTTGAAGCGTCAACAGCATTGGGAGCTCGGCGCCCAGAC
>2377-66
TAAGGTTTCAAGGTTAGGTTTCATAATAGAGGTGCATGGGGAGCT
>2378-66
ATATGCAATATGCGGAATATTGGCCGCGACAGATGTACTCGCGGG
>2379-66
GTTGTCAGTCCGGCAAATTGTACTAGGGGGTTGGAGGGTGAACGGTT
>2380-66
GAGGTACAGTCGCACGTTCAAAAAGTTACAGCTTGAAACTGTTCA
>2381-66
TGTTTGTATTGTTCTGGGCATCCATTTGGAGGTGTCTGGGCGTAGG
>2382-66
ATGTTTAGAGCCCTGTTGCGTCACGGGCATATTTGCTCCAAGCAC
>2383-66
AAGGATGTGCCTGCTGGAGCCGAAAGTCCAGAGTAAGGTCTGAGT
>2384-66
AGATGCGGTATTCCTCTGTTATTATCCCGCCTTGTGAGGTCCATT
>2385-66
TTGTTAATCCGGCTCCTGTTTCCGAAGTGATGTGAAGGGCAGGTG
>2386-66
CATAATGATACGGTGGAATCGTTGGTCCGGAAAACTGGGTAGTCT
>2387-66
GGTCGAATATTAACTGGCAGATGATTTTCGGTAGCAAATGGGGTA
>2388-66
GGGGACTATAAGGCTCTTGGGCGTGGAACCCAGATAGGACGCGTC
>2389-66
GGAAGCCTGCGCACCGGCACGGGGACGGAGCTTCTATTTATGATTA
>2390-66
TGAGTCGTCGGGAGTTTCTTCCTGGCCGCCTATATCGGAGCCGTT
>2391-66
AAATGCGAAGGAGAAGGACCATGCTGATTTATCGGTGTCCCTGGC
>2392-66
TGTGGGGCCTCGCAGCTTCTGGGATATATATTCTTCGGTGGTCAC
>2393-66
TGAGCGGGACTGATGGCGCGTTGGTCGCCGTTTTCTTGGGAGGGCCA
>2394-66
CTGATTGACTGACCGAGTGAAATGGTAGCAACGCGAGCTGGGCGA
>2395-66
AGCTGGGGTATTCCGCGGCGGGACCAGGCGTCTGAAGCGGAAGAG
>2396-66
TAGTCAGGGTGGATCGCGTGACCAGTGGACCCATACTGTCGTTCTG
>2397-66
AAATGGTGCAGGTAGTTGTCCTTAACTAAAACTTTTCATAACTTG
>2398-66
TATTCGGGCTGGTCCTTCATGCGCGGCAGCGGACGGGCATCTTCGG
>2399-66
GGGGACAATGTCAACTCTGGACAGTAGGCGGGTCATTGGTCGTGGC
>2400-66
ATGTTAAGGGCATAGTTTTCAGTGGGAGGATAGTATTTATAAAAT
>2401-66
GCTACGGTGTGGGAGGCCACGCGCGAGTGGGTT
>2402-66
AGAACTGCGTAGCACTTCACATGCTAACGATCTCAGGGATGGGTA
>2403-66
GGTCTTACAGAGCAGCACAGGTCGCAGGGTCTGCGGTAAAAATTTT
>2404-66
CAATGTCTTCCCCTCTCAGCCATACGGTGTGAATGATATTTGGCGC
>2405-66
GTCGAGCCAGTTTAGGCTGGCCGCGCCCATTGTATCGCCTGGAAA
>2406-66
GAATGCGGCTAGAGATCAAGTGTTTTTACGAGCGGGGTTAGGTAGCTT
>2407-66
TTACTGTCTTCGAATGTACAGAGGTTGCTTCAATGCGTTCCTCCGC
>2408-66
ATGTTACGAGAGCCAGGCAGGATCAAAGACTGGAGGTTGTTAGGTC
>2409-66
ATAGCAAGAACGTATATTCCCCAATTTCGGGTGATCTTTAATTTT
>2410-66
TCGTCAGCCACATTGCGCGTTCTAGGGTCATGGTCCTAAACGAAC
>2411-66
AGAGCGTGGTTTTCCAGTGTACTAGG
>2412-66
TGAGCTAGGGGGAATGTATCAATGTCATGATTGGTGAAATATGGT
>2413-66
TTCCAAGCACGAGGCTAGTCTAATAATGGGTTAGGCCAATTAGGC
>2414-66
CGGTGTTCATCTATGGTTCCATGTCAGGGTTAATCCAGGATGACT
>2415-66
GAGAGCGAACGAATATTGGATGGTTACGCTAACCCCGCGGCGCTC
>2416-66
CAAATCGGGTCAGCAGTAGCCGAGGGAGCGGGCCGCCGATCCTTAC
>2417-66
GAATGCACAGTGATTACACTTGTTTGTCTGACTATTATACCTCCA
>2418-65
AGTAATCGATGTCTGGAAGGGCCGTAGTTGTGCGGTAAGCTGTTC
>2419-65
TGGGCAGCCAAAGCTCAAATTGAGCTAGGTGTCTCGCGCTCTAAT
>2420-65
GAACAAAATCCTCTTGTGACGTGCTGAGTGCCATGGTTGATAAGT
>2421-65
GAACTTACGGTGACTCGTCGTACAACTACCTCTCATCAG
>2422-65
ACCCCGCCGCTGATAGACTGCTATGGTTGATGCGGGTTCGGTTGT
>2423-65
CGCAACTGAATTGTGCGAGGCAGGGTG
>2424-65
GTGGTCGTTTGTGTGTGGGAAAGGTCCTTCTGTTATTACGCAAGG
>2425-65
ATCACGTGTTAAGTCATGGCTGAATTACAGACAGTAATACACCAG
>2426-65
GCTTCCTGGCTGGCTCTGGCATTATTGCGATTCGGGGATGTTTCG
>2427-65
TTTTGTGCAGCCACTTGTCTGGGAAGGGGAAGACTCCCGTATCCG
>2428-65
TAATTATAAGAGTTTCTTGGCTAAGTTACTCAAGCGTGGTTGCCG
>2429-65
GGATGCAAATACTGTGCTTTTAGAGGCTGCTTATGTCGTATCTTT
>2430-65
CTGTGTGACCTGCACTGATCCAAACCCTTCCCCTAAAAAATTTGTT
>2431-65
AAGTAACGAGATGAAGTGCAATACGATAGTGAAAAGCTGTATAGC
>2432-65
GGCCCTAGGAGTAGTTGGGCCTTATCGGGTAAATTCGGAACATGG
>2433-65
ACAACTCTTGGCGCATCATGTAGCC
>2434-65
TTCCAATCCGATTCGCAGTCATGTTGCAGTCTAGTGGGCGGGACC
>2435-65
GTAGCCCAATGTCGGTTCCCGCGGTATCTTCATGGCGAGTAGCTG
>2436-65
GTTTCCGCGAGGTGCGCTCTGATGCTGGGGTAGATGGAACTTGCA
>2437-65
GTTGCACGTAAAGAACTTGCAGCTAGCTCCAATGTAGTACTCTTA
>2438-65
GGTGTGGCACGGCCATGGATATGATCTGTCGATTTGTGCGGCTAT
>2439-65
GCCGAGGCGGGGGCCCGATGTAATTTTGTCCTTTTTGCTCGAGTTT
>2440-65
TACCGTGCTTGGATCAAGCGAGTCCCTGCGGGGAAAGGTGGGGCG
>2441-65
TGTTTTACCTTGATGCAGACTTTAGTCTATTAGCGTAACTTCAGAG
>2442-65
ACTGCTTAACCCCCGGGCGCATGTCACAATATTTAGGTGGGGCGC
>2443-65
TGGATTGTGTCTCGGGCTATTAACGGGCGGTCAAAAGGTAAACGGG
>2444-65
CCACCGATACTTGGCTATTTGCGCGGTGGGTGTCCGTTGGCTTTT
>2445-65
ATAAGCGGATGGGCCCACCGGTCCATGGTGCAGGTAATAGTGCGT
>2446-65
GGATAAGAACAAGTCACCTCACTCGGGTTGTGAAGTCGCGGAGCG
>2447-65
CCTGTGCCTTGGTTCACGTTAGTATTGGGTCTTTGCGGTATGGTA
>2448-65
GGGGTCGTGTTGTCGTAGCGTAAGGTAGTACGATCCAAAATCTAAA
>2449-65
ATTCCCAGGGCATTCCGATCCACGAGGTATTCAGATACCGGAAAT
>2450-65
AACCGCGCAAGAAGCTTATTTACATTACATTATCTACTTAA
>2451-65
GAAGGGTTGAACTTCATCCTGGAGCTGATCGGATGTCGGGTCGTA
>2452-65
ATTACTGGTGGTGGGTACTACTGGCGATCAAAGGAGTAAGGCTAT
>2453-65
GCCGTTACGAGCCCTTATCAACCCCAATAGTACATTGCTGACTGTT
>2454-65
GTGATGAATCAGTTGGTCAAACGGAGGGGGACGTAAAGGATTCTAT
>2455-65
GCGCGTATTTCTTGTGCTGTTTGCGGAGAGAAAGACGGGGCTTAT
>2456-65
CTGCCAGGTGAGTGTATGCTGAAGCCGTGAGCCTAGGGGGCCGTGAC
>2457-65
GCTGTTAGGCCTGGGGGGACGACCTTGAAGTACCATTACCCTCCG
>2458-65
GGGCTTGTATGTAATCAGAACTAAAAGAATACTGCATCT
>2459-65
AGTTACGCGGGCGTTTCCAGGGTTGGGCTCTGCACATTCCGAATA
>2460-65
GCCGCTTACGTAATCTCATGGCAAGACAGTTTATCCTGTGGAGTA
>2461-65
GCTCGTGATCGGGGTTAGGTTTAGAGCAACCTCTTCAGTCTTAGT
>2462-65
TAGCGGGTCTCTATCCGCCAGTGGTCGCTGCCTTGGTCGTTGGGC
>2463-65
CATTAGTTCTTTGAGTATTGACCCGGTCTCGGCCCTCTGAGGCGCG
>2464-65
TCGGGGCGTGTGCAATTTTCATATGTGGCTGAGTTCGAGGTTGCCT
>2465-65
TTGTCATCTAGTAGCAATGAGGTTCTCTCAAGATCAACGTAGGTG
>2466-65
CGTGCAGCCCGCTAGGTGTTGCGTAAGGCGTAGTGCCGAGTC
>2467-65
GGGTTGTGGTGGTAAGGGTTATGCCATACAGTGTGTTGGCAGATGC
>2468-65
TACGTGATATATCTCTACGGGGGGCATGCTGTGCGGACGTTACGA
>2469-65
GGAGGCTCGTGTGTGGGTCCCTCTTTTCGGATGTGGACCGGGAGTGC
>2470-65
CCCCGGAGTCATAATATGCGAAACACAGATATCGAGCTCAAAATT
>2471-65
TCCTGCAGCTCTCTCGATTAGGTATGACCTGACCGGGTGCTGATA
>2472-65
GGTCGGCGGACGGACGGTGCTAAGGTC
>2473-65
GTACGGGGGCGTAGCGCCCGTGATGTGTGCGTTCCATTGGGGTCCA
>2474-65
CGGCAATTATAAGACTAGTCTCACACACGACCATACAATAGTCAC
>2475-65
GAGTTCCGGAACGTCTCGTACTGGGCGCAGCTAGGTCACTTTAAT
>2476-65
ATCACCCTGAGTGGTGGTGTAGGAACTTG
>2477-65
GAGGCTGCAGCTTAGCAGCGGAAGGGTATTGCGGCTTATTAGGTC
>2478-65
GTCCCTGGCCGTTGGCCTCTCTGGATCCCTTTCCGTGCTCAGTTC
>2479-65
GAAAATTAATCTGGTTAGGAGCGGTAGAGCGTAGAGGACTACCGC
>2480-65
TCGAATGTTTTAGTTATTAGGTGGATTGTAGGTTTGCATCGTTTGA
>2481-65
ATGAACGCAGTGGTTGCATGCATTTTTGCGTAGATCCCGTTGGTG
>2482-65
GAGTGATTCAGAGCTTAATGCTGAGGAAATCCTCCGCTAATATCT
>2483-65
GCATGTATGGGGTTGTCCGATGGCCCCGTGGGCAGGGATTATGTT
>2484-65
TACGTTGAAGGAAGCGGAACCCTTTGTACGGTGGGGGAGGTGGCACA
>2485-64
GATGGGTTTGATAAATGACGTTGGTGGCGTCCGGCGCGGTACACT
>2486-64
GCTCATCTGGGTTTTGGGAGGGGACGTTTGGGCACCGTTTCTGTG
>2487-64
GGTGGTTACGATCTCTCGGGTGACAATCGTTAGGGTTACTCGGAAA
>2488-64
AGAATGATTCGCGAAGGTGCTGGCCGCCTGGTGGCCATCTTACGT
>2489-64
TGATCCGGGGCGCTGAGAGGAAAAGGCAGGTCGTCCCAGGTAACA
>2490-64
GGGCGTTAGAAGGGGTTCTAATTTCCTCTTTGCCGGTACGCAAGG
>2491-64
ATCTAGGAAATGGCGCAGACTGGTTGTTAGGTCTATTGGTCTATC
>2492-64
CCTGGCTTGGGCGAGGCAAGCGACCCTCGATCTCTAGTTGCACGG
>2493-64
GGATAACTTTCCCGTCTCGCCTCGCTGGCCAACAGGCCGTCCCTCA
>2494-64
TACATCTACTCTGTCTCTTACGCACGTACTGAGGCACTGACCCCT
>2495-64
TCTTGGCCCCAAGAACCGGGAACGTGTGCGAGGGGTGTATCGGAAC
>2496-64
GGTATGTTTCGGGCTAGCTGGGGTGGGTGATGCCTCTAAGTGCATC
>2497-64
GTGCAGACAGCTAGTAGTGGTGACTTTCTGTGCAAATCAAGATAA
>2498-64
GTAGTCTCCGCGTGAACTTTTTCTTGCTGGGGGATAACGGTAATG
>2499-64
CCACGTCATAAGATTAAATGGTCTATACCAAGACATGAGCCCAGT
>2500-64
TTATCTGACCTTGCAGCGTCTTATGCCGTTAGGTTCGGGTGCTAG
>2501-64
GCGGTGGTGGACGACGCAGAGCTTGGCAATTTTTCGGCTCTAGCGGGT
>2502-64
GGCGGCTGGCGAGTGCCGTAGACTCCGGTCAGCGATTCGGGGTTG
>2503-64
GCCACTGGTCCTTGCCGCGTATCTTGATTGGCGAGTTTCTCTCCGG
>2504-64
CGCGGTCCATCGTTTACATAGAGCGTTTGTCCAAGGAACTGATGTC
>2505-64
TCATAAATAATTGACCATAGAGTAGCAGCCCTCAACTCACACCAA
>2506-64
TGTGATGCTCGTGGCAGTGCAAGGGACGGTGCCACTCTGTAGGAC
>2507-64
ATTTGGAATGCTTGTAGGGGTTGAGCGTAGCGTAAATAAGCTTGGCA
>2508-64
TGTGCCATCGGAATGAATAATAGCTATTGTAAAACGGAACGTATG
>2509-64
AGCTTAGTGGGCGCGAGCCCAGAATGCACATTCATTGGGATCTGG
>2510-64
GGGTGGCTTTAAATCCGGTAACGAGGAC
>2511-64
GGCTTGCAGGATGACGGGGCGTCTGTGCATCGGGGTTACTGGAAA
>2512-64
AACTGTGGACGGGCCGCTGCTCTTCTTATCGTTCTCACGTGGTGC
>2513-64
TTCCGTACCGGAGGCTGTTTGTTGCTGGGGTGTATTGCTTGGGTGG
>2514-64
ATGCAAGCTAAGTGAAGTCGAAGGGCTATCTTTGGAAGTGAATTGG
>2515-64
CGAAGCAGCTTTGCAATTTAGTTCGTGTATTGGATAGGACGTGCA
>2516-64
TAGTGGGCGTCGGTAAACTCCAAATCGATTTGCAAAGATAGGTTT
>2517-64
GTGGCTGAATTGGTATACGGCCCGCGGTATTTGTACTAGGGTCAT
>2518-64
CTGGTGTCGTCTGGCCTGCCAAAAGGTTCTTTTTTTTTCCTAAGT
>2519-64
ACTAGGGCCTTTGTTTGTGGGGGGCATGCTTCTTTGTTGCTATTT
>2520-64
CTGGACATCAGCGCATGCAGAGCGCGAGGGTTCATGGTTGGATGGC
>2521-64
CCGTTTTACTGCCTATGGTCGGCAGATCCGGAGCGAATGTGTATG
>2522-64
CAGAACTGTTAATTCGATTAACCAGAGCTTTATTTTGGGTCAGGC
>2523-64
CGTCAGCAACATCACCACTTCCTGCTCGTTGGCACGTTTGCCAAC
>2524-64
TGTCCATCCAGCGCATTATCGTGGTCATAGAATGAAA
>2525-64
TCGTCTTCGATAATTAAAAATGCAAAGTATTTGGGAAAAGATAGA
>2526-64
ACAACGGCAAGGGCGAAACGCCGTCACAAACCCGATTTGTCCTGG
>2527-64
GTGCAGACAGCTAGCAGTGGTGACTTTCTGTCCAAATCAAGATAA
>2528-64
AGTCATAGGGGTATTGGTGGCTTGTCTTTAAGGATTCGTTGCGTA
>2529-64
CGGTCTGGGAGTTCACGCTGCTATGGGGTGACACAACGGATGGGGT
>2530-64
TGTATATGGTTAGCAGGACCGCCTCTTGCTTGAGAATGGGGTGTC
>2531-64
GGGATTTACAGGAAGGAAAGACAAATGGTTGATTCGTACGCTTTA
>2532-64
ACGGGTCCCATGTAGGAGAATAAGGGCTGCCTTGTTGTGTTGAAA
>2533-64
GTCGGGGGTTGGGTAAACTGACTAAGATCGGCACAAACGAGGAGG
>2534-64
ACGATGTGGCGAGTTGGGTCCCTATCCACTTTGAATAGGAATTTG
>2535-64
GGAAGAAAGCGCACGCAAGCTAGTGTGGCTCTCGTCGGTTTCAGT
>2536-64
GAGGTGCGAATTCGATAACGCCCCTCGAACCGTGGTAGGGCATGC
>2537-64
ACGGGAGGTTATGATTTTTTTGCCTCTTGAATTGGAGGGCATGTC
>2538-64
CCGAATATTTGGAAGGAAGTGTAAAGATGGAGGCCGTACTTATCC
>2539-64
TTAGATCAAGAACATCCCACTAGCTGTTGGTCCGGTTTCTGGGAC
>2540-64
AGAATCGTTTAGGACTATTCTATGTGAGTTTAGGGCACGTGAGAC
>2541-64
GATTGTAAACAACCTGCGCTTGTGATTATCACGGGATGGTGTCAA
>2542-64
GTTTATTGAGGGACGGCTCGAATCTGGTGTTTGCGTGGCTTCTTTT
>2543-64
CAAAGGAAAGCTATGTGGTGTATGGTTTGGATAAAATGCGGTTTG
>2544-64
ACATGAGCTGATGAGCAATCCTGATTAGGGTTTAGTAAGGTTATG
>2545-64
GCCTTTATGGGAACTTGCGCGGTATCAGTAAATGCCGGTTACTGG
>2546-64
ATATGAACCCTTCTTACAGGAACTGTAGACAGAGTTCTCCTTATT
>2547-64
GCCTGACGGATTGAAGATCCGGGGTTTGCAGGTTCCAGCGGGGCGC
>2548-64
TTATAGGTGGAACATAGGTGAATTACGGTCGGCCCTATCATGCTT
>2549-64
GGAGAGGCGCTATCTCAAGTCACATGCCGCGGATCTTGCTAACAC
>2550-64
GGCAGAGCAACATCGTAAACCGGTGGG
>2551-64
GCGTACGGTTCCTCAAGTCTGGCTGGGGTGGTGCGGGGCCTACTG
>2552-64
ATTGGATGTCCTATGCATCTTGCCGGCTAGGTCTGGGCAATGTTG
>2553-64
TAACTCGTTGAGCGCCAGTTACGGCCCCTCCGTAGTAGCTGGAGC
>2554-64
GATCCACTGACAGTATACTAGATGATAGTGTGTGTGTCACTTTAA
>2555-64
ATAGATGGAAAGTGTAACACACTCTATATTACGCTCGAATGCTAA
>2556-64
GTCTGCGTGCACGTCTTTTGGCAGTGTGCTGATTGGTAGAGTGCC
>2557-64
TCATAGGGCCACCGGAGGATAAGATGAAGGCCGCCGAGGTGTAGGG
>2558-64
TCGATTATTCGAAGACTCAAGGTGCGCAAAATGCCGTGTCTCGGGT
>2559-64
GTGCAGACAGCTAGTAGTAGTGACTTTCTGTCCAAATCAAGATAA
>2560-64
GGCGCGGGCCTATCCAGCAGTTCTTGGTACCATCCGTACGCAGTT
>2561-64
CTTATGTTGAGTCGTAGGGGACACCCGACCTATCATCTTATTTTGCT
>2562-64
ACGGGTCATTGCAATCTCAGAGGTGTGAGAGTCTTTTACCCGGGC
>2563-64
ACAGTCAAGTGCAGCTTAGCCGCCGTGGGGGTCTCTGAAAACGTTT
>2564-64
CCCATCAAGATCATTAGGAAGCGTTCTTGATGCAGCTCCTTTGCT
>2565-64
TGTATCTGGCAGCTTAGATGTAGTAATTAGCTTTTCTTTTACTAA
>2566-64
TGTTTAGTTGCTAATTTGTGGCGAGAACATGTCTGGGGTGCAGGAT
>2567-64
TTGCCGGCCCCTGGAGCTCACCTGTCACGACTCAGCGAATCCGGTA
>2568-64
GGTGTATCACAGCGGGCCATGCATCGGATGGTTAATTGGCCAGAC
>2569-64
GCCGGGGTCTAGGACCTGTTCACGACGGGGTGACAGCTACCAATAG
>2570-64
CACTAGGATCTAGGGAAAAATCTCATAAATACTATACTCCTGAGC
>2571-63
AGGAGAAGGAGAGAACGACCGGGTGGTCTATCACAGCAGTCGAAA
>2572-63
GTAGCATCGTTATCGTTTAACAAGACGGAAGAAATACCTGATGCA
>2573-63
TCTAAGTTAGGGAGTTAACTTGGGGTTGTGGACAATTCGCAATATC
>2574-63
GGTGGGGTCATGTCCCCGTGCCGGTCGCAAAATAACATGGAGTAT
>2575-63
GGAGTGCTCGGCGGGGAGGACCATGGTCGTTTGAGTAAGAGGGAA
>2576-63
TGTTGGTGTCCTTAGGGGGGGTCGTTCTCCGTGGGCCTCAAGTCC
>2577-63
GGTGTGTTCTCTTACCCTTGGTTAGCTGTTAGGGCCGTTTCGTGG
>2578-63
TTACCAGTTTGAAGGGACGGGCGGTGTTTGCGAGAGGTTCATCGC
>2579-63
ATCCTAGGCGGTCTTTGCGGCGTTGCGCTCGCAGTGGATCCAGGCAG
>2580-63
GGAACGCAGTAGCGGATTGCAGAGATTAGCACGTTGCGGGCGTCCTA
>2581-63
CTATGGGTTAGCACGAGTCGTGAAGTGATATTGAGTTGCTAGTGT
>2582-63
TCTTCGGGAACAAGCCGATGTAGGTCATGTACGGGGTGATCTTGC
>2583-63
TGCAAGACCGCAACACGTGCATTGAGGGAGATTTGCTATCTTAAT
>2584-63
CTCCTCTGCAGGTAGGGCCCTCGTTCAGGGGTTTATCCTTCCTGCC
>2585-63
TTGATTGGGTCTGGTTTTCGCGTTAGGATCAGCCGCGGCTGGGTAT
>2586-63
TATGAAATTTTGCGCATCGGTCCTCGTCCGCATCCCCACCGAGGGG
>2587-63
ATTCAAGACTCGTGGCATACAAGGGATAGCGTACAGACCGA
>2588-63
AAAGGCTCAACGTGGAGATTTGTACTATAGTGTAGTCGAGGGGGG
>2589-63
GTGTGTATTGATTCGGAAGAATAACTAAAGGGTTGGTAGGCCAGGT
>2590-63
GCCGTCAGGCGACTATAGGTGCCGTAGCTCGACTCTCCGTTCTAC
>2591-63
TTAGCTCGGCGACTGCGAGGTGCGTTGACTTACTGGGCTAGGGGA
>2592-63
AGATCTGCAACCGACCTTATTACAGGATTATGAGCGGTCGGAGTA
>2593-63
CCATCCAAACGCAGAAAGGGCGGGCCGGGGGAAAATTGATGTCTC
>2594-63
GTGCGGAGGGGTTTCTTTTCAAGGGCCTAGACGCGGGGGCGGCGTG
>2595-63
CGCTCGGCCCATTGTTTTGATGGCAATGTTCGGAACATTGAGTGG
>2596-63
AATGTGAACAGCTGCATTGGATGGACCATGTGGGGCTACGTTGTT
>2597-63
TGCGCGGACAGCTACCTAAGCCATTGAGGGCTTCTTACCGCTTGT
>2598-63
TCTCCTTCATGCCATTGAATCCGTCAAGGCAACAGGACGTTTGTT
>2599-63
AATTTTGTGGTGCGTGATATTACGCATGGGGAGTCAGGTAGGAAC
>2600-63
AGTCGGCGGTTCGTAGGATAAGTTGGAGTGCCGACAAAGCCGGAC
>2601-63
CCGGCGGTAGCTTGGGCCGCTGATGGTAAGTTCGTAGGATGTTTC
>2602-63
TTCGGAGCATAAGTCCCTAGACAATCTATGCGTTAGAAGGGTGCG
>2603-63
GTGGTAAATGGATGGGACGCTGACATCCAACCACATGTGTTGTCT
>2604-63
CAACCGGTGCTGCACCGACTACAGATATTAGGAGAGTTTAGAGGC
>2605-63
TAGACATTGGGATGTGAGTACTAGATAGGTATTCTATTCCGTTTT
>2606-63
CAAGCGGACGGGTGTCAATGTTGGTGTAACTTGTTCTGTAGGTGGT
>2607-63
TTTGGGTGCGGGGCTCTGGGAAACTGGATTCTGCTCTTTACAGAT
>2608-63
AGCCTGGGTTCCGCCAAGGAAGCGACGGGTAGCCAGTTGCCAGGT
>2609-63
TGGGCCTTCATAAACGTTTGTGGGGCTTGATGTTGCTATCCTAGA
>2610-63
CTTTGTAGTGATAATAGGTGACGGATGTCCCTAGCCTGA
>2611-63
GTCTGGGCAGTCGAGTAATCTGTGGGGCGTGCCGTGGGTTGGATT
>2612-63
TTGCGCTAGATGGGCGATGACTCAC
>2613-63
CATCTGCTAAAGACTAAAGGCACTCGTACTGGGGTATCCTGCCTAT
>2614-63
TCTGGTGCGCCTTGAAGGGGCGAGGCTCGCTTCGTGCGGGGCTTC
>2615-63
ATTTTCTTCCGTTCATGGGGAAATCTTCGCCGCTGTTGGTCCGCT
>2616-63
AGAGAAGACATTGGGAGAGTAAGACGGGGGGGGCGCCTCCGC
>2617-63
TATTATTAGGCAAATCTTTGGGGAGGAGATGGCATGATGGGAATA
>2618-63
TCTATGCGGTTGGAAGGGGTTGCTGGATTCCCCTTGT
>2619-63
GGCGGGGTGCTGGTTCTCTCTTACTGGCGCTCGCTACATAGTCAG
>2620-63
TAGTAGAGGTGCGTATAAAAAAAAAGAGCCGTTC
>2621-63
GCTATCACTCTTCTCTACCCCTTAAGTACCACCAGGCATGTGCAG
>2622-63
CTGTAGTCTGGTACCACCGTGACGGGCGGCAAGAATTAGTTTGGTT
>2623-63
TAGGATAGATCCGTGTAACAAACGTGCTAGGGCTTAAGGGCAGAC
>2624-63
CTTAATTGCTTTCCTGCCATTTGAGTCGGTTGCTATACGGAGATCT
>2625-63
CAGAATAAGGATGGTCACACAAAAGCAATGATTGATTATTATGAA
>2626-63
TAAGTGCGGGGGTTAACAGCCACGGCTCGCAGCGTTTCAATTGAAAC
>2627-63
GTAAGTGTCAGAATTCTTTGCCGAGGGAGTTAAGATATGTAGAAG
>2628-63
TGGGCTAAGACTAGTAGGCTAGCTAGCATAG
>2629-63
TTGCGCAACGGTAACGTATCATAGAAACCGCTGTACACAAACCTC
>2630-63
TAGTTGAAAAGGGTACTCATCAACGAGAGACCTGAGGTTCAGATC
>2631-63
GAGCCTATTCGTGAGCAGTAGGGGACCAACCCATCGAATGACGGTC
>2632-63
AAGATGGGCTTATGGAGATTGTCTGGGCAGATGTGGGTCGAGAAG
>2633-63
GTGCATACTAGATTCGGTCGAGCGGACGCCGCGCCTGGTTCGCGA
>2634-63
GTTGGTGAAGGTGTTTGCTTGCGCAGTGAATAGGTTGCTATCGCGGT
>2635-63
CAATTGGTGTTGATCAGCGGGCCCACGAGCAGCCGGCAGTAC
>2636-63
GATATTAACGTGGGTCGTGGTCCCCTGGGTGATAATAAGATACCC
>2637-63
GGCGTACGTCGCAGTTTACATTGTACAGCCTATTTGCACAGATCCAC
>2638-63
CCGGTCGAGAACGGACCTGTCTTACGGTTGTGTTACTAATAGGGT
>2639-63
AGTTATAGAAGGAATTTCTGAGACATAGGGCTTTCTGCCAATATC
>2640-63
CTTTGGTTACTCGCCGACCCTCTTGTCTGTAAATTCGGGAGTGGG
>2641-63
CCTATCGCGTGTTGCCGGTGATGCAAGGCTAATCTATACTCGATTT
>2642-62
ATTTTTCTGAGTCAGTTGAGAACTGTAGGCCAATCAGCCAGGGTG
>2643-62
TGCCTGGTTCTGTCAATCGGGGTCGAGGTGGAGTACCAGGTAGCG
>2644-62
TCGTGTGAATAGCAGAATAAAGTAAGCTTCGTTTCGAAACACGTT
>2645-62
ATGGAGGAATAAAGTTAATAGGAGCCATATCCGTGCCCCGGTTGT
>2646-62
ACGTACGCAAATATTCGCATGCCTTAATCTACTGTCCAACTTAAT
>2647-62
GTGTGTTGGTGCAGTCGTTGCCTTCTACGGCCCTTTCGAGAAGTT
>2648-62
CTGACTGGAGTGGCTGTGCTTCGGAAAACTCCAGCGCAAGTGTGG
>2649-62
TCATGCCCTATAGGAACTTTTTGAGTACGGGGAATAAAACGGCCG
>2650-62
GATGGCTCGTGTGCAGATTTCCTGGGGCTAACTGGCTTACGTAAC
>2651-62
CTGGTGGACACGAGCCTCCTTTGGCCGAAAGTGTGAAGCAACACCCT
>2652-62
GGTTATTCCGCCAGGCTTTTATTGTTATTATCGGTAGTTATCTTG
>2653-62
CTTTGGCGATCCGGAAATACGGCTGCACTATCATGCAGAGGCGCT
>2654-62
GTGGTGCATCGATATCAGTTCGTCCCAGTTATTATGGTATCATCG
>2655-62
CTGAATTTTGGGCAGTGTGCAAATCCTGCATTTAGGCGGCAGCAC
>2656-62
GATTTGATGACTGATGCGCAGTGCTCCTCCGTTATTACTATCGAG
>2657-62
TCAGGCTGCTGCCTCATTCGTGAGAACCTGTATATGCGCCTAAGG
>2658-62
GCGTTTTGTATGTTGGGACCCTCTACTATTGCATTATGGCTTACT
>2659-62
GATTGCTATGTGGGGCTAGGGCCTGGTTCTAGCGATTCACCGACT
>2660-62
GTTCCTTATCCTAGAGTCGCTTTAAGATTCGCGAGGGTGGTTCCT
>2661-62
GCAGCCATTTTGTGCAGGGGCGAGGCTCACTCCATTGTAAATCAC
>2662-62
GTGCAAGGGTACCCCGGCTGGGTCCTATAGAGGTGTCGGTTGATC
>2663-62
GTAATGAGGGATCTGTGCCAGTGAACCACTTGCGCGCGTATTACA
>2664-62
ACAGGGCGTGACATGTATGGGATACTAGATGACAGGAGGGAGGCG
>2665-62
GATGTTGCGGGTAGTAGGTACTGTGGTACCCCGGGTAGGACTCTT
>2666-62
TCAATATATAAATAGTCAAATGCGGTGGGGAAGTGTATGGCCTAA
>2667-62
TGGCATTGAATGTGAGGAAAAACGTTTGCGCAGTAGTGCCGGATGGT
>2668-62
GAGCGACTTCGTGTGGACTATAGATGCAAGATCGGTATAGAATAGG
>2669-62
GTTAACCTGCTGCCTCAGTTCCTGGGACAGCGTCTCTTCCCAATG
>2670-62
CTTTGCTTGTGCGCTTGGAGTAAGGATTCGCTCCCTGTTCGGAAC
>2671-62
CAGGTAGCATTAGCGCTTTTATGCACCCAAATTAAGGATCTTGCG
>2672-62
CGGACTCCGCCTAAGCTGGGTTGCCCTGACACCACTGAAGTAGCG
>2673-62
AGCTGATCAATAAAGATTCGTGTCTTATTAGCTGATTGGATTCCT
>2674-62
CTTTTAGTAAGTTGGGGTGGCTCTACAAAGAGAGATGCGGGAATC
>2675-62
TTGTAATAGGGGCTGGGCTGTTCAGGCGGTCCTGGTGCATATGTC
>2676-62
GGGCACGCCCCCAGAAGACTAGAGAAGCGGTGAGTCACAAAGCTC
>2677-62
GGTGTGTCGAACTACGTAAGTTTTTGTTGACAAAGGGGCAGTGCG
>2678-62
TCAAATTCGTTATGCTGCGGGCCTATTAGACGGCACCAGGGGGAA
>2679-62
AGGTCGGGAACGAGGCCTTTTGAAGCCAGCATCTATTGTAAGCCT
>2680-62
TTCGAGGAGCTTGAGCAACGTGCTACTGTTCGCGTTACGAGCAGC
>2681-62
CATGTTTGCGTGCCTCAGGGGTGTTCAAGTGAGTTCTGACAGCCG
>2682-62
CCGCTGTCGATAGGGGTCCGTCCACTGCCAGTTCATTGATTTGCC
>2683-62
GTCTAGGTGGTGCGGGGCCGGGGTGCCATAAAGTGGTT
>2684-62
GGCGAGACCGTTCTGGCGGGGGGTACGGTCGGTATTTCCTGTGGC
>2685-62
TTGACCGGAGTGTCGGGTGGCAAATGTAAAATTGGTTTTGATCGG
>2686-62
ACTAGCATATCGTGGTGAAGGGAATTTGGAAAGGGCCATCTTTAC
>2687-62
AGGGGTTCCTAGGTATATATATTGGCTTAAGCTGGGTGTACTCTG
>2688-62
GTTTATCCATGTCGGAGGAGGGTTGTAA
>2689-62
ACGCATCCACAGGGGAACCAACGTTTAACGTATGGCCGACACTCT
>2690-62
CCTATTTGTGTCTCGGGGCGGTCTGCACCAATTGTTTGCCCACGC
>2691-62
GTGAACGGGACACGCCGATATAGGCTACCAAAACCAGGACCCCGC
>2692-62
GAAGTGCTGCCAATCGGGCATATGGCAATGGTTTGCGGCGAGTTT
>2693-62
TGGCGAGGTTCTGAGTATATTTCGGTAGGATGGCGAGCGTTAGAA
>2694-62
TGGCGGAGTTCCCTATGTCTGGCAGTCGGGTGGGTATAAATACTTT
>2695-62
GCCCCCAGGCGGGCTAGGCCCTCCTTGCAAGTGAGGTAGGTTGAA
>2696-62
GAGAATCACTAGCGACGGAGAGTTGTTGAGTGGAGGAAGGGGCAAC
>2697-62
GAGGACTTGATGGGATTCTGCGCCGTCTGAGGCGGCAACTAGGTGA
>2698-62
TGGTGAGGGTGTATTCTGTGGGTGGTCACATAGGGGTGCGGTTTA
>2699-62
AAACCGACAATACGAGTCTTGCGGAGAGGGGGACAGAGTCAATGG
>2700-62
GAAAGCTGGTGCCCGCAGACGTCTTATTTTATGGCCGGGGCTGGG
>2701-62
TGTGGACGCTATTTTGCGCGCAGCTGTGTTGTTGTGGCACGGGCC
>2702-62
ACCGTAAGCGTTTGGGTGTTTGATACCCTGGAGCGGACCTATAAT
>2703-62
GATTTACATTGAATTCAGTTTCGGCTGCGTTGCAAAACCCCTCCT
>2704-62
ACAACGTGACGCGCCGTGAGTTCAGCGGCTTGGTAGTAGGTAACCG
>2705-62
ACTCCCGTGTCATAACCTGCACGACGTGTTGCCTATGTGGATCTC
>2706-62
GTGTACGTGTGTGATGTCATCCTTGGTATGCGCCAGATATAAACTATC
>2707-62
AGAATAGGAAGGTATTCGTAAGCTCCGGGCGCGTGTTTAACCTGG
>2708-62
CTCCTTCAAACATAACCGTACGCCTCCTATGCCTCGGACTTGCGC
>2709-62
TGATCTGCTGCGTGACCACTACTCTTTAAATATGTGATTGGCTAT
>2710-62
ATAGTGCGTGGCTTTGGGCCTGTTATTGAGTAAGTGTTAATATGA
>2711-62
GTGTCTATGGGATACTATTTAGTTGTATGCAGGAACAATTAATCC
>2712-62
GAGGTAGCGCGTGTAAATCTGGGCAGACGCGTTGCTGCATCGTATGC
>2713-62
TATGCTCGCCTGAGTCCGTACTCGCCTTGTCCTCTTTGTAAGCCTC
>2714-62
GCCCCGGGATTTCTTCCGCGATCGGAGTGGATATATTGTGGAAGAT
>2715-62
TTACTAGCGTCATGAATGTGTATGGGTCTGTTTGTCCAAGATCGGG
>2716-62
CTACAAGTCTACGTCGTGCAGGACTCCTGTGCGGCTACTTTTATT
>2717-62
CCGTGGGCTCTATGGTGACTCTATAGGCGCATGTGTTGTATTGGCT
>2718-62
TGGGCCGTGATCGAAGATCGCTCCTGCGTGTCAACAGGATTAATAT
>2719-62
CGCTGCATACGCGTTCAGAGTTGCAGGGGTAACACAGAGAGTGAGA
>2720-62
GTTACGCGACGACCAGCTGTGTTAGGGGAAAGGAAATGGTCAGGC
>2721-62
TGGGCATTGTTGGCACGGCATTTGTATGACGTGTTTCCTTATTAT
>2722-62
CCGACGTTTTTTGCAGGTAGGTAGGTAGCGGGCAGCTTGGGGATC
>2723-62
CAGGATGCTATCGTTTGGATCAGCCGCACGGAGGAATGCCGGTCCC
>2724-62
GTGTACTGCATGGTTAGGATGGAGTTGTGATGATGCCTCAGGCTTG
>2725-62
GCCGGGGGTTCTGGCTCTAATGCATGCATGTACGGGCAGGGTGCC
>2726-62
TACTTCCCCGGCTCCAACTATCCCGAGGATGAGCGTCACGCCCGA
>2727-61
ACGGGGTTCCGTTTAGGTGTCAGGGTTAATTCCTGGCTGTGGTAA
>2728-61
TCCGTCCTTGCCGATCTGGAAATAGTACGCCTTCTAGGGGGAAGAC
>2729-61
CTCCGTGGAGGGTATTGGTGGGGCCGTGTCGCCGACAAATACACT
>2730-61
TGCTGCGTAAACTGAGAAGCCTCGTACTCGTCAGGC
>2731-61
CCCGAGGCCTTGGGCCTATGACCGGTAGATAGATGTTCGGCGGAC
>2732-61
GATACATCGCAGATTTTACGGCCTCTGGTTGGGGCGGTGTCTCTT
>2733-61
TGGTGTATTAAGCACTCACGGCTTTGTCTCCCGCTGGTGGGGACTA
>2734-61
CCTAAGACGAAAACATATTATGCCTTAACTTTTTAGAT
>2735-61
TCGTTAATTTTTTTCCGTCGCCTGTGGGATCCGTCCGGTCTCAGA
>2736-61
TGTAAGCCGGTCACCGACGCAAGCCACCTTGTGTACGTGC
>2737-61
AGGGTGGAAGTTTGCGCGTGCCTGAAGGTGTGAATCATGGTGACC
>2738-61
CCCGTCTGGCGGAGTAGGTGGGAGAAGTTTGGTTGGAGGCGGGGT
>2739-61
CCTCGCCGATGCTAGTGTCAGGCGTGCCTCAGTCACGTTGTGGAC
>2740-61
AGCATAGTATTCTAATTCCGTGGGGGTTGAAAAGTTGAGCGTCTA
>2741-61
CCGATCATATGATAGGATATTGTTGGTGGTAAGATTACAGTTGATG
>2742-61
TTGTATAACTTGTGCTACAGTACAGGGTGGTCATGGTGGTGGCTG
>2743-61
GCTGTTAACTAGTTAGCGCTTTAAGGGCGACCGGCCGAAATA
>2744-61
CGGTTGGGTATCCAGATTGATTGGCTAATACATGTCGCGATGAAA
>2745-61
TATGACGAGCTGTTGGCTGGCGCGGTTCTTACGTGGGGGCGAGCCG
>2746-61
CTACCTCGCTATGTTAAAGATTCCAATTTTGCCAATGTGCGGGCG
>2747-61
GTCGCGAATAACATGTAGTGCAGTAACCGCGGAGCTGCCAGTTGC
>2748-61
TGAGGAGGCTACTAGGCCCCGTGGCCTCTCGCCGAAGTTGTAGGTAAG
>2749-61
TTAAGTGGCGGCTGTGTCGATGCCTGAAACAGGAGCCCAGGTTAC
>2750-61
TGGTGGCGAACTTTTGTTGGTCTGCTGCTTCTAGCAGGCGGGTTTG
>2751-61
GTCGGGTTCGTGGCCACGTAGCTTTTCCTGAGAGCACGGCGTTCGGA
>2752-61
CACTTCGTTACTTGGAGGTCCAAGGTGGGCTGGACGACGTGTCGA
>2753-61
TCAGGCCTTACGATCCGGATAGGGATTATCTAAGTTTGTGTATTC
>2754-61
TACGAGGCAATCAGATCTGCTAAGGGTGCATGCGTTTCGGAGGATA
>2755-61
GTAGGCCTAGGCAGATTTTCTGACGGTGTCCGTTGTGCATAAGAA
>2756-61
CGTGGCGTGTGCTATTTAGCGCCAGAAACTGCCACTGATTCTTAG
>2757-61
GAGTATGGATCGCTCCATGTGGCCGTGCGTCTAGGCTCCGACCTC
>2758-61
TGACGATATCCGCTGACGGGTGCCGCTTACTGCATTGAGGGTCTT
>2759-61
ACGTGGGGAAGATGAACGGGCCTGGTAAGAATATAAATTGCGGGG
>2760-61
ATCAAGCTCGGGGGGGGTAGGTTAATGCTGTCTTGATCCAATGCGG
>2761-61
GCACTCCCGAACAGGGTGCCAAACGCCCGTCACCTCTGACGATGT
>2762-61
GAATGGTCTAAAGGACAAAGCCAGTTTCCCGCTGATGGGCCTATAT
>2763-61
CAAAAGCTCCGGTAGGATGTGGTTCGTCTTAGGAATTTTTATCCG
>2764-61
GCCCGTACAAACGATACGCAAGCTGCAGATAAGGGCCCTCAAGAT
>2765-61
CTTCTTTTCTATGCATCGATTGCCGTAGACAGTATCAAGAAATTT
>2766-61
AACCTAGAGTGTCTGGTATCTTATGACAGCGCAAATTCCTACCAA
>2767-61
TGTGAGAGACCGCAGCATCTTCTCGTGGTTGTCTCTTTTTGCCGG
>2768-61
AGTTTCATCTCTTAGGATTCGGGGGGCATATAGAGCTAAGGAGAT
>2769-61
TGATAGAGTCTCAGATATGACACATGATCGTAGATAGGAGGGGAC
>2770-61
GGATTCGTTACAGGGTCTCATATGTTCGGCGCCCAGGTATATATG
>2771-61
GCTGAGAATGCTTCGCTATGTGGACCTATCATCTGTGTCTTTTTTA
>2772-61
ATGTCCAGGGAAAACAGCTGAAGCTACAGCATAGACCATAAATCT
>2773-61
GTTCAAGAGGGTGCGTATGGGCTCGGGTCGTTATAGTCCTAGGGG
>2774-61
GTTAATACCGTGGTCCTTTTGCCCACCTAAGCAGCCATTAGGTGG
>2775-61
TCCATTATTTGAGGTGTCGTTCTTGTCGGCACGACATTATGCCCTG
>2776-61
CGCGTACCTGTGATGCGTCGGGGCTAAACATTTCGTTATTCGGAGC
>2777-61
TAATAACGGGGATTGTCAGCCTAGTTCAATTAAGGAGAGAGCACC
>2778-61
GAAATTCTTTGATGAAACATAGTACTAGGAAGACAATCTTGGGCTTA
>2779-61
GACAATCGCGGGTGACTAGGATACAAGCTGGACGATCATGCGCAT
>2780-61
ACAAGTGAACGAGCCTGTAGGATACAGTTGTCAAACTACGTTCCA
>2781-61
CTTGATATGCGGGCATTCCCTTGTGATATT
>2782-61
AACCGGCCTCGTTTAGTATCATGATCTTCACCGCAGGGGTCGGCTT
>2783-61
TGCGTTTTTTAGATTACTGGGGGCGTCGGAAAGTCAGGGGTGGCT
>2784-61
GGCGTGGAAAGTACTGTCCCAACAGCTAGGGGGTACATTCA
>2785-61
GTTGTAGAACAAGCAACAATTACGAGGCTGCGTAATTACTTAAGG
>2786-61
ACACAAGGGACTGTCTTGTAGCATAATCTTAACCGTGAGCTGAGT
>2787-61
TGTCAAGGAGGGGATGTGAGTAATAACGCCTGTCGGTTCACCTGT
>2788-61
CAAGGGGCAGGCGCTTACATAAGTTTAACAGGGAGGATGTCTAAT
>2789-61
TTGTATGATCATCGGGCGCTTCTGGAGTGGAGGTAACTCCTTGTG
>2790-61
GAAAGGGTGTTTAATGCTTTCGCGTTACAGCACTAGGCGCGGGTC
>2791-61
ATGGGCTGTAGGACGACAGTAGCGGTGCTCGTGCAGCTTTACGAG
>2792-61
TATTTAGGTTTTTCTCCTCGTGAACTCGTTAATACGCGATGGGTG
>2793-61
TTGGCCAACGCGGGCACACTGGTGAACGTACTATCCAGGTGATCT
>2794-61
GAGGTGCGCCGCTGGCGTATGTTGAGGGTAGGACCCCGTCTAGCT
>2795-61
CAAGCTCAACGTGCACGACCTGTGAGATTGCCGGCTTTGTATAGT
>2796-61
TATTGAGCAAGTGGGCCAAGGCAGGCGGGCGGGAAGTTTCACACT
>2797-61
TAGACGGGCGCACGCATTATAAACTCTTGTTTGTAGTCTTATCAT
>2798-61
AGTTGATGGTGAAGAAGAAGAGAATCAGGTAGCTACCCTAGTAGT
>2799-61
CGGATGGAACATTTTGTCTGTGCGAGGCATCAATCGTGGGAGATAG
>2800-61
TAAGCCATTAGTCGATACTGTGTTTGAGAGT
>2801-61
ACCTCGCGGGGCGGCTCAATTTTTCCCGCATTGACTGACCGTATCA
>2802-61
CCCTTATCGGCTGAGTTCCCAAACTCCTAGGCGGCCCTCTGTGCT
>2803-61
CAACTCATTCGCCCTAGATGGCGGACATCTCGTACTTTCAGGAAC
>2804-61
TGCATCATGTGTGCCCACGTGTATTGCTAGTCTATCCTCTATAGT
>2805-61
TACTTAAGGGGTCGTTTTGCGCCGGTGTGGCCCACCTGGAGCGGT
>2806-61
GCTACCGTTCTGTTGAGCAGGGATTTCGCAACTTTGTGGCCCCGT
>2807-61
GATAGTAATGGAGATGTGTAGTTCGGCGACGTGATGGGCCCGCTA
>2808-61
GAGGTGAACCGGTGGTGGCGTTAGGCAACCTGAAACTATCTAATGCG
>2809-60
CTTCCGAGTATATCTTTTGTTTGCAGGGCTATTAAAAACTGATTC
>2810-60
CGGTGCGTCTTAGTGTCCAGCCTCAATAG
>2811-60
GGATGCCAAGATGTCCCTAACGTGACGAGTAATTGAGGTTGCGTA
>2812-60
TTTTATACTTCTTGCAGGTTTTCTAGAGTTTGCACACTGTTACCT
>2813-60
TATTAAGGGGTAGCGTGTGAGGCTATCATCTGGTGCTCGGGGTGG
>2814-60
TAGCGAACGGGATCCCTTCGTAGTCACTAAAACACTAATTCCGAC
>2815-60
CACTATTGGTCGGCTAGAATCTCCTCCGCTCTGCGGTTCGATACC
>2816-60
CCTCAATGGAGGGATATGTTTAGTGTGATGTCCTGGGGGGTGTGC
>2817-60
GCATGAACGCACGTTTAACGCAGTCACGGATTGTGTGACTAGCTG
>2818-60
TCACGATTTATGTCTGATTGTCGTCCGGCTAGATCGGCCCTGGTC
>2819-60
GGGGTTCCTGATGATGTTTGTATTGGGACCGCGTTTTCTCAGTTC
>2820-60
GATGATGACACGGGATGATGGGCAACGGAAATCGGGATGGGCCTC
>2821-60
AAGTATGGCTCATGATTGTTACGGTGGACAGGTAACGTGTCTTAC
>2822-60
ATGTCAAGCTTTGGATACGTTTTCCTACAGCAAGTTCCCCGTTATG
>2823-60
CGTAAAGGATCCACTTGCACCAGTTTTAGGGGGCTGTCGCTTATGT
>2824-60
CGGGCGTTCGATGCATAAGGGATAAGTAGGGTGTGCAGTAAGTAA
>2825-60
TGAGTCCGGTGGACTGAACGAGAGCTTAATAGGCACCGATGGGCA
>2826-60
TGAGAAAGCGTATCAAGGAAAGTCGAATATTAGTTTAGGGCATCC
>2827-60
GGAGGGCGTTCTGGGCGTCGAGGGATCTCAGTAACTCTTACACTT
>2828-60
TACTGTTCAATATTAATCTGGGTCTCAAGCCATCTATACTGCCGG
>2829-60
TGGTACACTAGTTGTCCGTTAACAGGAAAGAGATTT
>2830-60
GGAAGGGCTAGGAAGGAGGGCGAAATCAGTGCATTTCTCGTGTAT
>2831-60
CGGGTTTGTCTATGCCTCCACGCCTAGAGCTGTCAGGATTGTGGG
>2832-60
GTTACTCCGAAAAGGATCTTCAAAAAGGACGTGGGGGTCAAGCAT
>2833-60
CGTGTGTCCTATTCTGGGGTTTATGGCCCCGTTTGTTGTGCCGGT
>2834-60
CTATAGGAAAAAAACCAAAGGCATGC
>2835-60
TTCATTAGTTCGATAGGGGATGCTCGAAGTGTTGATTCGTTCTAGAG
>2836-60
GCCTCTACGTAGTGTGGTTGGAGAATTGGGGTTGTTAGCCTGACC
>2837-60
AAGAGCTCAAAAATATACAAAATAGAGCATCTAGCATCGCCAAAC
>2838-60
GGTGGATAACGTCTTGGAGCGTTATTTGCCAGCCGGCGGTATTTTG
>2839-60
GGGATCCACGTTTCCCAGAGCGCGCGGCTCCGCCGCCGCGGCTTC
>2840-60
GGAGTATTAGGTGCCTTGTCAGGGGTGCGGTCATATGGAGGCTTA
>2841-60
CCATCCTTCCCATGGGTGGTTGTTCCAGCAGGGGGCGTAATTATTT
>2842-60
CGTCGCGCCTCCCCAGATTGCGGGTACCAGCTTGCTCATGGCCAT
>2843-60
CGTCAGACTAGTAAGCATGCATTGGGCCTTGCCAACTTTTTGGGA
>2844-60
CGGACAGCCCGTTGGCTGGTGCATGGCAGCTGGGA
>2845-60
GGTCTCGGCCGCTTCCTGAGACTTAAGCCGCTAGTTCTGGCGGGG
>2846-60
AAAGCGCCTGTTTGGCGGTTTGCTTTTGAGTTAAAGCGGTGTAAG
>2847-60
GTGGTGGTATCTCTGCCATCGTCGTGGATACTCGCGTCCTGCCAG
>2848-60
CGGAAGTATAGGGGCCCCAGCTACTTGTAAGGGGGATGGCGTGTA
>2849-60
GATATTACGTGAATCGGTGCGTGGAGATCG
>2850-60
TGGTGCGGCGTAGGTACCTCGAGGTTCTTACGAGTAGGCCTCACA
>2851-60
CCTCATCGCTCTGATCTATTTGAGACTTTGAGTAAGGTGTTGCGC
>2852-60
TACTGCCGATGTACTATCGCTAGGGGTATGCCTGGGTGAGGG
>2853-60
GACTTGACACGTAGCGTAGTTGGTGAGGGTGATATCCCCATCTAAC
>2854-60
GAGCGGCTGGACTAACATTTCTGCTATTTAAGGTCAATTAGCCCG
>2855-60
GCAAGTCTCAACTTTTAATGTCGCGATGGACTGAAAGTTTCGCCT
>2856-60
GAATTCGCTAACGGAAATCTGGGATCGATCGCCGACAGGTTACTTCT
>2857-60
GCTGCAGATTAGGCAGAGCAAGTATGGCCACCGTTAGCGAAAATA
>2858-60
TGCGTGTGTTGCGCGCTCAGTGTTGCTCAACCAGCGCAGGAATAT
>2859-60
GCGCGTGCGATAGTGGAGAAGAAGGTGGTCCAGGTTGCTTTAATCG
>2860-60
AGTCTTCAGGTTATTCTGTGTCAGGCAGCCCCCTGTCCAAACCAA
>2861-60
ATTGACGACTTCATTGGTGGGCGTGGCAGCAGTCTTCCGTAATGC
>2862-60
CGGGTTGTTCGTTAGGTAGACTAATTTGCTGTAGATGATACGATCGT
>2863-60
GGAATACGGTCTTGAACACTAAGGGTAACCCTGACGTGATAGTAC
>2864-60
CCCTCCTGCGGCCCCGTCCCGCAACAATTTGTAGGAGTGGGTCCTT
>2865-60
TGCTGGGTCTCCCTTCAGAAGTTGAGCTCGCCCGGGTAAGATGGGA
>2866-60
ATATCTGCGGGAATCCGAAGAATTGTGCGTGGCAGGACTAGATCC
>2867-60
CTTCAGGAAACTGCGGGCTTAGCACGTAGAGAGGTCATGCTTGTG
>2868-60
CCTAAGTTAGTTTGGCAGGTGATCTCCTTGTACCCCGTTTTTTAG
>2869-60
TAATAGCTTTCCGCGAGTTGATAGCGGGTAAGCACGCTATATTAGC
>2870-60
GTGGGGTGGGTTTGGCCGGTCCAAACATGAGCCTTCGCAGGAGAC
>2871-60
CTGGGCCTGTGGTGTCGTCGGTATCCGCTACCTGATCATTTCTGG
>2872-60
AAGTCTGGTACTAGTTGTGCCTTTCTCGTGATCGAGTGACTACGG
>2873-60
GGGCGTGAGCTTCCGGTCTTTACAAAGTCCGCTTCTTTAGTTTGA
>2874-60
GTAGGGTTTACATAGTCACGAGACCATGGTGCACGGCGAACATTGG
>2875-60
TACTATTGAGAGGCTGGGACAATCGAATTCCCCGGTACAGAAAGG
>2876-60
TAACATATCAATTGTTATCGAAGGAGGTGGAGTCTAGGGAATCCG
>2877-60
CCATCAACGCGGCGTGCGGTAGGACCTCTTGGGGTTGGATTGGATG
>2878-59
GTAGCCAGGAGGAGGCCCCGTATAGGCTCCTACTAAAATCGGAAC
>2879-59
CTCGTTTAGAGTATACAATGGGGCGGGGAATTGGAGGTGGGGTGC
>2880-59
CATCGCACGTGATTGTTCCCCTAAGCTGGTCGGAGTTAACGCCCC
>2881-59
CTAAGGTGGGGCGTTTGTTCCAATTCTAGGGACAAGGATCAATAA
>2882-59
CTGCCCTCTGGAACTTACGGGGGAGTCTGGTATGAAGCAGTCCACGC
>2883-59
AGACAATTCGGAACTGTAAGGAAGCGCAGTGGTAGTTTGCCGGTG
>2884-59
GTGCTGCGGAATCAGTTATTATAGCGAACTCGTGGGTGTCACACCT
>2885-59
AGTAGGCCGACTCGCGCTAGGGAGTTGTGGAATCGGCGTCAAAAT
>2886-59
TGAAGTTGGCTGGCACGGGGGGATACGCAGCTGGCTGGGGGG
>2887-59
AGAACGTGCAGAATCGGCGCGGCATTTGTAAGGGGTAGCTGTGGT
>2888-59
TCGGAGGGGGCATTACTGCATCTTCATTCATATGAGAAATGCGGC
>2889-59
TGTAAGGGTGTGCCTTCGCGTGCGGCACCGACCGGACGCGGGCCC
>2890-59
CATTGTTCCCTTCCATGTTCCATAGAGGTCAGGTCCGTACAATGC
>2891-59
TATGATCGTGTCCTAACGGTATTGGTGTGCTAGATGCCTGCTCCC
>2892-59
ACCAGATCCAGAATAACGTAAGTCATGGGTAGTCCGCTCCAGGAG
>2893-59
TTGCTGTAGGCCGGGGCGCTGGCGACGGGGGGGAAAGTTAGGAGC
>2894-59
ATTTGCATAACTTGAGACCGCGTCGCCCCGAGGATTTTGGCTGGAG
>2895-59
GAGTGGAGTCCCGCGGAATTCGGGGTAGGATAAGCACGTTTGATC
>2896-59
TAGTGCTAGGATTGTGCAATACCTGGTAAGACGTAACGGAAGAGTT
>2897-59
GTGGTGAAGCCACGTACACCTGGGTCTGGTGTTGGTCTGTATCTG
>2898-59
GACGTTGCGTAAGCAGATTCCCTGTCTGCTTCATTCACAGGGTTT
>2899-59
TCGCGAAAATAGGCGTAAGGGCGTCATGATTTCTGGTTTGAGCGG
>2900-59
ATTCTAGTCGCACTGGATCGGGCTTCCATGCACTACTCCTAGCAT
>2901-59
GAGCTGCCTGTGGTTAATTGATATTACCGGCTGACTGGAGGATAG
>2902-59
GTGCAGACAGCTAGTAGTGGTGACTTTCTGTCCAAATCAAGACAA
>2903-59
GCGGAGACAGCAGTATGTGTTCTATCGGTCCGGTTCCTATGCGGCCC
>2904-59
ATCCTCGATTAGGCGAGCCATTAGATGTA
>2905-59
GGGCGCCCGCGGTTCGAATATAGCTAGATAGGTTGAGGCCGTCTA
>2906-59
AGGTAGGGCACCACAAAGTCCTTTCGTTGTGTGCATGTGTAACTA
>2907-59
TCTAGCTACCGTGGGCCATAGTTATGTATGGGATGACCCGTAGGC
>2908-59
CGGGAGTTGGTGGGTCTTCTTTGCGGAAACCCAGAGCAGAGCATC
>2909-59
GAGGATGTGCGGGGATGGCTGTGATATGTCCAGAGTATTCATGAG
>2910-59
CTACCGGCCCTACGGCGTGCCATTCTAGGAAGGGACCCCCACGGG
>2911-59
GTAGTAATCTCCGTGCGCAATTAGCCAGTGTCTAACGTTGGTAGG
>2912-59
ATCTAGTAACTTGTAGGTCTAGGGTGTGGTGCCTACCATCGAGTA
>2913-59
ACAGCAGGAGTTTCTGGAATCTGTTAACAGAGGCACAACAAACGG
>2914-59
TTCGTGTGCGTTTACTGGGGGTCGTTAAGGTTTACTATTTGAGGC
>2915-59
TCACCAGTAACTGGGTAGCTATCTGTGATCGAAGCCGACGCTGCC
>2916-59
GGAGAGTGATTTCCGTACATGATCGGAGAGTACTCAGCATAGGGT
>2917-59
GGACGATGTCGGCCGGACTTTTCTGCCTGAGATATGAAGGACATG
>2918-59
TTAGGCGTTCGTAATATCTCAACTTGCGAATGGGCAATGGTCACA
>2919-59
CGTGCTTGTTGGTGTAAAACTGTGAGAACTATTTACTAAAGTCAG
>2920-59
GCAAGTTTCCATGGAGTGAGGGGCACCCACGCCATTTCGCTTGGA
>2921-59
ACATGGCACGTTAGCGCCGCTGGTTAGTAGAGGGTGAAGCTTCCC
>2922-59
AGTAGGGGTCAGGTCTGCCTAAAGGGTCGCCGTGCCTATAGGTTTT
>2923-59
CCATTTACCCTATATAAACCGTGAGCCATTCTCAGGTCGCCTTTC
>2924-59
GGAATGCATATCCAGCCGGCCCGGATGTGTCGGGAGCTGCGGACC
>2925-59
TAATTGTGCTCCATCGGCTAGATCCATTACCAGTCCTTGCGAGGA
>2926-59
GTCTGGATCATACCGTTTTGGGCCTCTCTCCCAGAAACGCAGCGT
>2927-59
TGATTGACGCTTAGTAGGTCTCGGGGGCAAGTCTGCTTACCGTGG
>2928-59
CCCCATGTCTAAGCCATTGATCGATCTGCGGCTACCTGGATCCTG
>2929-59
GTTATAAACACGTTACGTAACGACTAATGCAGGCGCGACAGCGGC
>2930-59
AGGGTCGAGGTTAATTGTGCCAGGTGGTTTAAATCGATAGCGGAT
>2931-59
GAACATTTGTTGTCTTTTCGTTTCATGCCGCAGGGAGAGAGCCAT
>2932-59
CCTGGTTTATGTTCATTACTTAGGGCGTTCGGGGTGGCCGTGGGT
>2933-59
GAAATAGGTCAGGTTGTGCTCTAAAGTGCCTGATTGCAGCTTTTAA
>2934-59
CGCTGTTTCTGAAGTTCCCCCCTTTTACTTTAACTGGCAAGGGTT
>2935-59
GGTATTTTTTGTAAAATGAATGGCGTGAG
>2936-59
ATGCTTTAACAGGTGTGGCCCACTCTCAGAGCCCCTTTGGCGCCAG
>2937-59
CAAAGTCCAGTTACGTGGCCCGTGTGATATACGGGGCGTACTG
>2938-59
TGACCGCCTGCGTGCACACTGTGGGATTCCTCAGAGTGTTGGTAG
>2939-58
GTTTGGGTGGCGCTAGCCGGACCTTCCGGTGACTAGTTTAGGTCTC
>2940-58
AGGAAGTGCGCTTTGAAGGGGTCCCGCGGGCGTTTAGAAGCCGGGG
>2941-58
CGAAAGGTACCAGGCAGGTATTAGGTTTTCTGCCTCCGCAATTTCA
>2942-58
AGATCAACACTTTAATTTATGCCCTCGGACGGGGTGGTGGATAAC
>2943-58
CTGCTTCGAGGCGCCAATAGACGTTAGTAAGGCGCGACTTTCATC
>2944-58
TAGGATAAAAAGGGCAGCCACTAGGTAATCGCCAGCTGAACGCAG
>2945-58
GTGGCATATTCAGTCGATGGGCGATCAATGGTGAAACTAGGTATG
>2946-58
AGGGCGGGATTCACTTGACACTTGTGCACCCTTTAGTTAGGAGGCG
>2947-58
GCCGAAGCACCTCAGTATTTCTTATAGTTTTTCGATACAAATTGAG
>2948-58
AGAGTTTGGCCTTAGGTACTTTATCAACCTTCCGTTGGACGTTTGT
>2949-58
TTCTTTGAATAACCGTTATGTGGCTGGCATGTTAATGGGTGGATG
>2950-58
GCAGGTCCGTGTGAAAGGTTGAGAGTGCTCACTGTTCACTTTTTC
>2951-58
GAGCGTCGGCCTGAGCCCCACCGTTGCCGTGGTAGTGTCTGGTGA
>2952-58
TCCGCGAGCCTTTGGGGGCGGGCCTCTGTATAGCGCAAATCACCTG
>2953-58
CTCCGCGCTTCGCGTCGAGATTGGACTGACAAGGATGGGCTATGC
>2954-58
CTTAGTTGAACCTGATTTTTGTTGGGCGTAGGGTGGTTAGTAGGA
>2955-58
GCACGGAGGTTGGTAACATCGGGCAGCGGCTTAGTTGATTGGTCC
>2956-58
TAACCCCAACTGTTTCGGTTTGCATCACGCCTGTCGCCCGGTGCT
>2957-58
GTGTTAGCTAGACTGTTTAACAGCATTTGTATCATCCTACACTTT
>2958-58
GGCCCGGTGGTCACCCGGGTCGCGTCACGGAATTTCAGTTGGCTG
>2959-58
CTCATGGCCGGCCTCGCCACGTGTAGCCCTGCAGCTAGCAGTCCC
>2960-58
CGACAGGAAGTGAGGTTGAGTGGGAGGCGTCCCTAAACACATGGG
>2961-58
GACAAGCCTAAACCCAAGAGGCTGAGCGTATCGATGGAGCCATTA
>2962-58
CGTTACAAGCGTGCGCATAGCGCTCTGGGCGACGGTCCCTATTAC
>2963-58
GATCTCAATAGTGTGTTTTCACCGATGCGCATCCAAGAGCAGGTC
>2964-58
TATCATGAGGGGGGGTGTACGTGGGGGTCGCCTGGACGAGTGCCT
>2965-58
GAGATCGTGCCCAGGGTCCCAGGGGGTCCAGAAAAATGTTGCTTTC
>2966-58
CGTAGCCGCGGCGTTATAGGTTGGGTCCGCTTAGTGGGAAAGTCA
>2967-58
GGTCGGTGTGTAGGTCAGATCGGGTTCGCGCATGCAATACGTATC
>2968-58
TCGCTGTGAATGAATTCAGGTTGACCTGGAACGAATGTATCATGA
>2969-58
GCAAATAAAAATACTCCTCAAAGGATCGCTAAACATGATGAAATC
>2970-58
AGGTTTGAGGGGCTCTATGTTTTGGTGAAGGGGACCAGTTCAAGG
>2971-58
CCTAACTTGATTCTCTTTAGTATTGATGTGGACCGCGGCGGTAAC
>2972-58
TAGTTGGGTTTTGGATAGGTAAGGTGGAAGTGTGACAGGGT
>2973-58
GCTATACGCAGGCGGGTGTGCCGTGTTGCGGGGTCTCACATCTGCTGA
>2974-58
CATTCGCTTGGGGAGGCCGTGTTTCTTATGCCGTTGATTGTTATT
>2975-58
CATCAGAAGGGCACCCAAAGCATGATGGTTTAGATAGTGAGCCGC
>2976-58
TCCGTTGATGTGGAAATGTACGGCTCGTTCTCGATTACTCAAATG
>2977-58
CTAGTGTAGGTGAAAAGGTTGCTACCTCTCCGTTCTAGAGCGCTCG
>2978-58
AATTCGCAAGGTATAGATAGGTGGCATGATGTGCAGCTTTGTGCGG
>2979-58
GATTTGTTGCAGGTGGGGCGTGGTGGGGTATGTGTGGAATG
>2980-58
GGGAGGTCTTCCCACCTAAGCTTGTATGGGAGGGTGTCGGGAATA
>2981-58
CGACGGAGGCTTTCTAAACCGTTTCAAACTGGTAGCAGCACTTAG
>2982-58
GATAGTTCCTCGGTTAACGCTTGTACGGTTGTGTGAGCGCTGGCC
>2983-58
TAGTGCGGGGAGGGGGAAAGACGGTTGGATGTCAGTGGATCTTGG
>2984-58
CAACACGCTGAGCATGAGAGGTCTGGGGTGGTGCGGAGCCGACTA
>2985-58
GTCTTCTGGGTTGATCACGTATTGGGCGGGGTTAATTGTTGCTAG
>2986-58
GGTCCTAGCTCATCTGTGCTGTTCTTGTGACGAGCTAAAGGTGTT
>2987-58
GTGGTGATAGGGATCACGATACGTGGGTGCAGTTGTGATAGACGC
>2988-58
TATGCACGTAGCGACCGTACTATGGTAGGTTGGGAGAGCAACACC
>2989-58
TTGGGCGTGACAGTTCATCGTTCTACCCTGGTATGATTACGGTCT
>2990-58
ATCCGAATCATCGGGGTTACTGGGCGCAAGTGGAAGACATGAGTG
>2991-58
ACGGTGTGGGTTTCTGTGACACATCTTGCTGGATTTACGTGGGGG
>2992-58
TTGAGGGGTACGCGCTGGGACAGAGAGTGGAAGGGCTCGCATTTACG
>2993-58
GCGTTCGCTTGTGGTCTGCCTTTAGTTCCGCCCAGGGTCGTAAGG
>2994-58
TTTGAGGTCATGCCGCAGCACCAGTACAGGACCGTCCCGTTGGGCGC
>2995-58
CTCATCCGATGTCATGGGTGGTGTAGGTGTCTCAAGGCCCGCTCT
>2996-58
AATGGCTTGAGGGACGGTGTCGGGACGGGGGTGACATCTAGCTGG
>2997-58
CCCGGTTGTCACGATTTTGAGTTGGCTTGCGGAGTTACACAAGGG
>2998-58
ACGTCCGCTAGCAACTGGCTACGGCCCGCACCTAAGTTATCCTGTGT
>2999-58
GAGTTACTGAGACTGTGGTCTAGTTAATGGTAAGATTTGGGGATG
>3000-58
TTGTGGGGGGGACTCCTTGCCGGTGTCATGGTAACTACATGTGGG
>3001-58
CTTAGGGTTTCTCGGACGCTGGTAGAAGTAGGTTCCGGC
>3002-58
AGGGTCAGTTGTCGTGTTTGTTTGGAGGCTTGGCCCCCTGGCTCGA
>3003-58
ATCTTCCTGAAAAGGCTTACGGGGGAATTCCTTGTGCACTCTTTT
>3004-57
CGCTACCTGACGGGGATACGGTGAAGGACAGAGCGTGGCGCAGATT
>3005-57
GTGCAGACAGCTAGTAGTGGTGATTTTCTGTCCAAATCAAGATAA
>3006-57
GAGGATGTGTTTACTAAACTATTGTAGCAGCAATTTAAGGGGGCA
>3007-57
TGACAGTGGGGGCTTCCGGGTGCTACAATCACTCGGGAGGAACCC
>3008-57
GACAGAAGGCCCGCTTACCAGACTGCCCCCATTGTACAGGCTGGT
>3009-57
CGACCATTCTCCCCTGGGATATTAACTGCGATAATAATACGTTTG
>3010-57
ACCCTTGTTTTGGGGGTGTCAAAGTAGGGTCGGCGGTTCGTTACT
>3011-57
CTATAGATACTCCAACGATTACGGGGAGACGGGATCCGTTCTTAG
>3012-57
ACAGTGGTCTCTACTGGGTCGGGTAGTAGGGACCACTAAGC
>3013-57
ATAACGCAGTTCGGTAGTGAAGTGGTGGAACTGGTGCACTGGTGTC
>3014-57
TGCGCGACTTAGTTTTGTCGGAACATCGCCAACTCCGTGGAGGTCT
>3015-57
GCGCGAAATATCGGGATCCCCGTAGGTCTTCTCCCTCATGGGCAT
>3016-57
CTAATCTCTGCAGTTGAGCATGACTGCTATTTGTTACCTGGGGAC
>3017-57
CTCGCGGCTTACAGGAGAGATGAGCAGAGGGGGAATCTCGCCGAC
>3018-57
GCGCTCGTATCAAAAGTATAGTGAATGGGCCCTGTATTGGCGGAT
>3019-57
GGGCGTAGTCTCAATGCGGTGAAGTAGAAAGGCGCTGGTAGTAGG
>3020-57
GTCACCTAGGGTCGGGAGTGGACTGTGCCGTGTCTGTCTGATGAA
>3021-57
GAGAGCGTTTCGGGTTTAGTCACTGATCAATGATGGGAGGGGGGC
>3022-57
TACCACGCACATCCGAAAACTAATTTCAAGGGCGCCGATCTTCTT
>3023-57
GTATGTACACACTGGGAGCTGGACTTCAGAGGCCGTGTCTATAATC
>3024-57
GGGTCCAGCGTGGCATGGGGGCTTGCGCGATGGACGTTGGTGGGG
>3025-57
TTACTCGCGTGGAGCAGCGCAGAGACTGGGGTTAGGGTGCCCTGCT
>3026-57
AGCCGAGGGCATTCATAAACAGTACGATTTTAACGCACGGTACCT
>3027-57
AGGGGCCACGGATGGGTTGGTGTGGTCCGGCCTGTCCCAGTTCTG
>3028-57
TTGAGGAGTAAAATTCACATTAGCTACTCTACAAGGCGGATACTT
>3029-57
CTATGGGAATTCTCTGTTGCCGAAGGGGGTTGACAATTTAACTTTAT
>3030-57
AAGGACCCGTAGTACGCAGGTGGAGCAGTAGGG
>3031-57
TGAGGTGGGTGAAGGAATCGCTGCTCTTGAGGGGGCAATGGATGG
>3032-57
CCGCGGCGGGTGACCCAGGTGAGATGTGAGGGGCTAAAGAGGACG
>3033-57
GGTAGGAGTACTGGTCGCCGTCCTAAGGAAAGCAGTGTTATGGAT
>3034-57
CGTGCAGAGGACCCGGCGTGCCGCTATTTCACCTGCAGCATATCGG
>3035-57
TCCTGTAGGGGTAACTACCGCCTGCTGTATTGGTGATTCTGCGGA
>3036-57
AACACAGGAGGATGTAGTAGGCCCGTGTAGGAGAGTTCACGCTAC
>3037-57
CGAATATCTTAGCCGGGGGGAGGTTCATCAGATTAGGTGCGGTTG
>3038-57
ACCCAATTTCTTTCGGGGAGCACTGGTTTAGCAATCGATAGGTTAC
>3039-57
CATCGTTAAGGCGTGGAAGATTACTCAGGTGGCTTCGTAAGATGG
>3040-57
GTGAACTAGATCAGAAGTAATAAGCTGTGGGTTATTACGATAAGC
>3041-57
TGTCGGGGGCGCAACCGCGGCGTGAATGGCTGGGATAATGCCTAA
>3042-57
CCGTTCCCACTTTTAGGTATCTAAATAATCTATGATAATAAGGAA
>3043-57
CTAGTCGTGGGTAGACGAATGGTTTACTGGTGGCTATTGATTT
>3044-57
ATGGTATTCGAATTAACGGTGGAATGGGTTTTCGCTTAGAGCTGGA
>3045-57
GAGAGTTTATCTCTTTAAAGGACATTGGAAGTAGTTAATTCCAGG
>3046-57
GCATTAATGCTAATTCGATCATGGTGCTTCGTCCGCGGCGTGCGTC
>3047-57
GGTCACATTGGTGTCGGATAGTTATTGTCGGAAAGTGTCTAGCGG
>3048-57
GTGAAGCAGGACCTTCGTACATATGGGAGCCACAATCCAGGTATA
>3049-57
ACAAGCATTTCAATGTATCGCTACAACTTCTCTTTCGATTGGTTA
>3050-57
TACAGTTGCTAAGGCTGATCGCTTTTGGTTAGTCTTTTTTAATTA
>3051-57
CTGGTGTGCCCGCTCTCGCGACAGAGAGTTTATAGCTTCTCTCCC
>3052-57
GACCCATCTTCACATATGCATAGTAAACACACTGATGTGATAACC
>3053-57
GTGCATCTTAAACCTTGGCAAGGCGAGAATCCTTTTATCAACTAT
>3054-57
TCTAGCGTCGCAGCGTTTCCTGTGGGGGGACCGGTGGCCAGAGGG
>3055-57
GGAGCGAGTTCCCACGCAGGTGAGTACAGTAAGGTAATCTGAGCC
>3056-57
GCCCCGGGGTCCAGCTCTATAAGTTGATTCGATCAGCGTCCTAGAT
>3057-56
GACATCCATACGCTGGTACTCATTCCGGCTCAAGATAGGGGTCGGG
>3058-56
GTGAGCGAAATTACATGTTTAATCTTTTTGAGCTCTCAGCATTGG
>3059-56
CTTGTGTGGCCTGGTTTCCTACTTGAACG
>3060-56
ACGGGAAAGTACGCGAGCGGGCTGACGTAAGCATAAGTTGCGCGT
>3061-56
GGCGGACCAGCTATGATAGACAGCCGGGTGGGAAAGCTGGGGAAA
>3062-56
TATTGTGTTCGGGAGCGAGGGCGGGGGGTGGCTGGCCACCTATTGG
>3063-56
AGTAATCGCTACGTTCGGTTGTATGTAACTTGCTGCCATCCTCTC
>3064-56
CGTCGGTATGGGTAGGGATCAGGAAGAGAGCTGATCAAGGTCTCC
>3065-56
TTTTTTGCTCGTTTATAGGTGTGTGCTACCTCGGCGGCTCTAGCCTT
>3066-56
TCCGTAAGAGGTGTCCGTGTCAGTATGGCCTCTCCT
>3067-56
GGAAAGCACATTCGGTGGTCCGGTGTGTACCGTCTAGGGTACGCG
>3068-56
AGATTATTGTATATGGTCGGGTAGCGGGAGGGGCAAGGAATGTAG
>3069-56
TCCCGGTCTCTCATTGCCTTGGGCCCGATTGCCTCCAAACCTAGT
>3070-56
CCATTATCGTCTGTATATAGGTATAGCTTGGCTTACAGATCGGGC
>3071-56
GATGTTTTAGTGATAGCGGGTGGGGATCCGATAACATGGTCAAAA
>3072-56
GTCTTTCCGGTAGAGTCTCTCAGTGCTACGGCTGCGGCACGAAAT
>3073-56
GTGACTACGAGACATTGGGGTACAACAGTTTACACAGTTGGGTTAC
>3074-56
GTGGTGACTGGTGGTTCAAGGACGATGATATTCAATGGGAACTGC
>3075-56
GATGCGGAGCCCCCCAGTTTCGTACCGTGTCGAGTGTCCCTTTCCT
>3076-56
AACGGTACCCCGATGGGTTTGCCCTTTAGGCTTGAAATAGATCAC
>3077-56
TGCTCCTACGCAAGTGTATTTCGCCGCGAAATGCGTTGACCGCTT
>3078-56
TGCATTAACTTGGTTACTGTACTTTTACAGTGTGGCTTCAGCGCG
>3079-56
ATGTAGACACAGGATGTGTTTTCCTTCTGACTGGGCTGGAGGTATA
>3080-56
AGGGGCGGAGCGGGCCATAGATGCAACTGTGGAGGGGGACGTTGT
>3081-56
CTAGGGTTTGTGTTTGCATTATGGCGAGCTCGTGGATCCTGGCAA
>3082-56
AAGCAGTTCCTGCAAGTGGGGGGACGTATTGAAGGGAATTAAGAG
>3083-56
TATTCCAGGTGTTGCACCGCTAGGTCGCCGACGACGAATACTCTA
>3084-56
GCAGTAAAGGTATTAAGCAGGTTACGGGGAAGCGCGCTATCACTAT
>3085-56
GTGACAGCCGAATAAAACTAGCATGGATGTAGATCACTGGATAATT
>3086-56
TTGGTTCCCAAGGATATTCATTGGTATGTACTCCCGGCGGGGGCG
>3087-56
CTACAGACATTAACGAAGTGTGTGTACCGTGCGAAGTCACCGCAC
>3088-56
CTGTTTTTGCGGGCTGGCGACGGCCGGCTAGGAAAAGGG
>3089-56
AGAATAGGCTCCACCTCCGTCCTGTCCTGTAGAGGGCAGGGGTGG
>3090-56
AAGCCTTTGAGTGGATAGTCTCTTGGTCCTTGAGCTTCGAATGAT
>3091-56
GGACGGGACCTATGTGTGGTGACCGAGATTGATTTGGAATAAGGG
>3092-56
TGGCGTTCGATACGCAAAGTAGCCGAGGTCCGGAGCGCTGTCCAG
>3093-56
TGGGCGGCCGTAGTTGCAGGGGATATCATGGACGGTTAGGAATGGG
>3094-56
CATATATTCGGCCGGTAAAATAAGGTTGTCTCGTCCTTATCTCCG
>3095-56
GAGTCTGGTTAGCTAAATTAATCCGCGCCAATGGTGATAAGTCTAA
>3096-56
GCCGATGATAACGGTAGGATGGCTGATTGGGCCAATGAAGGGGTT
>3097-55
TTCGTGGTGCACAGCCGGGTGCTTGCGCAGGTGATGGGGTCGCCG
>3098-55
GTTCGGTAGTCTGCTCGGCGGGCAGCAGATAGGCTCATGGGTGGT
>3099-55
GAAACTTTATATTAGAACACTTACCAGGGGGTACCGATACGCCTT
>3100-55
TAGGATAATACTGGATTCGTGGCGGCACCAGAAGATGCGTGGGAA
>3101-55
GCGACAGACATGTGGGAGCCCCTTAGATGCAAGTATGTGCCTTAT
>3102-55
CACATTCTCACGGGATTGCAAGGAGTCACATGGCGGGCGCAAAGG
>3103-55
CTTCTGAGTGAGGGATGGCACTGCACGGGTGCTGGATTTTAAAGG
>3104-55
AGTTGCTAGGACGAGAGGACAACCATCGGGCGCTTCCCTGGGCGAA
>3105-55
GTAAATGTTATTCCTAGCCTTTGTAAGTAATCGCCCCTTAAGGATT
>3106-55
TCGTTAGCGGAGCAGGTATGCTGGGCTAGTTCTGTGCGCGCTAGGG
>3107-55
GGAAGTGCCACTTATGGCATCAGTTGGTGACGCCGGTTCGGGGGTT
>3108-55
CCGGCTGTCCGTGCTTGTCCGGGTGAGGAACTAGACGATCATGGAG
>3109-55
GGATGGTGTTCCCAGTCGTATCATATGTACTCAGCCAATAGCGTT
>3110-55
GCGGTCGTCTTAAGTAAGGTTCTATTAAAAGGACCAACGGCAGTC
>3111-55
CTTGTACGCTCCTCGTGGCTAGGGTTCGTGGTAAGTTTGTAGCTA
>3112-55
AACAGCGAATGTATACCTATCCTCCTTGAGAATAGCACATCATGT
>3113-55
CCCCTCGGCGGTGTGTGGTAATAGCGAGTAGCGGGTGTACTAGGT
>3114-55
GTACGAGCTGCGGCTGTTTAAATCGGATGGCTCAGGCAGATGGAC
>3115-55
TGACTGCAGGGTGCGCAGTATTTCTCAGGAGTCAGCTGAACTTCAT
>3116-55
GTACGGTAGCAGCCTTGATTCGCTTTGTGCTGGGGTGGTTACAGTGCA
>3117-55
GAATTATGGAGTTGAATGATATATACAAGTCCTCCAGAACAAACT
>3118-55
TTTTCGCGGGCAGCATCGGTAGCATTGTAGGTTGCTATCGTTGAG
>3119-55
GACATTTATGCAAGGGAGCTTGCAGTTTCTACTACAATGTAGTGC
>3120-55
ATTGTGGTTGGTTGTGTGGTGAGGTAGTGCCGACAAAGTCGCGCC
>3121-55
TGTTACTCACTCATAGGCTCGGTTGACCCTTTTGATGTGATAACTT
>3122-55
GAATACCCTCAAGTTTATACTTGCCCTTGTCTCAAAAATCACCGA
>3123-55
CTGTAAGGCCGTTCGGAGACGTGATGCTTGTGGGGGGGGGAACTT
>3124-55
GGTCGTTCATGGTGTCGGTCAAGTAGGGTTTGAACGTGGTCTTGT
>3125-55
GAAAGTTGGTTCAGCTAAGCGATTGCGAATGGGGTGACCGGACGAC
>3126-55
CGAGGTCCAGTAGGAGGGGCAGTTACAATGAATGCATTTTAGAAC
>3127-55
TGTTTTTTAAGGAAGATGCCGGTTCAGTGCCAGAAATTGAATGTG
>3128-55
TTCGTCTGGCGCCGCCTAGTACTAGAAGCGGGTTTACGTAGAATT
>3129-55
TGCTTGGTATTGCGTCAGGCGGTGGGAATGTGGAGAGGAGGGAAA
>3130-55
CAGTCGGACTGCGGTGAAGGGCGCGGATCTCGCGTGGCACTTGAA
>3131-55
CTGAGTGTGTGCAGTCTATCTGTTGGTAACATGCAGGATTATGTT
>3132-55
AAATGGGTGCATTATCTGGTTCAGAGGCTTGTAAGGGGCAGTTGCT
>3133-55
GGAACAGCGCTTCGGTACGTCAGGACACTACGGGCCCCTTAACCA
>3134-55
GCCAGTGATTGAGCGGATGCGCTAGTATTATGCACGGACCCGGCG
>3135-55
GCAGGTGCGAGGAAGACTCGTGTCCCGGGTATCATTCAGAGGGTGG
>3136-55
AGTAGACCTGGGGACTGGAGTGGTCGGGACTTCTGGTGGCAGAGAC
>3137-55
GACCTTTAAATATGGGTCCCACTTAATTTGGCGGAAAATATAAAG
>3138-55
CACGTGAAGCGCTAGTAGCCGGGCAGCCCCAAGCCTCTTCTATAC
>3139-55
TCGATGGCAAGGAGGTAGCGACTAACAGCGCGCCTCCAGGGTCATT
>3140-55
GTTTGGGCTTTCGCACTCCGAACACGATGCCTTGGATTCAGGCAT
>3141-55
TGACAAGTAACAGCGAGCCTTGCGGTATTTTCACCGTCCAAGGAT
>3142-55
CATGTCATCCTAGGAGTTTCCTGTTCGGTGTAAACTATTGGAGGA
>3143-55
GGCAACCCGCGGCATGGGATCATAGGTATGTATTCTCCGTGGCCCT
>3144-55
AGTAAGAGGAAGCTATCTCGATCGGTGATATAGGATACAGGTCTGC
>3145-55
GTAATATGAGGTCGGATGACCGTTGGGTAGGGTATGTTTGAGGCGT
>3146-55
GCTCCTCAGGGCGGGCACCCGGGCCTCTTCAGCCCTTCGCGAATCC
>3147-55
CCGGGGAGTACATATGCCGGGAAATCATCCTTATAAGACAGGAGTT
>3148-55
AGTTTGTAATTATATGTAAACGGCATCACGTGGAACGAGGTATCCA
>3149-55
TAACTGACAACCCCGGTGGGTAGTCGAGGCTGGTCTTGGCGGGGA
>3150-55
TCTCAGGCTGTTTTAGGGTTCAGTTTTGCAGAGTTATGGCCGCGC
>3151-55
TCTAGCGTGGGCATACGGAGCCCAGCCTAGCCCGCGCTACACAAT
>3152-55
AAATTGGTACATTCAGTATTTGTAAACCGCGTTGCCACGAATTGG
>3153-54
ACTCTTGAAACTGAAAAGCATAATGAACTAGTCACACAGGGATGC
>3154-54
TTATCCGGCCATCGCTCACCTATGTAAGAGCGGTACTTTCCAGGC
>3155-54
GCTTCTTCACGCTTGACGATAGCTGTGTGCGTCCAGTGCGTGTTGT
>3156-54
GTCTCTCCATGGGCCCGAACAGACCGAACAGGCTTGTGATTGTTCT
>3157-54
TGACTGCCGATATCCATAAATACAGGGTGCGCGGCGGACCTTGCC
>3158-54
AGCCTCTGCTCGTTGTGCCTGTGGGAGATTAGGGGGTGTCTGCAC
>3159-54
GTGTATAGAAGCTCTCGGTCCGTTGTTAATTTTTAACTCTCCAAA
>3160-54
AGCCAGTATACGGTAGGGTCGTTCTTGGCGCGCGGAGCTGTGGAGT
>3161-54
GTATGGTTAAAAGCGAGGAGCACGTCTGTCTAGGCGGGTGGATTG
>3162-54
GGTGCCTGGCGTACATCAGGGGTGTTATCGATAGTGTGACGGAGC
>3163-54
GGTGTTCACTGTTGTCAATTACTGCT
>3164-54
TTTGCGGGGGTAAAGGCGATACTTATGTTTAGTGTCTGTGTCTTGC
>3165-54
CGTTATGATCCATCGCGCACACGGGAAGAGTGGTGGGTGTTTACT
>3166-54
ATGCGTGTGTGGGCCGGTGTGGGCACTTACGTTGAGAAGTTGCAT
>3167-54
TAGTTGGGGTCTCCCGAGGCATGCTTGGATGTGACAGGTCTGTAA
>3168-54
TTTAGTACAGACCGAATAACCCGGTTGGTCTGCAGGAGAAGAGTG
>3169-54
CGCTTGAGGTACGTCGAGTTTTTCGTGAACTGGCTTGTATGGGCA
>3170-54
ATTAGTTGCAGCGAAACTCCTGGGATTGGTCGTAGCTCTCT
>3171-54
GATAGTATCACGCCTGGTGGACATGGGCCAGGTGGGACGCGTCGA
>3172-54
GCGCCTATGGAAAATCCTGCAGAAAGCCCAAGTCTGATTCCATTA
>3173-54
TCGGGACGCGCCCGGGGTCCGTCTATCAATCGGTGATTACATAGTG
>3174-54
GATATGATCTCCTGAAGCGGAGAAGTCTCCGTTCCTTTGATGAAC
>3175-54
TGTTGGGGGGGGCTAGCCGTTTTTATTGCCGGTGTAACGAGCGGC
>3176-54
TCCCAATTGTGGATCGCTGCGCGGACATAGTATTTGGGGCATGTG
>3177-54
TTGGGTGGCACCCTCTCTTCGTGGAAACGTGGCCGCGTAGCGCAA
>3178-54
CATCCATGTCAGCATGCTATACGTTCTGTCCACTACTGTCTCTCC
>3179-54
GACTGTTGAATTGTAGCCCTCACAACGCCGCGGTCTTCGTGGTCG
>3180-54
TAATCTTTAGGGTTGGTGGCATGCCGCGTAATTCTGTCCTTTTTG
>3181-54
ATGGGCGAACCCATTGGGCCCGGTGCGCGTATTTGTATTGTCTGG
>3182-54
CAGTCTAATGTGAGGTATTTGAACCGGGTAGCTAGGGGGAATTCT
>3183-54
TGGTGGTCCAGCGCGTTCCGGGGGATCCTACTTGAATGGCCGGTA
>3184-54
GGGTGCCGTGGGGGCATTGTGTATGGGGGTGATTGTCTAGTTTAA
>3185-54
GATCTGAGTTGGGCCCCCACGGCCTTATCTTGGGGGCCCTGACTAT
>3186-54
CCACTGTTGGATAGGAAGGCAAAGCGCATACCAACCTACTACATT
>3187-54
TGAGTCGCTCTGCTTGAAGCGCAGGGACTCTGATGTCTCGCTGAA
>3188-54
CGCACATGATTGTCCTCCTCTGAGGCAAT
>3189-54
GACTCCGATTTGAGATACCTAGGCGTCTCCCATTCGCTACGTTTT
>3190-54
TTTTCCCGGGCGGCTGTGTGATTGAAGGGTACCACTAGTACAATG
>3191-54
GTTAGTATAGGCTCCAAAGTGAAAATTTCTTGCAATTCGTTGGTT
>3192-54
GAAATCTATTCCGAGGTCGTCGGCGGGGGGTCTACTATGATTTGG
>3193-54
TGTGCGCCGGGGTGAGGGGAGTGGTATAC
>3194-54
CGTGGGCTGCCCTCAGTTTTTATGTCAGTTGCCAACTGAAGCTGC
>3195-54
TCGTTAAGTTACTCGTTGCGGGGCCGATCTGCAGGCATACTATCC
>3196-54
CGTTAGGGCGGCATAGGACTGTGGGGCTAGTGGATGTTAACATTG
>3197-54
TACTAGACGCCGTCGCCGGCGTGGAGCGGCGAGGCTAGAGTATAAG
>3198-54
ACGGGTGAGTTCTCCACAGGGGCTCACACCGGCTCGTTATGGACT
>3199-54
AAGGGCGGGCGGTTACTGGTCCTATGGGTGAGGGTATAAGT
>3200-54
TCCACCCAGCCATGCAGGTTGTCATGGGTTAAGGGTATTCGGTGT
>3201-53
CATCTCAACACACATCGGTAAATTATGGTCAGCGCTGTCCAGGAC
>3202-53
TGAAATTGCGCCTCCTGCGTGGAAGTCTCCTTCATAGCTGCAGTG
>3203-53
ATGTCAATATCACAGAACATTGACGCCGGACGCCAGGAATATTAC
>3204-53
GGTTTAAACGGTAGGAATCATTTGTCAAGATATTCTGCAGGTGGG
>3205-53
GTAATAATCTGCAACCAATATTTCTTCGCTTGTAGCAAAGTTGAA
>3206-53
GTGTACCGCGTGTGTTATTCAATTTTTACGCAACGTGATAGGACC
>3207-53
ATCAACCACTTAGGTGTGCTTAGGCCGGCTCCTGCGTGTTGCTAC
>3208-53
CTAGAGGTCATTCATGCACGCTTCTAGGAAATTATAGTTGTAGAG
>3209-53
TAAATTGGATGTGTTCGCGGCGGTCTGAGACCACCTGTAGGGGTT
>3210-53
CCGGGAAGGTGCGCGGAGAGTAGCTTCGCACCAGTACAGTTCGGT
>3211-53
AATTCTGATGATATCTGAGACCTTTCAGAGTGCGAATAACGATGT
>3212-53
CAGGTAGAATACGCCTGCCTCTTTGGGATCCACGCCCACGGTGTA
>3213-53
CGTCTAGGCCTTGTGTTGGGTAGAAACTTCCTTGCGGGTGGATGC
>3214-53
CGCTGGTAGCCGCCATTGCTCCGAAACCGCAGTAGATTGCGCCCC
>3215-53
CCGTTCATAACAGACTCCATTGTCCTCTACTTGGCACTTTCGGTAT
>3216-53
GCGCTAAGACGTGCTGCTGGGGGACGAATGAAGATTTAGTGCTCTC
>3217-53
GTACAGACAGCTAGTAGTGGTGACTTTCTGTCCAAATCAAGATAA
>3218-53
GACCCAGCAGGCGGGGAGGTCCACACGTGAATTAGTGCATCAGTT
>3219-53
GTCATTTAAACCCGACTCAAGGAACTGGCCTACATACCGTGAGTT
>3220-53
GACCTGTGTCGGGAGTTGCGTTTCGTCGCTCGTATGGTGAAATGA
>3221-53
AGAACGTCGCTTCGTCGTTCCCGATGCTCCCAATTTTGAGTAATA
>3222-53
ACCCTAGGAATATGCGTATTGCATTGGCCCAATTGAATTGGGTAGG
>3223-53
GGCTCCCTTCGTTCCTAAGAGGATATAATTGAGAGAGCGTGACTT
>3224-53
GCTGTTAAACCCTGGGCCGCAGCGTTAACTGCGCACAAGCTGGCTTC
>3225-53
GTTAATTGGTACTTGGATGTACAGAAATGTTTACACAATTGCTTT
>3226-53
GGGAATTGTATGCTATACGGGTGATGCCGAAAACGCATGTTGGTC
>3227-53
TGTAATAGCTTGGCCGTTCTGTTCAGTGACATGCGTATGCTGGGCG
>3228-53
TGGCCCAGGGAGGAATTTGTCCGGGGGTCAGAGGAATCCTTAATA
>3229-53
CACTTAGTCCTACGGGCACGTTGTTGCGCGGTGACAGGTCCGTGC
>3230-53
AGGAAGTAGTACCGAGGCTAAAAAGGCAGCGGCCATGGTGGGCGA
>3231-53
ATACCACGGTGTCGAGGTGGAATCTAGACCTGATGTGTGGCTCTA
>3232-53
GGTGGGTATCATCCTAGGTCCGGGGGTCTAACCCAATGTCGTTGGT
>3233-53
TCCGCAAAACCATTGTTGGGTACCGGCGGTGAGCCGATTTGTCTC
>3234-53
AGGCGCATTCCCCGGATTGAGGCTCGTGGTGATATTGGCGACCCGC
>3235-53
ATTTTCCGTTGCTTATCGGCGAGGGCTTGTGGACGCAGGGGGGAGT
>3236-53
TGTACGGCAAGTTGAAATCCTTGCAGTGTGTGAAAATATCATAAC
>3237-53
GGGGCACGTCGTGATGGGGAATAGGGGGGCCACGGATGGGCCATG
>3238-53
GGAAGGCGAGTTCGCATCACAGAGGGTAAAGAGGAACGGATTCCG
>3239-53
TGTAGGACTGGCCCGAGCAAAAGTATCTTGGCTTCAGCGAATTGT
>3240-53
CCTTCGGGACTACGTAAACCCTAACCTCGCCGGCTAGTGGTTAGTC
>3241-53
GCATGATATGAGTCTACGACGGAGGTTTAGGGTGCTTTGATTTCT
>3242-53
GGTGTATTAGATCAGGCTATGGGGTAGTGGAGGCTGAGATACTGG
>3243-53
GGAGTATTAATTTTGGGGGGATCCCTCCTTGGGCCCATAGCCGTT
>3244-53
GGCCGATCGCGGGCAGGTGAGGTCACGGCAAGTAGCGATATTTGT
>3245-53
TAAGATGGTAGGGGGGAGGGAGACAATCTTAGTACCTGGCTATTG
>3246-53
CAGTTAAGCACGGAGAGTCAGTATGATGCTTCGGTGTGTTTTTAG
>3247-53
GGGCTCGTGTGCGGTGAACACAATGGGATCGGAATGGGTCGAGCG
>3248-53
GGTTTTTCAGCACGGGCGCATTGGCTAGGGGCCGTCGCTATACGC
>3249-53
CAATCGAGCTGCTGCGACGCGAGAGTGAGGTGTTGGGTCCTATAG
>3250-53
GATAGGCGGGACGGACGTCGGATCCCGTACAAGAATAGTTTTGTG
>3251-53
CGCCGGGCTAGCGTGGTCTGAATGGGGTGGGCGCCGTAGGTTGCT
>3252-53
ACAAGAAATCGGCTTCAGTTTTTCTTATTTGAATCGGCCGGATAGG
>3253-52
TAGAGGCGGGTCATTTGGCACCCTGGCCGTATCTTGCATAATATG
>3254-52
CTAACTATCCATCAGGACTTGTTTCGTTCTGCTTTAGCAATATCGC
>3255-52
TGATACAAGGCTTGTTGATATCGATCAACGTCTCCGATTTCGGCC
>3256-52
TCTGTCTAGGAGTATCGCGTGAACAGCATTCTGGTAGTTTGGGAC
>3257-52
ATTAGCCTGGCTTATTAGTAAATGTTAGATGCCTCTATTTCTAAT
>3258-52
GCGTCTCGTTGGGCAGTGGAGCAGTTTGTTTCCGGGTTGCGTTTT
>3259-52
GTTGGAGCAGGTGTGTGATTTGCAGGGGGCGG
>3260-52
GGTTGCCCTTTATTACCCGGAAAGAAGCTGTAGCAAGGAGCCTGA
>3261-52
ATGACGTTGCTTGTCCTCGCGTGATGACTGGGTCTAAGTGATCGG
>3262-52
CTAGGCGTGCGGAAAGTGGAGGCACCCAGACCAGTAATGGTCTGG
>3263-52
CGCCCGTGAGGATAGGTGTCGCTCTGTGGGTGTTAATCATCTGGGG
>3264-52
GGACTGTACTGTCCAAGAATGGCTAGTGCTAAATTTGAACAGCTC
>3265-52
GCTTGACGTGTTCCTCGGCTGTGATTTTCTTTGGGGAGCGCGGCG
>3266-52
TCTGAGAGCCGTTTACCGTGTGTTTAATGTGGGGACATACGCGGT
>3267-52
CGGGAAAACGTATCGAACCGCAGGGGCTACGCGGCCCTTTAGTCT
>3268-52
TATTTCCATTATAAGTGGTTTGAAACCTACACATTTGTAAAAGTC
>3269-52
TGTGCCTTTCTGGGAACCGCTCGTCAGAGTTGTTGGATTGCGAGC
>3270-52
CTCCGGCGAAGTTTGGGGCATATGAGTGCGGGGCTATATTAGCGG
>3271-52
ACACAGGGTAAAGTCTTAGTCCGGGCTATTATCAAACTA
>3272-52
TTGGCTTCTTGAGGGCGGCGGGTCCCGGGCAGTTGATTGCTGGTG
>3273-52
GTATAAGGTAACTGCGTCGTAAGGGGTGACTTCGCACGGCCGCGT
>3274-52
CGGGGCTGTCTGCAGGATCTATCAGGGGCCTACACCCTTGGGAAGCA
>3275-52
GACACTAATAGGGCTGTCAGGCGAGGTAGTTTAGCCCCAGCATGGG
>3276-52
GAAGATCCGGTCGCTTTAGCCGAGCGACAGTGGTGTGCGCATGCG
>3277-52
TACGGCGGCGTTCATCACGGACGGGTGGTTGAGGATAAGTAACTG
>3278-52
CGATGGTTCATGATTCCATTAGGTTTCCCATGGGTCCCCGCAGAG
>3279-52
GGCGTATGTCGGCTCGAGAATTCTCTGCATTCGGAGCTTGGATCG
>3280-52
AGTTGAGTTGTTTAGAATATCGTTACTTGAAAGTGTGCGCGGCAT
>3281-52
GGAATGGACTGCGAGAGGATTTTTATCCTGGGTCGGGATTCGCTTA
>3282-52
ACAAACGTCAAGGACACATGAGTTCAGGACCCTACTGTTTCGGAC
>3283-52
TGATCCGGCGGCCGGGGGGTCCTGAGCTAAATTGTTTTCTGGCCG
>3284-52
GGCCATAGTAGATGCGGATCTGTTGATCATTGGTCTGCGGTTCAGT
>3285-52
CATTGGCATGATGTGTGCGATGACGCAGGCGCCATACTCACTTTTG
>3286-52
GCCGATTCTGGCTAAATGACTACCGTGCTCACTTTAGGACACTCT
>3287-52
CTGTAATGTGGGTTACTTGCTGCGGATACTGTGG
>3288-52
GACAATATACGCTAGGTTGTTGAGATACTAGAGAGGTGATGACTCGG
>3289-52
TTGGGGATGCTGGGTGCGGTGCTTGGCTCTGTGTTGGTTTTCGGG
>3290-52
TTCCCTGGACCCTTTAACCACGTCTTTGTGCCCATCGGTCCAGCT
>3291-52
ATAGATGAACTCTGGGGCCCGTTACAGTTCGTATTTCCTAAGAAGT
>3292-52
CCTCAATAGGCCTGGGAGGGGGCAATGGGTTGAACGGGCGCGATTGGA
>3293-52
GTATTCTGCCTCTCCGGGTTCGGTGTAGATTGGGTCGGGTGTTGA
>3294-51
CTATCCACTATTTATTTCACCTCATGA
>3295-51
AATGTGCAGCCAAGTCAGAACGACCAAACTAACAACGAGTACATT
>3296-51
AATATTTATCTTTAGGGGTATTATTATGCTGAGGCGGGGTAGCTC
>3297-51
CCTTGCACACACGGTCCTGGCCTTTTATGGATGCTTAGGGTCTAT
>3298-51
ACGTAGGATCTTGACCGCAACCACCACTTTTAAGCTAAATGTGTC
>3299-51
TTATGACGTATGACAAAGAAGGACATGGTAACCTC
>3300-51
AAGGATCCCGAGGGGTAGGAAGTGCCATAGATTATCAGTGGC
>3301-51
GGAGCTCGCGGGTCATCGTTATTAGTTGGCCAGAGTACCTCCGAA
>3302-51
AACATAGGAACTTATGTTGTAGAGGAAAATTGGCTACTCGGTTTC
>3303-51
TGTTGTTGGGGCCGAGGTTTCTGCCCATGAGGGCAGGTGGGAACCG
>3304-51
ATATCAGCGGAGCGAGGGCGTTGGGCCCTCGGAGCGTCGATGTGT
>3305-51
TGCTTCAGACGTTCGATTTAATGATCGTGTGAGTCGATGTTGGGTT
>3306-51
TGGTAGCATGAGCTAGGAGCCACTTACTGTTGTATGCGGTTGGTG
>3307-51
GGTTGGGTGAAGCCCCGGTTGAGATTAGGCCTCAAGGTGCAGTGG
>3308-51
TAATCAATGCAGGTCATGTGCTCGTAGGGGAAAGGGTGACAT
>3309-51
TCGACAACGTTGCACCTGGCGGCGTGCTTTAGGTACTCAGTTCCCC
>3310-51
AGAAGTGTCAAGGTGGTAAATAGGGACGATAGCAGCGCGTCAGCA
>3311-51
CCGATCGGTGTGTATGGCTCGGTCATGGTCGAGGGGGCATCAGGC
>3312-51
CTTTAGGTCGGCCCGCAGGGGTCATGGCCACAAACCGGCGGTGATC
>3313-51
GGGTAGCACTTGTATGTGGGCGGACGGCGAAAGTACGTGGGGGAT
>3314-51
TCCGTTTAAATAACAATGCTAGACGCCCTTGACTTCGCAACGCCT
>3315-51
CTGTTACTGCTTAATGGGTCAAATTAATCTCGAGGGGTTCTCAAA
>3316-51
CGGGTGTGGAAGGCGTGCTGCATGGCTTAATAAGTTATGTGGATA
>3317-51
CGACATAAGCACTGGAAATCTTACCTGGGGTGTAGGTTCTGAGGCG
>3318-51
AGGATGGAGCGTAGACGAACTGACCTGGCGTCTGCCTGTGGTAAC
>3319-51
GTTAGCAGGGGGCTCTAAAATAATAACGCCGGCACCAGGTA
>3320-51
CATATGTACTATAATGTATACAGTTGTGGATCGTGGCCGTCGTAT
>3321-51
TGTGTTCCGAGCAATTGGGTCGGTTACGGAGGATGTATTATTATA
>3322-51
CGGGGACGGCCGGTCCGATAAAGCCGAGGCTTTTTCGGTTTAGTTA
>3323-51
ATGGGACCTTTAAGCCAGGGTTACGTTGTATTAACTTCTTCTTTT
>3324-51
GGAGGTTAGCAATGCCATACAAGGTGGGTCGTGCATAAATGGGGAC
>3325-51
CTTAAAATCTTCTCAAACGTTGTAAAATATCTCGCTGTTTAGAAT
>3326-51
GCCCTCGTGCCTCTGGGGTAAAGGAGCAATTCACTATCCCATGCT
>3327-51
AGGGTGTACGTGGAAGGGGTGGTTGCGCCTGGAATCGCCTACTCTT
>3328-51
GTTTCGCGTCACACCTGGTCAAGCTTTTTCCTGTAGGGGTTCAATT
>3329-51
CACCTGAAGGGTATGATTAGGAGGCGATCGTGTGCTTTTCAATGGA
>3330-51
GGATGACTCGAAAGCCGGGGAATCGTGGGTGGTGGATGAATTACAT
>3331-51
GGCGGTTTAGGGATCGGGAGGCGCGCGACGTCTGGTCAGGAGCGT
>3332-51
GAAGTATGTCTGCGTTGGGTTGTTGGCTTCTGGCACTGTCCTCCA
>3333-51
GCCTATCACTTCGTGATTAATAGTCCTATCCGCCTGCTCGGTCAC
>3334-51
ACTGGGGCCTTCTCCCGCAAGCCGGCTTGTATCCGCGCCCGCAGTG
>3335-51
AATCAAGGTTAAGCGGGCAGTAATAGGTACGCTTGACTAGCCCTA
>3336-51
AATTATCTCAGGATGAATATCGCAGACGCTGTTTTAGAGAGTTTC
>3337-50
CGTCCCCAAAATGATTAGTTACCCCCATGCGGGTGCAGGTTGAAT
>3338-50
ACGCGCCCGTGCCTATAATAAGTTGCGGTTTTCCGATATGCTGCC
>3339-50
CAAAATGTACACAACAGGCATAATTTAAGGGATCATCTTCAATAA
>3340-50
TCGTTACAGTTTTCACTACCGTAAGGTCATAGTTGGGAGGTGGTG
>3341-50
CGTTAACGATAGCATGGGTAGTAAGCGGCGTTCGCGCGCAACGGGTGG
>3342-50
CATCCCCGGGTGCATGCGGGTGGGACTGATCGGGTGA
>3343-50
TTGTAGTAGTAGGGATCCCGCCCCAAGCGGATCGCTTGAGTG
>3344-50
TGTGAGTTTAGGGTCATAGCCCGGGCCGCGGAGCATGGGTCCCAA
>3345-50
GTTCTTGTGGGAGTGCTCTGCGCCGGAGCTTTTTGCTGAGACTCG
>3346-50
GCTGTGTTTGATCCCCCATGTTCGATGGCGGTCAGACTTCTCGCG
>3347-50
GTACGCTGGGGAAGTGAGCGGATCGTTACCCGGATCTCATCAATAA
>3348-50
CACGATCAAAGCGCCCAGGAGGGCGGGGGATGGGATCCTTCGTTT
>3349-50
AACGTGGAGCACTTGCGCCGCTATTATACTCAAAGTAATAACTAC
>3350-50
TATTCGGACTTGGGTCCACGGCATTGCGTGCCAACGGGCTGTCTA
>3351-50
TTTTGCTACGTTCGTCGTAGTAGCCTCCGAATGTATTGTGTATGTC
>3352-50
TTGCAGCTTTAACTGGGCATTTTTCTCCGCACTTTTATCCTTGAC
>3353-50
CATCGCGGGGTGTCAACTACGTGGCGTGCGCCTTGACGTGACTCC
>3354-50
ACATTTTACAAAGATCTTGGAATAGGAGCGATGGTGGTCCGCGCG
>3355-50
TCACCATACTTGTTTATACGATGTACCAAGATAGGCTCACACGGA
>3356-50
GGGGTCACATATTGTGGTAATGTTGGCTTCTCTCTCGGGCAGCTGG
>3357-50
TTTATAAACCTATTTTGCAGTGTTTGTGGATCTTT
>3358-50
CCGCCATTCTGGCTCCGTTACGGCTTTCATCGTGTGACAATCGGT
>3359-50
AGGCAAATTTACTACTGGTATCAGAGTAAGGGTCCGCCGGATGGC
>3360-50
AGTGCTTTTGATGCCATTTAAGGCTATGAACGGGGGCTCGGACTT
>3361-50
ATCAGCGGAGCACCGATGGTGAATTATGTTGACGTAGGGTGTCGTT
>3362-50
GACTCCCCTGGCAGGGTCCCGTATGGGAGCTGTCGCGTGGGTGAT
>3363-50
GGGGTGGTCCGTTGTGCGCGGCTGAACTAGGGATGAATATCGTGGC
>3364-50
TAAAGGGTGGGGAGACTACGGCACTGCAACCCTGCTTTTGTCGTG
>3365-50
CGTGTTGGAAGCGGGCCAATTACCAATAAAGTCAGGACTTTACGATG
>3366-50
CTTTAAGTAATATTCGCTAGCTAGAGACCAGCAAGCGCTTGTATG
>3367-50
CGCCCTTCTCTAACCACCCGCTTGGTGGAACTTGCCGTTCATGGT
>3368-50
CTCCTTCCATGGCACGTGTTGAATTACTCCGTGCGATGCCGCGCAG
>3369-50
TAGATTCCTGGTGGTGCCAGTGAAGCTTGGCAGCTAGAGTGTAGC
>3370-50
GGCTACAATGGAAAAAAATATGGAATTTATTCGGTCAAGGCTAGG
>3371-50
GTGTGCTGCACAGCGCGGCGAAGCAACACCCTTTTACACGATCAC
>3372-50
ACACCTGGTATAGCTCCTGAGCCTAGGAATGGGCTTGGGGGTGCT
>3373-50
CGTACCACGGAGATGTAATGTGAGGTCCCTGGGCGAATCCGCGAT
>3374-50
TTCTGGGTATGCACGCCGGGGATGCCAAACGCGCTAGGACGCAAT
>3375-50
GAAGTAAAGCCTGCCTGTCTACCTAATTCGTTGTTCATAATGTAC
>3376-50
TTGCTCCTTGGAACGCATTCGGTTCACAGTTAGTCACCTCGGTCT
>3377-50
GCTTCCCTAACCGATTGGCATGAGTTCCCCGACGTTGGGCATAAA
>3378-50
ACAGGTACTACCTTATCACGAAGAGGAAATTAGCGATGCGTGATG
>3379-49
CGTTCGGTTGTGCAACGTTTTCACGTGGGGCTTACTAAGCTTATTT
>3380-49
TTGTTGCCTTCGGCCTACGCCACTCTAAGAGTAGCTTGTGATGGC
>3381-49
CGTCTGGAGTACGTCGATTTTGTGGTGGCTGGGCCCGAATGGTAC
>3382-49
TCCGTCCCACGGTATCTGGAGTGCGTTACTAGTGTCGGTGGGGGC
>3383-49
AAGGCCCCCAGCAGAGGATGCAAAAGCCTCGGTGGGTGCGGTCGG
>3384-49
CCCGAGTTTTCAATGGGGGTTCATTCTGCTCATGTTCTTGTTCGGTA
>3385-49
GTGGCTGAATATTGATCCGTTCGATTTTCCTTTAGCGATCTACAT
>3386-49
TACCGAAGTCAGTTCTTTCGATTCAGGGACTGAGACGATCGGGGG
>3387-49
ACGGACATCCATCTCGGTGCCTATACTGACTCAGGGGCGGTGATCT
>3388-49
CTATACACTTCGCGATAGCATTTGTAGCTCCGAAGCTACCCCCGA
>3389-49
ATGAACAAATTCGGTTGGTACGTAGGACACTAATACAGGCTGTTG
>3390-49
GGCGTTGTACGGTCGGCCCCCAGTCTGACGGTGCCCGCTGGCGAAT
>3391-49
CAATGGAGAAGCACTTGCTTCGATGGGTGGTTGTTAGACCTTGAC
>3392-49
TCAATGCGGATATTGCACACTTTTGATTTAGCCGTTTTCGGGAAA
>3393-49
CTTACTTGGGGCATCTTGGGCGGGGCCCGTGGTATTGCCTCTTGA
>3394-49
GTTTCGTGGTGCGGCTGATTGGGCGCGGACATGAGCTTGATGTTC
>3395-49
GGACAGGCCGGACACGGACTAGTAAGTTGGCGTCTAGTCGCTGGAAC
>3396-49
CCCTCTAGACCGATATTTAATGATCCGCGCCTATGAGTGTTGATG
>3397-49
AGGTGCCTTGCGTACATTGCCCCGGCGGGAGCACGCGATTAGAGA
>3398-49
CTATACTTATGCGTCTGGCACATCGCTTTTGATTTTGTTTGCTGG
>3399-49
GTTTATTAATACACAAGGGGGCGCCCTATTGTGATGTGCTCCAGC
>3400-49
AGACTCGCTAACTCGCTCAGCCTTTGCCCAGGCTAAGTGCGGCAGC
>3401-49
AGGTTAGGGTAGACTCTTAAGCGCGGCGGTTTGCATGGCTTTCTA
>3402-49
CCCAGCTACAAACTCATTTTCAAATAAGGAATCATCGGATGTATT
>3403-49
TTTCCGATGCGTGGTTGGATGGTGCATTGGGTAGCAGGTTCAGTT
>3404-49
GGGGCACAACCTTCTCCAGTGGGCTCCAATAGGGACATGTCTTTA
>3405-49
GGAGGAAGGGATAAAAGTATGAGCAAAGGGAGGGTTGGGATACCC
>3406-49
TTGCATCTTACCAGTCTCCTTCGGATTGGGAT
>3407-49
GCTTCCTGCTGCGTGTTTCCTGAAGTGTTTTGGTCCAGGGATGTC
>3408-49
TCCCAATTAGTCAGGGAATCCAACAGGCGCGGTTATGTCCATCGC
>3409-49
GAATAGGGGAATACCGTGCGGGCATTAGGGACGACGGGATTGTCC
>3410-49
CGCGCGTAATGTACATAACAGTTATTGATGCGTGCTATTCGGGGT
>3411-49
AATGGCGTGGGAGATTAGAGTGTTGGGGGCGACCCGGGCTGTTAG
>3412-49
TTGCGCAGATCGATGGTATCTCAAATGGGTAACGATGGCCTATGG
>3413-49
ACCGCCGCTAATATGAATTCTATACCAGCCGAAACTACAGAGATC
>3414-49
GTGTTGATTCAGTTGGTGATCGTGTATCGTGGGCAACGTCAGTCAT
>3415-49
GGCCGGCCGTGCGCAGGCAAAAGCTTGACTATGATGGATCGTGGATG
>3416-48
TGGGTACCAACCAACACTGTACCGGACGTACCGATCGATTGCTGG
>3417-48
ATGCGGAAGACGACTTGTCCGGCTGTTACTGAGCATTGCTTCGTA
>3418-48
CCGGTGTCAGAGCACGCGCAATGTCATTCTCCTAGATGTTAGTGG
>3419-48
CTTGTGTGTAGAGGGGCTCTTCAGGGATTCCATACTAGTCTCACA
>3420-48
CAAGCGTATTTGGCGTGGGGAGGCCGTGGTCGAGCTGCGTTGGAGT
>3421-48
CGCACAATGCGTACTACCATCGATCCCGCGCGAGTCAGGCTAAGT
>3422-48
GAGGGACTGGCATATAGGTTCCGGCGGTACTAGGGTTGTACTTTCT
>3423-48
TCGCTTCCCCAGCAATGTCAGTCGATTCACATGGTGTAA
>3424-48
GGATACTTGGCGCCGCACCCTATTGTGTACTAAGGTGAGCGTGTA
>3425-48
AAGTACCGTTGAGTTATCGCGGTCGTTGGTTTACTTACGCAAGGA
>3426-48
GTCAGACCGGAGGAGTTATGGGCTTGCGTTTAATGGTTAGTATCA
>3427-48
GGAATAAACCGAGGCCAAGTTTGTGGGTGGAGGTTATGTGTGTACGG
>3428-48
GTTCAGACAGCTAGTAGTGGTGACTTTCTGTCCAAATCAAGATAA
>3429-48
GGGTGTTTCAATGGTCCCTGCGAGGCATTTTGTATTTGGCCGGTG
>3430-48
TATCAATGGATCCGAGCAGGTCAGGTGATTGGGGCCTCATACCTG
>3431-48
TCGAAGACGTGTCGCTAACATTGGGTGTGGTGTAAACCCTACTTTT
>3432-48
TGACCACGCTAGGAGGAAAGCACGTTGGGAAGGAGGCATGCGTTCG
>3433-48
GTGGGTCTTCAGCTTGATAGGATGCCACTGCTCGGCGGAGGTGGG
>3434-48
CCGAACTCAGCTGTGTGCGTATGGCGCATACAGTTGCTGTCTGTC
>3435-48
ATAGAATTAGCTGGGGGGAGCGCTATTAGTGTGCCGGCGTCGCGCT
>3436-48
ACGGTGCAAACAAGTGGAATCCGGATGTGGATAGGGCGAAAAGGC
>3437-48
GGTGGTTTAGTAAGGGTAGTAGCAAGTGGGACAACGTTGAGAAGC
>3438-48
TTTAACGGTGTATATCGCCCTCTGGTGCGCCCCGAGCGAGTACGG
>3439-48
CCGCGCGGAGACCATCGATCCCTAAGATC
>3440-48
AGCACGTTAGGATGATGAAGTACAGCCA
>3441-48
TTCTCGCGAGCTTATGTACTACATCAGCCCAGTTCCCATTTGTTCG
>3442-48
GCAGGGAGCGGATAGGGGCTCAAACATTTTTAAGCTTCCAACGGGG
>3443-48
GTGCAGACAGCTAGTAGTGGTGACATTCTGTCCAAATCAAGATAA
>3444-48
GGGTAAACCCAAGCTATACTGCCTCGTAATCGGGCCGGTCGTCTT
>3445-48
AGTGCTTCAAGGTTCCGGTCCCTGGCTGTTCACTTATCATAGTCT
>3446-48
ATTAAGGACTACCACCGATAAAGCTGCATCAGTAAATAGCGGGGA
>3447-48
GATAGGTTATCGGTAGCACATTACGGGCCTGTAGGCCGGCTAAGTT
>3448-48
TTGCGCAAGATGAAATCTTCATGTCGGTTTAAACCCTAAAGTGTC
>3449-48
GTGCAGACAGCTAGTAGTGGAGACTTTCTGTCCAAATCAAGATAA
>3450-48
GTCACAGGAACGTAAAAACGTGTCGTGGGTGCGCTGTGAATCTGC
>3451-48
TTTGTAGGGAGAGTAGTGAGAGGATAGGGGTGCGCGAGGCTA
>3452-48
TTAGGTAGGCGTACTCGTTCCTGGCAGCGTGATGGCTGGGGAGGT
>3453-48
GACTATGACTTGGAGCTTTCCTGTTGCTGGACGTGGGGTGGTTGTC
>3454-48
GAGCCGTCAGGTTCCATCAACACCGGCCTGTCGAAGCGGAGGCCC
>3455-48
GAAGGCGGAAACACACTTAACTCGGCTTGT
>3456-48
TAGGGAAGCATGCCGATGTGCCAGTCGCTTCTAAGACGTTTCGTGC
>3457-48
CCGTATTTAACCTTGACAGACTTTCCGTTAGCTTACTGCTAGCTG
>3458-48
CCTTCGGGTCCACGTAGAGGGTTTGCGTGCGCGTTGGACGGGACT
>3459-47
AAAGCCAGGCTTTGGCCACACTGACCCAACAGTTAGGTGACCATA
>3460-47
GGCGCATTATGTAAGTAGGCGATACTGGTGGCGGTGTATGGTGGG
>3461-47
CCTAAAGTTAATTGCTAAATCGGCGATGACTTGAGTGTGCTGGAA
>3462-47
GTGCAGACAGCTAGTAGTGGTGACTTTCAGTCCAAATCAAGATAA
>3463-47
ATCAGGTATAGAATCGTCGATTCTCAGAGGAATGTCCAGGTATGCC
>3464-47
TGGACATACGGCATGTGTTTCATTATAGTGGTGGTAGCTGCCGAT
>3465-47
CTATCCACTATTTATCTCACCTCATGA
>3466-47
CGAAATGGACTGTTACATACAAGAGCAGGGCTCGAGCGAGGAAAT
>3467-47
ACAAGTTTTTCCGCTAGGGTAAAAATCAAGATAGCCAGTAATCAG
>3468-47
CCTAGTTCCTTCGAAAATTTGGTGCAGCTGGGCTACGTGTATTAA
>3469-47
TCGCGGAAGCCGAACCCGCCTGCGTACATGGCATTTACAGGCAGA
>3470-47
TTGGAGGGAGTGGAGGGGCGGTAGGATATTCATGAGCGTGCTTGT
>3471-47
TCACGGCTAGGACTCAATGTCTGTGCTGTTGTGATGCC
>3472-47
CTCGTCAATCGGGGTCCATGCGGGGGGGTCGCTCGTCGCTCTGAGC
>3473-47
AGTGGTGGGCTGGCATACTTTTGCACCGATGTAGAGCTCGGCGCT
>3474-47
TAAACTGAGTAGAAACATATAGCAGCCGGCGTGTAGCGTGCCG
>3475-47
GTGTCATTATGTGTGCCCAGGGCTTCCTCGCGTGCCCGCCTAGGGG
>3476-47
GGGGACGGGCCACGCAACGGTCGGGTGTCGCTTAGGGGATGCCCG
>3477-47
CCACCCCCGGTTGGGGTAGGGCTCGCTCGGGGCTGGTGCGGTGTA
>3478-47
CGTGCAAGTTTCAACCGTTTTTCTTT
>3479-47
CGTTTGAGGAACAGGTCGGTGTCCTTAATACGGCGCGATACTGGG
>3480-47
TAACAATTGTGCTGATATCGCACCTCCTGAATAGTACCGATCGCC
>3481-47
GGAGAATTGGGGGCGTATCAATGAAGGTTTTTAGAGGGCTCAGCT
>3482-47
TACAAGGGGACGCGACGAATATTGTACGGCCCTTGTACGGGCGTA
>3483-47
GATCTCTCAGAAGGCCGCTGTAAACGATAGCTGGGAATAGGATAG
>3484-47
TGGTATCGGATAGGCCCTTCATCTCCGGTGAAGATTAGGATATAC
>3485-47
ATAGGGGTCGGAAGGGAGCAAAGGCTTGACTTGATTGCTTACAGT
>3486-47
GGGCCGTTTTTTACTTTGTTGGTAGGTTGTGTAAGGTGTAAAATT
>3487-47
GAAGGGTTTCGGGTAGGGTTCATTCCTTGACAACTTTTGACTCTGG
>3488-47
GGGAGAATGATTCTTAGCAGGGATATACAGTGTTGCTCCCAGGTG
>3489-47
GTTCTTTAGTCAGGGATGCAGGGATGTGTAGCGGGCCTTGCCAAAC
>3490-47
CGCCCTCTCGCAGGATGGTTGGCTTTGATGATTAAGGCAAAACGC
>3491-47
CTAACCGTACGGTTTGTGTACCCGAGAAGAGATCATACAGAACAT
>3492-47
GCGGGATGGTCCCATCGGGCGTGTCGGTCTGTATGTTTGCATGTGAT
>3493-47
ATACTACTGTATTGTTACCTGCCGTATATGATCACGATCAAGGGG
>3494-47
GGTGCTCCAGGCTAGTTAGTTTGAATTCCGGTACAGTAGTTGGAG
>3495-47
ACGCGGCGTTGGCACATATATGGAACATGCGTCTACACAAGAAAG
>3496-47
CATCCCAACTTGACAGATCGTAAAATTTTTACCCTTAGAGTCTTT
>3497-47
ATAGAGGTTATGAAGGTTTGCAGCTTCAATTTAGCCCACACGTTC
>3498-47
TCGGTTCGTCGCTGCTAGACCGTGTGGGGCGTTCCTAAGGGGTGG
>3499-47
GAGTGCTGGTGTGCAGTAGAATACGTGGAGCGCCCCCGCCTAGCC
>3500-47
GTTTACATGAAATGTCACGGGCGGCCGACCACAGCGCTTATAGCA
>3501-46
GGCCCGGTTTGTATAGGTCCAATCACGCCAGGGTCGATGGCTAGTG
>3502-46
CAGGCCAGGTGCTACCAGTTCCTTGTGTCTCCGAGCACCAATATT
>3503-46
TTCGCATGCTAGTGGGGGAGCCTAGTTGGGAAGATAGGCTTCTTG
>3504-46
GGTGTGCGCGGTCCAGTACGTGGCGAGTGGATTTCGATGATGTAT
>3505-46
TGGCGATGAGCTCGTTTGGTGGAGTTGTGGTCGTAAAGTCCCCAA
>3506-46
GGCCGGCTGTAGTCAAGCGTAGTATCCTGTATGCTCGGGTAATGA
>3507-46
CCGGTGCTCGGACGTGTGGGCGAGGGCTGAAAACTTTATCGAATT
>3508-46
CTCCTTGCAGATCCCGGGGGTCTGAATGATATCGCACTGATGGCA
>3509-46
ATCGCACTCTGTGAATCCTGGGTGCAGTGCGTCACGGCCTGTGGCTA
>3510-46
ATGATTTTTTATCGTGCATTTAGGTACCGCCATGTTATATGGCGG
>3511-46
TCGACCGATGGTAGCCCTTTTCGTCTGCGGGATAATCTGTGTGTA
>3512-46
AGTGTGTTGGGAAAATGCATTAGCCAGCCGGCGTCATCTCTTCTG
>3513-46
ATATACGCCCGCGTATTATAGACAGCAGAGGCTTGCCCGTGGTGT
>3514-46
GTAGCCATAAAGGATCGTATGTATTGGAAATTAAGCGGGAAAAGA
>3515-46
TACGGTAATGCTGCAACGTGTCCCTGTCACTTACATCTAAGAGAGG
>3516-46
GAAAAGAAGGGGCGCTAAGAGTGGATGCGGGGTAACTCCGGAGGGC
>3517-46
CGGATAGCTTACGGTGCTATGTATAGGTCCATTCTTATGTGTCCG
>3518-46
GGGTGAGCGTCAGATCCAGTCCCCCTACCATAGAAAGCA
>3519-46
GTGTGTGCGTCGTTTAAATATCAGTCACATACAGAAGGGTAAGAC
>3520-46
GCGTGTTTCAAGTTATCTTAAGAACAATGACGCCGGTGTTCTGTT
>3521-46
ATAATTAGGTATTACTCGGTAGGGGGGCTCGGGGTGCCAAGGGTA
>3522-46
CACCCATCAGTGGGTAGAAGTTTAGGCCGGTGGTCAGAGGTGCGGAG
>3523-46
TGCTTTCCGGCGGGTAGCCGCAGGCGTAACAAAA
>3524-46
CGTGAGGACCCCACGGTTTGCTAGACTCCGCCGCCTAAATAGACC
>3525-46
GAGTCGGAAGGAAAGTAGTCAACGATTTTCAATGAGATGTCATTT
>3526-46
TGACGCGCATCTGGGATTATTTACATGGGGGGGGGCTGTCTGGTC
>3527-46
TGGACTGCCGTTCCTAGTATTGGGAATGTCGGAGTCAATGAGCGC
>3528-46
TCGAGTCTGAACGGAAGACTCTGCAGAGCGCGGAGCCGTGGGAGC
>3529-46
GTGGGTGAGATAGTATTATGTAAACCGGGGTAGCCAAGTGCTCTCG
>3530-46
GTGCACTCATGTATTTACAACGGTGGGCACATCGGTCAACGCAGG
>3531-46
GAGTATTGGTGACCTCCATGGAGTCCTTTTCTTGATGATTTGGGT
>3532-46
CCGGGACAATCCCAATTGATTGGAGGCACTGAAGTGAAGCCCACT
>3533-46
CGTCCCCAAAATGATTAGTTACCCCCATGCGGGTGTAGGTTGAAT
>3534-46
GTGTATAGACCTATCATATACGAGAATGGAAACGTTTAATATTAA
>3535-46
GACGTATGTCCACGTTTAAAGTTTGTGGCCACCCCCGCGTTCCCC
>3536-46
TCGTAGCTATGTGTGTGCTTCGTAGACGCAGTTGATGGGCGGCGTG
>3537-46
AGGCGGAGAGTTCGCGTACATGATGCACCGTTTACGACCCTTATC
>3538-46
GCAGGCCGGTGGTTAATCGAGAATAACTTCATTGGTGTGTGTGATC
>3539-46
AGTTTTGTTGCAATTGATATTGCCCCTATGGCGTGGCTTGCGGGA
>3540-46
AATAGTAAGTGCAGACGGTGGAACACATGCATAGACACGGATGGT
>3541-46
CGACAGGAGGGACGTAGGGTATCCCCGAGCCATCCGTGCCTGGTTGT
>3542-46
AGGTCCCTTAGCCAACTGTGCTCGGTAGATGGCGTGTTATTGGGA
>3543-46
GTCGTAATAGCACTTTTGTACCGGGTGCATGGGTGAGACGGGTTG
>3544-46
AACAGGCGGGCTGGGCTCATAAGCCTGGGTGCGTGTACGGCGTCC
>3545-46
CGTAACATCCCGCCGCTGGGTTAGTGACCACCTGGCGGCCGAACG
>3546-46
TGCAGGTAGGGCGTTCTGGAGTGGCGATGA
>3547-46
TGACGCGGGGAAACTTTCTGTGGGAAGTGGGTCTGGTGCCGAGCTG
>3548-46
GCAATGATAGTGGGTAAGCCAGGTAGACACATGACAAAAAGAAAA
>3549-46
CTATCAAGGGTTGTTACGAGTGCGTCTGCTCAATGGGGACATGCT
>3550-45
CTGGTGCGATGGGTCGAGGTCCGAACGGCTTTTCAGCGCCGTGGG
>3551-45
ATGATATCAACGTTAATTTGGGTTTTTGAAAAAAGCACTTGATTT
>3552-45
GGTTTTTGCTCCGACCTATGTGGGGTGATGGGTCGGCGTGGGGCT
>3553-45
ATGCACATTACAGCTCAATCATCACGCCGTTTAACCGCGTATTGT
>3554-45
AACAATTCTGAGAAAGGGGTATAATACCCACTGTGTATTGCCGGG
>3555-45
TACTGAGGCTGCGATGGCCGGCCTAGATACCCTACCCGTAAATCCTG
>3556-45
TGTTTACTTCCTGACCATTAGTTAAGTCTCCTTCTATGCTCTTGGT
>3557-45
AACCGCTCCTCGGTCCTCCCTAACGTTGCGCGCACGTGCGCCGTG
>3558-45
AGATATCTACTTCTCATCCGGGCCTCATATATACCCAAACAATAA
>3559-45
GATTGAAATCTTTGAGCCATCTTCGGTATAGACGCGCTGTAGTCT
>3560-45
AGGTAGCGCTGGGAATTACACCCGGTTGTGACTCTACGAGTAAAC
>3561-45
CGCACTACGGTGCCGCTCGCGAATACGCTTCGTTGATGTGCCCCCT
>3562-45
AATAGATGTAGAGGTACGTTAATGGCAATGCTGAGTGGAGTGGTGG
>3563-45
GGTGTTCAGGGAGCGCAGCTTTACAAAGGCGCGGGTAG
>3564-45
ACTCACCAGGCCGAGCTTCATGTTGAGAGTTATTGGCCTGTGTTC
>3565-45
GATTTCTGTGGTCTTGCGGGTAGGCAAGGTGCGAGTGAGCGTTAA
>3566-45
GACTGCGATCCACGCAGCTTCTCGTGTGCTAGCTTTTGTGACAAC
>3567-45
GGCACATCGGGGTAGAGGAAATGGGAGGAGACTCTTCAAAGCACA
>3568-45
AAAGCGTGGGCGGGCCGCATTTGATCGGTTGATAACTAGCAATGG
>3569-45
GGGGACCGGTGGCGCTATTGATGGAACGAGCATTTGCCGTAGGGGGA
>3570-45
CGGCAGCTCAAAGCATTGGTTATGTCTCTTCGAAGGGTGGGCCTA
>3571-45
AGAAGGTGTAGGAAAATGGTGTGGGCATGGTTATTAAAGGAGGAG
>3572-45
TAGTACGGGAGGGAATTTGGGTGGAGGGACGATGGCGGTGGTTAG
>3573-45
CGTACCTGCCGTATCGCGTCAGCGATGCATGCCCATTTTGTTTTG
>3574-45
GCCTACGGATCGGCTGGCTATTATAGCGCGATATACGA
>3575-45
GATAAGGGGGTGAATTACATCGCAGTGATAGGGGGGAGGCCAGACC
>3576-45
TAAAAATGGGGTCGTACCGAAGTCTCTTCCTATGCACGATCACCC
>3577-45
TCACCGCAGCTGCGTTGGTGGGCTGAGGGAAATCCATCGTTTATG
>3578-45
GTATAAGAAGGTTGGCATTGAACAATTATTAATTAACGCTCCTCG
>3579-45
AGGTGGAGTGAGTGGGCCTGGTGGAGCATCGCTGTCAGAAGTCCG
>3580-45
CGTGCAAGGGGGATCGGAGCGCATTAACCTTTCGGGGGACAGGTG
>3581-45
TGAGAGGGCTTTACCGTTTTCATCTGGGACAAACCGCATTCTTGC
>3582-45
TGTAATGCTGTGCAGTTAAAGCTTTACCGATCTTTGGTTGTTAATA
>3583-45
GCAATGAGTTATTAGCTATCAGGCTGGGCCTTCTGTTTAGGCTCG
>3584-45
TCACTTTCGTTGTGTGTCTAATTATCAATAATGGCTTCCGTTGTG
>3585-45
TAGGTTCGTCTGGGGACACAAAGGGGTCTAGGCGGCGGCCTCTTT
>3586-45
GCGTGTGTTAAATGCCCGCCTGGGCCATCTTGGAAGCATTAAGCT
>3587-45
CACTTGAGACGGTTGAACTCCCCATTGTGATACGGTGGCGGTTGC
>3588-45
GTTCACCAGAAGGTAGGGCCATGTCCAGGCGTGTGGGTATGCTGA
>3589-44
GCCTAAATATAGGGTTGGCGCCCCATGCGATAAAATTACG
>3590-44
GGTGCAAGGGGCGGCCATCAGGTGCTGCTTCGCCTCGTATGCGCGG
>3591-44
GGTTGGGCAGGGGCAGGTTCGCTTGTATGATCACTTAGCTGTCTT
>3592-44
CCGACCGCCAATGAACCTATGGGTTACAAGAGGGCTTAGTTAGTT
>3593-44
GGTAGAATCGGCAGGCACCGGACTTTTAAACCGCATTATCCGCTGGG
>3594-44
TGGTGGCGTGGGGCGAGAAATGGGTCTGATTGTATAGGATCATTTG
>3595-44
GTATAGAAGTTATAGGACGATATAGTGACCGGCGGTTTGTGAAGGT
>3596-44
CTGTGGTTGTGTTGCTGACAGGGCAAAGTCTAAAACATGATCTAA
>3597-44
GGACTGTTGGTGCATAAGTCACATCAAGCTAGGAGGAATTAGTGCC
>3598-44
GCATCGTGCGCCCGTGGGACGTTGTCTGAAAAGGGTCCTGT
>3599-44
TCCATGGCAGGCACACAGTGAGCTCCGGGAGAGTGTATGGTTACT
>3600-44
CTCAGGCTGTAAATCAACGCGCGTGTGTACTCGAGGTATGGTGGG
>3601-44
GTTTTCTGGGCGTCTTAAGAAGATTATGGTTATATGGCAAGTGGA
>3602-44
TGAGCGGGTCGGCAAATGGACAATGGTTATTCATTGAACCCTGTC
>3603-44
TAGGATAATCCAGCTGGTACTCACGGGATACTTTATTGATACCGC
>3604-44
GACTTGTGTATTTTCCGATGCTCTCAGCCTCCATTAACGAACCAT
>3605-44
CGGTATGGTGTCGTCGTGTGCCGCGTGGCGGGGGGGTCATGTGGGA
>3606-44
CGCGTTGAGTTTGCCGCGCCTGGGATACTGGGATACTTATCGGAGG
>3607-44
GGGCTAACTTCAAACGGATTGGGCTAGCCCTTAGGAATGGACCCCG
>3608-44
CAGGGAACATGGCACTACGGCTTCCAGGGTCACCGTTACCGAGGT
>3609-44
GTGGCGATTGGGTAAGGGGCGCCTACCGTAGGACCGGGGGGGCGGC
>3610-44
TTGCGGGGCATTCCTCCTACTTAAATCGTATGCGATTGAATACCA
>3611-44
TCGTCCTGCCCGACCCTTGCCACTCGTAGCCCCGCCTAGTTTGTA
>3612-44
CTAACAGTCCGCGAAATGATGATATTAACCTGTTGCTCATGGGCC
>3613-44
TTACGCACGATGACACGTGTTCATGTGGGTTACGAACTCGGATCA
>3614-44
CTATTTAGCTTACGCGGCTCAAAAGTCTGTGTGGGTCTCGTGTAT
>3615-44
CTTAACGGCAGTAACGGCGTGTCAGTGCGGGAGTCAATCGTGGGG
>3616-44
TGTGGAGATACGCTCATATGTGGTGCAAAGTCAATTCAGAACTAGT
>3617-44
ATTGACTCTGTTGTTGCAGGGCGGTGAGGCGGGCACAGCAAAGGCT
>3618-44
GTACGGCCTTGAAGCGTTTGGATCCACTTCGCTCTCCCACCGGTTT
>3619-44
CTAACGACTGTAGCAAAGAGACGATCCATACGAGTTACGTTGGCA
>3620-44
TGGCGTTAGAGGGTAGTTCCAGTTCGGTTGGAGTGGCTTTGGGCA
>3621-44
AAAGCATGAGCATTAGGTGACTAATGGGAAGACCGTGGGCGC
>3622-44
AACGGGTTTTATGGTAGGCCCGGGGCCGGGAAGTATGGCCAAGGG
>3623-44
TCGACGAGACCATGGCCGCAAATGTTACATAGAGTGTGGCGAGGTA
>3624-44
ACAATTCATAGGAGCCGCTGATGAGCGATGAGCAAGCTGTAATTGA
>3625-43
TCCTTCCTCCTCGCTTCTTTAAGCTAAGGCCGTGTTCATAGTGCA
>3626-43
GGACGTCGAATCAACCTGTGAGACGGACCATTGGCTCGTTTCCTG
>3627-43
TCAGAGCCTGAGCGGGCAACGTGGGGCCAACTGTGAGGGGCGCAA
>3628-43
CGGCCCCGGTCCAACCTCGTGCTCATTTCAAATACATTATCGCGCC
>3629-43
GTGTTAAGCTCTGAACCGCTAGAGGATCTGTGGACGCTGAGTGAT
>3630-43
CGTGGTAAATATTACAATATAAACTCACGAAGCGTTGTAAACGGT
>3631-43
CGTCAAAAGATACTCGTTAGGAGGGATTGAGCGGCTGCGGGCCCA
>3632-43
GGGGCTGGGGTTTTTCCGAGGGCGCGAAACCTGAGAAAGATGTGGGC
>3633-43
GGAGGATCCGAACGGCTGCGGGTTAATGGGCGTGGGATATAGTTG
>3634-43
GGTGCCACCGTGCGGGGCAGGCCTAGTCTCCGAAAGGCGCGGGAC
>3635-43
GTTCTGCCGATCGTGATCTTGCCCATGCAGCCCAGGCGAAGATCG
>3636-43
ATCGGGTCGCGGCGTGCCAGGCAAATCTTGGGCGATTCCAAGTGA
>3637-43
AGCGAGGCCAAAATGCTTCTCAACGGGACCTTACTGTGATAACTA
>3638-43
CAATGCACTTCATACACGGCGATCGGTATACGGCAGGCTTATCGG
>3639-43
GAACGCCTAAGCAAGCTGAGCGAGGCGAGTATCCTAGCCCTTTGC
>3640-43
TGGAAGGAGGGTGGGGCGGTACAGCCTGAACAGGATGGACCTCTTG
>3641-43
TGACTTGTTAGCGTGCCCTCGTTCCTGCGAAGTACTGGGGGAGCG
>3642-43
CAAGTAGTTGGTCCCCCTACAATACAACTGCGGTCTCCCTTTACA
>3643-43
GGTGCGGGGGTGTGTGGGTCGAGCAATGCGGTTGGAAAAAAAGCG
>3644-43
CAAGACACGACCATGTGGTCTTTAGGAGCGCTATACCTCACAACTC
>3645-43
ACTCTCGGTTTTACCGAACTCCTCCGTAAGAGCCATGACCTCTTAC
>3646-43
GGGATCTGGCTTTCAATTCGCTGCTTTCGTAGAAATATGGCCAAGG
>3647-43
ACTCGCAGACCTTATAAGACGGCCCTACGGATCTCTGGGTTCGTC
>3648-43
TCCGTACTCGCATGGTGTGTAATTAATTGCTAGTTTCTGACGGGA
>3649-43
GGAAGAAATTCATTTTACCCCCATTTAATTCATGTACAACCCAAG
>3650-43
ACATACAGATCTAATTAATGTAGCATGGGCGCCGACCGCGGGTGA
>3651-43
GTTAAACGGGTGGCTGTTCCAGGATCTTGCATGCTCGCCACGTTAC
>3652-43
TGGCGCGGCGGTTGCGTTAAGCGGGGAAAGCGAACAATCTTTGGG
>3653-43
GTGGTGACACACCCAACCTCCATCGAACGTTATTTGGCGCTTTTT
>3654-43
CGTCCGTGTCACCAATTGTGTGTACACAACGGGAGGAACTCAGCC
>3655-43
AGGGCGGGGCCGAGGCGTCCCTTCTAGGCTGGCCTGGTGAACTCCT
>3656-42
TGTGCGGGTGTAGGGGTTCCGTGGTGGGTGCGGCTCCGAGGTGATT
>3657-42
GAAATGAGGCACACATTAGGCGTTGTCAGTACTAGGGCAGGGCGT
>3658-42
CACAAGGTGGGTGGACGGTACAGCGTTTCGTACAGACGGTACCTA
>3659-42
GCGTAAGTGTGTGCTGTGAAGTAAACAAGTTTGGGGGGCGTGCGC
>3660-42
CAAGAATGCGCCGATCTGGGCTCGTGGGAAGCTATTGGCGTTTAG
>3661-42
GGTGTGACTGGACGGCTATGGTTGAAAGATGTGCACACTCTAGTG
>3662-42
GCACCGCTGGGACTAGGGCAGCGGCACGATCTATGGGGG
>3663-42
CGTGGGACAACATACCTGATTAGACGCACTCTTGGCTAGGGAGTA
>3664-42
TCGACGAGACCATGGCCGCAAATGTTACATAGAGTGTGGTGAGGTA
>3665-42
TCGTCTGACGGGACGTGGGGGCTAGAGCCTCTTTTATGCTATTTGT
>3666-42
GTTCGTTGACCGAAATTCTTGGATTTATACTCCGGGGTGCCTTAA
>3667-42
CGCTCGATCTGTCCTAGCGTGCCGAGAAACTTAGAGGAAGTAGGC
>3668-42
AGTCGTGTGCATTTGTTCTCTGGTGTAAGCCGCGTATCGAGGGTC
>3669-42
TTGAGGTAGACTTTCGTTTCAGGAGGTGTGGTATGCCTCTGTGGT
>3670-42
TCCGTGGGTCTATTCCATAGGAGTCGGAGTCTGACTGAACGCTTC
>3671-42
CGCAGCGTCTAGCGAAGCGTTACCGTGGGGTTCGGACGGCGGGCT
>3672-42
CTCCCTCATGGCCGCTCGGATCCTAAGCAGTGCCGAAAGACACTCG
>3673-42
CGCAGAAAGAGGGGATTGGTAGCGCCCTTCCTTTTGTCGGCTGCG
>3674-42
AGCGGTTTTCCGAGGAGGGACGGTTGTTGGCTACTAAAATCGGCC
>3675-42
AACATGGGTGTGTGTAATGTTTCGGGGGGGGGTGCGCCCGCCTTT
>3676-42
CAGTATAAAGGGTTTGGTGCGGGGCCCGTAAGCTTTGCCTTGTTG
>3677-42
TCGTCCAAGGCCTGGGACAAAACAAGGCAATCGTGGAATATATAT
>3678-42
GTTCAGCGGAGTGCATTTAACGAATACCCTGGTTGGGGTGAGATGC
>3679-42
CTCCATATGCTAGGGGCCTTCTGTCGAGTGGGGTCGAGCCTGCGC
>3680-42
GTTAAGGTCAGCGTGATTCTCGGCGGGAGTCCGTTGTTAATGGTGC
>3681-42
GCATCGGTGGGGCCAGGATGAATCCTGCCG
>3682-42
CGCGAGGGATCGTTGGCGACTGCCAGTTCGCTGGCAGAGTCTAATT
>3683-42
TGAAGCTCTCGTAGATTCAGTTCGGTCCTGACTTCTCGGAAGCCC
>3684-42
TCTTGTCTCACATATAATAGTCTGGTATTGGGTCAAGGTACTGAC
>3685-42
AGGCTTACCCCGTTAATAAATAATAACGACTGCGTGGGGGGGGAG
>3686-42
GATAAAGGAGTTTCGCACCCTGGGGAGTTACGGCTGGCAAAACGC
>3687-42
GGCGGGGAGGATGCTTTAGCTAAGGAGCTGGATATTCGCGGGAAGC
>3688-42
CGCGATTCCGATGGTCCTGTGGCCCGGGGGGCTCCTAGGGTTGACG
>3689-42
GAGTAGCTCGATGTCGTGTCGCCTTGTGACTGATTAGGGGCAACG
>3690-42
ATAAGGAATGGAACCCCTAACTTGGGAAGACGATTAAAATCCCGC
>3691-42
AAGCCAGTTGGAGGACGATTAAGTTAGGCAGTACACCAGCTGTGC
>3692-42
AAGTTTAATAGCACGGAACTGGAGTCCTGGCAAATCATGCTCCTT
>3693-41
TCTGTTAATGAGGGCTTTTAGCCGAGGAGTGGCAGGGCTCGAAGC
>3694-41
CCTTCGCACTGCTATTTCAGCTCTAATAATGAGGCGTTGGGTTAT
>3695-41
CATTCAGTAGCGTTACCCGTCGTCGTGTCGCGTGTGCGTATCCTC
>3696-41
CCAGAGGTCTTTGATTGAGCCTGGTTACTGGTTTGAGGGCAGGTG
>3697-41
CATAAAATGTAGCCTCGATTTTTAGCAGGTATTATCAAGCCAGGC
>3698-41
GTGATCTTAGCATGCGGTCCCGTGCGTGAAATCAGTATCAAGTTG
>3699-41
CCACAGCCCATGGTTGCTTTTTTTTAAATAAGTCCGCGCCACATT
>3700-41
ATACATCTCGAGCGGGGCGGTTGAGGTGATTTGTTGCACCATGCG
>3701-41
TGCAGTCTTACGGCGGCGCGTTTTTGAGGTAGTCTTCAGGGTTGA
>3702-41
GGAAGAGTACGCAAGTCACCTCGTGGGTGATGGGCATCTTAGCGG
>3703-41
CGGCAGGTGATCTTGCCCTGTGTCCCTTGTTAGAATTGACTTTGAT
>3704-41
GAACATGTGAAACACTGTTATGACAAGTATGCTGGGATGCCCTCA
>3705-41
CGATGCCCATCCGGCTGAGTGGGGATAAGATAGGCACGAGGCTAGA
>3706-41
GGCGCGATGTATTACGCGTAGTTATCGTAGGGCGTCACCGATAGG
>3707-41
GGGTAGACATCCGTCCTCAGCGCGTTGTCCT
>3708-41
TGGGGGTCCAGCTTGCGGACTGCTTGGGGGGAAAATGGCTTG
>3709-41
TTGGGGTTTAGTAGTGCTGCTAGGAGGGCTGCTGGGTTGGTTGTGA
>3710-41
TATACGTCCCTTAGAATAACTCGCGCGCACGCCCGGTTGCCTGAT
>3711-41
TAATTGGCAAGCATATCCGGGTTAATCT
>3712-41
CCGTACCGGTGCGGCTGGTTGCGCGCGACACCTCTCATCTTAAGG
>3713-41
ATTAACTAATGAATCTATAGGGTTAATGATTGTAACGTTGTCTGG
>3714-41
CTTAAGTATGTCCGGGGCAAAAACGATCGCGGCATTTTAAAGCTG
>3715-41
ACCAACGGGCTACGGTCACGGAGGGACGTTTCACGAATGGTAGCC
>3716-41
GAGTTCCCTAGCGTTCTATTGTACTGGGTATGTCACTTCGTGGTT
>3717-41
GGTGATAGTGTGCTCGTACGGGATTATCTCAATCTACTGACTAGTC
>3718-41
GAAAATTTTGGGCCCGTTGACAGGGCAGAACTAGTTAGTCCGAAGG
>3719-41
CTCAGTGAGTGCTCGTAGGGCAGAGTCCCCTTGGTCGTGGGTGCA
>3720-41
TGTGGTTTTGGCTCTCCAGGACCGTTGTATGACTTCCTGAGTCTTC
>3721-41
CGTGCACTAAATGACGAATTGTCCCGCGTTCCCAATCTTGGTTTG
>3722-41
TCTGTGCGCTACTAGCTGTGTACACCCGGTCAGAATAGACGGGCCAC
>3723-41
GGATTTTCGGGTTATGGCTACGTCAACGCCTAACCTCCGATGGCG
>3724-41
TGGCCTCTTACCTTCTCTCGGTGCGCATGTAGCATGCTTAATAGA
>3725-41
GGGTATCACGGTCTGGCTGAAAGGGGCTCAAGGCGGTTGGAGGGT
>3726-41
TTGCTGCCCCGGCCAGGTGGTGGTCACGG
>3727-41
ACGAAGGTGGGCTATCAGGTGTTCTTCAATCGAAACTATGTGTAA
>3728-41
ACAATGCGAGCGATAGGACAAGACGCACCTAGAATTTAGTGCTAA
>3729-41
TAGATTCCTGGCGGTGCCAGTGAAGCTTGGCAGCTAGAGTGTAGC
>3730-41
TACAGCGCGTAGGGTGTATCGCATTACCTCTATAGCTTT
>3731-41
TGCTTTCAATCGTACTGTGTAGACTAAGTCGGAACTAAAATTGAT
>3732-41
ATGTGCCGCGTTAATCGCGAGGTCGTAATGCCGTGCGCAGGCTATC
>3733-41
GTACATTGTGCTGCCTGAATGCAATTAGATGCAGGCGATCCTCCG
>3734-41
TGATACAAGGCTTGTTGATATCAATCAACGTCTCCGATTTCGGCC
>3735-41
CGCCCTCATACCCGCTCGGATAGGGTAGGTTTGCGAACGCGTGGA
>3736-40
GTTTCTAGGATGCTGTATTGTCGGCGTGTAGCAAGCTTCTCTCGT
>3737-40
CTAATCAGTTGTCACCACCATCAATTGGAACGGTCGGGAGGCACA
>3738-40
TCGTACCAGGAACCCAGTCTTAGCGGACTCCCTTAGGAATCGAAA
>3739-40
TTAGTCGGGGTGGAGCCGATTATGGGGATACTGGATAATCCACGT
>3740-40
GGTTCGGGAACAACTCGAATCGGCGTGCTTAAGAGAGCAAGCGAT
>3741-40
ATGGATTATGTGACTGGGTATGGATCGGGCTCAATAATAACACTC
>3742-40
GTGGTCTTCCAAGGCTCCGCCGACCTGCCGCCGGGGGCCGGTGTCA
>3743-40
TTCAGTCCGCGATTTACCGGCCGCCATAAATTAGGTTTCTTGGTG
>3744-40
GTTGCTGGCGATATAGCTGTATCGGTGGTTAAAGCCTCCGTTATTT
>3745-40
ACTGTCGGATGGGGGCGGTCCCATGGCTGTGGCCGGTGTTGTGGAT
>3746-40
ACTCTGAGTAGACTCGCGTTTACGGCT
>3747-40
TTTATGTTGGGATTGGGAAAAGAGGGTGCTGGGGAGAGTGTAAATT
>3748-40
TGACGTTCCGAGAAATCTGCGGATGGCCCGGTTTGTTTTCTAGGT
>3749-40
GGGTTTAAATGTGCTTCCATACAGAGGAGTCACCCGGCAAGTGTC
>3750-40
TGGTACCTGCCCTCAGGGCACTGAGCGGGGGTTTGATTTCGCCGT
>3751-40
GCGTGTGAGCCTAACTGTGTAGATCAAGGGAAACCAGTAAAGTTA
>3752-40
GACTCTAAAGTAGTTCTTACGAGTGCCCACGTTGTGCCGCGGTCC
>3753-40
CTACCATCGCCCTAAACACTAGGAGTCGCTAAAGGATATACTTGT
>3754-40
ACCGTGCAAGCCCTGTCTATGGCGCGGGTGCCACGCCCACGAAAT
>3755-40
CTTATAAATTGTATATATGATCTTAGGGGCCTGGGCGGGGATGAG
>3756-40
CCGGCGAAATATTTATAAGGTTGCCCTAGACAGTGGCATCGTGGA
>3757-40
ATGTCTGGGTTTGCAATTCGGTGGCATAGAATTAATCTGTAATAT
>3758-40
CGAGGTTAGCTGCCGGCCCTTGACGGGAATGGCACGTAGGCAGCCA
>3759-40
TCGGAGCCATACAATCCGCGCATTTCGTGGAAGCGAGGACGCAGT
>3760-40
CGTAACTCCCCCATCGATTTTGGTAAAGCTGTTCGTATATCATAAA
>3761-40
CGATCTCAGCAGGAGCGAGATCAACCTTGTGTGTGCGCTGAGCTC
>3762-40
AGATTTGGTTTATAAGCACAGCTGTCAAGACGAGCCTACTGGATC
>3763-40
AGGTGTATGGGCTATGGCGGGGGTTCCTAGATCTTGTCGGGAATT
>3764-40
TCGCCTCAGCGATGATTCTTGCAACCGTCGATTCAAGTTAGAGGT
>3765-40
GTGTCACACGAAGCCTTTAGGGTGCTACGCCTATGTATTTAGCGT
>3766-40
AGAACGTGTTAAGTTAGTGGGGTCGTTGGCCGGTTTAACGCCTGCA
>3767-40
GCGGCGCGATAACGAATCATTGGGCTGTCACTTTGTTCATGTCGC
>3768-39
AACGCAGGTGGGCGAACTCAAGGCTCCGGTTGATGAGTCCATTAT
>3769-39
GCGAGCTACCATTATGAGTAGAGAGCGCAGACGAACAGTCTTTAC
>3770-39
AAGACATGGACCACGCACGATTATTGACGTTGCCAAAGGGAGATAC
>3771-39
CTTTGCTCCCTATACTTGCTAGGATTCCGGGGCACGCTTGGGCGC
>3772-39
TCGTACCGATCACGTACATGTTCGCTATCTTGGGTTTGTAGGTAG
>3773-39
CGGGTCTGCACTTCAGTAGCTGCAGGCAGTCCAGTTGGTATGGTGG
>3774-39
TGTGGTGAGAGGAACGGCTAGGCTATGGCTAAATGGGAGCGCGCTG
>3775-39
AGCTGGCCATTGAAGGTGATGACGTCGCAACGCACATTATCGAAA
>3776-39
GTCGATCTACGCTTTCTTGTGTGCGGGGTTCCATGGCTTGGATAC
>3777-39
AGCGGAAATCGTGTGAGTCTGCGGCCACCACTAGATCACGCGTGTTT
>3778-39
TTATTGCCGTGAATGTCGGTTACCCTGCGGA
>3779-39
GTTAGCGGGCAGATCCGGCCGGTTTAGAATGGTACCGAGCGGGTC
>3780-39
GCGCTTTTATTACGGCCTATGAACGAATTAGTGCCATCCTCTTGG
>3781-39
CTTTGGATCCTGTTCCGTGGTAGGAATGAGATTGGGGACTTAGGG
>3782-39
GACTAATTGATTTTGAACAACACACTGTACAGTATCGGCGTTGGC
>3783-39
TCGCAAGTGATGGTGTTTCCCGAGTGGGTAACCGCTGTCACGGAG
>3784-39
GCAATGAGATCCCCACCACAAGCGCACAGGCGGCTGAGACCTCGG
>3785-39
ATGGGGGTATAAAAAGAAAACGGGGGTTCGCGGGGAGAATAGGAT
>3786-39
GTGGCTTATTTGTGACATCATGCCGCGTTGGGTGCGGTAGTCTGGA
>3787-39
CATAGGGGAATATATCAGGGCGGGGTTGAGGTCGGACGGCCTCGGG
>3788-39
ACCTGTATTAAGATTTTCTCCGTATAACTAAGGCATTAGAGCGCT
>3789-39
CCTCATAAAAGGGCAGTGTTACAATATGATCTCGGCCTGCGCTAC
>3790-39
GTTACCACACTGCATGCGGCGCAGTCTGTGACCTCCGGCGTGGGTA
>3791-39
TACATGGGTTGTTGCTTGTGGGTAGGCTAAT
>3792-39
GCATTGAAGTATGCTTGATCGGGGCATGAAAAAGGCACGACCTTT
>3793-39
ACACCTCGCCAGCTGGGCGTGTTTGGAATCGTTCAAACCGTGGTCC
>3794-39
ATAGCGCAAAAGGTGGCATGGTAGGGTGACGCTAATAAAAAAATG
>3795-39
GTGGGAACGCAGTTACATGCGATGGAGGTGCTGACACGGCGGGGA
>3796-39
TTTCCTAGTAAGCATTAACAGTTATCTCTCTCACGCTACCCCTGT
>3797-39
GTCTGCTTCCGTGTGACGAAGTTGTATGGGTAGCAGGTTGGTACT
>3798-39
GTGCAGGCCATTGGCGGGAAAGGGCTGACATAGTCTGACTTGTCG
>3799-39
CTCGAGTTACTCGAATGGCTATGGTGCGTCGGGGGAGACATGTCT
>3800-39
GTTGTTGCGGTGGCTCCGGGCCAGCAGATCAATTTTTATTAGCCGC
>3801-39
AAGTATGGCGATAAGTGTTCTCTTTAAGGCTTGCAAGTACTGAGC
>3802-39
CCGGTTGAGCGCAACGAACAAATGGTTTCCCCAGGGACAGCGTCT
>3803-39
ACGCCGAGCCTGCATGCACATTTCTTCAATGACGTTATAGGCAAG
>3804-39
CGCTGCTCGAGTGGGTGGCGGAGATTTCTTGAGGTAAGGGGTAGT
>3805-39
CAATATCCATTACCGAACTTAATCTGGATCGTACATGCCTGGCGA
>3806-39
CCGTGGGCGGGTGTGTGAATCCTGCCTGCGGGATGCCTATCATTA
>3807-38
CGGGATGGGCTCCAGAGGAAACCTTTGCATAGGCTTGTTGGTGGA
>3808-38
CGAATACGGCTAGCTGAATGCAATCAACAAGGACCCTGACTTAAA
>3809-38
CACATGGAATCCTCGTGAATTGGTTTGTCTGAGGAGCTATTTATCTA
>3810-38
ATGGGGTACTGGCATACGGGCGCCCCTTGATATAGTTTAGGCGTT
>3811-38
CCAAACGTTAAGGTACTTTCGCATACTGTAGGGGGAATTGGTCCT
>3812-38
AGCGTTGGTGGGCTGTGCACGTGTTCAGAAGGTCGAGGATCGGGC
>3813-38
AGCCGCTGTGTTAGGGCGGGTCTTATCCAAATAAATTCTATGATT
>3814-38
AGGCTCTGCTGTGTGAATATGACGTATCAACCACGTAGTTTTTTT
>3815-38
CCTCCATGTGGTTTCCGCTGGGGCGGCGGGCTACAAGACCTTTAT
>3816-38
TATCCATTACAGATTGGCTGCTGAACCAGGGCGCGGGGCAGCCCA
>3817-38
TCTCACCCAAAGAGTTCAGCACCATCGTTTCTGTTGACAGCAGGA
>3818-38
AATACTAAGGCTCGAATGCGTACTGACTCTATCGTCTGGGCACAT
>3819-38
GCTTTTTCACTGATTAACACGGCGGCTACGGCGCATGGGAGTGCCC
>3820-38
CTCGAAGTAAATGTCTTGTGACGTCTGTATCTTGCGCTCGGGGGC
>3821-38
ACCTCCATGATTCGTGCGCTATGATTGGATAGGTCGAGTTGCGAT
>3822-38
GGTATTTGCTGACTATACAACCCTGCTGGTGGAATCTTATGAAAC
>3823-38
ATAGTTTCATTGATTTGAACCAGGAGCAGGGGATATAAGCTTTAC
>3824-38
AGTTGGCATTGCTACTTTTTTCGGTCAAGTCATCTATTATGCGCG
>3825-38
AAAGAATATCTATGCTAAATTTTTACTGCGG
>3826-38
GTCAACAATAGCGTACAATATTAACGGTGTAACAAATACCGCCCT
>3827-38
CACAACGATCGATGGTGGTCGGTGTCCACAGTCCATACGATGGCA
>3828-38
CATGAGTTGTCCACTGGGACTCGTTCGAACGGTCGATCACGTGCG
>3829-38
CTGCCGCATATGGGGCGCTTAGAAGGCGGCTCGTGGGGCTATGAA
>3830-38
CGTCTCTTGGCCAACCGTGCTCTCTTGCTTTTATCGTCCGCATTG
>3831-38
ATTTGTTCGTCTAAAGGTTCTTGCGGAAGCATAGTTGGTCGGGAT
>3832-38
ACGGGGATTGCATGGATATCAGTGGCAGTTGGTAATTTATGAAAG
>3833-38
ATTGTTGTGTGGTACGGCTTGTGCTCCATACGTGGAACTGTCGGC
>3834-38
GTGCAGACAGCTAGTAGTGGTGACGTTCTGTCCAAATCAAGATAA
>3835-38
CTAAACTAATGCACCAAACGAAAAGTATTCTATAATAAGGAGACA
>3836-38
GTTTTCGCTGGGGCCGAAGAGGGTCTTTACACTAACCTTTCTATA
>3837-38
GTGGTATCGGAGAAGTTCCCGTCCCCATGGCAAGACCTTCCGGGGC
>3838-38
AATCCATAAATGTCCCACTGGGTGCGGCTAACGAAGCAGGTGCGG
>3839-38
ACTTGGTTCCCTTAGTCCAAGGGATGCGCCACCTCGTATTAGAGGGA
>3840-38
CGTGCATGCTGGTCATGCTAGGTCACACACGGAGATTGTGCCGGCT
>3841-38
GAAACCGTGGGAGTGGCATTGTGCTGAGTGAGGAGCGCTTAGATTT
>3842-38
CGGTTTCCAGCAAGTGGTATCATGCTCTCGGTAAGATTGGAAAGTT
>3843-38
GCTTGGAGCCGCGCGTGGTGACGGGTTATGCA
>3844-37
GACGCGCTTATGCTGTAAAAGACTCTGATGTGCCTGGTGGGCTCT
>3845-37
AGCTATTGGCGTCGTCGAGCCTAAAGTGGACAAGCCCGGGGGGGGT
>3846-37
CTAGGGAGACAACCTTCGCGTGTACATCCCCAGCCTGCTCATAGT
>3847-37
GCGATATACTTGTTGGGCCTGTAGAGGTTCGTCTATAGTTCGTGG
>3848-37
CGCAGGCGGGAGCTGCATGTATATGCGATGACGAATCCTTGTGGACT
>3849-37
TCGGTCTTGGATGTGTATCCCGACCAGTGCGCAGTAGATGCGTTC
>3850-37
CATATGTTCGTTTCGTGTTGTGCCGTCAAGGGTGTTCGCGCCCTC
>3851-37
TCCTGATGACCCCAGCGCAATGCGTTTGTTATGTCGTCCATGTGT
>3852-37
AGATGATGATTGCCTATATTATCCTCACATACTGTGACAATCCGT
>3853-37
GCTTTCGCGCATTCTAGTGCTGATCTGGCCGCTGGTAAAAAAGGTA
>3854-37
TGCGGCGCACGGGTCCGTGATGGTACGGCAGCGAATAAGCATGGA
>3855-37
GGTATGGATCACGTCAGCTGTCAGTAGAAGAATGGTCCTACAACCGC
>3856-37
GCTATACGGATATCCGAGGGGCTGCGAACGGGCAACGTCTCTTCCC
>3857-37
CATAGGGGGGTTGGCGGTGCCCTATCTCACGGGTGTGTGGCCGAT
>3858-37
CAATGGGGCAAGGTTCACCTAAGAACGCGGTACGTCCACGCTAGAA
>3859-37
CGGATTTGATGGAAAGACACGGAGGTTTCACGGCTGGGGGAGCCA
>3860-37
CATGCGCGCTAGAGGTAATACGGAAATGTCTACAAGTAAAAATTT
>3861-37
CAATCATATGGTTATTGGATAGCAAATGTTACTGGAGCGGCCAAT
>3862-37
GGGTTTAATCGATCCCCTAAGATGTGCTGACTACGATCCTGTGCG
>3863-37
GCACCCATATGCAAAGAGCATGTCATAGGACTTCACGTGAGATAT
>3864-37
CTTGTGCGATGATCTGGACGCTGTAGGCGCGGAGGCACACTGGAGT
>3865-37
GCTTAACAAGGTACCTGTTTGTGGGATTGTCGCCTGAGTAATTAT
>3866-37
TGAGTCACTCATAGGCTGAGTTGCACTTAGCTGAACTTAGAAGCT
>3867-37
GGGGCCGAGTCGGAAGCACGATCAATGGCTGCCTACGTTCCAGTG
>3868-37
GGATTTCTGGGGAATAGCGGCGGAACGTGCGCGGGCAATTTACTG
>3869-37
TGTGTGCTGCATTACGCGAGGTTGTGCGTCTCAAGTGATCGGGAC
>3870-37
GCGCGACACTACGCGTAGCGCTTGTGGGCACTGGCGTCAGAGGAT
>3871-37
CCTGCACGATATCTCTTTGGATAGGCACACGGGGCGTACTTGACG
>3872-37
CGTACGTCACAGAGCGCCTGGGAGGCTTTGGGGCGTCACCAAATT
>3873-37
CTCCGGGACGACTAGTGTGGCGGCAAACGGACATTGCCACAAGGC
>3874-37
TCCTGAAAAACGAACCACGTTGATAGTTGATAATAATTGCACTTGC
>3875-37
AGGATACTTTGATTAGCGGGGGCGGCCGTCTACCGTTGCGCAGGCT
>3876-37
GAGTCTTCAATCAATTAAGGTGTGCCGAA
>3877-37
TGTCATGTGCTAGTATCTGGTCGATGGCCTTTCTCGGATGACACT
>3878-37
AAGCGCTCGGGCTCGTGGAACAATAAGAATGCAAGGCCAAGAAAT
>3879-37
GATTACATGCTCTTCGAGACGTTTTACACTGTCTAACAGTTTGTG
>3880-37
GCGCGCCCCGGGTACATCTGCAGCCTGTCCGTATTTGAATCGCTC
>3881-37
CTTAATTTTGTTTATGTGTCCGAAGTGTGTTAGTCGGCAGACCTC
>3882-37
CGCAAGAGAGCGCTGGATTCGTAGCGATTCAGGTTGTGCTCTCTA
>3883-37
ATTCATTAGTATTGCGGGTGGGATTGATAAGCGTTTTGTTGAGAA
>3884-37
TAAATCTCGGTACGAGATTATGCGTCAGTGGTCCAGAGGATTCATG
>3885-37
GGTGAAACTACGCAGTGTGCGTCAGATGTGGGAATCTCAGCCAAGATT
>3886-37
TACTGTTCAATATGAATCTGGGTCTCAAGCCATCTATACTGCCGG
>3887-37
TGTCCCAAGATTACCTGACTACACGACGTTCGTCTCCCCCTGCGG
>3888-36
CGTGTCATTCCCCTCCTGTTCCTATGGTTCAGAGCATGTGCCCGG
>3889-36
GATTGGGCTATAGCCTGCGGTGCGAGGTATCATCGCACAGCGAAC
>3890-36
CGTGGTACGGGGTGCGAGCGGCGTGTGCGGGCTCGGGGGTTTTGG
>3891-36
CAACACACGCGCATCCAAGGCCTCCGCATCCCACCTGAGAATCGA
>3892-36
GTGGTCTCCGTGATAGGCTGTAGGGTTGTTTGGCCGCAAAGTTAG
>3893-36
GCACTGTGCGGCCCGAAGCACAGACTCCGGTGTGCCGATGGAGTT
>3894-36
GGGTCGTTTCTTCGCGCGCAATCATGAACTTGTGACCAGAATTGGT
>3895-36
GGCAGGGTAGCTGTTGTTACGAAAATGTTGGGTCCAGGGGAGTGCCC
>3896-36
TCGGCAGCCGGGGGGAATTTCGGACGTGTGATCATAATACAGGAT
>3897-36
TACTACAAGAGAGAGAAAATATGCTCTGAGCCGATAAGTTTCCGGAC
>3898-36
GCCGTTGTCGCAGCTGCGGTCGGCTGGTGGTAGGGTAGTAAGGTG
>3899-36
GGCGTATGAGGAAAATAGGGGTAGGGTAGTTATTTCGGACGAAGC
>3900-36
TTAGTCTTTCATAAATAGGCCCTATCTTAGTTTGATCGGCGGTTC
>3901-36
CTTAACTGCATGCTTGGGTGTTAAGGGCTAATACTGGGGTTGCTCG
>3902-36
ACCTTTGGCAGAAACGGATGACATAAGGGACTCGCCGTGTTAATA
>3903-36
CTAAGAGAATTTTCGAACCAAGACATGACCTGCATAAATTCGGAT
>3904-36
TAGATGTAATTGGGGGTCCTGTTATCCAGTACTGGTTTTAAGGCT
>3905-36
GCTGTACAGTCAGGGGGTGGCACACAGTTATCGG
>3906-36
TCGCGGCGTGTACCACAATTTTCCCTGCAAATGCCTATACTACTT
>3907-36
CCCTGTTTTCATCTCAGGCGATTAAAGAGCACGGCCTTAGAAAAC
>3908-36
GGAGGGGATCTCGTATGGTTCTAGTTATTGTCTTTCGAGGAAATAA
>3909-36
GAGCCATGTGCCCGTCCCTGAACTCGTTTCGTGCTCCGCGGTGGT
>3910-36
GAGTCATAATCCGGTGACGGACATTGGGTTGTAAAACCGCAG
>3911-36
TCGAGAGATTGCATCCTTGTATGGAAATTGTATTTACCTTGTGTG
>3912-36
GTGCAGACAGCTAGTAGTGGTGACTTTCTGTCCAAGTCAAGATAA
>3913-36
ACCGCGTTCAGTTAGTCGGGTTATTGATGCGCCCGAATCAACGTG
>3914-36
ACGTTGTGGGGGGTCCCTGGTCTGTCCATGACGAACAGGAAGCGC
>3915-36
GGGCTCACAGCAGTTTTTTGGTAATAAGGGGATT
>3916-36
TCGCTCGCACTCTGCTGGTCACAGCTCATCAGGACCATGCATTGT
>3917-36
ATATGTGATGCCGGCGTAAGACCGACTCAGACCTGTTAAGGTGTA
>3918-36
GAAGGCGTACGTGGGCAAACGACCCGGGGATCATTAACGAATATCA
>3919-36
GGCGTAGCCAAGGGTGCCTCGGTTTGAGGACGTGTGGAGAAATGT
>3920-36
GGTAGGGTTGAGGCTACGCTGTCGCCCACTTTTAGCTTCGCCCCGC
>3921-36
GTGCAGACAGCTAGTAGTGGTGACTTTCTGTCCAGATCAAGATAA
>3922-36
GAGTTGAGGAACATGTAGCAAGATACTAACATAACAACAGAAAAA
>3923-36
GCTTTCGCGCATTCTAGTGCTGATCTGGCCGCTGGAAAAAAAGGTA
>3924-36
GTGGTGAATTGACTTATCGGGGAAATGCAGAGGTCGAGCCATTGCG
>3925-36
CTGTTCCTCCAAAAACGGAAGAACCATGTTTGGCCGAAGAACACT
>3926-36
TGGGGATGTTTCTCTCGCAAGGATTCACGAGGTTCGCAGTAATTGT
>3927-35
TTCGGGCTTTCTTTCAATCTGGGCGTGCTAAAGCGTTTGCCGGTTC
>3928-35
CGACCTACTCCCCTCTATTCCCGCTGTTGCATGATGCGGCGTAGG
>3929-35
GTACGTCCTATTCGGTAACCCAAAACCTTGCTTGTTCTACCGTTAA
>3930-35
GACGGAGGAATAAGCCCACATAGATCATACGCGTAATGGTGCACGT
>3931-35
GCCGGGAGAACCATCCGCATGTATGAGGTCTAGGGCTATATCGGTG
>3932-35
AGTGATCATAAATGATAGCAATGACTGTATAAGGACGTCT
>3933-35
TGCTCTCGGTGCTGTGTACCTGGCCGTTTTGCCTTTACGGTGCGT
>3934-35
TGATAAGATGGAGCTTTGATACGCGTCGGCGGCAGGATTACTTAGA
>3935-35
GTGCAGACAGGTAGTAGTGGTGACTTTCTGTCCAAATCAAGATAA
>3936-35
CAGTAATTATGATATGGGTCGTATCGGAGTTCCGGCGTAGGCGGT
>3937-35
GTCTAAGATGCTCTGAAGTTCCTAAGGGTACACGAATGTTGTGGG
>3938-35
GGGGATTTATATCGTTCATAGGCCCATTTGCCTATATGCAGGTAGC
>3939-35
AGCTGACCCGGCGGCCAGAATGCGGTTACCTCCTATTCTGGACGAG
>3940-35
GGCATGAATAGGGCATAGGTAGCCCCAAAGGCACCGCCGACCGTTT
>3941-35
CCTTCATCTCGGCCGGATAGCATTGTCAGTGATGAGAAGATTTCC
>3942-35
AGTCCTGGGAAGTGAGCTTTAGCACTTAATGTCTCACTGCCGATA
>3943-35
GCCTATTCCGTTTTATGGTGCCACCGGGAACATTGGGCGTTTTGG
>3944-35
AGTTGGGGGTGAGGCGGCCGCGTGGGTTATTGTATAGGAGGCTGGG
>3945-35
GACTCTAAAGTAGTTCTTACGAATGCCCACGTTGTGCCGCGGTCC
>3946-35
ACTCGCTTCGGTGAGGGTATAAGTACTCCAAAGTAGGTTCATGCTT
>3947-35
ATGCCTAAATTGGCATCACAATTCAAATCTTTTATTGCCGGAGGA
>3948-35
GGCGACGCTGTGTAGTTGACGTGTGGGTCTGATACAATTGCCATG
>3949-35
TGCGTGCCTCGGCCGGGCATGGGGATCTGCCGCGGAAGGTCTGAGGC
>3950-35
GCCATATCCATACTGGCATTTCAGATAGTGGGACAAAAATGTCTG
>3951-35
ATGCAGACAGCTAGTAGTGGTGACTTTCTGTCCAAATCAAGATAA
>3952-35
GTGAGTGTAAGGTAAAAGACGATCTTGTAAGGATGAGGGTCGGCT
>3953-35
ACGCTAGGCCACTCTTGAATGGGTACGGCAGCGACCCAGATCCTG
>3954-35
AACGGGAGGTAGTCGAGAGTCTATCTGAGGGTAGTTGTAGCAGTC
>3955-35
TGTATCTTTTAATCCCGCAACATGGTACCGTGTAGGCCCGTTAGTG
>3956-34
AGCAACTATGCTTGACTCGTTACGGCCATGCTTGGAGCCTAAGTA
>3957-34
CGTACTTCTGTGTTACAATATTTTGCGATTGTACAGGAACCCTGG
>3958-34
TAATATCACGTCGGTGTGGATAGAGTCTTTCTTATCAAGCAACAA
>3959-34
ATCACCGTGTTAGTGTCGGTTGAGCTGGTGGAGGTCAGGGG
>3960-34
GGCTATCTTTACGATCGGTGAGGTGCAAAGAATATAAATCCATTC
>3961-34
GTGTCGGAGAGCATAAGGTATTAAAGGTAAACAACAACACGACTG
>3962-34
GGGCACTAGATCCCCAGCGGCGCGGATAACGCGTTTAGATTGGCTC
>3963-34
TATAATATCCTATCAGCCACGTATATCCTACTCGTTAGAATGTGA
>3964-34
CGGGCCTTAGGGTCACCTGGAAAACGTTCTTTGGGGCGATCTGAGG
>3965-34
GAGGCGTGGTTGTGGACGGCCTGCCTTCAGCGTGCTCGGAGTAAC
>3966-34
GCTGAGCCCTATTGCTTTTCATCTCCGCGCGAACGCCATGGCCAGT
>3967-34
CAGGAGATGATTATGCCCCGGCGGCGTTGGCGGCTGTCCTTGTGA
>3968-34
AGACTAACACAGATGTAGAGTGGTCGTGCTGGCTCTCTCGTATAA
>3969-34
TAACAACAATAGCATAAAATACTTAGCAACGTGATGTTGGATGTT
>3970-34
ATCGAGGGGTGTGCGTGGGTTTTACACGAAGGGACATGGGTTCGC
>3971-34
GACTACCTAGGGGGGCCACGACATCATTCTGTCCATC
>3972-34
TGGTACCTGCTCTCAGGGCACTGAGCGGGGGTTTGATTTCGCCGT
>3973-34
CTTGCATGTTCATTTCGCGGCATGTTGGCCCCCTGTGCGATTTGT
>3974-34
CACGTGCGTATGGGTAACGAAGCTTGAAGTTCGGCGATGAACATT
>3975-34
GAACGCGTGGTGCGGTTTTGCCGCGGTGAGGCCGTCTGGGACCCTGC
>3976-34
AGATGTGGTGCCTCGTACGCCAAATACTGCCAACAGATGATGCTG
>3977-34
CCCCGGAGTCACAATATGCGAAACACAGATATCGAGCTCAAAATT
>3978-34
GCAGAAATTGTGTGCGAAGTAATCAATTAAGTAACGGTGACTTTT
>3979-34
CTTCAGTAGTCACGACGCCCGAATCGGTTCGCGATTCTGGGGGGG
>3980-34
TCTCAATCATCTGGGGCCGGGGACTGTTTAACGGCCGCGGATGCA
>3981-34
GACTTAGGTGGCAATGCGTGGGGGTGCGTAGCACCATTTGCCCTGG
>3982-34
CGCGCAATTGGTCGTGGGTGGAGGATCCTGTCAAGCCAGATACGTC
>3983-34
CTAGTATGCTTAAAGTAAATGCTACTACACGGTAAGGTGCTATCCG
>3984-33
TGCTTACTAGCCACAGCGAAGGGCCTCTGCTCGGAACGTGTCGGCA
>3985-33
TGTGGGTTCTGGGATGGCGGCGCTGAAAAGCAACTAAGGTGGAAT
>3986-33
TGCTCGCAGCCCCCGTCGGCAGAGTTATATAGGAAAGTGACTGGCG
>3987-33
TCTTATCAATCGCAAGTGGTGTTTTTGTTTACCTTTTTTTACTGG
>3988-33
GTGCAGACAGCTAGTAGTGGTGACTTTCTGTCCAAATCAATATAA
>3989-33
TCAATGTGGAAAGCGTGCTGGGATTGGCAGTCAGGTTCGTTGACTC
>3990-33
GCCGTGTAGTTACATTGCAAGTTCACTACTAGAAGCGGATGGGAA
>3991-33
AGGGACTTCGGTGCTTGGTGGGGAAGGGGGGGCCAGCTAAAGGTT
>3992-33
TTCAAGTTCGGCCTATTATCCAATGTCTGGGATCTGACTAACGTT
>3993-33
AAACAGGGAACTGATGTGTTTCTTATGCAGGAAGTCCTGCAGGCC
>3994-33
GCGCTCTCCGGAAGTAAGTTCTGTCAGGGTTAGTTTCGGCCGGGGG
>3995-33
GAGGAACGGCCGTGCCGGGGGCGGTTCGTTCTGATACCGCCTAAG
>3996-33
GTATCGGTACTACAAAAGTGACCTGCGATTACCTAGTATCTATGG
>3997-33
GCGGAGGCGGGAGTGGTGGGTGTAGGATCGTTTAACAACCATTTGTC
>3998-33
ATACAAGACAAGAGTTCACGAGGGCTGAGGATATCCCCAGCTTTT
>3999-33
GATGCTGGGGAGTCAAGCGACCGCGCGTGGACGGCATAATCG
>4000-33
GCGTGACCTGGTCGAAACAGTAGGGCGTAGGGAGCAGGGGGCTGG
>4001-33
CATGAGGACGCGGCGCCCTGGGAGTATGCCAGATAGTGTCTCGAT
>4002-33
GTTTATCTGCCTTCACGTCGGTGTAAGTGGCGTGTCCTGACTAAC
>4003-33
CATGAACGGCGGTGGTTTCATACAGCGTCCCGGGGTAGTACGCGC
>4004-33
TCTGAGTGTATATAGACAGCAGGGTGAGGTATAAGGGTAGTTGGC
>4005-33
GATGGGCCTGGGTAACGTGCGGCGTCATTGAGTTTACCGGAGAAC
>4006-33
GTGCAGACAGCTAGTAGTGGTGACTTTCTGTCTAAATCAAGATAA
>4007-33
ACGTCGGGAAACTCAGACACTTCACGAAATCGGTGGGACGTTGGA
>4008-33
TGGCTGCGGCTATGTAGGCCCCCGGTGGATTTGCCGCGACCTGTT
>4009-33
AGTGTGTCTACACATGTAATAGGGGGGCCCCAGACTACTCGGGTA
>4010-33
GGCCGGTATCCGGGGAATTCCAATAGGTTACAAGATGTACGAAGA
>4011-33
GAGGAACGGCCGTGCCGGGGGGGGTTCGTTCTGATACCGCCTAAG
>4012-33
GTCACTCGGGAATCTGTTTGTTGGCCAAAATGTAATATTAGCGGT
>4013-33
AAGTGTTCGCTGTTATGGACCTCGTGGCGTTAGGAGGAACGATTG
>4014-33
GCGTGTGTCCCCTGCACGGCGTTCACTCAATGGACCTCCCCACAA
>4015-33
GACTAGTATACGGGCATAGCCGGAGCTTACCAATAATCGTCAGGT
>4016-33
ATCGTACCCATTACGAAAGGTCTGGTTGCCTATATTATTTGTAAA
>4017-33
GCGCAAAGCGAGCAAAGCAAAGTTATCAGTGATGATCTCGGCCAC
>4018-33
GACTACCTAGGGGGGCCACTACATCATTCTGTCCATC
>4019-33
GGGGCCTTGCGGCGTAAAAAGTGCTCTAATAGGTAAACCCCTAGA
>4020-33
GTAGACAACAATACTTCACCTTAAGCAGGGCTCGTCGTAGAATCT
>4021-33
ATTAAACTCTTGTTCGTGGCTTAGGGGGGTGAATTTCTTTCTAAGG
>4022-33
ATGCCCGTATAGGAGCACACAATTAGAGAAGTGTCCGAATTACTC
>4023-33
GTTGATGAACTCTCTTTTCGGAAAACACCTCTTCATTTTAAATCT
>4024-33
TGACGCGCACAGTGTGTAGTTTACTAGAGGTACAATGATGTTGTGG
>4025-32
ATCTGAAGCGGCTGGTTCCAGGCATTAGTTGTGATCTTTCAAGGC
>4026-32
CCGGGCTAGTGACCTACCCTCAGGGACGCGTTGGAAGTTTGGGGC
>4027-32
GCACGAGAGCCTAGTGGGCGATATGTGCGTGCGGATACGTGGGTC
>4028-32
GCCGATTGTGCGCTTGCTTGCGTTTCTCTGGAAAGTTGTTCGGTAC
>4029-32
CAGGCAAGAAGCGGTATATTCAGTTATCGGTGAGTATATGATGGCT
>4030-32
TGACGATGAGGAGCAGTGACTCGCTAGGGACGATAGTCGGGTTAG
>4031-32
GGGTGCGCATGCTTTACATATTTCAGAAACGTATGGCGCTGCCGA
>4032-32
CATTCCCCGGGGCCCAATCAGTGTCGGGGCAGGGATTCCGGGGCG
>4033-32
AGGGAAGGTTGCGCGTTTACGCTCAGAGACTGCGG
>4034-32
CCCATCGCCGTGCTGGCCGCCTTCTTTTCCGGAGGTGGTAACTGT
>4035-32
CATATAATCATGGGATGGGGGTTCGGTGTAATATGTTGAGCCGGTT
>4036-32
TAGGAGAAAGTGGCTTAGCATTATGGCCTAGGAATTGTATTTCTT
>4037-32
CTGCTCACTCACTAGGTATCGCTGATGATAGTTAGGCCGATGCGC
>4038-32
AGGTCCCTTATCCAACTGTGCTCGGTAGATGGCGTGTTATTGGGA
>4039-32
AAAGTATTGCAGTACGTTTAGTAGGACCTCCTCCTTATGATATGT
>4040-32
GGCCCGAGGTCTAAGTCTCCCTAAGTGCTGCAGATCGCCCGGTGGT
>4041-32
GGTAGGGGTACCTTTGGTCAGGTGTATAGCGGGGTATAAAGGTGA
>4042-32
TATTGCCCCTGGTAGGGGGTCCTTGTGTGGCACTGCCCTGAGGATC
>4043-32
TCACTTTTGTGACTGCTTGCCAGGGGGGGCTTGAAAGCGGAG
>4044-32
GACCTAGGCGCGGCGCGGCCCCGGATGTGGTTAAGTTTTCATGAA
>4045-32
ATGGAGGCCTTTATGATCGCTGGCTTTCTCACTATACTTAACTGTT
>4046-32
AGAGATTGTTATCATTTCTGGCGGCCGTGTAGCCTCAAGTTTTGG
>4047-32
GTCAGTTAATGGAGGCTCTCATCAACACACGTGAAACAAAGATAA
>4048-32
GCAGTACAGGGGTAGAGCTCGGGGGATACTCGGGAGTTTGCGATA
>4049-32
CACAGGTTCCCGCACGGTGTAGAGTCCTGTATTCCTGGGCTTTTA
>4050-32
GTGCAGACAGCTAGTAGTGGTAACTTTCTGTCCAAATCAAGATAA
>4051-32
CCTAAGGGGTTTCGAGTCAAATCTACCTGAATAGAGTTGAGTATG
>4052-32
GGGGCGGAATGTCTTGATGGTCGTATGGTAAGCTTGCCTGTGTGT
>4053-32
TTGGGCCGGGCTTTTGCCTCCCCAAGCTAATAGGATATTAGAACAG
>4054-32
GCGGAACACAGTATATTGGGTTGGTTTTTACGCGAGAATTAGATCG
>4055-32
AGGGGGGAAAAAACGAACCTTTCAAATCAGGCGGCTTCTACTCCG
>4056-32
AGCAGCGGGTACTTAGCGAAACCTATGACCTGTTGTTGCCTGTCT
>4057-32
GGCGCTTTCTCCAATCGTCGTTAGTGTTGTGATGGCCGGGTGCGG
>4058-32
ATCAATTACTTCGGTCTGATGTGTTATTTCGTAATTGATTTGATC
>4059-31
CTTGTCCGTTCGTACGGGATGAGTAGTTCTAATACAATTAGGGAA
>4060-31
GGAGGGTATGGTGTTGCGGTGAGGCACGGGCTTGTTGTTGCGATG
>4061-31
AACGGAGTATGTGCTTGCAGAAACCTCTATATCTACCGAAAGTAC
>4062-31
TGTTCTGTAACGGGGCGTCGGGCACGCGCCAAAAGGTATAAAGAG
>4063-31
GCAACCATGCTAACGGAAAGCAGGGATGGGTCAAGTCTTACGTTT
>4064-31
GAGATTGCATTAGTTAGGCCGAAAGAGCCCTAAATAGTCACGTAT
>4065-31
TCGTTGGTTGTTCGCGCGAGGAGGCGGGAGGTGCTTTTACCGCGT
>4066-31
CTTATTCGCGGAGTCGTTGCATGCTCCGAGCCTCGGTACTAGTCT
>4067-31
TTGGCTTGTGCCTTTTATTGTATTCCGCTAGTTTTGCAATAGGCC
>4068-31
CTGGTTGCATGTTATGGATTTGAACCGGTAGGGAATAGGGGGGGGC
>4069-31
ATCAGTAAGGTATGGTCATAAATACCCAACTATCTGCAACACGCT
>4070-31
CCGGCGGAGGGTCGTAATGCAGGGTTGAGCTTTGGAGGAGCGAGGG
>4071-31
CGGCGCTTGTTGTTGGCAGTTCGGGCAATTGGGGGGGGCCGGTCG
>4072-31
GAGTTTAGTTGGTCTGTAGCCGTACCATCTGGGTTCGGATATTCA
>4073-31
ACAGGCCAGCTAGTGCAGGGTTTCTAGGCAAACATTGCTCACTAT
>4074-31
CCCAAGCTCGTGAGCAAGGTGTGTAGGTAAAGATCTGGGGGTTAA
>4075-31
GTCTGGAGGGCTTGTAGGATGCTGTGGGTAATGAAAACTGGTGAGTA
>4076-31
CCGCCAGAAAAAAAGGATAATGAAGCGATTTGTACCTTTGCCTGG
>4077-31
GTATGACGTTGAAGAGGTGCCTTCACACAGGGACCAAGACTAGCT
>4078-31
GTTGCAATCAGATTTCTCACCCTCAGTTTATATGCTTTCCCATGC
>4079-31
TACTGGACTCCCGCGGGCTGGTCCTGAGCTGCAGATGTACTGGGAC
>4080-31
CTATTAAATGTTTAGTTCGGTTCAAGGAGTGTCCTACCCATATTT
>4081-31
CAATGTGACGCATACACGTAATTTCGGAGGCTCATCCCATGCGGG
>4082-31
ATAGATGGCGGGCAGGCGCGCATCATATCGCCCCCTACGGCGGGG
>4083-31
GTGGGTGGGATTCCCCGAATCTCCATATAAACG
>4084-31
GAGTTGGTTACCCTTTGGAGTTGCTGGTTATGAACACTATTGTAT
>4085-31
CCGAGACTCGCATAGTATATGCCTCTCCGAGCATATGGAAACGTAA
>4086-31
GGGCCAGACGACGTGATTTGCAGGTAAGTCGTTACTATAAGGCGG
>4087-31
GAGATCTATTAATTGGCCTACCCGTAGTAGGCGAGTCGGTGATGG
>4088-31
ATACACAGTTTCGGCGCCCCTTGCTTAAGTACATATGGGTGTCCT
>4089-31
TGTCAGCCGGCCACGGAATTATATAGGCGTGCACCGTTATCAGGAT
>4090-31
TATAGATATGCATCTACTCGCAATGTTGCCTATAAGTTCGCCTCT
>4091-31
TAGATGGTAGATTCATATGGGCCGTGCACCGTGCACACTTTGTAT
>4092-31
TGACCGGTTATGGGCTGACTCAGAGCTTTTTTACCTCGCGGGTGTG
>4093-31
CCACTCAGCTAAAGAGGGCTGTCCTATTGTCTCCATGAGTGAGGT
>4094-31
TGATATGTATAATTTAGTGGCTGCGCCCTAAGAGTCTGTGGAGGC
>4095-31
CTATAGTATGTTTACAAAAATAGCCGGTTGGTATTGATTCTAACG
>4096-31
GGGATGGGGATGAGCATGGGGGGAGGAAGAGATCGCAGCAGCGGG
>4097-31
TTAGGGCGCTTACCATAAACAGCCGAATGGGCGCGGTTGACTGAGC
>4098-30
TGTCCCCCTACCGGGCGTGCTGCCGTGTGGATGTGCGAGGCAGCG
>4099-30
GGGCTTGCTCAAGTTTGCAAGGATAGTGTTAGGGCTTAGGCGAAA
>4100-30
CCGGCGGGTGTGGGCGTCATTGTAGTACTATGCTCGGCGTGGCCC
>4101-30
GAAACACACCCTTTGGTTCTGAGAGGTTGATGTAGGGGTCGTTGTG
>4102-30
CTTGCACTGGCGTTTATAGCTGTGATGGGGGTTCTCCACTGTTCT
>4103-30
TTCCTGAGCGTGAGTGAAAAACTAACTTAGTCACTGCTGCCGCTG
>4104-30
TGACGATGCCCTTTGTGGGAATCTGCCTCGGAACCTGTGGACGCT
>4105-30
CATTTTTTTGTGGTGTCGTCCTTCCGCGCTGACGAGGGTG
>4106-30
TATAGCTTGAATTACCGCGTTAGAGCTGGTCGCCCCGGGGTTGAT
>4107-30
GTTCTAGAGATTTGCAGGGAGCAAAGCGGGAATGCCTTGTCTTAA
>4108-30
GGAGCCTATGCTATACTCTGGGATGGAGGACAGAATACGAATCGA
>4109-30
TTTTACGGTATAGGTACCATAGGGAGGGCGGTAAGTCATAC
>4110-30
TAAGACCAACGCGCTTGAGTGGGGATCTGTACCTCTCATCTATCA
>4111-30
GGTAAACCTAGATTTATGTATCCCATACATACGCGTTGGGCGAGA
>4112-30
CGTTCAGACTGGGGGGAACGCTGCTCTTGCATGCAGAAAGGGTAA
>4113-30
GAGGGGGCGGCCGCAGTGGCTGACCGCAACTGACC
>4114-30
AAGACATTAATCTCGAATGCACCGTACTGTCGAGATCGC
>4115-30
GCTCTGCAGCGAAGACACAGTCTAGGAGTTAAGATTTATCGCCTT
>4116-30
TTGTGGTGTCAGAATCTGCTGCTGCACG
>4117-30
GGCGTGTTGCGTGGCAATGTGTGAGGATGCTAAGTGTGCCCAAGG
>4118-30
GGTGGTCATAGAGGACTGAGCACGCTGGCACGTGGGGTAGTGGCTC
>4119-30
TTGGAGCGTAGCGGGGTGATGGTAGTTGATGAGTTTGCTGGGCTGC
>4120-30
CGGTGGGGGGGTTTTGATCATGCTGTCCTAGAAGGAATTATCGGTA
>4121-30
GAAGACGGGAGTCTGCTTCTTTACTACGACTCTCACAT
>4122-30
GTGCAGACAACTAGTAGTGGTGACTTTCTGTCCAAATCAAGATAA
>4123-30
ACGGATAGCTTCTCCAGGGCTGGGTATACTACTTTTGGTGCGTGG
>4124-30
CGCGCTTCAGGGTGTGCGTAAGGCTGAGGCAGTGAGCTGCCAATTT
>4125-30
CGTGTTGTAGCGGAACTCCAAGTCCG
>4126-30
GAGGGGCGCAATTTACCTACAATATCGAGTGGTCGGTTTAGTGGC
>4127-30
TCTTGTAGGGAAACTAGTCGCTACGCATGTCCATCCGGACGCGTC
>4128-30
TCGGGCCAGTGCGCAAGTCATTGAGTCCCACGTATCTTCTCGAAC
>4129-29
AGGGACGGCAATTTCTCGGGAAGCAGCAGGGTAACACTTATTAGT
>4130-29
ACAAGCTCTTGTGCATACGAGCGGAAGGTGGTCCCGTCCCTCGTA
>4131-29
TCAGGGCCCGGCATCGGGGTCTAAAGTAGAGGATGATAGGTCGTA
>4132-29
GAGAGCTAGCCACGCTAATCGTGCAGAGGCCCAAAGAAAGGTTTA
>4133-29
GAATTACGGGCACCGGCTGTATAAGGTAAGTGTAT
>4134-29
GTCAGTGTACCACCCAGGTGGAGAGGCCCAGGCGTTTAGTTCATTC
>4135-29
TAATCCTAGTGGATGCGCCTAGAAGGAAGCGCACCGGCGAGA
>4136-29
TTGGATTTGTAGACTTGAACGGCTCGTTTGGGGAGCTGGCTTGTA
>4137-29
GTCCCAATAATTTTATGACCTTAATAAACGGCCACCGCGGTCCGT
>4138-29
TGACGTGTTAGCGTGCCCTCGTTCCTGCGAAGTACTGGGGGAGCG
>4139-29
GCGGGGAGGCCTTGTGCATTTATCAAGCACCTGGATAGATGTTGGA
>4140-29
CCGACACGCTTAATGTATAGAGCCTCGTTCGAGTGGGGGCGGACG
>4141-29
AGGCTTGGTAATGCCTCGGGCCGAGTGGAGAGTCTTGTCTGACTG
>4142-29
GCGGTTGACTCTACGTCGCGATACTCTGGGGTGAATTCCTGGACT
>4143-29
GTATATTGCGCCTCCGTAGCAGCAATGACACTGACTGCCTAGGGC
>4144-29
GTTGGAATCGTTTAGTGAGGGGAGTCCGGGTGCAGCCTCGGCCAC
>4145-29
GGCGATTTGGGACCTAAGCAGCTGCTTTGCGGGTTCGGGAGGCGG
>4146-29
GTGCTTAGTGCATTGAAGTGACACCGTGCTTAACCGAGATATAGTG
>4147-29
TGGAGGAATCGTTGAACTGGCACTGGCGGGGGCTTCACCGAAGTG
>4148-29
TTGGCACTCCACTTGGTAGCGGGTCGGAATGGGCGCCTTGGGGGGG
>4149-29
CCGGAAAATGACCGAACTTTTTGCCGTATGGGAGTGAGTAGTAGC
>4150-29
CTGCAGCAACACCATTTACGCGACAGAAGGCTTACAGTGCAGTGA
>4151-29
ATGGGGAAGGGGTTCGGGTTCCACGCCAGGGTCGGCGTGCATAAAT
>4152-29
GAAGGCGCACACTCGGAATCTGACGTAAGCTTAATTATATCCACA
>4153-29
CGTGCATGTTCATTTCGCGGCATGTTGGCCCCCTGTGCGATTTGT
>4154-29
ATTGTGGAATCAGCTCGCCTGCGTGTAACGGGCCCCATTTTGGGTA
>4155-29
CGCGGACAGCAGCGGAGTTTGTACTCAGCGCACGTT
>4156-29
GTTCGGGTGTTTTGGCATCGAAAAGGCCAGGCGATCTCTTAATCC
>4157-29
GGATCTAGCTCTGCAGGGGCTCTCTTGGATGCTCTGATTCTGGTG
>4158-29
GTAGCCCAGTATAAAGATATATTGATCCAACTGGTCGAACACTCT
>4159-29
AGGCTCGGGTCATCCCGGTTTCAGTTTTGAGATTGGGCAACGCGTGG
>4160-29
TTTCTCGTACGATCGGAGTGTGGGGGGGGCCCCTCTCTCGGGCAC
>4161-29
ACAATGGTCATAGTCTACGCTGGTTCAATTTGACGGTCTCCCCTA
>4162-29
CATATTAAAAGAACGACCACTGGGTACCAAATAACCTCCTAAACT
>4163-29
GTGGAGACGGCTGGATAGCCCGGTGG
>4164-29
AGCGTTGACCAAAGTCACTTTGTTGGCCTTAATAATGGTGCCTCC
>4165-28
CTTAAATGCCCTGCCCTCGGAAAGCTTGCGCGTAAGCAGTAGGCG
>4166-28
AGGCTCCCCGTGAAGTAACATCTGTACTCCTGCATTCGTGATACG
>4167-28
GAAGGGGATACTTATAGACCGCCCCTACATGGCTTGGTGTGTGACT
>4168-28
AAGAGCGCTGGCATAGGAGGTATCCATGTGGCTGCGGTGCGTCGC
>4169-28
GGAGGGTATGGTGTTGCGGTTAGGCACGGGCTTGTTGTTGCGATG
>4170-28
CGTTTTGAATGCAATCGTTATAAATTTATCACATTAGTGTGGATC
>4171-28
GTGGGGATGTGTCACGCAATTATGAT
>4172-28
GACGTGCTTTGTTTGAACGGATTGCTAGTGGGTAGCCAGGTCGTC
>4173-28
CTACATTCTTGCGGGGTCGCGGGCTGCCCTTGGAATGCAAAATGCT
>4174-28
ATCGTCGCAAGTGTTTGATCACCAGCTCGTATCCGTAGACTCGGG
>4175-28
GACTTTGGCCTTACAGTGCTCAAGATTTATTTCCGCCTATGATTC
>4176-28
TGTCCCAATTCGGAGTGGGTGAGACAGTAATCATGTCTGGAAAAGC
>4177-28
GTAGGCCGGGCAGGTGAGTTACGCGCATGTTTCTAGAACCTGGGA
>4178-28
CCTTCATCTCGGCCGGATAGCATTGTCAATGATGAGAAGATTTCC
>4179-28
GTGCAGACAGCTAGTAGTGGTGACTTTCT
>4180-28
GGGACTTTGGATGATCCGCTGGAGAAATTTATGTCAGTTAACGGT
>4181-28
CCTTTAGCATGGGGCTAGTCTGAGAGAGTCCTCTCAGTTGCAGTCG
>4182-28
ATTCAAGGATTAAAGTACGTTCAGAGATTATGCCAGGCCTAGAGT
>4183-28
ACTGACCCGGGGTGGGCTATTAAGGCGGGTGAGCTCTCCCGGTTT
>4184-28
ATTTTAGGATGACTTTGTAGTTTTTAACTGCTTGGGCGTGTGGTG
>4185-28
TGGTCGCCTCAGGGGGGATAGTTTGTGCGCCACAATGCTTGCATG
>4186-28
GGCGTGGAGGTCCGAATGGGGGTGGTGTGCTCACAGCTTAGGGAA
>4187-28
GCCCTAGGTGGATTGCTCTAGACGTTGATATACAACGTAC
>4188-28
AAGTATGGCGATAAGTGTTCTCTTTAAGGCTTGCAAGTACCGAGC
>4189-28
GCTCAGCATCTCCTGCAAGCTAAGACCTAGGTGGACTATTATAAT
>4190-28
GAGTTGTGTACGTGCCTGTCCGGTGCATGATCAGAGTTACCGAAG
>4191-28
GGGATCATGTCGGCTCTGATCTTCTATCGATCGGTGCGTTCGCGC
>4192-28
GTGCAGACAGCTAGTAGTGATGACTTTCTGTCCAAATCAAGATAA
>4193-27
TCCAGACTGGCTCCTGTTATTAGATTAGTTTATTGCGCTGGGGCC
>4194-27
CAATACGCGTAGCCTAAGAATGGCTATTACACTAACGTTCTAGGC
>4195-27
GAGAATTAGCACCGTACCAGAGGCATACACTCTTATTTGCTGTGT
>4196-27
GGGAACATACCGGTTACCATAGGATACAATTGAAGAGACAGTCGC
>4197-27
CGCGAAAAGATAAGTGGTGGGTAGACCGTTTTATCAAGATATTAT
>4198-27
CGTGCATGCTGGTCATGCTAGGTCACACACGGAGATCGTGCCGGCT
>4199-27
GATTGAGGTATTGTGGGCCAGAAGAAAATAGTAAATGCGTGCCCT
>4200-27
GTGCAGACACCTAGTAGTGGTGACTTTCTGTCCAAATCAAGATAA
>4201-27
TTGTCGATGGTTGTGGTGTTATGCTGTGTTAAATTCAAGGGGCAT
>4202-27
AGTGGGCTGAGGGTTAGGTGTCGGTAGAGTGCTGGCCTGGTGCGCC
>4203-27
GTACGCGCCCTAATGTTGAATGGTATAGAAGG
>4204-27
CTTTTTATTGTTGGGGCTAATTACATCTTAACATGGAGGTGCGTT
>4205-27
CAGCTCGAATCTATACCATCCTAAAGCGAAGCAGAAACACGTTAT
>4206-27
GCAGGCGGCTTGGCACCCGCATAAACACTCACTACTAGGTCCTAC
>4207-27
AAGCCAGTTGGAGGACAATTAAGTTAGGCAGTACACCAGCTGTGC
>4208-27
GTGATATTCATTACCGTTAGCTCGCACCTGGGGCGTGTTAAATGAT
>4209-27
TCCCAGACCGGAAGGTAGTAAGCCATTCCCTCCGTGCACAGACCG
>4210-27
AGGGCTAGTCTCCAGGTTCCCCGCGCTGTGCGTCGTCGGTGGTTCGGC
>4211-27
AGTATACCAAGTACCTGGCTATGGACGTTGGGTAGTGCTAGGACG
>4212-27
CAGACAGTGAGGCTGCTGGCTTGTTCGTCGGGTGCCCAAACTTTG
>4213-27
ATTTTCTTCCGTTCATGGGGAAATC
>4214-27
TTTGATTTGAGTTCGTTCAATATATTTATTGCGTGTAACCAGGCT
>4215-27
GGGGTAAGATCGGGGTTTAACTTGGGTTGGGGAC
>4216-27
ATCGGGTCGCGGCGTGCCAGGCAAATCTTGGGTGATTCCAAGTGA
>4217-27
GTGTATTAATAGCTCTAGCCGCTGGACACGACTAGAATATCTTGT
>4218-27
GTCTTTATTGAGCAAGTCAGATCTAGCCGACAGCGTT
>4219-27
CTAGTGAGGCTTAGGTGTCATAAGAAGGTAACCGGGTCGGGGGTG
>4220-27
GAAAGATCTTACCACAACTATCGCGCGGACGTTTACTTACAACTT
>4221-27
TAAAGTCAATGTTGTGCCCCCATCAGGGGCTTCGTCGAAACTCCT
>4222-27
GTAAATTTAACGAAACTTAATACCTTAGGTCTCTTCTGATTCCAA
>4223-27
TTTGGAACTGCGGCGGGTATCGAGTAGGTGGGGGGAACGTAAAGA
>4224-27
AGGTTTTCGGACTTGCATTCGGGTGGGCGTGAGTTTGTTCATGCTTC
>4225-27
CCAACGTTAAGGGAATTTCCGTTATCGATGCGGTCTTAATTGTGTG
>4226-26
GGGTGAATCTGGGGTTCCCAGTCCAAGTGGTAGGTTATTATCGGT
>4227-26
ACGGTATGCGCCCTCGCCACCTCATACCAGTACACTGAGGGGAGC
>4228-26
GTAGCCGTTCGGATTTGCTCAGTCTTGGGAGACATCAGGTGCTGG
>4229-26
CAATCGCTGTCTACCGCGTGCACTTGGCCTAGGAGGTCACCCTGC
>4230-26
GAGTTCTGGCCATCAGTTAGATGGGGGTCGGGTGTGTTTAATTAGG
>4231-26
GTGCTGACAGCTAGTAGTGGTGACTTTCTGTCCAAATCAAGATAA
>4232-26
TGGGTCTAGGATTGGAAGACCCCTGCGCA
>4233-26
GTCGATTTTGGGCCAGCTGTAGCCCATGCGCAGCTCGCCTGACGA
>4234-26
GGCCAAGGGTATTACTTCGGAATTCGTTGTATAGTGGTGGAGAAA
>4235-26
CCTGACCTCGCTTCATATACAGGATTACGGGTAAATAGCATATCT
>4236-26
TTAGGTGTCCGCTAGATGCATGCGAGTTGACGCAGTCGATTTGCT
>4237-26
CATTCCTGGTCGCTCTAGCAATGAAGTAGCAAAGGCGTTTTCGGT
>4238-26
CGCGTTATACGGTACGCTTACAGGCTCGTCGCGTTAATTATTATA
>4239-26
GTGCAGACAGTTAGTAGTGGTGACTTTCTGTCCAAATCAAGATAA
>4240-26
TGGTCGCTAGCTCCCGGGAATGGAGGTTTCGTACTAACCACCACCT
>4241-26
TGCGCCTGCTCTGTGTTTCTGCCTCGGTCCGTTGA
>4242-26
CGCGGATAGAAAGCATGACGTAAAATTGATACTGCTGCCTAGTAA
>4243-26
TAGTCGCTGAGGGCCCTGGGGCCGACGCCTCGCGAACATGGCAGT
>4244-26
ACGAATTTACATTCAAAGAAGGGGGTACACAGGAAAAGTTGTAGC
>4245-26
ACTAGGATGTTGGGTAGGCGACACGAGAAATGCGACACGTCGGCTGGG
>4246-26
TAAGAATGCGCCGATCTGGGCTCGTGGGAAGCTATTGGCGTTTAG
>4247-26
CGGACCTAGGTCGTTTTTATCAAGGTTGTGCGGTCGCAAGGCGCGA
>4248-26
GCGTGAACGTTCCCGATCATTTACGCTGTTAGTCCGGGTTGGTGTG
>4249-26
TAGATGCAGACCAAACTAGCATAGGTGGAG
>4250-26
GTTGCCCCTTCCGTGTGTAACATGAATCAAAATAGACGAGCAACG
>4251-26
TGAGGTGGCTCAGAGCGTTAAGGGCTCGCCTTAGAGCGTCGCACCC
>4252-25
GCCTATACGGAGGGACGAAAGAAAATGAGTAAAGGTTACGGAACT
>4253-25
GGTCTCTCAGGGCCACCGATATGAATATTAGGAGAGACGCTCCGG
>4254-25
AACATATTTTAGTTATCGAGTAGTGGAAGTGGGGCCAATAGGATT
>4255-25
CGGTTACAAGCCCTTCAATACCGGGGGCCCGGCAGGCTGTATCGGT
>4256-25
CATACTTCTGTGTTACAATATTTTGCGATTGTACAGGAACCCTGG
>4257-25
TTGCGATCGTTGTGCCATTCATGGAATGCGTGGGTCTATGTTGCA
>4258-25
CCGGTGGGTGTGGGCGTCATTGTAGTACTATGCTCGGCGTGGCCC
>4259-25
CGCTGGCGCCGCTTCGCTCTGGGACTGGGTGTGCTGGTTGTCGTG
>4260-25
GCACGATACCATTTTTTACACGCGTTCCTTTCGCGAAAGAACGTTT
>4261-25
TGGGTGTCTGTTTGCTGGGTGCAGCCTAATTTGGGTCTATATA
>4262-25
ACCGGTTCCCAGAAAATTGGATGGCTATCTGGTCGGGGTCGTGCA
>4263-25
ATATTTCCCGGAGTTACGTGTCCGTGGATTCGAGTGAGGCGGTGT
>4264-25
ACACGCCACCGCTTTGCAGAGAGAAGGTTCCGTCGGGATCACGTT
>4265-25
ATGGACCGTCCGCGTATATGCGTTTCTTGGCGGGTTCAATCCGTT
>4266-25
AGACTGGTTGCGGACGAAGGATACTCCTTCTAGGGGGGTTGAATA
>4267-25
CCCACCACATCGGTTAGGGGAGTTGTTGTGGTACTCGTGCGATCTGC
>4268-25
CCTTGCAGGACTGGGTCAATGACGCAGCTGTCACCTCCGGTTTGG
>4269-25
AAATAACATCGGAGGCTCAATCGGTGCAGCGCTGGGTAGCATCGC
>4270-25
GTTCTCGAATGTTCCAATTGCCGTAGTTTAACGCTCGGCTATCTG
>4271-25
TGGCGTTGGTGCCACAACCGCCTGGGCTGGCCGAACGAAGGGCGC
>4272-25
CTATACACTTCGCGATAGCATTTGTAGCTCCGAAGCGACCCCCGA
>4273-25
TTCTTCTTCCTTTTGAACTTTGGTAAGTTCGTCCGGCCAACTGCT
>4274-25
AACGACAGGCACTAAGAAGCAAAGACTGAATCTGGTAAGGGTAAC
>4275-25
GGTCGGTGCGGCGGCAGATTTACAGGGGAAATCCGGTGCCGTGGGTG
>4276-25
TCTGTTTTAACGGCGCATGGTGGGCCTTTAACTTCCTCCATCATC
>4277-24
ACTGTGTCCAGCGTGTTTAGGCGGTAACACGAACCGAGGGCTAGAT
>4278-24
GTTACTTGCCGTCGAGTCCTCTCGGGTTTTTGGAAAGTCTGCTTAT
>4279-24
AAGAAGTAAAAATCATCACGCGGGAACAACGTACGGAGCACCTCC
>4280-24
TAGTCTATAGTTAGTGTACAGGCAAGAAACACTCGTGCTAAAGAG
>4281-24
TGTGCTGCCCAAATGGAACCGCGAGGAGCCAGAGGAGTTATGCGG
>4282-24
TTGGATGGGTTCACCTTTACAATCTAGCTGTCGCAAGTCGAGGGC
>4283-24
CATTCGTTGTGGGAGCAAGTTAGATCCGCACTAACGACTCCTAAC
>4284-24
ACATCAATCGACGGGTAAGTGGTCCTAGTTGCAGGCGGCGTGGGT
>4285-24
ACTCATAGCGATAAGCATCTCGGCGGACACAGATGCGCGTGTGAT
>4286-24
GATGGGCCGAACTAATGCCTATTAATTGGTGCGCGTGGTAGTGAAA
>4287-24
CGGATGGGGTGTGTGTATTCCCTGCAAGGGGC
>4288-24
CAAGTGTTCCTAAACGGATACGCTTGCATTTAATTACCGCGTTTA
>4289-24
TCTGGTGGTAAGGATGTTGGTTTTAGGGGCGGCTCCTGTGGTTGT
>4290-24
CTTCTGGAAGGGTTGGGATGTGTGACTAGTCTTACGCTTAACGATT
>4291-24
ACAGGTTGCCTAGTGAACCTGGATGCTGCAGGTCGAAACGTATTC
>4292-24
CGGGAAGTGGCATACCATTAAAGCCGGGGTATGGAACTGGGAGAA
>4293-24
CTCACCGATTGTATTATAATCCGGGGCCCAGGGGTCGAGCATTTA
>4294-24
TAAAGGTGTCATTGACCGTGGGTTGGCAGAAGGCTTGCGCAATGTC
>4295-24
GGGCGCTTCTGGAGGGCGGTGGATACTTGTCACAGTTTGTCACAGCC
>4296-24
GTGACGTAGCATTAAAAGCTAAGGCACTACGTGGCTCAATAGTCC
>4297-24
TTATTGTCGCGAATCGTGCCTCACAAC
>4298-24
TGTCCTTTTGCCTCTGTTGTGACCCACAAAGAGCTCTGGGGTACC
>4299-23
GGCGTCAACTCGTGTATAGCCTCTGCTACTCTTTCTGAGGTCGTT
>4300-23
GGGGGCATGGGTAACCCTCGTGTCGGGTATCGTTTAGGTGGGAAA
>4301-23
ACACAGGGTAAAGTCTTAGTCCGAGCTATTATCAAACTA
>4302-23
GCGGGGGGCTGGCCTCTCAGCACATCGTTAACGTAGATCTACGCT
>4303-23
AAGAGGTGTGGTCTGCAGCAACGTTGTGGGGCGAGCTATGCCGCG
>4304-23
TCTGGTGAGTTGTGTGCATCCTAGGGTTCTCAAGTGGGTGCGTTT
>4305-23
GTCGCTCCCGTTAAAACTCACTTGCATACATTTCAGAATGACAGT
>4306-23
CTCGGTACGGGCTATGGCTGCCGGGTCCTCAAACGTTCGCGACCG
>4307-23
GTCGCACACGTGTCGTGCGAAGCGCTATCCGCGAGGTTGTGTGAG
>4308-23
AATCTGGCCCGACTGAGTTTGGTGGTAAGGATCGCCGCATAATTT
>4309-23
TTGTATTAACTTCTAGGATATTGGTGAAAGTTCGTGCCTTTAGCG
>4310-23
GCGAGGGTTAAGGAGCATGGGCATAATCTATTTCTTAACTACAGT
>4311-23
TGGAGTCGCTGAGGCCTGGGGGAGGATGAGATCCAAATAGGACTT
>4312-23
TAGCGGGCGAAGAGAAATTACGCTCGTC
>4313-23
CATGCGGGTCAACACATGATGTCTTGAGTACATAATCTGCTTAGA
>4314-23
AAGTTCTGACTTCTATCTCTTATTCTTCGCAACGACGGTTGCAGA
>4315-23
TTCGAGAGGTATACCGAAGTACTTGGCCGAGGCTAGCGTGGGGTC
>4316-23
GTGGGTCCATCATAAAAGGTAGGCTGTTAGCAACA
>4317-23
AAGTGCAGGGTGTTCCTACTCGTGGGTGCGGGGTCCATTGAAGTT
>4318-23
AGATCATCGGCGTTCCAAAGGCTCAATGTTGAATGTAGCTGGTAG
>4319-23
TACCCCTTATAGAATCCGGTCCTCCATTTTTGGCGCGCAGTAGTGTG
>4320-23
ATTCGTACAGATTGTTGATTCAAACGTGTGTGCAACTCGGTTTCT
>4321-23
ATGTCCAGGGAAAACATCTGAAGCTACAGCATAGACCATAAATCT
>4322-23
TTGAATGGGGTGTCCAGGTTGGTACGTCTACGTATCGCTACGTGA
>4323-23
GCCGCGGGGGGAGCTGTGCAGGAGATTGTGGAGCGGATAATAAAG
>4324-23
CTCTCATCATCAACGAACACAGGGGCAAATCTGAGGGGACATCTT
>4325-23
AAAGGCTGGCTTCCACACTAGGGCGTAGAGTTGTGTGTCTGGAGT
>4326-23
TAAAAACGCCGTTTCATTAGCGTGAGCC
>4327-23
ACAATTTAATCCAACACTTGGTATTTAAGTCCAGACACCTGCCGG
>4328-23
AAGCCTTTGAGTGGATAGTCTCTTGGTCCTTGAGCTTCGAATGAG
>4329-23
GAGCTGGGGAAGGAACAGACGGACTGAAGAATAGTTTGTTTGCCC
>4330-23
CGTAATACAAAGCTTAACATTACCCTTTACCGGTATGTGGGGCAC
>4331-22
ATGAGGGGGCTGGGCAATACTCATCAGGTAAGAGGCAGCGGAAGC
>4332-22
GTGCAGACAGCTAGTAGTGGTGACTTTCTGTCCAAATTAAGATAA
>4333-22
GCGAGCTTTTTGCGGTGCGTGCATTGCTAATGATTATCTTAGGCA
>4334-22
TAGCATATGCCCTACTACCGGGTTAGGAAT
>4335-22
TAAAAGTACGAGAAAGACTTAGTAGGAGGGGTGGTGCGGGTTTGT
>4336-22
GGCGTGCTCACGGGAATCTTTGGGCGCTATGGTACAGGCTTTGTG
>4337-22
TTAAATCACTACGTCGCAGATAATATGCACTTACCAATATATTTG
>4338-22
CCCTTGCGTGCACCACGATGGTAATAGTACAAACGTACAGGTAGTA
>4339-22
GGAGATGGCGCGCTCACAATGTTGCGCTCATTAAGAGCGACTCAC
>4340-22
GGTCACAGGTCTCATCTATGTCGTGCCCACCAGTTCTAAAGCGAA
>4341-22
TAGACGTCCTCTTCTTTGCTCTGTTGATGTTATTGACTAGCTAGG
>4342-22
TGAGTCGCTCTGCTTGGAGCGCAGGGACTCTGATGTCTCGCTGAA
>4343-22
TTGTGAATTGGTGGTGTTACCCATTCATGGGGGCTCAGGCTCGAA
>4344-22
GGACGGGACCTATGTGTGGTGACCGAGATTGATTTGGAACAAGGG
>4345-22
GTGCAGACAGCTAGTAGTGGTGACTTTCTGTTCAAATCAAGATAA
>4346-22
CTTGAGTTGGGGCTCCTCGCGTCAGGGCGGTCTAGGGACTAATGG
>4347-22
AATACACCGGAAAGCGCGGCGTCATGGCGGCGTAGGGAGAAAGTGT
>4348-22
TTGTTTTGTTATTGCGTTGGATCAATTTACTGTTTGGTGGGTGTG
>4349-22
GTAGGCGCCCGTTACGTCGCGTATTGTATGTAATACCGTGAGAGTG
>4350-22
CTGTAGGTTAACTCATCGGCGTCTGGCGTCCTGTAACTGTTCTCGC
>4351-22
GACATTCGGGAACACGTGTTCCTATTCCTTTCACTCGTCTGGGCT
>4352-22
GACTGTAAACAACCTGCGCTTGTGATTATCACGGGATGGTGTCAA
>4353-21
TCACCGTACTTGTTTATACGATGTACCAAGATAGGCTCACACGGA
>4354-21
GGGGGCTGACGACTGCAACCGTCGCGCCGGCGGT
>4355-21
GTGCAGACAGCTAGTAGAGGTGACTTTCTGTCCAAATCAAGATAA
>4356-21
TCGGTTACTTATTTAGGCCTTGCGGCGTGGCTATTTGCCCCGAGT
>4357-21
GTCCTGGTCTATCAGTTTCATAACTAGTCATGAACTTCAGGGTTA
>4358-21
AAACCGACAATACGAGTCTTGCGGAGAGGGGGACAGAGTAAATGG
>4359-21
GGAATAAACCGAGGCCAAGTTTGTGGGTGGAGGTTGTGTGTGTACGG
>4360-21
GTATCTGGTTCGGTTCGTCCGAGCCCGTAGTATAGAGCGCGGTCC
>4361-21
GAGGCGGAGGCGGGGCACGCCTCTGTTTAAGAAAGGGGAGATTAT
>4362-21
CAGGACAGCTTTGCGCGGTTATGATGGTGGTAATGTTCTGCTCTG
>4363-21
GGATTTTTATTCAATCTTGCGCCGGGGCTTGCACTCTGAGCATCGTT
>4364-21
CACAGGTTCCCGCACGGTGTAGAGTCCTGTATTCCTGGACTTTTA
>4365-21
GGGGCGGCAAGAAAAGTGCAGTTGTAAGCGAAGCGTATGTGGCCT
>4366-21
GTTGGCTGGAGAAAGCTGGTGACATGTGGCACCGGGGTGTGGATG
>4367-21
GTGCAGACTGCTAGTAGTGGTGACTTTCTGTCCAAATCAAGATAA
>4368-21
CGAAGACGCGGTACCACGAACTGCGATGGCATGGGTATGGATACA
>4369-21
CTTACGTAATCGGAACGGGAAGGGTGCGGACTGCTAGCCAGAGGC
>4370-21
TATGTGCATTTGTGGTTAAACGGATCGGGGTAAAGGGGCATCTTT
>4371-21
GCCACGCGGGCGGTATCCGGGAAAGGGCGGAACTAGTCCTCTGCT
>4372-21
TTGAAACAATGCGCTTAAGTCGATCCACCTGCCGGTGGAAGGGGC
>4373-21
GTGTACAAAACGGCATCCTCAGGTACGT
>4374-21
GTACTTGGATGATGTTTGCGTCCCGACAGGTGAAGTCAACGCGAAC
>4375-21
GAAAACGCGACTGTCGAAGATTAACTCGCTTATGTTCCTA
>4376-21
ATACACTAGTAGCCTTTATCTCCAACTCTACGTTTTGTAGGTATG
>4377-20
CAGGTTCCATGATGGGCTGACTGGTTGGTGAGGAACTAGTGCAGGA
>4378-20
GGGTGCTGTGAGCGTCGGCGTCCGCGTGCTCCTGATGGGAATGAT
>4379-20
GCTCGGATACAAAGGCCATTCGGACTCGACTAATTCGCGTGGACA
>4380-20
GCTGCGCTTGACGTTTTGTTAGTCGAGGGCGGTGGAGGCCATCGA
>4381-20
GCTGAGAATGCTTCGCTATGTGGACCTATCATCTGTGCCTTTTTTA
>4382-20
GACGGGGATCAATCCCGCTTTTTAAGCTCAAGCCGGCGCGCAGGT
>4383-20
GCGACGTGCTTTTACAGGCATGGGTTTCTTTGTTTAGTCAATCGCG
>4384-20
TGCGGCCTGGCCAACGCTGTTAGCAGGGTCCATGTGGAGAAATGTT
>4385-20
CAAAAGTGCTGGGATTATTGTTTTCGGGGGGCCGGTTTGCTCCTC
>4386-20
TCCTACACGCATTTGGGATTGGCACCAGCCCCGGGCCGTGGCGGT
>4387-20
GGTAGGGATACCTTTGGTCAGGTGTATAGCGGGGTATAAAGGTGA
>4388-20
ATTAATAGCTACTTTCATTCTGACGAACCAGTGCACTATGGTCGA
>4389-20
GTTAGGAGGTACTGTACATTGTCATCTGGACTTCAGGGACTATCT
>4390-20
GCTAGTAGGTGCCATGGGCTTACTGGTTCTATGTGCTGGGGAACGT
>4391-20
ACGGCCAAGACGGAGTAGGATTCGGAGTGCGTCTTGGGAACGGGA
>4392-20
GAATGGAGAACAACATTATGGGAGTTCGCATGGCGAATCGCGACTC
>4393-20
CGTCACTGCAGGGCTTGGACTGATTCAGCTTCGAGTGATGGGGAG
>4394-20
CAAAAGTGCTGGGATTATTGTTTTCGGGGGGCCGGTTTGTTCCTC
>4395-20
TTACAAAGAAGGCGTTCTTTTTCTCTATCTCGGAGCTCGCGTGTG
>4396-20
GTGGCGAATGAGTACGAATCTAGTTATCAGTGAAACGGAAGAGTG
>4397-20
GTGGAATGTTAGTATCGAGGAGCGATTCGGTGAGTATGCGTGATGT
>4398-20
TTTGCCGGGGACGGTTGGTAGCTACGGTATGGATGTTCCCAACGA
>4399-20
CAGATATGCTTTGGGGACACTTGAACCAGTGTTGCGTGATCGTTT
>4400-20
GGTTAACCGTGGGTTCGCCCAGGTCCAGGCGACTAGGATGGAGCG
>4401-20
CCGAACGCAGCTGTGTGCGTATGGCGCATACAGTTGCTGTCTGTC
>4402-20
GCTTCGGAGCCGAACTTATGTTGACGTGGCATACTCTGTGTGATAT
>4403-20
ATAGCATCCATCGCTATGGCCCGGTTGGTGGATTTTCTTTGTCCG
>4404-20
GCTAGTACGCTCCCTAGACGTGTGTAGAATTTAGCTAAACCGCTT
>4405-20
TTATGACGTATGACAAAGAAGGACATGATAACCTCTACGACGTTG
>4406-20
GCACTACTGATTGCTGGTGATTAGTTATCAATGTTGGTCAGAAGCT
>4407-20
CATGGCCGACGTTGCAACGGGAAGGGCGGGTAGTGACGTATGTGC
>4408-20
CGAGTACGAGAACTTTGGTCCGCCAAGTACTATGTCTCATTATTG
>4409-20
AAATTTCGGCGTCTTTAGAAGCGCGACTACTGGGGCGCTGGCTCT
>4410-19
GTATATCTAGGCATCTCATTTCTTTTGAGGACCGTTTTTTATTCT
>4411-19
GTCTAGCTCAGGATAACCCCCGAGTTAGGTTTGGTGTTGGAGTTGT
>4412-19
GACTTTTCGTTTAAGACGGTTAGCTCCGAATGGGGGAGATGTTAT
>4413-19
CATGTTCTGATGTTATATCCATAATGGGCATCTTGCGCTGTATATA
>4414-19
TAGGGGAAAGAGACCCAGATTGTGAGCTCAAGACGCAGCTGGCGA
>4415-19
AGGCACCGCCGGCGTCCAGCTCGTGACTCGGTGTCGGTTTGGTGT
>4416-19
CGGGAGTTGGTGGGTTTTCTTTGCGGAAACCCAGAGCAGAGCATC
>4417-19
CTATCGAATATTTTGTAAGGTCAGAATAACAAGTTAGTAAATACG
>4418-19
TAGCATATGCCCTACTAACGGGTTAGGAAT
>4419-19
GGGCATTGTGGTAGGGCATCAAAGGGTATCCCTGTTAGGCGTGTG
>4420-19
GTGCAGACAGCTAGTAGTGGTGTCTTTCTGTCCAAATCAAGATAA
>4421-19
TACAAGGCTACCTTGTGCGTTGAGCCTCCACGGCATATACCGAAG
>4422-19
AGCAAAAGTAGGCGTCGTGACAAGCTGCGTGATTTGTAGGGGCTGGT
>4423-19
ATCTTAGCTATTAACGAATTTAAAATAAATTCTTCAAACGCCGGC
>4424-19
TAACTCAGATCGAACGGTCCAAGATGAAAACTGTTGCGGTGTCCT
>4425-19
TTATCGGACACTCGGGGGGGGGCGAGCGGCAATCGGCCACTGCGT
>4426-19
TGTATGGTACAGAAGTATTGCCGTCCTTGCGCGGAAGTAGTAATT
>4427-19
AAAATTCTATTATGCCGCCACAACGTGGACCTCTCGCCAATACAA
>4428-19
TCTCAGGCTGTTTTAGGGTTCAGTTTTGCAGAGTTATGGACGCGC
>4429-19
TCTCTGTAGCGCTAGCGCACACGAGGTGCTGAGTGGATGGTGGCT
>4430-19
TCTCCGGTCGCAATAAAGTGGGCCGTCATTGCATAAATGGATAGTT
>4431-19
TACGAGGTATGATGAACACCTTCCGCGTTTAAAATGGGGCTGGAGT
>4432-19
ATGCTGACCTGGCTACGGGCGCTTCGGTCGAACCACCAGTTCTCTG
>4433-19
ATGAGGTTTGGGCGATTTTCTTAGGTAGAGTATGGAGAGGGGGTG
>4434-19
GCTACGTAGAGGGAATGAGTCCGTTTTCACGGGTGCTGGTGTAACTA
>4435-19
GGGAATGTAACCCGAGTAAGTTTAAAGGAGCCTGGGTAGCTGTTA
>4436-18
TGGCCCAGGGAGGAATCTGTCCGGGGGTCAGAGGAATCCTTAATA
>4437-18
GGTCCGGTGGTCACCCGGGTCGCGTCACGGAATTTCAGTTGGCTG
>4438-18
ATATCTACGAATCATTTTCTATGTCAAAGTTGGTGAAGGGTCTGA
>4439-18
GCGCTGAGCTAAACCGAAGAGGGGTCAATTTTGAAAATCACTCTG
>4440-18
TCGGGGCATGGTATTGGATCTTCTGGCTGTTCAAGCTGCCTACGA
>4441-18
GTGCTAAACCTCTTAGGAGTGAATTTGGGGAGACCACAAACCGTA
>4442-18
TGGATGTAGTTTCCGAGGGTCACCTAGAGACCAAGCCGACGAGTG
>4443-18
GCCTCTAATGATCCTTACTTAAAGACAAAGACACATACAC
>4444-18
GTGCAGACAGCTAATAGTGGTGACTTTCTGTCCAAATCAAGATAA
>4445-18
CTGGCACCTTACCAGTGGCAGCGTTGGAGTCGTGCTTGGTTCGGA
>4446-18
GGTATGTTGCAACACCATGGTGTGGGTGAGTACGTATGTCCCAAC
>4447-18
GAAAGTGGATGGCGACTCTTATTAAGTACGCTTTTTATAGGC
>4448-18
CTGTGCTCGGTGTTCGAAAGACTATGATTTTATTTTTGCGGCGTGG
>4449-18
GTGCAGACAGCTAGTAGTGGTGACTTTCTGTCCAAATCAAGATAT
>4450-18
GGGCGCTGGGCGGGCGCGGTTGTTT
>4451-18
GGTCCTATATTGTCGTTTGTGGCGTGTTTCGGCTGGGTTCCATCT
>4452-18
CATATTAAAAGAACGACCACTGGGTACGGAATAACCTCCTAAACT
>4453-18
GTGCAGACAGCTAGTAGTGGTGACTTTCTGTCCCAATCAAGATAA
>4454-18
TCACGATTTATGTCTGATTGTCGTCCGGCTAGGTCGGCCCTGGTC
>4455-18
GTGCAGACAGCTAGTAGTGGTGACTTTCTGTCCAAATCAAGATTA
>4456-18
GAACTTTTTGGGAGCAACAATTGGCAAGGTGTCAGTGCGGACTGC
>4457-18
AGGATGTCCTTCTTCGCCCATGCCTGGGGCTTTTGCACAATCCGT
>4458-18
GTGCAGACAGCTAGTAGTGGTGACTTTCTGTCCAAATCATGATAA
>4459-18
GGATGCACTTGACTTATTCGCAGTTAGCACAACTGTTCGGGCAGC
>4460-18
GCCTCTACGTAGTGTGGTTGGAGAATTGGGGCTGTTAGCCTGACC
>4461-18
TTGGGTAGTGACACATAGCGCCTCTCCTCCAGTGTGCGTGAGGGT
>4462-18
GTGCAGATAGCTAGTAGTGGTGACTTTCTGTCCAAATCAAGATAA
>4463-18
GCCTTTGGGCTACTACTTTACAGAATTGTCTCCATGTTGGGGCCCT
>4464-18
GCGGGTATGGTGAATCTTGCAACCGAAATTCTCCCTGAAGGTTAT
>4465-18
ACGTTGCGCCGGAGAAACGGGAACCTTCTGTTGGGTGATTGAACTG
>4466-18
GTCTTCTAATCTAGTTCGATCTTCGAGGAGATGGAGAGATTTAGG
>4467-18
TTACGGTTGGGACGCTTGTTGACTGCTTCTGCGTATTTTGTGTAG
>4468-18
TGGCCATGGCTGGAGCTGCGCGTGAATGTATGTGGCTGTAGGGAT
>4469-18
ACTCAAATTTAACAGCGGCAGGGAGCATGCTCAATTGAGGGCTGA
>4470-18
GACGGCACCGTAGGCGCCGTCACGGCCTCGTGCGGTGGGAGGGGAA
>4471-18
ACAACACCAACTGGGCAACGCAACTGCTGTTGATCA
>4472-18
ACAATTTAGCTTGCTCAGATTTGCACACAACTCATCTCTACAGCT
>4473-18
GTGCTGCAAATTGAGGTGCAGAGGGTGCAACTGGTAGAGGGCTTG
>4474-18
GGTTTAAGAGCATGCCCGTTGATTGGGACAGGCGGCGGATGGACAA
>4475-18
GTTGATTCAATTCCCGGTTTCTGCGGTAAGGATTCCCTCCATCGT
>4476-18
CGCCTCTGTCCGTGGTCGTGGCGGCAGGCTGGCGACCCTCTTTAC
>4477-18
AGTTGGTTACTATGTCGTCGGAATCGGGTGGCCCCCAGCACCCAT
>4478-18
GTATTAACGTACAAGGGGACTGGGTTCAAGTGG
>4479-18
ATGTGCCACGTTAATCGCGAGGTCGTAATGCCGTGCGCAGGCTATC
>4480-18
GTGCACGTGTGCCTGTCAAAAAGGAGAGCGGCGGAGTGCCGCGGT
>4481-18
TTCTTTAGTATTAGTGCAGCTCACTCGGTCATGTTCGGTGCTTCG
>4482-18
GGCCCAACGGCCTTCCAAGAGCAGCGGTTAGAGTCGGCGTAGAAC
>4483-17
CTCTCAAAGCGGCCTATTACTGCTGGGCTCCAGGAACTGGTAATT
>4484-17
CCCAGGGGGCAGTCGCGGCTGTGGTTACGTGGCTGGTGTGTGCTA
>4485-17
CTATTGTTGTAACCGCATAATAAGGATCATCAGGGGGGGCTGCCC
>4486-17
TTCACGAACACAGCGATTATCAATAAACATATGGTGGCTTGTTTG
>4487-17
GTGCAGACAGCTAGTAGTGGTGACTTTCTGTCCAAATCAAGTTAA
>4488-17
GGCCGTACGAACATTTGGGTTGAGTA
>4489-17
GTGCAGACAGCTAGTAATGGTGACTTTCTGTCCAAATCAAGATAA
>4490-17
TTCATGTATTATCGGTTCATGAGTGGCAGATTCCTAGTGCTAGCT
>4491-17
TCGGTCGAGTCCAGTGTCATATTGGGGCTAAGCGTCCG
>4492-17
CCTATCATTCCGGTACGCATCTTACACCTATAAACGTCTGGTCAG
>4493-17
GGGACTGGAAGGTCAGTCTATGCCCAGTTCCAACGGATTTCCGAGG
>4494-17
GCTCTTGCAGTTTGCCGACAAAACGGTAGTGTTCTCCCGCGGTAT
>4495-17
TTTCCCACAGCAATAATTTCCTAGGGCGAAGCCAGAAGAGGGAGC
>4496-17
TTAGTCTTGCCGGGGATGTGAGTTTCTTTCTTCGTAATGTGTCCT
>4497-17
TTCTATGAGCCTGTTTGATGTCAACCACACGCAGACGGATTGCAC
>4498-17
CCTAGGAGCTTGAGAAGAACGCTATAATTGTGCTTATGAGAGCGAG
>4499-17
TCGGGGTAGCACGCTAGTTTCGCAATAAGCTATGGTTCTGGGTTT
>4500-17
CGGAAACTTTGCAACCAGTTGGCAGACCTTTTATTCGTATATATA
>4501-17
GTGCAGTCAGCTAGTAGTGGTGACTTTCTGTCCAAATCAAGATAA
>4502-17
GGGGGTATTCTCATGACGTTCTATCGCGGCTAGCTGATTACTATT
>4503-17
ATCGAGGGGTAACTATTGTCTTGGGAATAGCGTGGCACAACTGGGA
>4504-17
GTCCAACCGGCGGATGGTGCCCGGTATG
>4505-17
TGATTACGATTCGGATCTGGCCGGGTTTATCAACGGATTTTACAC
>4506-17
GTCCACTAACCGCCTGAGGCAACATTGGTAGCGCGTACCCCACTG
>4507-17
CGTCTCCTCTTGATATAGTACCGTACGGGTCGAAGGGGTGGATTCT
>4508-17
CATTACGCAGTAAGTGGCGAAGATAAAGGCTGCGTCGCGGGTCAT
>4509-17
TTTGGCTTAAGGTGAAAGATGAGAAATCTCTCGCCGTGTTCGAATTG
>4510-17
TTTCTGCTTGGTTTTAACAAGCAGGCGGGGCTGCTGGTAATCTATT
>4511-17
ATATGTGGCGTTCCTGTCGGATTCTCACCTGTTTACTGGCCTGAC
>4512-17
GCTACGGCGGTGTGCCAGCCGTGTCGCT
>4513-17
CTAGACTCAATGTCAGGAGTTCGGTTTGAACATCGATATTGGTGA
>4514-17
GTGCAAACAGCTAGTAGTGGTGACTTTCTGTCCAAATCAAGATAA
>4515-17
AACGACCGAGGTAGAGCGTTTTTAATTGGTGCGGGAGAAAGCGCC
>4516-17
TGAGACAGCTTTATTTTTAGGCCAGGGTACGCTTGTCGTCTGGCC
>4517-17
GGGACATGCAATACGGAGACGCAAATAGGTCGGCCGTCTCCGGTA
>4518-17
TGTGCCTTTCTGGGAACCGCTCGTCAGAGTTGTTGGATTGCGGGC
>4519-17
GTAAATCGCATCGCGTAAGATTATGCGGAAAGTTAGGGATCCTAT
>4520-17
GTAATATATATGGCGTTCGGACTTGGTACATAGTTTCACGTGGCT
>4521-17
CTAAAGCGCCGACCGTCCCGTTACTACGGTCCAGTCAGGAGGGGT
>4522-17
CCACTACTGGGAGTGTCAGGTTAGTGGCTTCCGCAAGAGCTGCCTC
>4523-17
GTTGCAATCAGATTTCTCACCCCCAGTTTATATGCTTTCCCATGC
>4524-17
GGCCCTGACATATAGTACATTAAGACGGTTTACCCAGGGGTATTG
>4525-17
CGGGGATTAGAAGACATGGACGAGGAAGGCGAGCACCGTTCAAGG
>4526-17
GGCAAGTGTTGAGTGGTTTGCTCTCTGGACGGACCCGGCGCGCGA
>4527-16
GAAGGTCAGGCCGCTGCGTCTTATATGACACGATTGCAGCCGGGT
>4528-16
GCTCGTACCGGCTTACTCAGTCTGCGGGTGTCCGTGTGCCATCGCTG
>4529-16
ACCGCCGCTAATATGAATTCTATACCAGCCGAAACTACAGGGATC
>4530-16
TCCGGCGTAAGTGCTAACGTATTTTGGGGAGCTGGTGTACCGAGCC
>4531-16
GTCGAGGTATCATGTTTGGTCGGGCTTGTGGATACTCTGTGCACT
>4532-16
GACCATAAGAGTGACTATGTCAACTGTCCACCTCGGTG
>4533-16
TCAAAGTTTCGTCGGTATCGCTACGCTTTAGCCAGTAGAAGCTAC
>4534-16
CCGCACAAGGTCGTGGCTGAGCTCTGTTCTTACCGGCTGCCGGGG
>4535-16
TGTCTTTAAGCCCTCTGCGCTTCCAGCGCTGGGTGAGATTTACGTG
>4536-16
GGTACCCTTGGCATACGGCAGGTATGTTCAGTTATTGGGATCCAGA
>4537-16
TTATGTGGGCAAGTCGTTTGCCACTTGCATAATTAGGGTATGTTT
>4538-16
AAATCTTTGTGGCGGAGCGAAAACATTGTTGCCATTGCATTCCAGC
>4539-16
CCCGCCGGTCGTCCTCGGTAGACTGGTATCACGGCTGCTGGAGGG
>4540-16
CATACAAATCTGTTAGGACTGTCTTCCTTACCTTAATGCGCTACG
>4541-16
TTATCTGAATACGGGAGTTGGCTAGACCGACAGCCGATCTTATTG
>4542-16
AGACTCCCGGTTAATTGCTGGCGAACGTGTAATGCCGCCACA
>4543-16
ACTCTTGAACTCATGTCACCCGCTGAAATTGTTTATTAGGGGATGG
>4544-16
TTTACCTATATCGTCCAGATCTTGGAAGATACTATTGCTTGGAGG
>4545-16
AGAACTTTGGTTGTCGCACGCCCTCTGGAAGGCAAGCATCCGCTG
>4546-16
ATGCGAGGGGGCGGGTGCATGGGAAAATACAGGTACGCAACCTAT
>4547-16
CCGGAACTACAGGCCCCCTGTAGAAAACGTGATGTCTAGACGTGC
>4548-16
CTCATATTCTGGGTGACGTCAGTGAGGGCTTTAAGCAGCCGCGTCC
>4549-16
GCTATGGGGTTTGTCCGAGGTATTCTCCGGAACCTCCATGTGGAA
>4550-16
GATGGGCCGAACTAATGCATATTAATTGGTGCGCGTGGTAGTGAAA
>4551-16
CTCATGCAGGGCATGCCGACCACATGCCACTGGTTTCTGTACCCT
>4552-16
TCGTTAGTCAACACATGCCTAAAGTTTCGAATCTTAATGCGGCGC
>4553-16
GTGCAGACAGCTAGTAGTGGGGACTTTCTGTCCAAATCAAGATAA
>4554-16
AAGTTAGGAAAGTCTACTGATGAGCGGGGCAGGGAACATACTGGG
>4555-16
GGGAGCGCAGTTTACGCGATCCATGGTTTGCCCTGTTCCTTGAAT
>4556-16
GTGGCTCGGGGCCGTCCGCGTGCGTCTCATTGCTCCTTTAGGCTTG
>4557-16
GCAATGGAGTCAGTACCTTGATAAATTTTAAAGATATAGTACGAGA
>4558-16
ATTTGGGGATGCGTCCTGGATTTGGACGCCTGTACGGTTCCATCCT
>4559-15
ATACCACGGTGTCGAGGCGGAATCTAGACCTGATGTGTGGCTCTA
>4560-15
CCGGATCTAGCCGAAGGCGGAAATCGGAGGTAAATG
>4561-15
TTTGTTGGGAGAGTAGTGAGAGGATAGGGGTGCGCGAGGCTA
>4562-15
GAATCGAGCGAATGTGAGTGCTATGAGCAGGAGCTCGGAGCGGAC
>4563-15
TCCAGATATGTGCAGGTGCCAGGTGACCAAGTGGTGGGCTGGAGG
>4564-15
CCCGTAGGTAAGGCTTTAGGGTCTTGGCGAGACGAGGTTTGGTTC
>4565-15
CGCGGCAATGATGCTTATATGGGAGGCATGTGGTGTTTGTGTAGTT
>4566-15
TAAGGAAATATGTTTCATAGGACTGTGCTAACCCACGCATATCGA
>4567-15
GGTGCCCTGAACATGGAGTTCTGGTAACATTACGGAGGTGCAACTA
>4568-15
CCAGCCCCCCTCCTATCTCCGGTTAGCTGTCGCCCCGGTGACTCA
>4569-15
GCACGCAGGTTTGAAGTATCGGAGCGCTAGGGTTCACCGTCGCCG
>4570-15
TACGGCTGCGCAGATAGGCTCTTGGAATCAAGGTGTCGGGTTCTC
>4571-15
AGGTCGATTGGGGACTTCGCTCGCGTAGTCGTTTGGCAAAGCCAA
>4572-15
TCGGTACCAATGAAGTTGTGTTAGTCGCACCGGCTCATCTGGCAGA
>4573-15
GCGTAGTCGGCAGCCAAGTCTGGCCTGAAATGCTAGTGAACGTGT
>4574-15
GCGGTTGACTCTACGTCGCGATACTCTGGGGGGAATTCCTGGACT
>4575-15
ATTTCTTACTTGATTGTTGTTGTAGGGGGTGTGCCGGGCGTTTTTG
>4576-15
TGCGTGAAATTCGTAACCCTGTGACGAACGAGTTCTCTACCTGCAT
>4577-15
GGCATTGAATCATGTGACGGAGGTGCTCATAGGCGGGGGGAGAACTC
>4578-15
ATTTCGGGATTGCTCTCACCTTGTTGAGTTGTGCGAGATCTCAGC
>4579-15
GGTATGATCTGTGGTGTAATGATCACGCCGACCCATGTGGAAGGAT
>4580-15
GGGCAGACAGCTAGTAGTGGTGACTTTCTGTCCAAATCAAGATAA
>4581-15
TGATTCATTGTCTCTGGGTGACCATAAGCCCATGGGTTTGGGTAGC
>4582-15
GGAGGAAACACCCCGCCCCTGTCGAGACGGGTTCTCGATGGGGGC
>4583-15
CCGAGACTCGCATAGTATATGCTTCTCCGAGCATATGGAAACGTAA
>4584-15
CACTAGGGTCTAGGGAAAAATCTCGTAAATACTATACTCCTGAGC
>4585-15
CCTTACGTTACGAGGCCGCTGATATACATGGTTGGGTCTCAGCTT
>4586-15
ACTGTTTGCGTGGGGGACCGGGAGGGGTTGTGCCGGGGCGGGTCA
>4587-15
AGAGTCATAAACACGGACTGTGATCTAATCAGGACGGTAATCTGT
>4588-15
GGGCCTGGTGTTTGTGTGGTTCATTGCGAGCGTCTCGGTAGTCGT
>4589-15
TGATTGTCTTATAGCAACTTCGTATTAAGGACTATTCACTAGCCA
>4590-15
CTCGAACATAGATTCGAAGAATTCAGAAGGCTGCCCAAGGTTGTCT
>4591-15
CTGGCTGTTAGCACACAAGCCCATTAGGTCCACCGGGTAGTTAAA
>4592-15
GTGCAGACAGCTAGTAGTGGTGACTTTCTGTCAAAATCAAGATAA
>4593-15
CAGCTGTGTATTGGGGAGGGTATTGATGACTCACGGGTATGATCT
>4594-15
AAGCTGGAAGTCGGGGCTGATTTTGAGTTCGAAAAAGGGTTTGTT
>4595-15
GATTAGGGATACCTTAGTAACATCAGCGCAAAGCTATTTTCTTGC
>4596-15
GTGCAGACAGCTTGTAGTGGTGACTTTCTGTCCAAATCAAGATAA
>4597-15
CGGGTACAGGGTGGCAACGGATTCAGGAGGCTCAGTGTTTCGAGT
>4598-15
CATATTAAAAGAACGACCACTGGGTACTAAATAACCTCCTAAACT
>4599-15
CGTCTAAAGGTTTCGCTGTGTAAACTATATTAAGCTGGGCGTTGC
>4600-15
GAATTGACGGCGTGTTGAAAGCCGGTAAGGGCCTGGGCCGCGTCGT
>4601-14
GTCTGGTTGGGCTGCTAGTACCACCCAAACTACGCTGA
>4602-14
TGGATGTGGGGGCGGGCCTTGTCCCTTCCTCGAAGATACCTTGCT
>4603-14
CTTTTACCGCTTTGGTTGCTTTGAATTCTTGGAGGTGTGTTAGCT
>4604-14
GTGGTGAAGCCACGTACACCTGGGTCTGGTGTTGGTCTATATCTG
>4605-14
GGACAGGCCGGACACGGACTAGTAAGTTGTCGTCTAGTCGCTGGAAC
>4606-14
ATGCTTGGGACGAATTTCGTTACAAAGACCACTGGCAGGCAAAGT
>4607-14
CCACAGGCATAAGGCTTAGCTTAGAGTAATGTCGGGGATGTACCG
>4608-14
ATCGTGCCCATTACGAAAGGTCTGGTTGCCTATATTATTTGTAAA
>4609-14
CTTCTGAGTGAGGGATAGCACTGCACGGGTGCTGGATTTTAAAGG
>4610-14
AAAGGAGGGTAGCCCAAAGGGCTGCACTCGCCGCCAGAGGAGCGA
>4611-14
GATGTCTGTGTGGTCTCGAGATTAGTCTAATGTTTCGAATGCCGA
>4612-14
TCGGATTCGTATGCTGGTAAAGCTCGGGCGGTTTGGCTTCGGTCC
>4613-14
TTCGGAGCATAAGTCCCTAGACAATCTATGCGTTGGAAGGGTGCG
>4614-14
GTACTCTCCAGTTGGTTGACTTGAGCA
>4615-14
CTCCCAGGCCTGGCTGCGGCTCGCAGCCTAGAGTCTGGGGTAGTC
>4616-14
GTAAGCGCGCGAGAAGATTTATGTGAAAAATACTCGGCCCGAAAC
>4617-14
GGAGTGGATCTCGTATGGTTCTAGTTATTGTCTTTCGAGGAAATAA
>4618-14
CGTCATGCGCTAGCGGCTTCCAGGCACGCAAGTAGTTCTTCGTGG
>4619-14
CTCCTTAATATTTTCGTAATTCGCATAGGCAAGTTTGGGAGCCTA
>4620-14
TAATGCCTCAGGGCCATTTCCAAGGACGTGTGTTCTAATATGACC
>4621-14
TGTGGTGTGGTGACACAAGTGGTTCCGCTTACGTCGCGGAATACG
>4622-14
CGCAGCGCTGTATGGCAGGCGTTACTGGGTCAGGGTGATTCCCTAC
>4623-14
GGTTACCTGCATGCTTCGGTAGAGCGGGGACCCTACATACGGGGCTC
>4624-14
GTCAACCGGTTTACCTCGCAAGGTCGATGCACGCATAGTAATTAT
>4625-14
CAAGTGACGTCAGTCTGATCTACCCTGGGATTGCCACAGGAATGC
>4626-14
CACCCATCAGTGGGTAGGAGTTTAGGCCGGTGGTCAGAGGTGCGGAG
>4627-14
CAGAATAAGGATGGTCACACAAAAGCAATGAGTGATTATTATGAA
>4628-14
GTGCCCGTATGTTGCATACCACGGTAGACCTAAAGGATTGCAGAAA
>4629-14
TCCTGGCCGGTGGGTGCGCAGTGGGGGGTGACTCGATGCGAGGGC
>4630-14
GTTTTCCATGGGATGTTAACCGAGTCGTGTGAGTCAGAGAGTAGA
>4631-14
GTGCAGACAGCTAGTAGTGGTGACTTTCTGTCCAAATCAAGATAC
>4632-14
TCAGTGTTACATGGCAATGTGCAGTGTTTGGGATTGGTCGTTGCT
>4633-14
CCTTCGAGGCGGGTGAGCGCTCTCCAGTACTAGACCGCGCTGGTC
>4634-14
CGTGGAAGGGTTGCGGGGGCCAACAGAGATGGTTGCGTGAGAAAT
>4635-14
ATGGATGCAGTCGGGTCGAGAATACGGCTGGGGCGCACGCTTTCT
>4636-14
TTCGAGGAGCTTGAGCAACGTGCTACTGTTCGCATTACGAGCAGC
>4637-14
ATCCGAATCATCGGGGTTACTGGGCGCAAGTGGAAGACATGAGTT
>4638-14
GTACGTAGTTTTTTGGGGCAACGAAGAGTAAGCTAATACGTA
>4639-14
GGTCTGGAGTCCTCAAGTGAGCTTTCGTGGTACGGCGGTTGGCAA
>4640-14
TGGGGACCGGGCGGGTGTGCGTCGTTGAGCATTCCCCTGTGTAGC
>4641-14
TGTAGGCGGGTCCCATGGAGCTGCGGTGGTGTTGGGATTTA
>4642-14
AGCGGGGCCTGCGCACCCTTCTGGAGGTTGCTTAGTATCTGGGGC
>4643-14
CATATTAAAAGAACGACCACTGGGAACGAAATAACCTCCTAAACT
>4644-13
GAGACCTCATGACTTCAGCAACTTCTAGAGGTCGCCTAATTTCTC
>4645-13
GTGCCGACAGCTAGTAGTGGTGACTTTCTGTCCAAATCAAGATAA
>4646-13
CCGCGCGTGTTCTTGTAATGGGCAGGGGTTGTCCCGTCTGCGGTCTG
>4647-13
CCATTGCAAGTGCTTTTCCTGGGCTCGTGTGGGTTTG
>4648-13
GAATAAGCGATGGGGTATACTAAGGTCCAGAGCCCTCAATTCCAA
>4649-13
AGAACATTAAAAGTCTTGCCGTGCAATTCGCACGAGTTCAGCCGAT
>4650-13
GGGGGTAGAGATTATCTACCGTAGCAGGTTCTGGCGGTACGTACA
>4651-13
CGTGCGTAAACTACAAAGTATGATGTGTGGGA
>4652-13
GCCCGCGGACTGGGGGTTCAAGAAATGGGTAGGGTTTGATGTAAT
>4653-13
GGTTAGGGTGTTCGTGTCTTTGTTCGTGAATCGATAAAAGGTTCC
>4654-13
TAGTAGTGGTACGGTCCTGTGCAACGTGCGGGGCTCAAGCGCGCT
>4655-13
GGATTACCCTTCGGTAATGCGTTGGCAATAG
>4656-13
GTAGAAGGGCTGAATCGAAGAATAGTGAGGGTTGCTCATTTGAGA
>4657-13
GTGCAGACAGCAAGTAGTGGTGACTTTCTGTCCAAATCAAGATAA
>4658-13
GCGGTCCCATGGGAACCCCCGTTTGGGGTGGATTTAATAAACCAT
>4659-13
TGCGTTGGAGGGGTTGTGCTGGCGGGCGCTGGACCGGTCTACAGT
>4660-13
AGCTGGTGGTTCTAACGGCCTGAACAGGTCTTGCAGCAGACGGAA
>4661-13
TCAATGCGGCTCTGACTTGCGTGCACTAGTGGGACGGCGTTCGGG
>4662-13
GTGTGTTGGTGCAGTCGTTGCCTTCTACGGCCCTTTCGAGGAGTT
>4663-13
ATAGTACGATTGGGCTCATGTGACTTAGA
>4664-13
ACCGATTAAAACAATAATATGAAAGGGTATCTGCAGTTTAGCTGT
>4665-13
CGCGTGATTAGTTATGCAGGCTTCTGCTATATTGGATGGGAATAT
>4666-13
CATATTAAAAGAACGACCACTGGGTACAAAATAACCTCCTAAACT
>4667-13
GCCACAGATGACGTCAGATGCTTTTGTACAAGGCCAGCGAATTAT
>4668-13
CCCATGCGTGGACCTTTATTGGAGCAAGTCGATGGGTGGGACGCGA
>4669-13
GGTTGTGACAGCTTGTATGCCAGGCTCGGGAAGTCATGGCTTGTGA
>4670-13
TTCTTTTGCACTATGTAGCTTAGGTAGCACTCTAGTTAATCTCATG
>4671-13
TAGGATTTTAATGCATCTGACTTCGGATCGACCAGTGTGGCGCATG
>4672-13
CACTGATCGCGGCAAGGCAATAAACTCCGCTACCGGTTGAAGGCG
>4673-13
CCTCCTGTAATGAGGGCAAACATTAACCGCACAGTTGAGTATCGC
>4674-13
TCACTTTTGTGACTGCTTGCCAGGGGAGGCTTGAAAGCGGAGTTC
>4675-13
GGCGTGCTCACGGGAATCTTTGGGCGCTATGTTACAGGCTTTGTG
>4676-13
ACAGATCGTCGTTTTTAAGTCTAGCC
>4677-13
CCTAGACCCCAGCGGTTACGGCCTTTACATAGAATGCACGTCGGT
>4678-13
GCGGCGGAATCAATACACACGGGCCAGGCGTTACACAAGCGCTAT
>4679-13
CCGTGATGGCGCACTCTCATGGGCAATCAAAGTTGGGGCGTGGTT
>4680-13
ATGGCGAGGCGATGATAAACATTAGTTAACTCGGGTCAAACTGCT
>4681-13
TGGTTGTTTTATGATTGGTGTAGAGGAGCTCCGGCGGCGTCGCTCA
>4682-13
GTGCAGACAGCTAGAAGTGGTGACTTTCTGTCCAAATCAAGATAA
>4683-13
TCTATGCATGCAGCCAGGTCGAGCTTTGTGCAACAGATGTCCTGGC
>4684-13
CCTCAATAGGCCTGGGAGGGGGCAATGGGTTGAGCGGGCGCGATTGGA
>4685-13
GATGTCGCAGATGTGGGAACCGGTCAGACCCAGGCCAGGGG
>4686-13
TGTGTTATATCGTACCCTGAATGAGCGTTGCTGCTTTGCCTTGAG
>4687-12
ATGCCTCCCGTGATTGGCTTAGGATTCGCGTGCGGCGCTTAAGTC
>4688-12
GGCTGCCGCCATTTGCAGGTGCAAGGGGGATGGTGGTGACCTGCT
>4689-12
CCTAACTCGATTCTCTTTAGTATTGATGTGGACCGCGGCGGTAAC
>4690-12
GCCCGCGGACTGGGGGTTCAAGAAATGGGGAGGGGTTGATGTAAT
>4691-12
GTTCGGATATACCGGTATCTGTTGAGAGGTGGGTTGCTTGGGAAA
>4692-12
ACTATTCTATGTCTTTAATATGGTTGGCGAGTACCGAGGAACGCT
>4693-12
CTTTACATTTTAATTGCTCGAATCGATGAACTTTTAAAACCGCTT
>4694-12
ATGTACGTGTGGGGATTAAGCTCGTTGAGGGAGATGCATGCGCGT
>4695-12
GTACTCGGATGATGTTTGCGTCCCGACAGGTGAAGTCAACGCGAAC
>4696-12
TGGGCACCGTCCCAGACGTCCGGCCGATCATACGGCCGTTCGAAA
>4697-12
GTGCAGACAGCTAGTAGTGGTGACTTTCTGACCAAATCAAGATAA
>4698-12
ATCACCGTGTTAGTGTCGGTTGAGCTGGTGGAGGTCAGGGGGTCG
>4699-12
ACGTATTGTATAGTACATGAGCTCTCGGTGACGGAATCAATTAAGA
>4700-12
TTGGTAGTACAGCGGGGTAGGTTGGTGTCTGCGAGCCGGTTAGCC
>4701-12
CCTCTGCAGACGCGCAAGTGAGATCTGTTCTTTATTGTATG
>4702-12
GTTTGTAGGAGCGCTTAGTATAGGTAGGAAGCGCAAACATGCTGG
>4703-12
AGAGTTTGGCCTTAGGTACTTTATCAACCTTCCGTTGGACGTTTGC
>4704-12
CTGTAACGCCTGGGAAGGTGTTATTTGAGGGAGGTAGTGTTCACT
>4705-12
TTCATCGCCGGTAGTGCATCCGGAAAAAGATCCCGTGGGATGTCG
>4706-12
GTCCCCATTTGCTCTCTGACAAGCGTGAATCTCTTAAGACTCTGG
>4707-12
AGACTAGGGTAAGTAAGAAGGTGTATGCAACAAACAAACACATAC
>4708-12
CAATTAAAAGATGGACCTAACCCAGACTGTAATGTCGGG
>4709-12
TATCTGGTGTTGACACAAATAGATACCACTGTACCATCTGTCACCC
>4710-12
GTGCAGACAGCTAGTAGTGGTGACTATCTGTCCAAATCAAGATAA
>4711-12
CGACGCATGATCAAGAGTGTTATGATGCTTCTGGTGTGCAGTGGA
>4712-12
GAGCAGACAGCTAGTAGTGGTGACTTTCTGTCCAAATCAAGATAA
>4713-12
GGGATTGTACGGCCTCTTTATGCCGGCCGTATGTGTGTGAGCAGT
>4714-12
GGGTATGAACTGGACGCGTACTCCGTGTAATCAAGGGGCCACCGT
>4715-12
TCAGATTAGCCCGGTACGGCTGAATTAAGTGAATCATGCCAAGCA
>4716-12
GCGATTTTTCGAAGGATTCTGGGCGCGTATAGTCCTGGTCTTGCC
>4717-12
GGTCGCCTCCCGTATACTATTGGTAGGCTTTGCTCGCGGGCGCTGT
>4718-12
GAAGCCCCGTTATTTTGGGTGAGGCCGGCTACGGATGTGCCGGGT
>4719-12
TGAGAATGTCGGAGTAGAATGCATGCGTAGGGGTCCAGACCTGCG
>4720-12
CGGGGGCCTGTGGACCCACAGAGACTGTCTACAACCCGC
>4721-12
ACGGCCAATAGTCCTAGGCAGCTTGCTAGAAAGCTTTCTTACTGC
>4722-12
CTTCACGCATAAATGTGAAAAGCAGGATCAAAGAGTAGCTTAAAT
>4723-12
AACCCGTGGTTCGGTAGGAGATCACCTCTTATGCACCGTGGTGAT
>4724-12
GGTGCTCAAAACACCATAATACGGTAGACTCGGTTGCCTCGCAGA
>4725-11
ATACTACTGTATTGTTACCTGCCGCATATGATCACGATCAAGGGG
>4726-11
CCGGCCGCCAGTTTCTTTAGCGATGATTTTTTTGCGGCTTGGAAG
>4727-11
TCTCCTCTGTCTGGGCGGAAGCGTCATACGGGGTATGTTGGGTGG
>4728-11
CGAGAAAATGTGCGGGGGCAGAGGGACAGCCGTGGGAGGGTGGGG
>4729-11
TCCAAATGAGAGTCTATATGTGCTGCTTAAATCACACATTCCAAT
>4730-11
CATATTAAAAGAACGACCACTGGGTATGAAATAACCTCCTAAACT
>4731-11
TACCGGTCGCTGGACAGAATGATCTTTTGCGGGTTCTGGCAGCTG
>4732-11
GAAGCTGCGAAGGTCCGCACGCGTAGGTTGATCGACTCGG
>4733-11
ATATCAGCGGAGCGAGGGCTTTGGGCCCTCGGAGCGTCGATGTGT
>4734-11
TCTCAGCCAAGTAGTATATAGTACTTCTCGCCTCAACGCGGCACT
>4735-11
GCGGCGTTAATTCATTTGGGCGACGACTACTTGTGGCCCCAATTCCA
>4736-11
CCGCCACAATGTGGGGTGAGCGGTAGGTTATTGGCCACGCGGGGG
>4737-11
TAAATTGGATGTGTTCGCGGCGGTCTGAGACCACCTGTAGGGGGT
>4738-11
TGGGCTCAGGACGGCCCATCCCCGTGGAAGGCGTGACACCTGGGG
>4739-11
TGGGTGGCGGTCGAGAGCAGTGAGCGGAGAAGGTGAGGCTGCGGGG
>4740-11
AGGGTGGCATAGCGCTCTGCAGGATAATATTGCCTTTTTGTT
>4741-11
GTGCAGACAGCTAGTAGTGGTGACTTTCTGTCCAAATCAAAATAA
>4742-11
GGTAATAAGCTATCACCGGGAGTTAGCCCACTGTAGAGGTATGAGC
>4743-11
CTCCCAGGCCTGGCTGCGGCTCGCAGCCTAGAGTCTGGGGGAGTC
>4744-11
ATAGCAAGAACGTATATTCCCCAATTTCGGGTGATCTCTAATTTT
>4745-11
CGCTGCCTGCTTCTCTAGGTGTAGTATTCTCGCCAGTCGATTTTT
>4746-11
CTGAGGGTTTTGTTCCGTCTTATACCTCTTGCGTCAACCCCCTTG
>4747-11
AACACCCCTCATACCCAATGACCCGTTTATTCGATCCTGGCGGAG
>4748-11
GCATGTGATGGCGCGGATGGTAATACCTGGAATCCTGCGCCGTGC
>4749-11
TTGCCAAAATTAATGGACGTTGGGGGGTGTTCGCAGTGTGGGTTCA
>4750-11
CCTTCGGGACTACGTAAACCCTAACTTCGCCGGCTAGTGGTTAGTC
>4751-11
TAGTGTAGGGTTGGGTTACTGGTTACTTTCGAGGGACAGGCCCTA
>4752-11
GCATATATGCTGGTACGTCTTCATGCGAACGCAGTTGAACTAACA
>4753-11
TTCTGGGCATAAAGAGAAGTTAAGTTTTTATCTGGGGCCAAACTC
>4754-11
GGAGTGGGCGCGGTTAGCGGCCGCTGATGCCACTCCAACCTGTGT
>4755-11
TAGGTCCGGCTACTCCGCACTGTTTTTCAAGCCCGCGGCACGTCG
>4756-11
TGAACGGGAGGCACTGCGAGGCGCGATTTTCACTCGCGAGTCTTAA
>4757-11
TTTGGCTAGAAGAATGCTTCTCTCC
>4758-11
CCTCAAATTGATTCCGCTGTTTATGCGCTGCAACCGAATAATGTA
>4759-11
CTCGCCAATCGGGGTCCATGCGGGGGGGTCGCTCGTCGCTCTGAGC
>4760-11
ACATGCGTGTGAAATAACGCTGAACCAAGCGCGAGTTGATCCCCG
>4761-11
TCAGTTTATGGCTGGGGCCTTGTTGGTATTCACTGGGCCTTTCAGCC
>4762-11
GCCTGGCTCCGTATTTCATAGTCGAGTTAGGTGGAGGTTGCTTGCA
>4763-11
CATATTAAAAGAACGACCACTGGGTACGAAGTAACCTCCTAAACT
>4764-11
GCCCGCGGACTGGGGGTTCAAGAAATGGGTAGGGGTTGATGTAAT
>4765-11
ATGCTAATAGAGGCGGTGATCGATTAGAGAAGGGCGAGTGGATTCTC
>4766-11
TCACTCGGTTTAATTAAGAAGACTCAAGTTTTCTGTTAGTAGGTC
>4767-11
TGAGTCGAGGATACAAGTTACGACATTACGACGCATTAGTATAGC
>4768-11
CACATTCTCACGGGATTGCAAGGAGTCACATGGCGGGTGCAAAGG
>4769-11
TGCAGCCCTGTTGCCGACCTTGCGGGGAGGCGCACATGCGAGGGA
>4770-11
GATCTTCCATAGTTTACGTGCTGCACCCACCTCGCGGTATGGTGT
>4771-11
AGTTTAATTGCGCGTTAGCATTTGCGGAAACGTCTTGGGCTTACT
>4772-11
TCTTGAAATTGAATGTCAGGGCCTATGGTGCCTCCAAGTAGTGTCG
>4773-11
GACAATCGCGGGTGACTAGGATACAAGCTGGACGACCATGCGCAT
>4774-11
TTGAGGGGGAGGGCCAAAGATAGTGTAAACAAGTAGTGGTGATGT
>4775-11
AACCCGCTGGACAATCGTGGGCATACAAGCTACGCTTAATATGCA
>4776-11
ATCGTGTACAATCGAAGTCTCCGGTGCACATCAGATCTAGGACCC
>4777-11
GTTGCCCCCTCCGTGTGTAACATGAATCAAAATAGACGAGCAACG
>4778-10
GTCTTTGTAGGATAGACAAATGGGCGGAGCCACCCTGTGCTGTCA
>4779-10
AAGCTGAGATACGGTTTGGGAAATTACTGCAGGACGCGGGGGCTG
>4780-10
GGAATGTATCGCAGTCCCAACTTCCAGGATACGGCAGTAGAATAC
>4781-10
ACGCGGTGAGCTTTATTGTCTTCGCGAGAGGGCCATCATCAATGGGA
>4782-10
CGTGATGCATTGGGTGCCTATCGGACGTCGGGGACCGTTTATGTGG
>4783-10
TAGAATACCTGTAGGCGCCCTCACCGTCAGCATCCAGGGTAAGCT
>4784-10
CCTTACTGTTGGTTGGGACGTAACAACTGCTCGGAGTGGAGCTTA
>4785-10
TGGGCCAGTGTAACAGATACCCGCCGCTAACAACCAGGGCCCGTC
>4786-10
ATACAAGAAGTCTACCGAATCGATACGGGGGGTCGTTCGTCCGTG
>4787-10
GCCTGGGAAGCCAGCTGAGAAATGACAAAACTTAACATAAGGTCT
>4788-10
TCCGGAATGGCGGCGTTAGCATACTCTATTGGCCTGTGATGTGTG
>4789-10
TCTTTAGGCCAGCGGAATTATACTCTGGCCGTTCTATGCACGCGTC
>4790-10
ACAGGTGGGGCAGGCGTGGATGGTGGTGCGTGGTGCGTTTCGTGA
>4791-10
GATCATGAATAGCTTTAGCGCATATCCGGTCTTTACCACACGGCC
>4792-10
GGCATAACTTGGTATCGTTTTTGGTGTTACACTCGAGTGATAATT
>4793-10
AGTACCAAAGCCCAAACTATGAGTCATATTACCACTATTAACAAG
>4794-10
CACGTGAGGTTAGTGTAAGTGTAATCGTGCAGTTCCGCGTGTCTA
>4795-10
GAAAGGTCTGAAGCCGGACGAAGCTGTTGTAGAGGACTAACCCGCC
>4796-10
GTGAAGCCACTGGCTCAATTAGCCGTGTATCACTCACTCCCGTTG
>4797-10
TTTTCACGTTTGGTTTATATTATTTCACGGGAGGTGCGTTAAACG
>4798-10
TCGGCGCGGCGAAGGCGGCTTGTTCGTATTAGGTTAAAGGTGGAT
>4799-10
GACCGACGCCTATTTCCTCATGTTCACGGG
>4800-10
TCTCTGTAGCGCTAGCGCACACGAGGCGCTGAGTGGATGGTGGCT
>4801-10
GCCCGCGGACTGGGGTTTCAAGAAATGGGTAGGGTTTGATGTAAT
>4802-10
TTTTGTCGGGCTTTGAGTGACTGGAGTTAATTCGAGTCGTATCTG
>4803-10
GCTGGTCAGCACCATGCGTGGTCGGTCGGTTGCAGGAAGACCGCA
>4804-10
CTAGTCGTGGGTAGACGAATGGTTTACTGGTGGCTATTGATTTTGC
>4805-10
CGTCTATGATAGCCCGTCTTACGGACCGCGCAGCGAGGTT
>4806-10
GTGCAGACAGCTAGTAGTGGTGACTTTCTGTCCAAATCACGATAA
>4807-10
ACTGGGCTAGAGTTAGTCTGACTTGCACTAAGTAACATCGCTTAG
>4808-10
TATAACTGAGGAACGTAGCAATAAAAGAGGCGGAAATCGGGTTTT
>4809-10
TGGGAATGCTTTTTGAGCGGGTGGTCTCCAGCCAAAATCAATTGG
>4810-10
GATTCTTGATATTTACTTCTGCGGATCTAACAGGACTTATGGCTA
>4811-10
GCCGTTAGTTGTACAAAATAATTTGTTGTAGCCAATCGGGCATGT
>4812-10
AAGGGTCGAAAAAGTATGATCTCGCGTGTCCGCTTGGTGCGCTTA
>4813-10
ATGGACCGTCCGCGTATATGCGTTTCTTGGCGGGGTCAATCCGTT
>4814-10
CGGTTGGGCTTGGTGCTTACGGAGGATGGATCTATAGTGGCACCC
>4815-10
TTACAAAGAAGGCGTTCTTTTTCTCTATCTCGGAGCTCGCGTGCG
>4816-10
TTACTAGCGTCATGAATGTGTATGGGTCTGTTTGTCCAAGGTCGGG
>4817-10
ACATGAACAATCATGCCTAAGGGTCGAACGTCTTGGATACCTTTT
>4818-10
CTGATATCGGAACGTATATTCCTACCGTCTCATTTGGAGTGCGCT
>4819-10
AAGGGCCGTCGCCTCTTGTGGGCTTAGTGGTTGGGTGTTTTCTTG
>4820-10
TCTGGTGGTAAGGATGTTAGTTTTAGGGGCGGCTCCTGTGGTTGT
>4821-10
ATTTGCGTGGTCTGCGCTAGAGCCTCGTTGAAACTATCTTCCGAT
>4822-10
AAGCAGTTCCTGCAAGTGGGGGGACGTATTGAAGGGAATTGAGAG
>4823-10
CCGAGCAGGGGTTGGAGCTGTCCATTTTAATTAATCAACCATCGC
>4824-10
GTGCAGACAGCTAGTAGTGGTGATTTTCTGTCCAAATCAAGATGA
>4825-10
ACTTTGGGAATAGCTCTTCCCTCCCAGAGCGTGTGCTGTTGCGAT
>4826-10
CGCAGCCTTGTTGTTCTTTTGCCTTGGAGCCTTCCTGATCCGCGA
>4827-10
CACAGGCACCGGTGGGGAAAATACTATCGCGCATCTGGATGGCCGT
>4828-10
ACCTTGTGTTGTACGGCGCGGTCCATGTGCTCTAGCCATGCTAGG
>4829-10
AACACTTATTGAGTTAGGGAGGTGGTGGCGATTGGCCCTGGGGCT
>4830-10
GTATCAGTCATGTTATTTCCCAATTTGAGACGATCGTACTGGAAT
>4831-10
GACAGGATGGTAGCCATATAATGAACAACGGAGATCTGTCGCAGT
>4832-10
GAAGAAAAGATCAACGATTTGTGGCGGGGACTTCATGTAAGATGT
>4833-9
GTGCAGACAGCTAGTAGTGGTGACTTTCTGTCCTAATCAAGATAA
>4834-9
CATATTAAAAGAACAACCACTGGGTACCAAATAACCTCCTAAACT
>4835-9
GGATGGAGGTCGGTTAGTTGTTCCGCGTAGTCCCGGCTTGAGTGTT
>4836-9
CCTCATCGCTCTGAACTATTTGAGACTTTGAGTAAGGTGTTGCGC
>4837-9
GTCCAGACAGCTAGTAGTGGTGACTTTCTGTCCAAATCAAGATAA
>4838-9
GGATATTTTTAAACGATATTTGGCGCGGGAATCTTGACTCGTGAG
>4839-9
AGGGTAACATAGAAGCGCATATGTTCG
>4840-9
GTTTCTTACCTGGCAGATTGTAGAGGGATTTAGCTCGTGAGGTAA
>4841-9
AGGCTCCGTGTGTCTGTCGGGGGCGGTGTGATACGCGTGTCAAGT
>4842-9
GATTGTTTCCATGCTGTCCGGGTTGCTTGCATATGACCACCAGGG
>4843-9
ATTCAAGACTCGTGGCATACAAGGGATAGCGTATAGACCGA
>4844-9
GGTTCGGATCTTTGGGTTACGTATGAAGTTGCCGACCCGAGTCCG
>4845-9
GCCGTGTGTCAGCTATTTATCTCCCGCCTTTATTTTGTAATGCTT
>4846-9
ACTGCGTTAGGGTACAAGCATGGCTTGTTGGATAGAAGCGTTGCC
>4847-9
TGAACCGTTTAAAGTGGTCGATGGGTGGACTCACTTTTATGCATG
>4848-9
GTAACAATTAGAATCTCGCAGACAGCTTGAAATGTGGTATGTGTG
>4849-9
GGCCGCGCTCTAGACGCGCTTAAGCAACGGGGTGCTGGGAGTGTG
>4850-9
TAGAGTATCGTAGCAAGGCCGATGCCCGTGAAATGGA
>4851-9
TAAGTGAGAAGGATGTAATTATTTACGCTCGTTTTCTTGAGGCTC
>4852-9
TCGACTACGCGCGACTACGCGCTGGTCTCATTTGCGAGTAATGGC
>4853-9
TGGACGTGTGCCTGTCCCAACCGCTGACACGCATCTGTCCCTAAG
>4854-9
CATATTAAAAGAACGACCACTGGGTACGAAACAACCTCCTAAACT
>4855-9
TATTTGATGCTGCCTAACCTAGCGCTATGGGAAGCCAGTTGCTCACG
>4856-9
TCGTCCAAGGCCTGGGTCAAAACAAGGCAATCGTGGAATATATAT
>4857-9
ATATGGGATCCCAATGCCTGAGTGCCAGCCCTGGCGTCACGCCAA
>4858-9
CCCCCGCGAATGGCGATAGGCACAATCTGTGGGGGGGTTGAAGCG
>4859-9
CTGTGGTTGTGTTGCTGACGGGGCAAAGTCTAAAACATGATCTAA
>4860-9
TAAGCGAGCGTGGCCTCCACTCGAGTTCGAGGGGGTTGCCTGTAC
>4861-9
ACCGGTGGGATGCCCAATGCGCCGAACGCCTGCGCGCAGTGTAGAC
>4862-9
GTTTCAAACGAGGCCATGCGTATTACGAGGGATGGGCTCCTCACT
>4863-9
GGGCCGGGTATCGGCGCCTCTTGGGTTATCGTTTTGTAACGCGAG
>4864-9
GATGTTGACACGGGATGATGGGCAACGGAAATCGGGATGGGCCTC
>4865-9
GTGCAGACAGCTAGTAGTGGTGACTTTCTGTACAAATCAAGATAA
>4866-9
GGTATTGGTTTGTGTCGTCGGGGAAATGCAAAAGAGTTCTCCTGT
>4867-9
TTATAACTCTCCAGCACGGTGTTCAGATGGGTTTGGAGTAGTACT
>4868-9
ACCATGCTTTCATCGGCGGTGGGGATCTGAGGGGTGTGGGGTCTA
>4869-9
CGTATCCCAGCGCAGGAGCACGCGCTCTGAGCGTGTCTACTGCCC
>4870-9
AACTGTGGACGGGCCGCTGCTCTTCTTATCGTTCTCACGCGGTGC
>4871-9
CCGGGTCCACTGTTAACGGCGATGTGCGCTCCCCCACGTTCGGTG
>4872-9
GTGCAGACAGCTAGTTGTGGTGACTTTCTGTCCAAATCAAGATAA
>4873-9
CAAGAGCTATCTATTTGTGAATTCGCTGGGGGAGGCGCGAGTGAC
>4874-9
CACATGAAATGCGGCAATGACAATTAGGCCCCAAACTACAACGGT
>4875-9
ATTTAACGGGCAGGCATACAGACCAGGGACGCAGTGTGGCACCCG
>4876-9
TTTTGGTGAGGATACCGGTGTTGGCTGTTCTGAGTGTTTGTAAAC
>4877-9
GCTTGAGTGCACGCATATGGTACTGGGTGAGGCAGCGTGTTAGGA
>4878-9
CCGGATTTAAGTTGGGAACGGTATTGTGTAGGTGTTCAGAGCGGC
>4879-9
GGTAGTGGTCGAGGCCCACTGACCGCGTAGTGCACTACGTCTGTGG
>4880-9
GTGCAGACAGCTAGTAGTGGTGACTTTCTGTCCAAAACAAGATAA
>4881-9
CACGACCGGGGCTCTGGCTTGCCTTTTATAGGCCTAAAACTATGT
>4882-9
CTACGCACTGGTTACGGGTGTCCCCGAGTTTGGGAGATATCCTTT
>4883-8
CCACTTAAGATGTTCGTGGTAACTTTCCGGAGTTCTTCGCTTTGGA
>4884-8
GGGTCTCAGTCCCATGTTTGTGTACTAGTTATGTCCGAATGACAT
>4885-8
TCGTCGAATGTAAAACTACTACACGCTGTTCGCATAAGGGCCAAT
>4886-8
TGGCGCGGCGGTTGCGTTAAGCGGGGGAAGCGAACAATCTTTGGG
>4887-8
CTGCCTTGTTGTCATTAACTCTCCCATGAACGGTAAACGCGTGTA
>4888-8
GTATGGGGGCGTAGCGCCCGTGATGTGTGCGTTCCATTGGGGTCCA
>4889-8
ACTGACCCGGGGTGGGCTATTAAGGCGGGTGAGCTCTCCCGGGTT
>4890-8
GGTGCAGAGTGGCAGGGGGACTATGGTTTTGTCTAAAATGCCACG
>4891-8
ACCATGCTTTCATCGGCGGTGGGGATCTGAGGGGTGTGGGTTCTA
>4892-8
CCGGTGTCGGAGCACGCGCAATGTCATTCTCCTAGATGTTAGTGG
>4893-8
GCGTCGGACTGAGCCGCTGACATAAACATCGGATGGAGGCATCAA
>4894-8
TGAGTTCTTTGTGGTAGATGGATTCAATACTACCGAACTGCCCAT
>4895-8
ACGGTATCGGCTTGGAGCCCGGTGGCGTTAGCTCCCCGAATTGAA
>4896-8
GCTAATGAACGTGGGGGGGTGCGCCTTTAAGGAGCCTAACAACGT
>4897-8
GTGCAGACATCTAGTAGTGGTGACTTTCTGTCCAAATCAAGATAA
>4898-8
CTGTCTCAGGATATGGCCACTCCTCTCAAGGCCTGATACCTCTTT
>4899-8
ACTCTAGGGTGTATCTGGTCGGGATAGGGGATATCGGACGGGGCG
>4900-8
GCACTGAAGGCCATGGCGCGGTAGAGGCGAGACAGTGGGAGGAGTG
>4901-8
GGGGTGGAGACGAAGCTGCGATTCTAACAGGTCCCTTTATGGGCAA
>4902-8
ACAGTCAACCTTGTCCGCTGTATTTTTGAC
>4903-8
GTATGGGGTACCCTTAGCTGTTATATCGCCCTGAAATCGCAAAAC
>4904-8
GTGCAGACAGCTAGTAGTGGTGACTTTCTGTCCAAATCTAGATAA
>4905-8
GACGCGGTATGGCTAGGGATTAAAGCCGGATCCGTTGCTCAAGGTT
>4906-8
CAACCCTAACCATCCGCCTTTCCCAATTCGCGTGTGTAGTCATCGT
>4907-8
CACTAGGATCTATGGAAAAATCTCGTAAATACTATACTCCTGAGC
>4908-8
GTGCAGACAGCTAGTAGTGGTGACTTTCGGTCCAAATCAAGATAA
>4909-8
TGGCAGCTGGATTGAAATTTAAGCCTACAGTAGATAGAGTTATTT
>4910-8
CCGGATCTAGCCGAAGGCGGAAATCGGAGGTAAATGTACGGCTCT
>4911-8
TGCTAACATGGAACGAGGGGTGGAAGTATTCATGGAATTACTGCG
>4912-8
GTGTTCTTCGGCGGGTCGTTTCAGATGTCTTATGTTATTGTTCGG
>4913-8
GTGACGTTGTGCGTGCATTGGTGATTTTGCA
>4914-8
GAAGAAAAGATCAACGATTTGTGGCGGGAACTTCATGTAAGATGT
>4915-8
CCACAATCATACGATAGTAGGTGGTATTAAGGATCTTGACCTGAAC
>4916-8
TGGTGAGTTGGGGGAATGTCTCGTTTGCGAGTGGGCTTTCGGTTG
>4917-8
GCCTAAACCGTAGGGCGATTCGTTAGGGGTTTGCGCCGTGGCGGG
>4918-8
TCGCGCCGGGCCGCGAGGCAGGGACCGGGGTAGGACTAGCAGTATG
>4919-8
GGTGTTTCATACGATGTTATGCCTGGAATGAGTTTAGTTTCTCTAC
>4920-8
TTGGCTCGCAGCATTCATCCGGGCGTAAAGGGTTTATGGGGAAGC
>4921-8
GGTGGATAACGCCTTGGAGCGTTATTTGCCAGCCGGCGGTATTTTG
>4922-8
TATGGAATGAGCATGCTCATAAGTGTCTTTTCGCGTTCCGAGGGC
>4923-8
GAATTTAATACCGAAGGCCTTGTCTCTGGGTAAGGTTGGGGAGGG
>4924-8
CTCCCCCTTCGATGGCTAAGGTGGGGGGCAGAAGTTTGGGGGTCTC
>4925-8
GGACACGGGTATCCCTTTTGGTTGGGTCTGCATGGTAGGTTGCTTG
>4926-8
CGCGATTTGTATTTGTACCGATCTCGGTCCGGGTCAGTCTATGCA
>4927-8
AGCGGGGCGTCGAAGAATGTTAGTTGATGTTCACCTGGACAGATT
>4928-8
CGCACAATGCGTACTACTATCGATCCCGCGCGAGTCAGGCTAAGT
>4929-8
GGGGTTCCTGATGATGTTCGTATTGGGACCGCGTTTTCTCAGTTC
>4930-8
GGTCCGAGACCTGCGTTTGTGGGCCAGGGACCTGCTATTGACAGT
>4931-8
TGCTCCCTGTGCTGCGCGGGGGTTGGCGACAGGTC
>4932-8
ATTTCAGCATTGTTGCGGCTGGGTCGACGAACTTGGCGTCATGAG
>4933-8
CCCTATTATGGCAGCTTGTCCATCGTGATTTTATGGGACCTGTGG
>4934-8
TAGCGCTGGACGGTGCGGAATGATACGAGGAGGAGTTATTTTTCC
>4935-8
TTGCGCTAGCTGGGCGATGACTCAC
>4936-8
AGGTGTATGGGCTATGGCGGGGGGTCCTAGATCTTGTCGGGAATT
>4937-8
GTGCAGACAGCTAGTAGTGGTGACTTTTCGTCCAAATCAAGATAA
>4938-8
GTGCAGACAGCTAGTAGTGGTGACTTTCTGTCCAAATCAAGCTAA
>4939-8
CCAAACACGCTGGTTTGGAATGCTTAGAGTTTGATCGATGCCTAA
>4940-7
TTTTGTGCAGCCACTTGTCTGGGAAGGGGAAGACCCCCGTATCCG
>4941-7
TGTGACGTCGATGTATGTCTATTGAACTCTTTGTCTCGAAGTTGC
>4942-7
TGCGCTATGAGATATGGACAGGTTGTATTAGCAGGTAGGACGTTG
>4943-7
TGTCATGTGCTAGTATCTGGTCGAAGGCCTTTCTCGGATGACACT
>4944-7
TGACTCTGTCTTGGGGATTCTCAGATGGAAATCGAAGGCGTAGATT
>4945-7
GACAATAATAGGGCTGTCAGGCGAGGTAGTTTAGCCCCAGCATGGG
>4946-7
GGCATCGCTACGTGCGAAACTCGTTCCGGGCTCGAGTCGCCCGTC
>4947-7
GTAGCCATAAAGGATCGTATGTATTGGAAATTAAGCGGGAAAGGA
>4948-7
TTGCAGACAGCTAGTAGTGGTGACTTTCTGTCCAAATCAAGATAA
>4949-7
CGAGTGGAAGAAGGGTTTACGTCTGTTCAGGGGGATCTCCACTGT
>4950-7
GGAGAGGCGCTATCTCAAGTCACATGCCGCGGATCTTGCTAACGC
>4951-7
CACGGTGTGCGAACTTGAGACTTACACACCGGCCGCCGAATCTGA
>4952-7
GATGTGTTTCTATAATGTGTCCAGCTGTGCGTTTCGCCGGTACATG
>4953-7
ATCTCACAGTAACTGACTTAACGTGGCAGAGTACTCGTTGGCTAC
>4954-7
ACAAAGTAGTGATGTGTGTTAGGATGACACTTCCGTAGCTGAATG
>4955-7
GTGCAGACAGCTAGTATTGGTGACTTTCTGTCCAAATCAAGATAA
>4956-7
TAGACCCACATGTTCGTGTAGCGCAGTATTTGCCTTCAGCTCTCA
>4957-7
GCGGTTGACTCTACGTCGCGATACTCTGGGGTGAATTTCTGGACT
>4958-7
TTGCCGACTAACCTTTGTCTGACAGGGCCCGGATGGTTGCTGAAC
>4959-7
ATACCCGTCAGTGATCCAAATGTGGATTCCCGCCAGATGTAAGGA
>4960-7
ATCATAGAGGTGAGGAATGCTTCACTGCTCGGCGCGGCAGGCACA
>4961-7
ACGCAACAGGTTACACACCAATGGCTGGACCACCTTTGTTGCATT
>4962-7
GCGTGGCTAGTAATCCTCGAGTCTCTAGTACGGTCCGCAGCCGTT
>4963-7
GGGCGCGTATAGGGTGGGAGGATGTTCACTTACGTCGGTGGCGTA
>4964-7
TTCCTGAGTGTGAGTGAAAAACTAACTTAGTCACTGCTGCCGCTG
>4965-7
CTTACTTGGGGCATCTTGTGCGGGGCCCGTGGTATTGCCTCTTGA
>4966-7
TTTTGTTTTGTAGTCTTCTGTCCGAATCGCGGGAATCCAAAATGGC
>4967-7
TGGGCACCGTCCCAGGCGTCCGGCCGATCATACGGCCGTTCGAAA
>4968-7
GGCCGCGCTCTAAACGCGCTTAAGCAACGGGGTGCTGGGAGTGTG
>4969-7
TGAAGACCGTCTTGAAGCCTGGACCGCTGATCTTTAGCGGGTGCCT
>4970-7
TGGCCGTTTATATTCATGGGAAAAGTGGTGCCACCCACGGGGGGGGT
>4971-7
CTCTACGTAGAGGGAAATGGATGAACAACTGTTGGAGCTGCCTGT
>4972-7
GGTAGCTGAAAGTATGTGAGCTCAGGTG
>4973-7
TTATTGTGAATGTATGCCCATGCGATGTATAATAGGGCCTCGTTG
>4974-7
CGCGCGGGGCTGGTAAAAATCAGGGAAGGAATAACATAGGGTGAG
>4975-7
GAATTGACGGCGTGTTGAAAGCCTGTAAGGGCCTGGGCCGCGTCGT
>4976-7
TTTGGCTTAAGGTGAAAGATGAGAAATTTCTCACCGTGTTCGAATTG
>4977-7
TCGTTAAGTCACTCGTTGCGGGGCCGATCTGCAGGCATACTATCC
>4978-7
TGCCTGCCCTTGGCCTCTACACAGATTTACCTCATTTATAGCCTA
>4979-7
CTCCGCAGGAGGACTAGGGGTGAAGTGGGGGAGTGTTGGGAGGGG
>4980-7
TACTATTGAGAGGCTGGGACAATCGAATTCCCCAGTACAGAAAGG
>4981-7
GGAGAGGCGCTATCTCAAGTCGCATGCCGCGGATCTTGCTAACAC
>4982-7
TCGTTAGCGGAGCAGGTATGCTGGGCCAGTTCTGTGCGCGCTAGGG
>4983-7
GGTCTCGGCCGCTTCCCGAGACTTAAGCCGCTAGTTCTGGCGGGG
>4984-7
GACGCTGCGTAAGCAGATTCCCTGTCTGCTTCATTCACAGGGTTT
>4985-7
GGCCTTGTGGGAGCATAAACCAATCAATATGGCACGGACCACTAC
>4986-7
GTGCAGACAGCTAGGAGTGGTGACTTTCTGTCCAAATCAAGATAA
>4987-7
GTTTAGGCTATGGTCGGCCCATCTCCCCGGTTTATAG
>4988-7
TGGTCTAAAGGTCCTTTACGCACTGTGAGCTGAGTTGCGATAGTTA
>4989-7
CCGAGTATTTGGAAGGAAGTGTAAAGATGGAGGCCGTACTTATCC
>4990-7
GCGGGGATGGTGAATCTTGCAACCGAAATTCTCCCTGAAGGTTAT
>4991-7
CTCCAGAGTACGCCAGGGGCTGGAATCAGTGCATCTGAGCCCGTG
>4992-7
TGGCTACCTCATTTTTGAGAAAGCCCGTGGGCAGGCGTTTAGTCG
>4993-7
CACTTGTTCATGAGCTGCTCCTGATCGGGTTTTGGTTATTTACGG
>4994-7
CGGAACATTCGGTGCCTGCTCTGCTTACAAACCGCTATGGGCAGT
>4995-7
TTACTCTAAATAGGTTTCCATGTGGGGCACAAACAGTTCTATTAG
>4996-7
ATCTGGGATCATTAGTAGAGCCAGTTTACTTTAAGCATTACTCCAT
>4997-7
GTTCGCCGTTGCGAAGGTAAACACATCGTACCGCATACTTGTTTA
>4998-7
CGGATTTGATGGATAGACACGGAGGTTTCACGGCTGGGGGAGCCA
>4999-7
GCTGGAGTTGTTCCGGGCTATAGAGGCGGCGCTCGTTAGTGGTGA
>5000-7
ACGCGGCTGGGGCTTGCCAGGCAATGGGGGAGGCGTGGGAATACGG
>5001-7
TGGGCGGGCGCGAGCGTTACGCGGTGCAGTCTAACTATGTAGGGC
>5002-7
GGGGGTCCGTGCCGCGCGGCTCGCCCGTACCGTCGTTGATTCTGA
>5003-7
CGACAGGGAGTGAGGTTGAGTGGGAGGCGTCCCTAAACACATGGG
>5004-7
TCTCGCGAATTAATTCAAAGGGTCGTGCGTATCGTCTGACCTCAA
>5005-7
CGCCTGGTAATCTAACATGGTGTTATCGGGTGCTTGGTTGCCCAG
>5006-7
CTGGAAAGCCTTGTCAACGGATACCTCCAGCGTTATTTGTGGTCC
>5007-7
GGTTTCTCGGCAGGAACAAGCGCAACGTTCCCTGTGGACTATCAT
>5008-7
ATTTATGTTGCTAGCACTGCCCCATCTCTAGCGACCGCCGCATGA
>5009-7
ACATATCGACAAATTTAAAATGCAGCGGGATTAAAAACGCCTAGC
>5010-7
TGTTTAGCTGGGTTTCCAGTCCGGAGGGCAACGTCCTAGCGAAAG
>5011-7
TGCGTCACGCTAGCGGCTTCCAGGCACGCAAGTAGTTCTTCGTGG
>5012-7
GAGAAATGTATAGTTTGTGAGGGACAAGTGGGGCGGGCTCGTGTG
>5013-7
AGGCTTACCCCGTTAATAAATAATAACGACTGCGCGGGGGGGGAG
>5014-7
CTCAGGGTGGCGGTTCATGGTTATGGCTTCGGGCGGAACCTCCGC
>5015-7
CATACGAACGTTGATTGCTCTTTATGGTCCCGTTTGGGACGGGTT
>5016-7
TACATGGGTTGTTGCTTGTGGGTAGGCTGAT
>5017-7
GCGTAACGTGTTATCTGCTGAGCATGAAGCAACTTTTTATGTGGT
>5018-7
AATTTTTTGGTGACTGCCGACGCAGAAAATGGTAAAGTGCGCGAT
>5019-7
GTGCAGACAGCTAGTAGTGGTGAGTTTCTGTCCAAATCAAGATAA
>5020-7
TAAGATGTCATGACGCTTTCACCTTGACAGTATTGATGATTGTAC
>5021-7
GCACTTACCTGTGAACTCACTTTGTCTCCGTCCAAGAGTACTATC
>5022-7
CCTATCCGCGGGGTCTGGAAGACTGTTGATGTTATGCTCTGA
>5023-7
TGAAAAAATGTCGAGGGGATTTGGCGGAATATTGGGAAACCTTGCT
>5024-6
TATCAGTTGCCCGGATGTAGGTGCAGGCGGTGTGCCTTCGCAGGT
>5025-6
CTTCTATCATTAGTTGCTGCTACAGGTTCGAGTAATCGGTATAGA
>5026-6
GTGTTCCTGTATAGCACACTCGAAAGGTGACGTGGGTGGTGATTA
>5027-6
AATGTGCAGCCAAGTCAGAACGACCAAACTAACTACGAGTACATT
>5028-6
CTGCTTTGTTGGGACGCTGCACGAGTCACAAAAGGACCGATGTAAG
>5029-6
CTGCCCTCTGATGGTGTTAACTGATA
>5030-6
CAGTTGTGATCGCAGGACGATTACCAGCCTCTGGGTTTTTCTGTC
>5031-6
TATTAGGGGGTAGCGTGTGAGGCTATCATCTGGTGCTCGGGGTGG
>5032-6
TCAGTTTATGGCTGGTGCCTTGTTGGTATTCACTGGGCCTTTCAGCC
>5033-6
GGTGTTCAGGGAGCGCAGCTTTACAAAGGCGCGGGTAGAGCGATAT
>5034-6
GGGAACTGCGGACCCGTGCTTCGCGCTGTTCTAAACTCGTTGGAAAT
>5035-6
ACGGTATCGGCTTGGAGCCCGGTGGCGTTAGCTCCCCCAATTGAA
>5036-6
TTAAGTGGCGGCTGTGTCGATGCCTGAAACAGGAGCCCAGGGTAC
>5037-6
AAACTGCGGGGTTGGCCAAGACCCGGCTTACGGGGGTCCTTGGGC
>5038-6
ATTTTGCTTTACATAGGTGGTCTCGTACATTGACAATGGCTCTGC
>5039-6
CTCATTCAAATGCCATACTTGCAGGTGTGCGGAAAACGCGTGGCCAA
>5040-6
TTCGTGTCACCACTTCAGCTGCCTTCCCGTGGGTTCATGCGGTGG
>5041-6
TGAGGGTATGTATTTTAGGCCCTACGATGGGCTCCGAAGAGGCCG
>5042-6
TGTGGAAGGGTTGCGGGGGCCAACAGAGATGGTTGCGTGAGAAAT
>5043-6
TCAGGCTGCTGCCTCATTCGTGAGAACTTGTATATGCGCCTAAGG
>5044-6
CCAAACGCGCTGGTTTGTAATGCTTAGAGTTTGATCGATGCCTAA
>5045-6
CTTGATGATTCTGGCCGGTGTTCGTCGGTTTGGGACATTTGCGCC
>5046-6
CCGTCGATTTCGAATTAGGGAAGGTAATCGCTACTAGATTGGTGT
>5047-6
GGGAGTTTATCTCTTTAAAGGACATTGGAAGTAGTTAATTCCAGG
>5048-6
AGTTTTGTTGCAATTGATATTGCCCCTATGGCGTGGCCTGCGGGA
>5049-6
AACACAGGAGGCTGTAGTAGGCCCGTGTAGGAGAGTTCACGCTAC
>5050-6
TCTGTTAATGAGGGCTTTTAGCCGAGGAGTGGCAGGGCTCGGAGC
>5051-6
CAAAAGAGCTTCGGGTCATAGTATTTGACTCGGGCTCGGTATCGC
>5052-6
GATTTTGGCGGAAGAACACAGGGGGAAGGGACGGAGTAGTGGTTG
>5053-6
ACGTGGGGAAGATGAACGGGCCTGGTAGGAATATAAATTGCGGGG
>5054-6
CCCCAGAGGAATCGTCAGCTTTAGCCAGCTGTAACCATATGGGCAC
>5055-6
TACCCGTAAACGACGAACGCTTATGGGACCTGTACGCGAAGTGGC
>5056-6
GCACGTCGCCCGAACGTGTCCAGGTAACCCGTGGCTACCGACTGG
>5057-6
GTCGGTTGGATGACCGGTGCGTGAATCTACTCAACCTGGATGATTG
>5058-6
GTGTAGACACCTAGTAGTGGTGACTTTCTGTCCAAATCAAGATAA
>5059-6
AGAACGCTACCTATGTTGCGTGAAACGTTGGGAACGTACTAGATT
>5060-6
ACTCTCAGAGATATACTTGGGGTATACGGTATGACCATCGATCGG
>5061-6
GGATTAAGTGAAGTACAGGAGTCGGCGAGGTTTAGCGGTAGAGGG
>5062-6
ATCTTCGGGAATACCCCCCTTTCACCGGGTTCGCCGTTAGCCGCT
>5063-6
AGGTGTATGGGCTATGGCGGGGGTTCCTAGATCTTGTCGGGGATT
>5064-6
GTTTATTAGTACACAAGGGGGCGCCCTATTGTGATGTGCTCCAGC
>5065-6
GTCAATGTCTGGCTTGTAGTTTAGCCAGGGGTTGTTATCTTCATG
>5066-6
GCGCGATCTTGTCTCTTTTGGTGTGTGTTGAT
>5067-6
TGTCATTTTACCATATCTATGGAACTGGTAATATCAATTTGAAAC
>5068-6
TGTTCTCTCTCGTTGGCAATCACACGATCAGTGAATGGATAACAGT
>5069-6
CATATTAAAAGAACGACCACTGGGTACGCAATAACCTCCTAAACT
>5070-6
CCAAACGCGCTGGTTTGGAATGCTTAGAGCTTGATCGATGCCTAA
>5071-6
GCGCTAAGACGTGCTGCTGGGGGACGAATGAAGATCTAGTGCTCTC
>5072-6
TGGGCTGGGGGAAAAAGAAAGCGCGAAAGATCTAATGTGGTCTAC
>5073-6
ATCAGGTATAGAATCGTCGATTCTCAGAGGAATGTCCAGATATGCC
>5074-6
TTATCCGAATGATACTTTGTGCCCCGTTGCTCGGAGCCCCGCCCG
>5075-6
CAATGGGGCAAGGTTCACCTAAGAGCGCGGTACGTCCACGCTAGAA
>5076-6
CGACCCATCTGATCTGCTCGGAGAACGGAGGGGTTTTCAATCACA
>5077-6
CGGATTCTGTGTTAGGACGGAGACCCTTGTCGATTCATGACATTC
>5078-6
TTTTGCTGTGAATGCTAATACGTGGCGGTGGGGGCTTCGTCGCAAA
>5079-6
CCTGTGTTCTCGTGTCTACTAAGCTCGTTTTTCAATTGTAATTCA
>5080-6
GTCGAGCCAGTTTAGGCTGGCCACGCCCATTGTATCGCCTGGAAA
>5081-6
TTATTCGTGGCAGCCGCATGGTAACGTTCATGGCCATGAAAATCC
>5082-6
TTTGTTGTGCGAAAAGCTGTAATGTGGCAGAAGGGCTTCGGTTGGGG
>5083-6
GGGGTCACATATTGTGGTAATGTTGGCTTCTCTCTCGGGCAGCAGG
>5084-6
AGCTTTTTGCTACGTTCGGGCCGGGTAATTTGGTCTAGAGCTAGC
>5085-6
CTCAGGGTGGCGGTTCATGGTTATGGCTTCGGGCGGGACCTCCGC
>5086-6
GGCTGATTAACGACTTATAGGGCGACACGT
>5087-6
GTTTTCGATCTTCTAGGGGGGTATGATTATACGGACCTCGGGGAT
>5088-6
CCACCCCTCCGGTGTCTCGAGTTATTGTCCCAAGGCTGATAGTGC
>5089-6
ACCCAGGCTTAACGGGGCTCTGCCGGGTGTCCCGGGGCAACGGGGGT
>5090-6
TTTTGTGCAGCCACTTGTCTGGGAAGGGGAAGACTCCCATATCCG
>5091-6
ACATTCTAGATCGTATTTCAGGATGCGGGTAGGTGGTTTGTAGTT
>5092-6
GGCGAGATGCGGAGCTCGTTGAATGCAAAAGATGGTAGTCTTGGGA
>5093-6
GTGCAGACAGCGAGTAGTGGTGACTTTCTGTCCAAATCAAGATAA
>5094-6
CCAAACGCGCTGGTTTTGAATGCTTAGAGTTTGATCGATGCCTAA
>5095-6
ATCCGCGGTTGAGCCACGCATACCACCAATCTGATT
>5096-6
GCACTAGAGTGTACCCTGAGAGATACTAGGATTAAATAGTGTAAG
>5097-6
TCCTTGTTTTTTGTTCGCACTATGCCTGACCTCTGCTGTCAGACC
>5098-6
CCAAACGCGCTGGTTTGGGATGCTTAGAGTTTGATCGATGCCTAA
>5099-6
AAGATGGGCTTATGGAGATTGTCTGGGCAGATGTGGGTTGAGAAG
>5100-6
CTACACCAAGTCGTGCGTGGCACAGCCACACTAGTCTTATACCAT
>5101-6
TCCCTGCGGCAATGTCGGGTTTCGCAGGTTTAGGCAAAGCGCCTT
>5102-6
GTATAGAAGTTATAGGACGATATAGTGACCGGCGGTTTGTGAAGGG
>5103-6
TGCAGTCTTACGGCGGCGCGTTTTTGAGGTAGTCTTCAGGGGTGA
>5104-6
TTGTATTAACTTCTAGGATATTGGTGAAAGTTCGTGCCCTTAGCG
>5105-6
TCGTTAGGGGCTGTGGCACCATGGCCAACTGATGGGGTGGGAGAAGG
>5106-6
TTACGGCTTTCGCCGGCCTTTTTAATCGATAGTGCTTCTGCTGCT
>5107-6
GAGTTGGTTACCCTTTGGAGTTGCTGGTTATGAACGCTATTGTAT
>5108-6
GCGTCCGTATGCTTTGCGCCCCCCACTACCATCGGCGCACTATGT
>5109-6
GTGCAGACAGCTAGTCGTGGTGACTTTCTGTCCAAATCAAGATAA
>5110-6
CGGATGGAACATTTTGTCTGTGCGAGGCATCAATCGTGGGAGGTAG
>5111-6
GGTATCTCCCAAAGTACTTGCAACATCGTAGCT
>5112-6
GATCAACGGGCGCCTTCAGTCTAGTTGGCTCATCGTTCCCGGAGTGG
>5113-6
TGTCGGGTATGACTTGACGGTCAAGCTGCCGGCTCTCGGTACGCT
>5114-6
CCCACGGCGAGGGCAATTGCGTCGGTCGATCGCAGCAGACGATTTC
>5115-6
TGTTGGGTTTCACGGGAAATCTCTGTAAGTGTTGGAGTTCAGACA
>5116-6
GCAATTTTTCTATCCACGCCTCCTGTATACAAAAAAGTCCTGATG
>5117-6
GTGCAGACAGCTAGTAGTGGTGACTTTCTGTCCAACTCAAGATAA
>5118-6
TTCGTGTGCGTTTACTGGGGGTCGTTAAGGCTTACTATTTGAGGC
>5119-6
CTTGAGCTGGCTGAATGTTGAAGGGGAGCACGTTGTGAAAGCGGT
>5120-6
GTGTCGGGTTCAATGGCGGTGTTGGTACTGGCCGTTGACTCTTAAT
>5121-6
GTGAATCATCACCGATCGAAAGCGTGTCCTCCTACAATACCGTCA
>5122-6
ATCCACTTGCGGGTTCGCAATCGAAACAGAAATTGTATGCTCTAC
>5123-6
GCTGCTAGGCGGGAGTGATTGGTCTTTGCGAGGATCTTTTTCGCG
>5124-6
ATGCGTTTGTGGTGCTTGGGTACGTTGGGGTAGAGGGCTATCGGTGG
>5125-6
CGGATTGCTCTTGCAAATGTGGCGGAGGGCCCGCAGCGGGTACCG
>5126-6
CATATTAAAAGAACGACCACTGGGGACGAAATAACCTCCTAAACT
>5127-6
GGACTAGGGTTAACCGATCTTGCTTCGCGCATGTCATACACCTCG
>5128-6
GTTTTATTATAGATGGCGATGTATGGGGAGCAGCCGGCATAAGCC
>5129-6
GAGTTCCGGAGCGTCTCGTACTGGGCGCAGCTAGGTCACTTTAAT
>5130-6
GCGTTTTGTGTGTTGGGACCCTCTACTATTGCATTATGGCTTACT
>5131-6
TACCGGAGTAGTGGCAGGAGGGGGCCAGAGTATCGTTTGTAACAG
>5132-6
TAGTCACGATCAACTCTACTAGTCTACACATCAAGATTGGTTCAA
>5133-6
GCTGTCGCGGATATGAATCGGTGACCCGGGATTTTAGGGGCGGGAG
>5134-6
GTCTGGGTCATACCGTTTTGGGCCTCTCTCCCAGAAACGCAGCGT
>5135-5
CAATGCCCCCGTTTCCCTGTGTCAGTCTTTTCCGG
>5136-5
CTCACGCGCAGACTGTTAGCGATTGTTCC
>5137-5
CCAAACGCGCTTGTTTGGAATGCTTAGAGTTTGATCGATGCCTAA
>5138-5
GGACGTCGAATCAACCTGTGAGACGGACCATTGGCTCGTTTCTTG
>5139-5
ACAGGTAAAGGGGCGAAGGCTAAGCGCTCACGCCCGTAATGTACC
>5140-5
GTGGAGACAGCTAGTAGTGGTGACTTTCTGTCCAAATCAAGATAA
>5141-5
CGGTGGACTCCGCGAGGACATTAAGGGGTGCATTCGCACACAGAG
>5142-5
ATGTGACGGATTTCCTCGATGGATGGCGACTGTCAGAAAGGCAGGG
>5143-5
AGTTAGTGAAATATCGGATGGCGTTTAAACGCCGAAT
>5144-5
GTACGGTAGCAGCCTTGATTCGCTTTGAGCTGGGGTGGTTACAGTGCA
>5145-5
ATGTGCGATGTTGAACTGTTGTACCCGCGCGGTCGGCAGATTTCTC
>5146-5
CCAAACGCGCTGGTTTGGAATGCTTAGAGTTTGATCGGTGCCTAA
>5147-5
CCCGTCTGGCGGAGTAGGTGGGAGAAGTTTGGTTGGAGGCGGGGG
>5148-5
AATTGCGCGCCACCTCTAGCTTTCTTCGGCTCGGCACTTGTGTGC
>5149-5
CGCAGGCGGGAGCTGCATGTATATGCGATGACGAATCCTGGTGGACT
>5150-5
CTCTGAGCAAACTACTAACGTGTCACGGAACAGTGCAACCTTCACA
>5151-5
TGGATTCTGAGTTGTGATTGGGAGTCTGCTGGGTGCCATTGAATA
>5152-5
CGGGAACATAATAACGAGCAGGTAAAGAACAGGCGATCCCTTAAT
>5153-5
GCGCTTCGAAGCGAACGTTCTGAAATTTGCGCAATCGATCTAAGG
>5154-5
CTGAATGAGAGGTGTGTACTCTAGCTGGTGGTTAGGGTTGGGCGT
>5155-5
CTCTCGGCTTTAACCTTTCTTCCATCCTTTATTTGCGTGGGTACG
>5156-5
GGACCAACAGCTACGGAGGATGAGCCAGCGGCCGGAGACTTAGAA
>5157-5
CTCAGCTCGCTCGTTGCATACAGTTATCTTGGTGCAAAGCG
>5158-5
TGAAGTTGGCTGGCACGGGGGGATACGCAGCTGGCTGGGGGGGTC
>5159-5
CACTTAGTCCTACGGGCACGTCGTTGCGCGGTGACAGGTCCGTGC
>5160-5
ATCGTTCAGGGGGGTTTTCTCGGTCCGCGTTGGCATTCGCTCCCA
>5161-5
CAAAAGTGTTGGGATTATTGTTTTCGGGGGGCCGGTTTGTTCCTC
>5162-5
CTTAAACTGTGATGCTGCTGCTCGGGGAGGAGCGGCCGCTACATCT
>5163-5
TGATCCGGTCTCAGTCGAATCATCGTAGCTCGCGTTAGCGAACGT
>5164-5
GTCGATCTTAGTGGTGCGCTCTTAGCGTGACGTGGGTAGTAGACT
>5165-5
AAACCGGGTGTGATGGGGCAGAAACACGAATTCGTAGGGCCGTCCC
>5166-5
TGGTATGGGGGTCAGATAAAAAATA
>5167-5
AGGATTACATCTGCTACTGGTAGTTTTGGTCAATCGATGGGCAGT
>5168-5
GCCCGTACCGGCTTACTCAGTCTGCGGGTGTCCGTGTGCCATCGCTG
>5169-5
GGGTGGCCTGGTCTGAGATATCCCTAGAGAGTTTGTAATACTAAC
>5170-5
CAGAACCCGAGTACGAAGTTCTTGGGTTACTGTTTGTAATGCGTC
>5171-5
AACCGGCCTCGTTTAGTATCATGATCTTCACCGCTGGGGTCGGCTT
>5172-5
TTAAGCTGTTATATCACTCACTCGATCGGGCGATAGAGCGCTAGA
>5173-5
GAGTTCTGGCCATCAGTTAGATGGGGGTCGGGTGTGTTTAATTAGA
>5174-5
TAAGCGAGCGTGGCCTCCACTCGAGTTCGAGGGGGTTACCTGTAC
>5175-5
CCCCCGGAAGTTGAGTGAATCTAATCCCGGTGATTTGTGAGGTAC
>5176-5
TGGGGGTCCAGCTTGCGGACTGCTTGGGGGGAAAATGGCTTGTTT
>5177-5
AGTAAGAGGAAGCTATCTCGATCGGTGATATAGGATACAGATCTGC
>5178-5
TTCGAACTCGCCATTCGTGAATAGTAAGGTGCAATACGCGGCAAA
>5179-5
TGCTGGGTCTCCCTTCAGAAGTTGAGCTCACCCGGGTAAGATGGGA
>5180-5
GCACCCGTGGCGGGATCGCCCTTACTGGCGTGAATCGTGATAATAT
>5181-5
TGGGGAGGCTACTAGGCCCCGTGGCCTCTCGCCGAAGTTGTAGGTAAG
>5182-5
AGGTCGTGGTGGTGCACGACTGCTAACGCCTTTGCGTCGTAGTTG
>5183-5
GACAGAAGGCCCGCTTACCAGACTGCCCCCATTGTACAGGCTGGG
>5184-5
GGTGAGCGGCGGGATGGTGGTCTCCCTTCAGACTGTTGATTGGTC
>5185-5
TCCGGTGTGGCGTGAGTACTGTTAACAGCGTTGATCCATTGGGGGA
>5186-5
CAACGCGAGCTGGAAGTTACGCTGGATGGGTTGGGCTGGACTGCT
>5187-5
GGCGTTGAGTCCGGGTCATAATATTATGCGTTGGGGACAGTAGCTT
>5188-5
GTCAACTAAGAGCTCAGCAACACCCGAAAACTGCTCCACTTCATA
>5189-5
CATTGTTCCCTTCCATGTTCCATGGAGGTCAGGTCCGTACAATGC
>5190-5
GGTCTCGCCTCGGTCGTTGCTTAGGGACATGAACAACAGCTGGTGG
>5191-5
TCCAATCATAACCTGAGTACGCACTTTGCGCTAGAGGTGTAAGCGG
>5192-5
CCTCTCGCACTTGCTCCGGATGGCTATGTGCACCGCAGCCTCTGA
>5193-5
GAGGTGTCACGTGTATTACGGCACCCGGGTGTCAGGTCGCTGTGA
>5194-5
GGCGATACGGCGGCCTAACCCTTCACAGTGCCTCCGGCGGCAGTG
>5195-5
AAGGGCCTTTCAAGTTCGCATCAATAGTAAACTGGTAAGCTAATA
>5196-5
TAGAAAATACAACTACGGTAAGTGTCAAAAACAAGCGTACATGAA
>5197-5
ACAAACGGACTCAGCCGGAGTTCTTATGCCGTGACGTGCGATCTCG
>5198-5
ACCCTGGATTTGTTAATGATTCGGACCAGTCGCCGAGGCGCTTTG
>5199-5
CGCGTGCACCGCGCGGACTAGTTGGGGTCTGCAGCGTTTGCCTGG
>5200-5
CTTTGGCGATCCGGAAATACGGCTGCACTATCATGTAGAGGCGCT
>5201-5
TCTAGGTCGCGGCTTGCGCGAGAACAGTTGACTAGGACTATCTGA
>5202-5
GTGCAGACAGCTATTAGTGGTGACTTTCTGTCCAAATCAAGATAA
>5203-5
TATGGCCCGTTCTTTGAGAGTCGTACTATGGAACGTAGACACTTT
>5204-5
ACTTTGGGAATCACTGTTTAAGTTTTTCCTGTGGCTTGGTTGGCT
>5205-5
TACGGCTGCGCAGATAGGCTCTTGGAATCAAGGTGTCGGGGTCTC
>5206-5
TTTATTGGTCAAAATTTATTCTCCTTTTCTGCCCCGGCCTGCTAG
>5207-5
GCGGGGCGCGGTGTCGCCCGCGGGGGGTGGATCAGGTTGTACTAA
>5208-5
GAATGAGCCGGGCTACTATTTTACCAGGGTCCGGATTGGATGGGT
>5209-5
TGTTTGGCGATCTTTGCATGTGGTCTGCTAGTCTGTAGGATTTGG
>5210-5
CTCCGTAAAACAATGGGCTTGTAAACATGTATAATAATCTGTCGTTT
>5211-5
CGGCCCACGGATCACTGTGGCTTCACTGGTGATTCATACCACCTG
>5212-5
CGCTGCTCGAGTGGGTGGCGGAGATTTCTTGAGGGAAGGGGTAGT
>5213-5
GTGATGAATCGGACGCGCTTTACGCCAGGGGTATTTTGTCTTTTA
>5214-5
CTTAAATGCCCCGCCCTCGGAAAGCTTGCGCGTAAGCAGTAGGCG
>5215-5
GTGCACACAGCTAGTAGTGGTGACTTTCTGTCCAAATCAAGATAA
>5216-5
CCGATCGAATCTGTACGATCGCATCGTTGGTCGTTAATGGGGTCC
>5217-5
GAGGAATACAAGAGGTGTCTTAATGCGGTG
>5218-5
TTGGGTCTTCCGAGTAAACGCGTGGGTTTAATGGTACGAATGTTT
>5219-5
TCTAGCTACCGTGGGCCATAGTTGTGTATGGGATGACCCGTAGGC
>5220-5
CACCCACCAGTGGGTAGAAGTTTAGGCCGGTGGTCAGAGGTGCGGAG
>5221-5
GTTTGCTGCCACTACGCGTTTGAAAGG
>5222-5
GTGCAGACAGCTAGTAGTGGTGACTTTCTGTCCATATCAAGATAA
>5223-5
TAAGACCAGCGCGCTTGAGTGGGGATCTGTACCTCTCATCTATCA
>5224-5
GGAGTTCTCGGATTTTCACGCGTAAGTACCCGTAAATCCCCCCTA
>5225-5
AGGCAAGTGCGCCGTTGTTATGTTGAGATGTGTATTGTTTTCGTC
>5226-5
GGGATCCACGTTTCCCAGAGCGCGCGGCTCCGCCGCCGCGTCTTC
>5227-5
TGCTTCTATGTGGCAACATTGATAACAGTCCCTCATAGGGATGGC
>5228-5
TGGACGTGTACCTGTCCCAACCGCTGACACGCATCTGTCCCTAAG
>5229-5
GTAATGAGGGATCTGTACCAGTGAACCACTTGCGCGCGTATTACA
>5230-5
GGGGAGGTCGCTACGTGGGTGAAGACCCCTCCAGTCTAAATATGC
>5231-5
GGGCGCCCACCTGTACCTTCGTTTTTTCGGTGGGCTTGCGGCAGG
>5232-5
TCTCTAGAAGGTACCCTTATCTCCGATACGACTGATCAGGTTCTC
>5233-5
CGGGACTACTCTACGGCGGTCGTCACCCAGGTGCGAGGCGGGGTTTG
>5234-5
GGCTCCTGGGCGCAGCGGTTCGGGACCGTGGATTATAGGTTATATG
>5235-5
CGCCTGTTCGATTTCATTGTTAGTGTGTAAGTTCCTGGAGGCCCAGA
>5236-5
AGCTCCGATGGCGCGGGGAGGTGATATGGCGATACCTAGGTAGTGC
>5237-5
GGCATTGAATCATGTGACGGAGGTGCTCATAGGCGGGGGTAGAACTC
>5238-5
TCTTCCGTGACAACGTGTTTCGGCTAGTGTCTGTGAAATGCACGC
>5239-5
TCTGTCCCTTAAAAGGTACTTATGCGCCTCTTAGTGTTTGGCAAA
>5240-5
AATGAACGCCTCATATATGGGTGCGGCGGAGTTGAAATACTACAC
>5241-5
GACGACTTAAGGTATGTGGCGGCCCCAGCGAGTCGCGTTTGGTAG
>5242-5
ACGGTCGTGTTGGCGCAGGTTGATCAGTTGTGATTGGGCTGCGCA
>5243-5
GAAAAAAATGAGGATAAATAAATCGAGAGTCCCGTGGAGAGCCCA
>5244-5
CCAAACGCGCTGGTTTGGAATGCTTAGAGTTTTATCGATGCCTAA
>5245-5
AAGTGACCCAGGCCAATTTAGCGTTTGTCAGTTCGTATTGGAAAG
>5246-5
TAGACTGATGGCGAGTTCTTAGAATTGATTACTAGTGATAACTGCA
>5247-5
GTAGGTCGCTTCGTTTTTTTTTTCTCCTTAGATTACGATTGGCGT
>5248-5
TGCGCTATGAGATATGGACAGGATGTATTAGCAGGTAGGACGTTG
>5249-5
CGCGGCAATGATGCTTATATGGGAGGGATGTGGTGTTTGTGTAGTT
>5250-5
CCGGCTGTCCGTGCCTGTCCGGGTGAGGAACTAGACGATCATGGAG
>5251-5
CGTCAGCAACATCACCACTTCCTGCTCGTTGGCACGTTTGCCAGC
>5252-5
GCGGGGCGCGGTGTCGCCCGCGGGGGTTGGATCAGGTTGTACTAA
>5253-5
TTGACGCCTGTTCTGGATAGGCGTTGTGGGCAAAATGAGTCGATG
>5254-5
GTGACAGTACGGCTAGAAACGGGGTGCAGCTCTCGTACTCCGAAT
>5255-5
GGTCGGTGCGGCGGCAGATTTACAGGGGAAATCCGGTGCCGTGGGGG
>5256-5
AACGGGAGCGCAATGGGCGGTTGCTGCGTGTGAAAGCGACGCGAT
>5257-5
AGCGAGGCCAAAATGCTTCTCAACGGGATCTTACTGTGATAACTA
>5258-5
TCGGGTGGTTCTGTCTCGCCAGTGGGGCGGCAACTTGGCCTTTGG
>5259-5
AACCTAGTTATTTGGGTCCCATTCTCGCGG
>5260-5
ACGGTCCTTTGTGGATGATGCTCTGCTGTGCGTCTGTATAAGAGC
>5261-5
GACACGCCCTGCAACCTGTGATAATTTAGTAAATTAAATGTGGGT
>5262-5
TCTGTCGAGTCCAGTGTCATATTGGGGCTAAGCGTCCGGCCGACG
>5263-5
CGAGTGTGTGCCGTATTGTCTTATCCTACGGCGTTGGGTATGTGC
>5264-5
ATCCGGTCTAGTTTTGGAAGGCTAAGTCAAGGGGGCAGTGGTACT
>5265-5
CCTAAGTATGTCCGGGGCAAAAACGATCGCGGCATTTTAAAGCTG
>5266-5
CATGTTCTGATGTTATATCCATAAAGGGCATCTTGCGCTGTATATA
>5267-5
TAGAGGCGGGTCATTTGGCACCCCGGCCGTATCTTGCATAATATG
>5268-5
ACAAGTGATTTGGGGCTTAGGTGTGTCGTTGTATACTCAG
>5269-5
CATTGCCGACTCGAATGGGTTCCATGGATTGGGGTTGGCTGGGCT
>5270-5
CTCGCATGTTCATTTCGCGGCATGTTGGCCCCCTGTGCGATTTGT
>5271-5
ATGTATGCTGAATTTTCGAAAGTATGGCTCCTAGGAATGGTGCCA
>5272-5
TACTCTGGTGTTTACACGTATGCTGAGGTATTTCTGGGCGATAAA
>5273-5
GCAAATCTCAGTAAGGGCTCTACTGTGAACAGCCAGGGCATGGGG
>5274-5
GTGCAGACAGCTAGTAGTGGTGACTTTGTGTCCAAATCAAGATAA
>5275-5
CTTGAGCAAACTATTTTGCACGCGTTCGCGCTACGGGCAGGTGCCG
>5276-5
CTTTAAGTGATATTCGCTAGCTAGAGACCAGCAAGCGCTTGTATG
>5277-4
CGGGAACATAATAACGAGCAGGTAAGGAACAGGCGATCCCTTTAT
>5278-4
GTCCGCTTTGAATGTGTTTCGGGACAAAATTTATGCTATTGTTTG
>5279-4
CTAGCTGCCCAGGTCATTGCTGACCGTGCGGACCCCAGGGTT
>5280-4
CGTAACATCCCGCCGCCGGGTTAGTGACCACCTGGCGGCCGAACG
>5281-4
ATGTTCATCGAATCCGGGAGCTTTGTAACTCCATTCATCTTGTGA
>5282-4
TATCGGCGGCGGACCTTGGGTGTCAGGCGAGTTATGGGTGTTTCA
>5283-4
ATTAGAACTTAGCTTTTACGTAGTTACCCCCTCTTCCCAAGGGAT
>5284-4
CGCCCGGCTGGTTGGTAGCACGATATTGGGTAACGAGCGTGCGATT
>5285-4
CTTGAGCAAATTATTTTGCACGCGTTCGCGCTACGGGCAGGTGCCG
>5286-4
GGGCGGGTTACAAGATCATACACCGGCGGTTGACACATGGATATGG
>5287-4
CCAAACGCGCTGGTTTGGAATGCCTAGAGTTTGATCGATGCCTAA
>5288-4
GCTGTCCATTGCATGTCAGACGCACGGCAAGAGGGCAGTGGAAGG
>5289-4
CTCAGTAGCCCAAGTACGATAACGTGTACAGGTACTTTAGGAACC
>5290-4
ACCCATCACTCGGTTGGTCGGGGCGTAAGAATCTCAGAGTGCTGT
>5291-4
TGGCTTTTGTTGAGTTGCAGCAAGAGATGTTCGGGTAGGTAACGA
>5292-4
TATTGTGGGAGTTAGTTGCGGGCGGAGCTAGGGGATACTGGGGGC
>5293-4
AACGTGTAGCTGTTGGGCTTGGAGAAGGCCTCTGTACGGGGCTAGC
>5294-4
TAGTCACTAGTTATGACGGATCGGCAGGGATAGCGTTCGTTCGCGC
>5295-4
GTTGTTTGATGACCGGGGCGTCTCAGCACACCAAGCATGAGGGAT
>5296-4
CAGCTGGGGCGCACCGGGTTCGCTTAAGCGCCCCTGGGGCATACAT
>5297-4
TGGTAGAATCCTGATGTGATGTTATGAGACGTG
>5298-4
ATGGAGGCCCATGGTGGTGGGCTGCGGGGACTGTCAGTAACTGTA
>5299-4
CAATGGTCTATAGCTGTACGCTAGCTCTTGATGTCTGCAGCCTCT
>5300-4
ACTGCAGTTAAACCAAGTAGAGTGAATGTATTGTAATATGCCCTG
>5301-4
TATTTGATGCAGCCTAACCTAGCGCTATGGGATGCCAGTTGCTCACG
>5302-4
TTTCGGGCGTGTTACGCCCGCAGTCGTCCGGAAATAGGAGGTCTC
>5303-4
TCTCGCGAATTAATTCAAAGGATCGTGCGTATCGTCTGACCTCAA
>5304-4
CTCTCATCTATGCGCGGTAGAGTGTTACTTTGTGGTGTACCGAAC
>5305-4
TGGCCGTTTATATTCATGGGAAAAGTGGTGCCACCCACGGGGGGGGG
>5306-4
GAAAACGTCGCAAGTGCGGCAATCGATAGGTTGTAACGCCTCGCTCA
>5307-4
TGTTGTTAACCGTTTTGCTGGCGCGGTTGGGTCAGGGGGAGTGAT
>5308-4
CCCTCGCATTGCTCAGGTGAAGCGGGAAGGGAGACTTCGTTTTCGT
>5309-4
GGTATTCCTCTTGCGTCCTGCTTTTGTGTTGGCTGCTGTTTACGG
>5310-4
CATTTCCCGTATAGTCCGCGAATGAAAGATGGAAACTAGGCACGC
>5311-4
GTCGCGAATAACATGTAGTGCAGTAACCGCGGAGCCGCCAGTTGC
>5312-4
CCAAACGCGCTGGCTTGGAATGCTTAGAGTTTGATCGATGCCTAA
>5313-4
GTTGTAGGGCTAGACTGGAGTATTGTTGCGATTTTGCGATGGATA
>5314-4
TTTACTGTAATGGGTCAGTGGCGCGGGGTTGGCTGGTGAGATCATAC
>5315-4
TTTACGGTTTTGCGTGTCGTTCCGCCTTGTATAGTCGGTTTTTCA
>5316-4
AATTCGGGGGTTCGAGTGTGCGGCACTGAGCGCGCAACGTTGCAA
>5317-4
GATGCCGGGACATGCTACAAGTGCAGAGTAATTGCAGAAATTGGTC
>5318-4
AAGTTGCCGTTCCGTGCTACGCCTATCTCAAGCTATGGCCATAAT
>5319-4
ACGGATAGCTTCTCCAGGGCTGGGTATACTACTTTTGGTGCGAGG
>5320-4
GTCTTCGATGAGGGTGAATGGTTGTGGGCGGCTGCCTATCGATGC
>5321-4
GCAGTTCCAGTGCATAATATGCGGCAGCGGATATTGAATCG
>5322-4
AGCTTAGCGGGCGCGAGCCCAGAATGCACATTCATTGGGATCTGG
>5323-4
GATGATTCGCCTGCGGTTAGGTTCGGGTCTTACACGTGACTGTGG
>5324-4
ATTCTTCCTCGATCCTGGTGACACGGAGTGCCTAACCGGGGTTGC
>5325-4
CGGGTACAGGGTGGCGACGGATTCAGGAGGCTCAGTGTTTCGAGT
>5326-4
TACAGCACCGACTAACTTTTCTTGCAGTGGTATGGCGGGATGTCC
>5327-4
TGATCGGCCTCGCGGAATTTCGCGCCGATCGCGTAATGGTAAGTTA
>5328-4
TAGTGGGCGTCGGTAAACTCCAAATCGATTTGCAACGATAGGTTT
>5329-4
ACCTCGCGGGGCGGCTCAATTTTTCCCGCATTGACTGACCGTATCG
>5330-4
GTCTCTCCATGGGCCCGAACAGGCCGAACAGGCTTGTGATTGTTCT
>5331-4
ATCCAGAGTGTGTGATACGTGGTGTCCCGGCTACCTGGCCAATGG
>5332-4
CCCGGAGGCTAATGCCAGCGTTCGATTACACGCGACGACCAGGCG
>5333-4
CGCGGTGTGAACGTGAAGTGTGGGGTGGTTTTCACGGCAAGTGAT
>5334-4
CTATGCCAGGATGGCGTAGATGTGTTCTAGCCGCCGGGTATGGGA
>5335-4
TCCGTCCTTGGCGATCTGGAAATAGTACGCCTTCTAGGGGGAAGAC
>5336-4
TCATTAGTTGTGATCTCACAGATATTGTTCGTTGGCTAAAGTGTTT
>5337-4
CCCGGCCGAGGCACAGTGGGGTTGACCATCGGATATATAGTACTC
>5338-4
ATAGATTGCTAGATCTATCATTAATGCCAAAT
>5339-4
TTTAGGTGAGATTCAATCCAATATAGTAGTGCGCGAGGGAGGGCG
>5340-4
TGTGACTTGCTCTAGTCACCCCGCTATTAACGGATCTTATTGTGA
>5341-4
GTTGATTCAATTCCCAGTTTCTGCGGTAAGGATTCCCTCCATCGT
>5342-4
AGAAGGTGTAGGAAAATGGTGTGGGCATGGTTATTAAAGGGGGAG
>5343-4
TTTAGTACAGACCGAATAACCCGGTTGGTCTGCAAGAGAAGAGTG
>5344-4
AGGTGGAGTGAGTGGGCCTGGTGGAGCACCGCTGTCAGAAG
>5345-4
CGGATCTAGTACAGGTGCTTCAGCGGGCAAGTCTGAGCGAGGGGG
>5346-4
ATGGAAGGTTCGAAAGCATTTTACTTCCTATGGGTTATTGTTTCC
>5347-4
TGGAGCCGTGGGGTGGACTTGGCTGCCGGGTTTGGGCGCATCTATTA
>5348-4
CTCTGATAATTTGAGAATGCAACGGGGATCGGGATTAATGTACAA
>5349-4
TCGGTACTCCTGGGGAGGGCCTCTTGGATGGATGCCTGAGTCTTG
>5350-4
TGTTGGCTTGCAGCCATGGCTATGTCGAGCAGTCAGTCGGATACAGA
>5351-4
GTTAATTGGTACATGGATGTACAGAAATGTTTACACAATTGCTTT
>5352-4
TAGAGCGATCGAACCCTGCGCAGAGAACGTCACAGTGGTATGCGC
>5353-4
ACCAGTGGGATGCCCAATGCGCCGAACGCCTGCGCGCAGTGTAGAC
>5354-4
GGACTCATGGTAATGGCGCATTGAGCTGGCCGGG
>5355-4
TCTGGTTTGGCACTTGCGAGAACTTTCCCCTTGGCCGTGCGCAAT
>5356-4
AGAGTGGGCGCGGTTAGCGGCCGCTGATGCCACTCCAACCTGTGT
>5357-4
TTGTCGAGTGCCCCTAAATTCGAGCATCCGGGTATGCGTCACAAT
>5358-4
GTGCAGGCCATTGGCGGGAAAGGGCTGAAATAGTCTGACTTGTCG
>5359-4
AGATTTGGTTTATAGGCACAGCTGTCAAGACGAGCCTACTGGATC
>5360-4
CTCTACGTAGAGGGAAATGGACGAACAACTGTTGGAGCTGCCCGT
>5361-4
GGGTTGTGGTGGTAAGGGTTATGCCATACAGTGTGTCGGCAGATGC
>5362-4
AGTATAGCGTTTGCCTGCTCGGACGGTCAACCGCCCCAGCTAGCC
>5363-4
GGGCTAACTTCAAACGGATTGGGCTAGCCCTTATGAATGGACCCCG
>5364-4
CGCGATTCCGATGGTCCTGTGGCCCGGGGGGCTCCTAGGGTCGACG
>5365-4
CGAATGGAAAAACAGGTCGTGATGTGGGGTTCTGGCCTACCCACG
>5366-4
TAGGCCATATTCGATGATTCGGGGTATAGGGGTAGCTAGAACTGAG
>5367-4
TTGGCACTCTCCAGGCTGCCTAAGGGCAAGTTGGTGGGAGCCAAT
>5368-4
CATATGTGCTATAATGTATACAGTTGTGGATCGTGGCCGTCGTAT
>5369-4
CAGATGCCGGTTGGGTTAAATATTTAAAACTCCTTTCTCTGTTTAA
>5370-4
CTGTTACGGTTGCTGTCTTGTAGGTAAAATGCACAATGCGAGTGTC
>5371-4
ACGGGAGGTTATGATTTTTTTGCCTCTTGTATTGGAGGGCATGTC
>5372-4
GCCGAAGCGCCTCAGTATTTCTTATAGTTTTTCGATACAAATTGAG
>5373-4
GGGGAACAACCTTCTCCAGTGGGCTCCAATAGGGACATGTCTTTA
>5374-4
GGTGATACTGAAATGTCAGTACCCTGAATATCGGTTTGGTGACTT
>5375-4
AGGCGTTCCTCGGATAAGAAGTATATATAAGACAAATTTAACAGC
>5376-4
AGGATCATTTCTAACCCACATTGACCCGGTAGCTGG
>5377-4
GGTTGCCCTTTATTACCCGGAAAGAAGCTGTAGCAAGGAGCCTTA
>5378-4
AACAGCGAATGTATACCTAACCTCCTTGAGAATAGCACATCATGT
>5379-4
GTCTCATTTCCATTAAGGGCACAACAATATCTCGGTACGAGTGGGT
>5380-4
GGCCGTATGTCTACCGTCGGTTGACCAATACGTTGATCGAATATTG
>5381-4
CAAAAGCCCCGGTAGGATGTGGTTCGTCTTAGGAATTTTTATCCG
>5382-4
TTAGATCGTGTCTTATAATCATAGGGCTTCGGAGTATGACTCTCT
>5383-4
GCCCTCGTGCCTCTGTGGTAAAGGAGCAATTCACTATCCCATGCT
>5384-4
CGCCCTCTCGCAGGATGGTTGGCTTTGATGATTAAGGCAAGACGC
>5385-4
GTACCGGGGTATTGGGTTAAGGTGTGTGCGCGCTCTGG
>5386-4
GGAATGGGAGGATTTCAGGTCGAGGCACCACGATACAGGTCGGCG
>5387-4
GTGCAGACAGCTAGTAGTGGTGACTTTATGTCCAAATCAAGATAA
>5388-4
GGTGCAGAGTGGCAGGGGGACTATGGTTTAGTCTAAAATGCCACG
>5389-4
TAGCGTACCCGTTGTTAGCGTTACCAAGTCGTCTTCTGATACGAGT
>5390-4
AGACAACGTTGGAGTGACGGTCGTGTAGTCGGCGGCGCTGTATGA
>5391-4
AACGGTAATGCCGAATGCAGGCGCTGCCTAATTTCTTTCCCTTAA
>5392-4
CCAAACGTGCTGGTTTGGAATGCTTAGAGTTTGATCGATGCCTAA
>5393-4
CTGCAAGGTGAGAAGGGCGGCTAAACTTTTACAGCGTTCA
>5394-4
ACACCTGGTATAGCTCCTGAGCCTAGAAATGGGCTTGGGGGTGCT
>5395-4
GGCCCGGTATCGTGATCTCTGAACTGCCGACGCAATCCTCGGCCC
>5396-4
ATGGTATTCGAATTAACGGTGGAATGGGCTTTCGCTTAGAGCTGGA
>5397-4
TCAAAGGATATACCAGTCAACTAGCTTTAAATACAGATGCGCTGC
>5398-4
CTGTGGGTTAACTCATCGGCGTCTGGCGTCCTGTAACTGTTCTCGC
>5399-4
TCCATCGGAGTGTCAGAATCGAATCTCTG
>5400-4
ACGTAAACAAGGACTGGTAGCACACAGTTTATTACAGGGTGGGGC
>5401-4
CCGAAAGCTTTCAATTTCAAACAACGGCAATTGCCTGTGGTAGAC
>5402-4
GCAGTTCTTGTGATACATTGAATGGGAGTTCGAGTAATGCGTAAT
>5403-4
TCAAACGCGCTGGTTTGGAATGCTTAGAGTTTGATCGATGCCTAA
>5404-4
GTTGCCCCTTCCGTGTGTAACATGAATCAAAATAGACAAGCAACG
>5405-4
ATTGCGATAGGGTGAGATTGTTGGGCGCAAGAGGATGC
>5406-4
ATCTGGATGGTAAACCAAAGTGGTTACGCTTGGTTGCCTCAGCGG
>5407-4
TGCTCGAATGGGGATTGTGAAAGGAGCCAGGGGGAACAGTGGCAA
>5408-4
TGAGGGTATGTATTTTAGGCCCTACGATGGGCTCCGAAGAGGCAG
>5409-4
ATCACAGAATACGGGCATTTTTGTTTGCTACTGAGCCCAGCTGAT
>5410-4
AGGCAATTAACAGGTTATAAAGCCGTCACTATTCAGCTATCAAGGG
>5411-4
TAACATGAGCGCATGTCAAACGAAGTGAGCCATTCAGGTCTTCGT
>5412-4
CTGTCTCAGGATATGGCCACTCCTCTCAAGGCCTGATACTTCTTT
>5413-4
GCGGGTATGGTGAATCTTGCAACCGAAATTCTCCCTGAAGGGTAT
>5414-4
GCCCGCGGACTGGGGGTTCAAGAAATGGGGAGGGTTTGATGTAAT
>5415-4
CGGACAGCCCGTTGGCTGGTGCATTGCAGCTGGGA
>5416-4
GATTTGGGAATGATGAGCTGGTGTGCTCTAGTAGGTATGGGCTCTG
>5417-4
TTGTCGTGGGTTCACGCTCTACCAATCTTGTGCAGGTCTGCTGGT
>5418-4
AGATAGAGATGTATTACGGATTTGGTTACGCATATTCCTCAGCGC
>5419-4
TGATTGCCTGTTTAAGTGTATGCCTCTGAGGTTGTTTTGTGCATC
>5420-4
CTGGATGTAATCGCGGATTGTTAGTGGCCGCT
>5421-4
TAGTAGAGGTGCGTATAAAAAAAAAGAGCCGTCC
>5422-4
CTGAAATATACTTCATGGTGGTAGAGTGTTCGCAACCTCTGCGCA
>5423-4
TCGTTAATTTTTTTCCGTCGCCTGTTGGATCCGTCCGGTCTCAGA
>5424-4
TGTATTCATTGAAGATCTCCGAGTATATCGCAAGTGGGTTATTGC
>5425-4
TATGAGTTTATTTTGTAAGGGGGGCCATCGTGCTCAATGTGCGGC
>5426-4
CCAAACGCGCTGGTTTGGAATACTTAGAGTTTGATCGATGCCTAA
>5427-4
TATTTTATGTCGTCTTGAGAGTGATGAAGTGGTGTGTATGCCACGG
>5428-4
CGATGGGTGTGCTCGTTTGGGTTCTCGCGGGGTTTTCAGCGCGGG
>5429-4
ATTTTGCCTTACATAGTTGGTCTCGTACATTGACAATGGCTCTGC
>5430-4
GTTCTAGAGATTTGCAGGGAGCAAAGTGGGAATGCCTTGTCTTAA
>5431-4
GTGGAAGGCCGGGCCTTAATCGTCCGATTCATCGAGTTGTGGTTG
>5432-4
CACTATGATCTAGGGAAAAATCTCGTAAATACTATACTCCTGAGC
>5433-4
CGTTTTAGGTTGGGTGGCCACTTAATTGTCCATCATCTGGGCACT
>5434-4
AAAAGTTTCAGGGAGATCGCGAAGAGGCTAAGTGACGCTTGGTGG
>5435-4
GGCCTCCGTTAGCCACCCGGGGGTTACGCCGTGTTTGGTCTTCCCTAT
>5436-4
TGAGACGATCGAGCGATACGAGAGGGCTCGAGGTTGGCAAGCCGC
>5437-4
GCGCGCCGTCGCGTCACACAGAGAACTAGATTTGAAAGCCGCTGG
>5438-4
GTACCGAGGGCCTTCCGGTGGTGCTTGTGTCATTAGCAGGGTGCG
>5439-4
CCATCCTTCCCATGGGTGGTTGTTCCAGCAGGTGGCGTAATTATTT
>5440-4
TATTTTCGGTCTTGTCTGTTATGACTGTGCTGTCTTGAGCTGTAC
>5441-4
ATTTCGGGTTTGCTCTCACCTTGTTGAGTTGTGCGAGATCTCAGC
>5442-4
AATGGAAAGTGTGTCCATTCCTTGACGCTAGTGGGAGGGCTGACT
>5443-4
CTCGTTTTTCAGGAAGAGAGATCCGGAACGTCAAACCTCGCTTGAA
>5444-4
ATGTGGCGATACGCGGGTCGCAACGGGGATGGTTTCCAACACTGG
>5445-4
CCGCCAGGAAAAAAGGATAATGAAGCGATTTGTACCTTTGCCTGG
>5446-4
GTGGTCTCCGTGATAGGCTGTAGGGTTGTTTGGCCGTAAAGTTAG
>5447-4
AATGTTCGCATTGTTTACCATGGTCTTGGCGTGTTCTTGGGCTCG
>5448-4
CGGCAGGTGATCTTGCCCTGTGTCCCTTGTTTGAATTGACTTTGAT
>5449-4
CGTTACAAGCGTGCGCATAGCGCTCCGGGCGACGGTCCCTATTAC
>5450-4
ATGCACTGGTCCAACAGTAAGCATGTGGGATCAATATGGGCATTGT
>5451-4
CGAGGATAGCGCTGTGGCAGGAAGTTCGATAGCTTCATTTTGCGTT
>5452-4
GGGCGCTAGAAGGGGTTCTAATTTCCTCTTTGCCGGTACGCAAGG
>5453-4
ATGGTAACATAAAAGCGCATATGTTCG
>5454-4
CTCGGACCATAGTCTAAGATCTTCCGGATGCGGATGGGGGCGTGC
>5455-4
GACGCGACACTAATTCCGGAGTGTTGCCTGGGCTACCGGGCTCGGG
>5456-4
ACGTTTTAGCTACACGTGCGGGCAGTACCCTCACTGGGAAACAGC
>5457-4
ATGGGTAATGTTCCTCGGTAACCAACGTATGTGTGTACGAGGCCA
>5458-4
CGTATGAAGCGGATTGAGCTATCAACCCACCCCGTCACGCCTATA
>5459-4
GAGATATTCGTGGGCTTTGTAGTGCATCGAGCGGGCTGGGCGGCA
>5460-4
CGGAGCTCTATACGGGCTGCCTTCATCGTTTGGGATTATTTTTTG
>5461-4
TCCGTTGATGTGGAGATGTACGGCTCGTTCTCGATTACTCAAATG
>5462-4
CCTTCGAGTGGGGCTCTAACAGATGCAGCTAATAGTCCATCTTTTCT
>5463-4
ACGGCTATCCTAGGGGGGGATCAGGCCGGTAGACGTGTGCTGAGGT
>5464-4
TTGCGCTAGTTGGGCGATGACTCAC
>5465-4
TCGTCGGATCATGACGGCCTCTGTATCCCTCATCATGGTTTAGTCT
>5466-4
GTGCAGACAGCTAGTAGGGGTGACTTTCTGTCCAAATCAAGATAA
>5467-4
GTGGGAACGCAGTTACATGCGATGGAGGTGCTGACACGGCGGGGG
>5468-4
GTGCAGACAGCTAGTAGTGGTGACTTTCTGTCCAAATCAAGATCA
>5469-4
GTTTCGATAAAATAGTATTCCGAAAACTAGTCCCGTAGTAAAAGA
>5470-4
AAGAATGTCAACGTAAATACCGGGTCGGTGGGGGCCATACTTGGC
>5471-4
GTGCAGACAGCTAGTAGTGGTGACTTTCTATCCAAATCAGGATAA
>5472-4
GTGGGGTCGGGCTCCTTTGGATTACAGAGCTGCTTCTGCTCGGAT
>5473-4
TGGGGTACTCATGCCCAGCGGATGACTACTGAAACAAGTGGAATA
>5474-4
CGTGTGGTTCCTATGCTCGGGTTGGCTGGTCTTTTGGGGGGATGG
>5475-4
TATCGGCGGCGGACCTTGGGTGTCAGGCGAGTTATGGGGGTTTCA
>5476-4
CTCGAAGTAAATGTCTTGTGACGTCTGTATCGTGCGCTCGGGGGC
>5477-4
AACTGTGGACGGGCCGCTGCTCTTCTTATCGTTCTCATGTGGTGC
>5478-4
CGGATGCTCATGGTGTGTTGTTGATTGACGCTTCTGGGTCACTTG
>5479-4
ACTGTCCGCTGGATTTCAGTGCGTTAAAACCGTCTAAGCTCTAGG
>5480-4
CACTAGGATCTAGGGAAAAATCTCGTAAATACTATACTCCTGAGT
>5481-4
CTCTTTTAATGCAACTGTTAACCAACCGTGCCAAATGCTTTCAGA
>5482-4
GTGATCATAGATGCCTAAAAAAGCACAAACTCATCTGCCTGACTC
>5483-3
ACTTAGCACCATGCATTGACGTGTTTGAATGCAAAATAGGCAAAA
>5484-3
GGCGACACGCAATGCCGTGAGAGCAAAGTCATTGGCGTCAGTACA
>5485-3
TTATGCAACTCTGAGCATACCCGGCGTAATATTAGTTTTTAATAT
>5486-3
TCAAGATAGCAGCATTGGAGCAGGTGGCTAGGCGGATGCTACGAT
>5487-3
TACGTGATATATCTCTACGGTGGGCATGCTGTGCGGACGTTACGA
>5488-3
GTCGGCTGTTCTGTCTAGGCATCCTTAAAGTTGTATGCAGTGCTT
>5489-3
CGCGATTCCGATGGTCCTGTGGCCCGGGGGGCTCCTAGGGTTGACA
>5490-3
GACTGTTGAATTGTAGCCCTCATAACGCCGCGGTCTTCGTGGTCG
>5491-3
GTGCAGAGAGCTAGTAGTGGTGACTTTCTGTCCAAATCAAGATAA
>5492-3
TTGTCTGAATCGTTACTTTACTTGTTCACGCCAAACGTAGAGCAA
>5493-3
ACCCAATTTCTTTCGGGGAGCACTGGTTTTAGCAATCGATAGGTTAC
>5494-3
GGTCGTTCATGGTGTCGGTCAAGTAGGGTTTTAACGTGGTCTTGT
>5495-3
GTGCGGACAGCTAGTAGTGGTGACTTTCTGTCCGAATCAAGATAA
>5496-3
GTCTGGGGCCGTGCCATAACCGCAGTCGGCTGACTGTGTACGCTT
>5497-3
ATAGCCCGACTATATCGGCAATACACTGTGCTGGATCTTCGGGGT
>5498-3
TATAGTAATTGGGATAGAAGTGAGACCCCATGACGTCCAGACCGGCT
>5499-3
TAAATCTAGGCTGGAGTCGAACTGCAAGTACTAGTCCAACGTGGC
>5500-3
AGGTCGATTGTGGACTTCGCTCGCGTAGTCGTTTGGCAAAGCCAA
>5501-3
TGGAGGAACGGGCTGGTTTTGTAGGTCGGCTTATCTCGGGTGGGG
>5502-3
TGCATGTAGAAACGATGGAGCGTGACTAGAGAAATTCGTATACGA
>5503-3
GCAAAAGCACCGGATCAGACTGACATGGGCTGTTTTTAGGGTTAT
>5504-3
CCACTGCTGGATAGGAAGGCAAAGCGCATACCAACC
>5505-3
TCCTCAGGTGAGCAGATTTCTTATGCGGATGTACTGTGGTGGAGA
>5506-3
CCTTCGAGGCGGGTGAGCGCTCTCCAGTACTAGACCGCGCTGGGC
>5507-3
GATTCCTGATACGGATGGCTTCGTGAATGTATGCTTGTACCCGTC
>5508-3
CTCCGTGGAGGGTATTGGTGGGGCCGTGTCGCCGACAAATACTCT
>5509-3
AACTGAGCCTGTGCGCTGGTATTTGTCCGGGTGCGTTGGGTGCAC
>5510-3
CATATTAAAAGAACGACCACTGGGTACGAACTAACCTCCTAAACT
>5511-3
CTAAACGCGCTGGTTTGGAATGCTTAGAGTTTGATCGATGCCTAA
>5512-3
AGGGTCTACTAGCTAGCTAGTGAGACAA
>5513-3
TCTTCCGTGACAACGTGTTTCGGCTAGTGTCTGTGAAATACACGC
>5514-3
CGAGGGCTGGGCGGTGGGTTCAGTATTACGAAGCGTCACGTATGA
>5515-3
TTGTTACAGTTCTTATAGTGGGTATTGGGTCTTATATAACGGGTA
>5516-3
CTGGAAAGCCTTGTCAACGGATACCTCCGGCGTTATTTGTGGGCC
>5517-3
CTCCCTCCCGGGGGTCCACTGTATTTCTAGACCTCTGCGTTACCC
>5518-3
TACGGCGGCGTTCATCACGGACTGGTGGTTGAGGATAAGTAACTG
>5519-3
TGTTGGGTATGACTTGACGGTCAATCTGCCGGCTCTCGGTACGCT
>5520-3
GCACGCTATCCCGCGGGTATTTTGCCTTAAAGTAATGCTAAATCTT
>5521-3
CTGTCTCGAATTGGTTCGAAAATTTGGCCCTTATTTACACCGAGC
>5522-3
TGGGACAAACTCAATGTCTGAGTCGTCTAGCAATAAAATAACCGC
>5523-3
TTGACGTTCTTCTTACCTATTGTCGCTGGAAGCCTCACGGCGCGGG
>5524-3
TTCCTTTGAGTGTCTCTGAAATTGTTAAGCTGGGCGCACGGTTAAT
>5525-3
AGGCAAGTGCGCTGTCGTTATGTTGAGATGTGTATTGTTTTCGTC
>5526-3
CTGGACGCGATGCAAATGTGAGCTCACTCAATCAGATCCCTGGGC
>5527-3
GATTTACATTGAATTCAGTTTCGGCTGCGTTGCAAAACCCCCCCT
>5528-3
ACTGCTTAACCCCCGGGCGCATGCCACAATATTTAGGTGGGGCGC
>5529-3
CTGTTACTGCTTAATGGGTCAAATTAATCTCGAGGGATTCTCAAA
>5530-3
GCAAATACAAATACTCCTCAAAGGATCGCTAAACATGATGAAATC
>5531-3
TGTCAAGTCGGACTGTCTTAAGCGTATCCGTAGCCGTGCACCTGC
>5532-3
GGGGCGCCAAGAAAAGTGCAGTTGTAAGCGAAGCGTATGTGGCCT
>5533-3
TGTATAAATGCTATACTAGTGGCCGGTAAACCTAGTTACTGACGA
>5534-3
TCACCCCAAAAACGGGTACCGCGGGGCTGTGTTCTGTGGTTGGCC
>5535-3
AACGGCTTCCATACATGACCTCCGCGACCCCGGTAAATGCTCTCA
>5536-3
GAAGCAGGCCGCCCCGGCTCCGGAGAAGTGCTGTGATGAGCGCTA
>5537-3
GTCGGGTAACGGACTGCTTGTATTTGGCACCATGGAGATGGTCGT
>5538-3
TTGGGGAGTAAAATTCACATTAGCTACTCTACAAGGCGGATACTT
>5539-3
AGGGACTTCGGTGCTTGGTGGGGAAGTGGGGGCCAGCTAAAGGTT
>5540-3
TCTGGTTTTCCGTCGTCTGGGCGCAGTACTGTTGTGAATGCGTTGC
>5541-3
CTCACGGTTAGAGTGGGTAAATGTGTGGCAATCCAGTCGTTGGTA
>5542-3
ACTGTTTAATTTATTTGATGGCTTCAGGGGATTTTATCTATGCGC
>5543-3
TTTGTAGGGAGAGTAGTGAGAGGATAGTGGTGCGCGAGGCTA
>5544-3
GTGCAGACAGCTAGTAGTGGTTACTTTCCGTCCAAATCAAGATAA
>5545-3
GTGCAGACGGCTAGTAGTGGTGACTTTCTGTCCAAATCAAGATGA
>5546-3
GTTATGTAGCATCCGGGCATAAGGTTAAGCGGATTGGGGTAC
>5547-3
CGTAATACAAAGCTTAACATTACCCTTTACCGGTATGTGGGGCAT
>5548-3
CCAAACGCGCTGGTTTGGAGTGCTTAGAGTTTGATCGATGCCTAA
>5549-3
ACACGGAAACCCTGCTCTTGTCAATTATCGGCGGGGGGGGAGAGG
>5550-3
GCCGGTCTGGCACCGAAGCTGAGGACAATTAAAACATTGGAGCGTCA
>5551-3
CTAGATTGCGATGGCTGTTTTTCACGGAAGAACGTGGCCTAGTTA
>5552-3
ATGGGATGATCGCTGAATGCCGTTTTGATGAATATCGTATCCATA
>5553-3
ATCCATCGCGTTAAACGAATAAAGCCACATGTTGTGTCGTGAGTT
>5554-3
CGTGCATGTTCATTTCGCGGCATGTTGGCCCCCTG
>5555-3
ATTTGGTTTTGGGTTCCGGCCCATCTGGGCGGTGGCTAAGAGATA
>5556-3
CATTAGTTCTCTGAGTATTGACCCGGTCTCGGCCCTCTGAGGCGCG
>5557-3
CGCACCCCCCAGCTGTCTAGATTTTGTGGTTACACCAGTGTAGGG
>5558-3
TAGAGGCGGGGCATTTGGCACCCTGGCCGTATCTTGCATAATATG
>5559-3
TGTTTTCAGAGTGCAATTCTCTTGAATGCTGCAGACGATTTATGA
>5560-3
ATGTATCTGCCAGCGCCATTGGCGCCGGGCTCTACCTGTTGCGCAT
>5561-3
GTGCAGACAGCTACTAGTGGTGACTTTCTGTCCAAATCAAGATAA
>5562-3
GATAAGCTGATCACACGGAGGGTGAGCTCGAAGGGTAACCGTCAAAC
>5563-3
GTGTGTCGGTGCAGTCGTTGCCTTCTACGGCCCTTTCGAGGAGTT
>5564-3
CGATAGGCGGCACGGGGTGGCCTTCTATTGACAATACCAATGGTC
>5565-3
CCGCTTTGTCGATAGGGTTCTTATGAGACTACAACTACTACTGGG
>5566-3
AAGTGCAGGGTGTTCCTTCTCGTTGGTGCGGGGTCCATTGAAGTT
>5567-3
GGGAGGTCTTCCCACCTAAGCTTGTATTGGAGGGTGTCGGGAATA
>5568-3
TTATTACATGGCTGATTCTCTCGGCGTTTATTTCTTATGCTCATC
>5569-3
GAACGGCACTTGGGGGTGGTCCCCCGGGCCCTTGGCATACGGTAA
>5570-3
CTTTTAATAAGTTGGGGTGGCTCTACAAAGAGAGATGCGGGAATC
>5571-3
TTGGATTTGTAGACTTGAACGGCTCGTTTGGGGAGCTGGCTTGTT
>5572-3
CACACATTACTTTGATCCCTGGTCCGATTTGATAGGTCGTACTGT
>5573-3
GATTATTGCAATTTTCAGTGGCGTGTAAGCCTATAGGCGGGCGCG
>5574-3
CCAAACGCGCTGGTTTGGAATGCTTAGAG
>5575-3
TGCATTATGTCGTTTTTTTGATCAGCGGAACTATGCATGTATATG
>5576-3
TGGCGGAGTTCCCTATGTCTGGCAGTCGGGTGGGGATAAATACTTT
>5577-3
AGGACATGTAGTACGGGACTGCGGCTGTTTGCTTCCTGCTTCCCA
>5578-3
GTGGGTGGGATAGTATTATGTAAACCGGGGTAGCCAAGTGCTCTCG
>5579-3
TAGTAGAGGTGCGTATAAAAAAAAAAGAGCCGTTC
>5580-3
AAATGTGGGGAAAAGGCGGTGTTGAGTTGGCGTATA
>5581-3
AGTAGTGGTCAGGTCTGCCTAAAGGGTCGCCGTGCCTATAGGTTTT
>5582-3
CCAAACGCGCTGGTTTGGAATGCTTAGAGTTTGATCGATACCTAA
>5583-3
CCCTCTACGTAGTGTGGTTGGAGAATTGGGGTTGTTAGCCTGACC
>5584-3
TGGATACTCATTGATCAGTGACGTGGCGAATGTCGGACGTGTGTT
>5585-3
CTACCGATGTCTCATAGAGCCTTCCCATATATAGGGTCTGTTATC
>5586-3
TAGCTGAGTTGTACTCGGATGTGTAGGCTTTTAGGCTAGTAATCA
>5587-3
GTCAGCCATTGGAACAGATTGGTCGCCAA
>5588-3
TACGCTGAAGGAAGCGGAACCCTTTGTACGGTGGGGGAGGTGGCACA
>5589-3
ATATCACGAACGAACTGGTCCTTCCCTACATACTCTCCGTCTGCG
>5590-3
TGGACTGCCGTTCCTAGTATTGGGAGTGTCGGAGTCAATGAGCGC
>5591-3
AACCGGTAACCCGCCATCCGCGGGTAAAGCTTTGCCCTGTATTAA
>5592-3
CCCAGGTTCGGTGGGTCTTGGAACTCATCCCACGGTGAAGGCTGG
>5593-3
ATCAAGCTCGGGGGGGTAGGTTAATGCTGTCTTGATCCAATGCGG
>5594-3
GTGCAGACAGCTAGTAGTGGTGACTTGCTGTCCAAATCAAGATAA
>5595-3
GTATCCGCTTATTTGCATAGTAGGGGATTACGAGTCACCAAGACG
>5596-3
TGTTTACTTCCTTACCATTAGTTAAGTCTCCTTCTATGCTCTTGGT
>5597-3
CACCTGACTGGGATTCTTCACGTTTGTATTTTGCTCAATCTGGCAC
>5598-3
TGTTTGGTATGACTTGACGGTCAAGCTGCCGGCTCTCGGTACGCT
>5599-3
GGAACGCATATCCAGCCGGCCCGGATGTGTCGGGAGCTGCGGACC
>5600-3
TCTGGTGCGCCTTGAAGGGGCGAGGCTCGCTTCGTGCGTGGCTTC
>5601-3
ATAATGGAATTAACGCGGGCTCGTATGTGTCCTTGCTGGGAGCAC
>5602-3
CGACCATTCTCCCCTGGGTTATTAACTGCGATAATAATACGTTTG
>5603-3
TCCACGCACGTGTCAAGGACTATGGGGTTAAGGACTGGCTTGGGTC
>5604-3
GGATTGGCGTGGAGTGGGTGGAAATTGTAATCGTGTTGGGCGGACG
>5605-3
ACAGGGCGTGACATGTATGGGATACTTGATGACAGGAGGGAGGCG
>5606-3
CTGGTATCGTTACGCGCGTTTTGTTATTGTGTAGAAACTCAGGGC
>5607-3
AAGGGTGCAATCCTAGACTGCTGGGCTTGGGGGTTGTTAAAGACC
>5608-3
TTTTGGTGCTCGTTGGTGCGCGTGGGCAACGTGGGAATTGTGTCG
>5609-3
GCATGTGAAGTCGCTTTTCGCTTGTACTATGTCCTCCTTAGTGTT
>5610-3
AATGTGAACAGCCGCATTGGATGGACCATGTGGGGCTACGTTGTT
>5611-3
TAGAGTCACTATATGGGGGGTAGGCGGTCGGTAAATATGGGCGCG
>5612-3
CCGATCGGTGTGTATGGCTCGGTCATGGTCGAGGGGGCGTCAGGC
>5613-3
ACGTTTTAGCTACACGTGCTGGCAGTACCCTCACTGGGAAACAAC
>5614-3
TATTGTGGGAGTTAGTTGCGGGCGGAGCTAGGGGATACTGGGTGC
>5615-3
TCGCTGTGAATGAGTTCAGGTTGACCTGGAACGAATGTATCATGA
>5616-3
ACTAGGGCCTTTGTTTGTGTGGGGCATGCTTCTTTGTTGCTATTT
>5617-3
GAGGACCGGTGGCGCTATTGATGGAACGAGCATTTGCCGTAGGGGGA
>5618-3
GGTCGCTGCTCCAAATGAGTGGCTTGTCGGCTCACTCTTGGGTCGG
>5619-3
AGTTCGCTCCTGTTGGCGGAAGTCTGGGCGCTTTAGTTGTCGTAG
>5620-3
ATAGAATTAGCTGGGGGGAGCGCTATTAGCGTGCCGGCGTCGCGCT
>5621-3
TACTTGGCTTACTGTGGCTTCGCTGACGGATGCACGGGATTTCAGA
>5622-3
ACTCGAAATTAGATCTACATACCTTTAAATCAGGAAAGGCTTCGC
>5623-3
ACACGTCTGCACTTAGCCCGTCTACCAACTTTGATGTTCGCGTGT
>5624-3
CCAAACGCGCTGGGTTGGAATGCTTAGAGTTTGATCGATGCCTAA
>5625-3
TCCTACACGCATTTGGGATTTGCACCAGCCCCGGGCCGTGGCGGT
>5626-3
GTGTATGTGGAGGACAAGCTGAACACAAGGATAAATACCGTTTGT
>5627-3
TATTGGGTTGGATGGCGATTAGGGACGCTAGATGCCAATTGAACT
>5628-3
GTCTTCGCTGGGGCCGAAGAGGGTCTTTACACTAACCTTTCTATA
>5629-3
TAAGTCAACTTTTGTCTACTCGTATTACTTGGTCAACTTTGGGCA
>5630-3
TTTAACGGTGTATATCGCCCTCTGGTGGGCCCCGAGCGAGTACGG
>5631-3
GTGCAGACGGCTAGTAGTGGTGACTTTTTGTCCAAATCAAGATAA
>5632-3
CCCATGGTAACACTCCCGCTTGTTTAGATCATGGGTCGAAACCTC
>5633-3
GCATTGATTTGTTGTGAGTTGGATGGAATTCGCTACTCTGGGCAC
>5634-3
TCTAAGTTAGGGAGTTGACTTGGGGTTGTGGACAATTCGCAATATC
>5635-3
ATGATCGCTGTGTCATTGCCTATAATCGTCTGCATATTCTTACGT
>5636-3
GCGCGATTTTGTCTCTTTTGGTGTGTGTTGATGTCGGCGTGCATT
>5637-3
GGGGGCAAGCGAGAGTGGTAGATCTCCGACCGTTGGTCGGAGGGG
>5638-3
GTGCAGACAGCTAGTAGTGGTTACCTTCTGTCCAAATCAAGATAA
>5639-3
CGCTGGCGGTAGGGTGATTCATGACACCCTCACGCTTCAATCATT
>5640-3
CCGGATTCACAGCGGTACCGGCGGTGGCAGAGGGCTACTAAGTGG
>5641-3
GCCTGGGAAGCCAGCTGAGAAATGACAAGACTTAACATAAGGTCT
>5642-3
GTGCAGACAGCTAGTAGTGGTGACTGTCTGTCCAAATCAAGATAA
>5643-3
CGCGCTTATGCCGGAACCAAACGCAGTCTCTAAGCCATTGACTGC
>5644-3
CCCGAGGCCTTTGGCCTATGACCGGTAGATAGATGTTCGGCGGAC
>5645-3
GAAGGTCAGGCCGTTGCGTCTTATATGACACGATTGCAGCCGGGT
>5646-3
CTTACGGTGTTAATGTGAGCTCGCCCCCGAGGAGGCCCGGGGCACGGTG
>5647-3
GCGAGCATAACTAAAGGAATACTAGAGCACCGTGCTAAACGTATT
>5648-3
GTGAATATACACGCCCTCGTCCATCAAGGGAGTGAAGTAAACATT
>5649-3
AGCGTGGCTTACCTTTGATGCATCCCTACACGTTATCTCCTGGCC
>5650-3
AGATCGAATTGGTCGTAGAGCGACTTGTCAGTGTGTTCGTTACGAC
>5651-3
GGGAGGTCTTCCCACCTAAGCTTGTATGGGAGGGTGTCGGGGATA
>5652-3
TTTTATGCGTCTCTATCAATGAAGCCAGCCGTGCGAGAATTGCCGT
>5653-3
TGTGCGATAGCCTAGTTATTGGAGCGTCCACTTTGGCCAATGGGG
>5654-3
ACATGTTGCCTAGTGAACCTGGATGCTGCAGGTCGAAACGTATTC
>5655-3
TTGTGTGTAAGTTCGTGTCATATGCTAGGCCGCTGGGCGCGAATA
>5656-3
TGGGTTTCCCCAGAAGGCTGGTTTCTCATCCGATGGGGGCTTCGG
>5657-3
ACGGTATCGGCTTGGAGCCCGGGGGCGTTAGCTCCCCCAATTGAA
>5658-3
TGGCTACCTCATTTTTGAGAAAACCCGTGGGCAGGCGTTTAGTCG
>5659-3
TAGGTTTCGGGTAGATGGACGAACCAGCGGGATTCCTATGGGAGCC
>5660-3
GTCTCTGAGACTTCGCGTTTCACGTTTTAATGCTGTATCTTACGG
>5661-3
GTGTCACATAGGGCAGAGAATTGCTTAACCGTTCTCTAACCGCAT
>5662-3
CAATTGGTATCATCTCTTATTTGGTT
>5663-3
CACTAGGATCTAGGGAGAAATCTCGTAAATACTATACTCCTGAGC
>5664-3
ATGACGAGGGGCGCGATGAATAGGTGGGACTACGCGTCGATTGGTA
>5665-3
ACGTTTTAGCTACACGTGCGGGCAGTACCCTCACTGTGAAACAAC
>5666-3
ACGCTTAGATTAGTGCGTGCGTAACTTTTAACGGGCGGCTGCACG
>5667-3
TCGTTTTCGGTTCGGGACCGGCCGGTTGTTATAGTTGGGTCTGAG
>5668-3
GTTTTATATATAATGGAGATACTGATCTCCCTTGATTGTGTAGCT
>5669-3
GTCATCGTAAAACTCTGAGGGGGTTTGCCTAAGCGGGCTCATTTGT
>5670-3
TTGGATTTGTAGACTTGAACGGCTCGTTTGGGGGGCTGGCTTGTA
>5671-3
AAATGGTGCAGGTAGTTGTCCTTAACTAAAACTTTTCATAACATG
>5672-3
GTGCAGACAGATAGTAGTGGTGACTCTCTGTCCAAATCAAGATAA
>5673-3
TCTTGTTAACACGTGCTTGTTATGCATGGTGTCTAGGGCTGTGTAT
>5674-3
GTCCCTGGCCGTTGGCCTCTCTGGATCCCTTTCCGTGCTCGGTTC
>5675-3
CGGGTTGTTCGTTAGGTAGACTAATTCGCTGTAGATGATACGATCGT
>5676-3
GAGTGGAGTCCCGCGGAATTCGGGGTAGGATAAGCACATTTGATC
>5677-3
GCACGTTACACAATTTATATGGCCCAGATTGCGATACACTGGCGC
>5678-3
ACCGCGTTCAGTTAGTCGGGCTATTGATGCGCCCGAATCAACGTG
>5679-3
TTGGCCAAACTCCCTTCGTCGTAGAGGATTGTGATTCGGTTCACGT
>5680-3
GGACTGGGGTGGTGCGTGACTAGGAAAGGTACGTTGGGCACGGTAT
>5681-3
GTCCCCGATTCCGGTCTCATAAGGTACAAAGTAGTATGTCGTTGC
>5682-3
CCGGCTGGTGGTGTGCCGATAATGTACCTCGTGTTAAGCCTTATT
>5683-3
GTGGCTGGTATCGTCACTGTTGGCCCTTGCATATATGTTTGGGGG
>5684-3
GTTCATACAATGATCTACCTGGTCCTATGTCTATAGGCCAGTTGA
>5685-3
TCCGGTGTGGCGTGAGTACTGTTGACAGCGTTGATCCATTTGGGGA
>5686-3
AATGGCTCAGGATGATCCCCGTGCTGGACGCCTATTTTGGGTAAGG
>5687-3
TTTGGAACTGCGGCGGGTATCGAGTAGGGGGGGGGAACGTAAAGA
>5688-3
TGCTGCGTAGACTGAGAAGCCTCGTACTCGTCAGGC
>5689-3
GTCGGTGGGCTATTATGGTTCTCTCCATGCTGATGAGCCTAATGT
>5690-3
AGAAGTGTCAAGGTGGCAAATAGGGACGATAGCAGTGCGTCAGCA
>5691-3
GACCGTCGATGGGTCCCTGGCCTACACAATGGGTGGATGGACCGT
>5692-3
GCGTTAAGCTCTGAACCGCTAGAGGATCTGTGGACGCTGAGTGAT
>5693-3
TGTATAAGCTTTGCTGATTATGGACGTAGTAACTATTATAGGGGG
>5694-3
ACAGGGCGTGACATGTATGGGATACTAGATGACAGGAGGGTGGCG
>5695-3
ACGGGCCCCATGTAGGAGAATAAGGGCTGCCTTGTTGTGTTGAAA
>5696-3
TAACCATTACAGATTGGCTGCTGAACCAGGGCGCGGGGCAGCCCA
>5697-3
GTACATAGTGAGTCCTACAGGCACGTTGATCCGAAGAGGCGCCGT
>5698-3
GGATTCGGCTGGGGTCCGGGGGATGCCGTTGGTTTAGCAGACGGT
>5699-3
GAACAAAAGTTAGGAGAGCAAGCGTTTGGCACGAAACTGAGCTTA
>5700-3
ATATGGCTGCTGGGAGAGAGTAGGGGCGCTTGATGGGCATCGCAG
>5701-3
GAATTCGCTAACGGAAATCTGGGACCGATCGCCGACAGGTTACTTCT
>5702-3
GTGAATATACACGCCCGCGTCCATCAAGGGAGCGAAGTAAACATT
>5703-3
GAGACAATCACTAGATAGTGGCAACACGTGTCATTATGTCAGAAT
>5704-3
GCCCGCAACGCGGTACCACTGTATGTGATTCTTCCAGGCC
>5705-3
ATTCAGTTAGTTGACCGGTACCGCGCCGACCGCTAGTGCTTGTTG
>5706-3
TGTACAGCAAGATCTGGAGTTTTGCTGTATGGCGGGGGTATAGCG
>5707-3
TTTAGTTCTTATGAGGGACATTCCGAGAGATTTGGTTTACGGCGC
>5708-3
TGACGCGCATCTGGAATTATTTACATGGGGGGGGGCTGTCTGGTC
>5709-3
GGGGTCGTGTTGTCGTAGCGTAAGGTTGTACGATCCAAAATCTAAA
>5710-3
AATTCGGGGGTTCGAGTGTGCGGCACTGAGCGCGCAATGTTGCAG
>5711-3
TTATAAGCCGAGTAGGCGCGGCGGTATTGTAGAGTATGTGCTC
>5712-3
ACATAGTCTATACGCCAAAGTATTCCAAATTTGTGCGAAGGTAAA
>5713-3
ACGAATAGCTTCTCCAGGGCTGGGTATACTACTTTTGGTGCGTGG
>5714-3
GCGGGTTGACGTCTCAACGACGCTGTCTGTGAAAATTTCGTTTTT
>5715-3
GCGGATGACCTCGAAGCTTTGAGGATAAAACCGGAATTTTCTTAC
>5716-3
TAGATGGTAGATTCATATGGGCCGTGCACCGTGCACACTTCGTAT
>5717-3
TATCGGCGGCGGACCTTGGGGGTCAGGCGAGTTATGGGGGTTTCA
>5718-3
TATGGTCTGGGTTGTGGTGGAATCAAGTCATATGTCTACGAAAAT
>5719-3
CGGGAACATAATAACGAGTAGGTAAAGAACAGGCGATCCCTTTAT
>5720-3
AGAGAAGACATTGGGAGAGTAAGACGGGGGGGCGCCTCCGC
>5721-3
GTGCATACTAGATTCGGGCGAGCGGACGCCGCGCCTGGTTCGCGA
>5722-3
CCCATATCCGAGGTCTCCTTAGAAGGTGCCTGTCTGGACCGTGGTA
>5723-3
TGAGGGCTGTCCATTAAGAGATGAGCATTTATTCAGCAGGCCGGC
>5724-3
CTGGTGGCTTGGGCCGTACGAACATATTGAAAACATTCTGACGGT
>5725-3
ACTGCGCTCTTGGTTTTATGGCTTGCGGGTTGTTGGTGTTATTGA
>5726-3
CAGCGGCAGGATGAAATTTTTTCTGTTACAGTCGGCTTATTGTTG
>5727-3
TGGAGGAACGGGCTGGTTTTGTTGATCGGCTTATCTCGGGTGGGG
>5728-3
GTGGCGGTACTCCTATCCCGCAATGGTCGTGGCATAAGAGT
>5729-3
CGCGTTATACGGTACGCTTACAGGCTCCTCGCGTTAATTATTATA
>5730-3
TAAGCGAGAAGGATGTAATTATTTACGCTCGTTTTCTTGAGGCTC
>5731-3
TTACGCACGACGACACGTGTTCATGTGGGTTACGAACTCGGATCA
>5732-3
GTATAAGGTAACTGCGTCGTAAGTGGTGACTTCGCACGGCCGCGT
>5733-3
TAACTCGTTGAGCGCCAGTTACGGCCCCTCCGTAGTAGCAGGAGC
>5734-3
GCCTAAATATATGGTTGGCGCCCCATGCGATAAAATTACG
>5735-3
TGAGCGGGACTGATGGCGCGTTGGTCGCCGTCTTCTTGGGAGGGCCA
>5736-3
GTGGTTAGGCGGAATGGTGAAAAACCGGCCTTGATCCTGGATACT
>5737-3
GGTGCGGGGGTGTGTGGGTCGAGCAATGCGGTTGGGAAAAAAGCG
>5738-3
ATGCGGGGAACGCGTTTACAAGCTTCACAATTGGCAGCGCGTCGT
>5739-3
TAGTTGCGAGACACTCATGCTCATTACGGACTAATTTGGTGTACGT
>5740-3
ACTTCGTAGAGTGTGGCGGCGTCGCGTTTGCTCCGGGGTGCCTAGG
>5741-3
TGTTTGTGGTGTGGTCCGGCGACGCTAAACCTCTTATGTTACATT
>5742-3
TGGTCCGGCGGCCGGGGGGTCCTGAGCTAAATTGTTTTCTGGCCG
>5743-3
TTTTGGCGCTCGTTGGTGCGCGTGGGCAACGGGGGAATTGTGTCG
>5744-3
GGTACCCTTGGCATACGGCAGGGATGTTCAGTTATTGGGATCCAGA
>5745-3
GGACTGGGGGGTGCGTGACTAGGAAAGGTACGTTGGGCACGGTAT
>5746-3
GTAGCTTGACAAAAGAACGGCGTGTGGCACGGGATCCCTGAATGG
>5747-3
GTGCAGACAGCTAGTAGTGCTGACTTTCTGTCCAAATCAAGATAA
>5748-3
GCGCAGACAGCTAGTAGCGGTGACTTTCTGTCCAAATCAAGATAA
>5749-3
GATAAAGGAGTTTCGCACCCTGGGGAGTTACGGCTGGCAAAAAGC
>5750-3
CATTGACGGAGAAAAGTGCACAAAATTAGCTCGTGGATTACCTGT
>5751-3
TGTACAGCAGTCAATGCGCGCCGGTCCGGGTGGTA
>5752-3
TGGGCATTGTTGACACGGCATTTGTATGACGTGTTTCCTTATTAT
>5753-3
GGTGTATTAGATCAGGCTATGGGGTAGTGGAGGCTGAGATACTGA
>5754-3
CTGAGAATACCGACCAGTCTAAATGTAATAACAAGCAGTTATCCA
>5755-3
TATTAACTCGGCGAACTCCTGGTTATCGGTTAACAAAAGGTGGGT
>5756-3
TATCGAGTCCTGGCGCGTGACTCCCTGCTGGTGCTTTGGCGGCAC
>5757-3
GCGTGTGAGCCTAACTGTGTAGATCAAGGGAAGCCAGTAAAGTTA
>5758-3
CCAAACGCGCTGGTTTGGAATGCTCAGAGTTTGATCGATGCCTAA
>5759-3
CCAAACGCGCTGGTTTAGAATGCTTAGAGTTTGATCGATGCCTAA
>5760-3
CAGTCTAATGTGAGGTATTTGAACCGGGTAGCTAGGGGGAGTTCT
>5761-3
AGCTATTGGCGTCGTCGAGCCTAAAGTGGACAAGCCCGGGGGGGGG
>5762-3
CTCGCGGCTTACAGGAGAGATGAGCAGAGGGGGAATCTCACCGAC
>5763-3
GTAATATATATGGCGTTCGGACTTGGTACATAGTCTCACGTGGCT
>5764-3
GTCCCTTGACTGAAAAAGCTATGCAGAACTCGCCTTAATACTAGGG
>5765-3
TCTGTTAATGAGGGCTTTTAGCCGAGGAGTGGCAGGGGTCGAAGC
>5766-3
CATAAAACGTAGCCTCGATTTTTAGCAGGTATTATCAAGCCAGGC
>5767-3
CACTAGGATCTAGGGAAAAATCTCGTAAATACTGTACTCCTGAGC
>5768-3
TCTACGTTAATGCGTCCATACTATTTGCTCTTCGTTCTGGTACACG
>5769-3
ATACCCTTTTGTGATGCATGGGCCACAGGTCTTGTTACAAGGGCG
>5770-3
AACAATTCCCTTCCGCTTCCTTTGTGTTCATTGGCGTCTGTCGCC
>5771-3
GGCGGAGAGACGGAACGTGAGTTGCCATCTACCCTACCGATTCAG
>5772-3
CACAACGATCGATGGTGGTCGGTGTCCACAGCCCATACGATGGCA
>5773-3
TTCACGAACACAGCGATTATCAATAAACATTTGGTGGCTTGTTTG
>5774-3
CTGGAATTCAGTTGGTCGAGTTATTTTGTCCTTATTAGTCCATTA
>5775-3
GAGATTGCATTAGTTAGGCCGAAGGAGCCCTAAATAGTCACGTAT
>5776-3
GGAATGCATATCCAACCGGCCCGGATGTGTCGGGAGCTGCGGACC
>5777-3
CGGGGAATCTGGGGATGTGACTTGTTAATGGTGACTTACTGTTTA
>5778-3
ACAAGCGGGCTCGCGTAGAATGTCACAAGCATCGCCCAATCACAA
>5779-3
CGGGTTGTTTGTTAGGTAGACTAATTTGCTGTAGATGATACGATCGT
>5780-3
GGTCCTGTATTGTCGTTTGTGGCGTGTTTCGGCTGGGTTCCATCT
>5781-3
GGTAGACACCGTGCTTCGGGCGTGCACTTATCGTTCGTTGTTCAG
>5782-3
GTGGCAGTTTCACCGGAGTTTTTCCTCACCTTTTGGCGTCTACTT
>5783-3
GTGGTCTCCGTGATAGGCTGTAGGGTTGTTTGGCTGCAAAGTTAG
>5784-3
GCAAATACAGATTCCTTATTGCATTTACAGTGCAGATATTCAGGTG
>5785-3
AAGGGCTATAGCGGGTGCATCATTGTACTGAAGTGTTGTTCATTG
>5786-3
AGACTCTCAGGGTATGCCAGGTTGCGTACGTGATGGAAGCGGCCCT
>5787-3
TTGGGAGTTCTCAGCATGTCAATCCGAGGTTTTTCAGTTGTGAGG
>5788-3
GCGTAGTCGGCAGCCAAGTCCGGCCTGAAATGCTAGTGAACGTGT
>5789-3
GCTAATGCTGGCACACATACTACCATCAAGGGTTATGCACAGGGCT
>5790-3
TACGGCGGCGTTCATCACGGACGGGGGGTTGAGGATAAGTAACTG
>5791-3
TATTTGGGGAGAGGGCCGAATTGGACTAAGGGGTCAAGGCAATGC
>5792-3
CCCCTCGGCGGTGTGTGGTAATAGCGAGTAGCTGGTGTACTAGGT
>5793-3
GTATACAGGTTGATGGCAGCTATACATAGATGT
>5794-3
GGGAGAACCTGTTAACTTCGTACAAGCTGACGACTGGGAATTTATA
>5795-3
GTAGTCTCCGCGTGAACTTTTTCTTGCTGGTGGATAACGGTAATG
>5796-3
CTATTGTTCATTCTCACCTTTTATGGTGTAGTACGCAGCGTAACGT
>5797-3
TCGTAAAGACAACATACATGAGATCAATGTCTTCTGGTATACCTT
>5798-3
GGGACGTGGTATTGTATCGATTATGATAAACAACGAGGCCAATTC
>5799-3
GCTAGTAGGTGCCATGGGCTTACTGGTCCTATGTGCTGTGGAACGT
>5800-3
ATCTTCGATACTTGTATTACGCCGTGCGCCCTTTTGGGGTGTGAA
>5801-3
CAGTGTCTTGTTGCTTCTTGATCCCGACTATACATCTGTGGTTTG
>5802-3
CGCCGATATAAACTTGACAGTCTGAAGGCTCTCTGCGTGATGAAA
>5803-3
CCGGCCGCCAGTTTCTTTAGCGATGATTTTTTTGCGGCTTGGGAG
>5804-3
GCTCAGAGCTATAGGGGATAGAAGACGCACGTGGCTTACATACCT
>5805-3
CGCTACCTGACGTGGATACGGTGAAGGACAGAGCGTGGCGCAGATT
>5806-3
GGTGGGTACCATCCTAGGTCCGGGGGTCTAACCCAATGTCGTTGGT
>5807-3
CATCAGAAGGGCACCCAAAGCATGATGGTTTAGATAGCGAGCCGC
>5808-3
TAAGGTTTCAAGGTTAGGTTTCATAATAGAGGTGCATTGGGAGCT
>5809-3
CCAAACGCGCTGGTTTGGAATGCTTAGAGTTTGATCGATGCCTAG
>5810-3
GTAAGGGCGCACGTTTCAAGTAAGGGATG
>5811-3
ACAAGCGCACGCGACGAACAACTTTGGGACGTCATGGGTGGCACT
>5812-3
CAGGTAGAATACGCCTGCCTCTTTAGGATCCACGCCCACGGTGTA
>5813-3
ACGGTCTTTTGTGGATGATGCTCTGCTGCGCGTCTGTATAAGAGC
>5814-3
GCTACTGAAATTTGGCGTCAGTTTA
>5815-3
TGAATGGGCTCAAAGTCCAGTCTCAAAAGAATGTGAGGATAGG
>5816-3
CAACCTTTGTCTATCTTAGGTCATAACCATGTGACTGACCCGTGG
>5817-3
GGAGAATTGGGGGCGTATCAATGAAGGTTTTCAGAGGGCTCAGCT
>5818-3
TGTACGGCGTGTTGTGGGCCCGAGGCGATGTGATTAATAAAACAGC
>5819-3
ATTCGTACAGATTGCTGATTCAAACGTGTGTGCAACTCGGTTTCT
>5820-3
AGTCATGCTAGGAGCATTCGTTACAGAAACTCGATTGCTCAACGC
>5821-3
ATGTGCGGAGTTGACGTTTATGAACAAGGGCCCAGGTCTTTCTGA
>5822-3
AATCGCTTCGGTGAGGGTATAAGTACTCCAAAGTAGGTTCATGCTT
>5823-3
CCGTGGGCTCTGTGGTGACTCTATAGGCGCATGTGTTGTATTGGCT
>5824-3
CTCCGGTTGTGGGACAGGTAGCACGAGGCGGGCCTCGATGGTGAG
>5825-3
GGTAAAGACTATACGATTCTTCAGGGGTGAACAGCTGAGCACCAG
>5826-3
CCAAACGCGCTGGTTTGGAATGCTTGGAGTTTGATCGATGCCTAA
>5827-3
GTGTGGTTAAATTCGATAGCATAAATTGGTGGTTGGGTACTGGTT
>5828-3
CACATGTTGGGGAGTTTGTCGTGATAGATTCTGAGTGTTGTTTAA
>5829-3
GTAGATAAACAGTAGACTCAGGGAGTGAGTTTGATGTCGCGGCACC
>5830-3
TAGCTGAGTTGCACTCGGATGTGTAGGTTTTTAGGCTAGTAATCA
>5831-3
TTGTTAATCCGGCTCCTGTTTCCGAAGTGACGTGAAGGGCAGGTG
>5832-3
CGATAATGCCTGGATGACTTGATAA
>5833-3
GGCGGACCAGCTATGATAGACAGCCGGGTGGGAAAGTTGGGGAAA
>5834-3
TCAATGCATTTGGGAACCCTACTGCGAAGTGATGAGCGACATTTTG
>5835-3
GTATACGTCGGGACTTAACTTACAGTATATCATGGGAGATGACAA
>5836-3
GAACGGCATTTGGGGGTGGTCCCCCGGACCCTTGGCATACGGTAA
>5837-3
GGAGGATCCGAACGACTGCGGGTTAATGGGCGTGGGATATAGTTG
>5838-3
ATTTTCCGTTGCTTATCGGCGTGGGCTTGTGGACGCAGGGGGGAGT
>5839-3
ACAAAATCATCTGGTAACTCTAAACCACGTTAAAAGGACCAATTG
>5840-3
CTTGGTTTTATCGTTTATTTCTCCTTTTAGTATCCTTTCCTTTAC
>5841-3
ACGCGCCCGTGCCTATAATAAGTTGCGGTTT
>5842-3
CCAAACGCGCTGGTTTGGAATGCTTAGAGTCTGATCGATGCCTAA
>5843-3
TACTTGGCTTACTGTGGCTTCGCTGACGGATGCACTGGATTTCAGG
>5844-3
ACACCTGCTTCATATACATGTGTGCGAACGAGAGCGCTGTGGACA
>5845-3
CGGCGGTTCTGCACAGTTGTAAATGGGCGCAACCATCGGCGGGAT
>5846-3
AAGCTGAGATACGGTTTGGGAAGTTACTGCAGGACGCTGGGGCTG
>5847-3
GCACTAGAGTGTACCCTGAGAGATACTAGGATTAAATAGTGCAAG
>5848-3
TCCATCGGAGTGTCAGGATCGAATCTCTGTTGGGCATGCCGTCGG
>5849-3
TCGATAAGGACACTGGAGACCTGGCGGTGCGTGTTCGGGTACGTT
>5850-3
GTTACTTGCCGTCGAGGCCTCTCGGGTTTTTGGAAAGTCTGCTTAT
>5851-3
GCACGCTCAACGCGGTACATGTGCCGCTTTGGAGGGC
>5852-3
CGCGACTATTTCGCGATTGTGTCTTCGTTATACTCAAAATCTCTT
>5853-3
TGGAGGAATCGTTGAACTGGCACTGGCGGGGGCTTCACCCAAGTG
>5854-3
TCGACGAGACCATGGCCGCAAATGTTACATAAAGTGTGGCGAGGTA
>5855-3
CAAGACACGACCGTGTGGTCTTTAGGAGCGCTATACCTCACAACTC
>5856-3
TTACCAGTTTGAAGGGACGGGCGGTGTTTGCGAGGGGTTCATCGC
>5857-3
GATAAGCTGACCACACGGAGGGTGAGCTCGAAGGGTAACCGTCAAAC
>5858-3
CCTGAAAGGCTCTGGGACTCGTACTGTCAGTCTGCTTCCCTGTGG
>5859-3
CCAAACGCGCTGGTCTGGAATGCTTAGAGTTTGATCGATGCCTAA
>5860-3
CGGGGAATCTGTGGATGTGACTTGTTAATGGTGACTGACTGTTTA
>5861-3
TGTAGGCGGGTCCCATGGAGCTGCGGTGGTGTTGGGGTTTA
>5862-3
CCTCAATGGAGGGATATGTTTAGTGTGATGTCCTGGGGGGGGTGC
>5863-3
GCGCGGCTAGTAATCCTCGAGTCTCTAGTACGGTCCGCAGCCGTT
>5864-3
TGTTCGGCGAGGAGTGGTTAAGTTCGAACTTTCCGCCGGTTCTCG
>5865-3
TATCGCGTGTTCCATCAAGGGAACGCCAAATACTGGCGTCAATGT
>5866-3
GTCACAGGAACGTAAAAACGTGTCTTGGGTGCGCTGTGAATCTGC
>5867-3
GGGTAGCCTTTAAGCGCGGGGTAGTATCAGTTGCGATGCTGTTCA
>5868-3
TCTTCGCTTACCTATGCTGTGTAAT
>5869-3
GCGACCCTTATGATACCTTTGGCGATACGCTTTGGGAGCAGTGGA
>5870-3
AGACAAGTGCGCCGTCGTTATGTTGAGATGTGTATTGTTTTCGTC
>5871-3
ATAGATGGAAAGTGTAACACACTCTATATTACACTCGAATGCTAA
>5872-3
TAAAAGATCACTGTAGATGTCAGTTCCCGAGTTATCATCCGCCCA
>5873-3
TGCAGTCTTACGGCGGCGCGTTTTTGAGGGAGTCTTCAGGGGTGA
>5874-3
AGTTTCGTCTCTTAGGATTCGGGGGGCATATAGAGCTAAGGAGAT
>5875-3
ATCGCATCGTGGATGAGGTATTGGAGGCGCGGGATGGTTTCGAGGT
>5876-3
GTAGATTGATGCTCACGCCGACCCATATCCGTTCGGTGGTGGAGA
>5877-3
CTCGATCAGAAGATGTTGTCTTACTCGGAGTTGGTAGGGTCAGTGT
>5878-3
CTCAGGGTGGCGGTTCATGGTTATGGCTTTGGGCGGAACCTCCGC
>5879-3
GGGATGCTGTGTGGTCAGGTGCTAATGCCTTCGGTCTTAGTGTAAA
>5880-3
TTTTCGCACACGGAATCCCTCTACAGTAGTTTCGCTAGACTGAGT
>5881-3
ATAGTGTAATTATGGCTCAACCCTGCTTACGTAGCCGTAGTCAACT
>5882-3
TATTCCAGGTGTCGCACCGCTAGGTCGCCGACGACGAATACTCTA
>5883-3
GCGACCTTCGGTATTACTTACTTAGGTTTTACGATAACTGCGGTC
>5884-3
CTGTATTGACCAGCGACGGTTTCAAGTTTGAAA
>5885-3
AGGTTTTCGGACTTGCATTCGGGTTGGCGTGAGTTTGTTCATGCTTC
>5886-3
AGACATATTGGAGTGAGACCGTCGGTCACGGGTGTTGTGAGTGCT
>5887-3
AGGTCTCCCAGTATTTCTATCATAACTAGGCCTGGGGGTGCTTAC
>5888-3
ATGTAGACACAGGATGTGTTTTCCTTCTGACTGGGCTGGAGGTACA
>5889-3
TGTTGGGTATGACTTGACGGTTAAGCTGCCGGCTCTCGGTACGCT
>5890-3
TGGACGTAGTTTCCGAGGGTCACCTAGAGACCAAGCCGACGAGTG
>5891-3
TTACTAGCGTCATGAATGTGTGTGGGTCTGTTTGTCCAAGATCGGG
>5892-3
AACTTTCAGAATTACGCGGGCCCTGGAACGGCGTACCATGTATCG
>5893-3
GCGTAGACAGCAGTATGTGTTCTATCGGTCCGGTTCCTATGCGGCCC
>5894-3
TAAGATGGTAGGGGGGATGGAGACAATCTTAGTACCTGGCTATTG
>5895-3
ATCCGGTGTGTGGGGTGATATACAATCTGGGCGGTGGGGCAGTCA
>5896-3
CCAAACGCGCTGGTTTGGAATGCTGAGAGTTTGATCGATGCCTAA
>5897-3
CGCGTTTATGCCGGAACCAAACGCAGTCTCTAAGCCATTGACCGC
>5898-3
TGGGGTCTAAAGCTCAGCTTAGTGGATTGAGGCGTTGCCTCCTGG
>5899-3
CTCAGGGTGGCGGTTCATGGTTATGGCTTTGGGCGGGACCTCCGC
>5900-3
CTCTGATAATTTGAGAATGCAACATGGATCGGGATTAATGTACAA
>5901-3
CACCGACGGTCGGGATCCACGGGCGGAGCAATACGGGTTTCGATG
>5902-3
ACAACGGTCTGGAAACACGGGGCGAGGACCCACCCGGACTTCCGA
>5903-3
GCGGGGATGGTGAATCTTGCAACCGAAATTCTCCCTGAAGGGTAT
>5904-3
GCCTGACGGATTGAAGATCCGGGGTTTGCAGGTTCCAGCGTGGCGC
>5905-3
AGGATGACATATTAACACCGTGACACTAGCTGATTATATTGCTCA
>5906-3
TATGTTAAGCTATGACCTGGACTTGATAGTGGGGCGAGGGGGTAT
>5907-3
ACTAAGTCGCTCTATTAAAACAGCCTTTGTAGAATAGCCTGTGTT
>5908-3
ATGCGAGCGGATGTAAAGATAGAACACAGATTAAGCCATGGGCCT
>5909-3
TGGTGAGGGTGTATTCTGTGGGTTGTCACATAGGGGTGCGGTTTA
>5910-3
GCCGGGAGAACCATCCGCATGTATGAGGTCTAGGGCTGTATCGGTG
>5911-3
TTGTTAGCGCTATATGCCGTACCTTGGGAGTGGGGTGGCAACGGT
>5912-3
ATATTCGAAGAGCGGGATAGGTTCTTACCACGACGGTTCTGCGAT
>5913-3
CACTAGGATCTAGGGAAAAATCTCGTAAATACTATACTCCTGGGC
>5914-3
TATGCTCACCTGAGTCCGTACTCGCCTTGTCCTCTTTGTAAGCCTC
>5915-3
GCGGTCAGGTCCTCTATTACTTACAGCCAACGCGCTTGCATCCCG
>5916-3
ATACGTTCCCGAGGCCGCTTAGGTTCCGGGTGGAGATGAAGTACT
>5917-3
GGGTAATGTCAGCATCTCATTCGGTGAGGGTGAGGTAATCAGTTC
>5918-3
GAGCTGTATGGGTAGTCTTGGGGCTTCGCTGCGGACGGGCGTATG
>5919-3
CTTCGCCGCGAGACATAACGTGGATGGGTCTTCGCCGTTCAAGCC
>5920-3
TACGGTAATGCTGCAACGTGTCCCTGTCACTTACACCTAAGAGAGG
>5921-3
TATTTTATTGTCTTGTTGAACAAGCAGACAGAATGGATTGCCAGG
>5922-3
AATTGGATTCGCAAGGTCCTATCTGAAGGTCTACAGGCCTTAATA
>5923-3
ATAAGTCACGAAACAGGCCTACTTGGATGCCATGTGGCTTTGTGT
>5924-3
CGTCCAGGTGGCGGTTACTCATTGGAGAGCATCGGGCCGTCTCAC
>5925-3
CCTCTGCAGACGCGCAAGTGAGACCTGTTCTTTATTGTATG
>5926-3
GGGTGACATTTCATTATACGCTGAAATAAAACTGGCTTAATCCAC
>5927-3
TGTACCCGCCACACCTGGCCACCAAGCGGATTACTTGCGCTGTAT
>5928-3
GATATGGGCACGGTTGGTTTCCGGGACGATACTCTCTTTGCCGTAG
>5929-3
CATTAAGCTGCACATCTTGCCGGGGGGGGTTGATGGGTTAAGTTA
>5930-3
GTTGGCTGGAGAAAGCTGGTGACATGTGGCACCGTGGTGTGGATG
>5931-3
ACTGTTTGCCTGCTTCAAATGCTTTGGGTCTCACAATGATGTCCT
>5932-3
CGGAACAGCTAAGTTGAGAAGGGGGAGAGTTCGAACGCAAACTTA
>5933-3
ATGAACCCTTATTTTGTCAGGCATTATCCCGACGGATAGCACCTG
>5934-3
ACTTCAGTCACTGGTCGCCTCACGGGTTATGTGGTGAAATGGTGAT
>5935-3
CACTAGGATCTAGGGAAAAATCTCGTAAATACTATACCCCTGAGC
>5936-3
GTGCAGACAGCTAGTAGTGGTGACTTTCTGTCCAAATCCAGATAA
>5937-3
GTGGTGGTACTCCTATCCTGCAATGGTCGTGGCATAAGAGT
>5938-3
AATGATATATGTATGTTTATGTCTCAAGGGTCGTGAGCGGGTACC
>5939-3
TGGGGGTCCAGCTTGCGGACTGCTTGTGGGGAAAATGGCTTG
>5940-3
AACGGCCAGCATGGGGACTTGGCTGGGGTGCTTACTTTGAGACGGT
>5941-3
ACGGTATCGGCTTGGAGCCCGGTGGCGTTAGCTCCCCGGATTGAA
>5942-3
GCAAATAAAAATACTCCTCAAAGGGTCGCTAAACATGATGAAATC
>5943-3
TTGTTACAGTTCTTATAGTGGGTATGTGGTCTTATATAACGGGTA
>5944-3
GAGACAATTTGGGATAGAAGTTATTTCGCACCAATGGCTCCTGGT
>5945-3
CGTTCCGGTTTCTGAGACACTGGTGGACGTGCTTTGTGCCTAAGT
>5946-3
GTTACGGTCTGCCGTCCCTAGTCTGCGAATTCGTGTGAGGTCTTG
>5947-3
TAAGTTACGCAACGTTTAGGTCGGTCGAATGGGTTTGGTAGTCTA
>5948-3
GCCGATGATAACGGTAGGATGGCTGATTGGGCCGATGAAGGGGTT
>5949-3
GTGCAGACAGCCAGTAGTGGTGACTTTCTGTCTAAATCAAGATAA
>5950-3
TGTGACCTTGGTGAAAGGCAGGAGGCGCTCTTTGGAGCCAC
>5951-3
CGAAGCAGCTTTGCAATGTAGTTCGTGTATTGGATAGGACGTGCA
>5952-3
GTTGTAGGGCTAGACTGGAGTATTGTTGTGATTTTGCGATGGACA
>5953-3
TCGTGTGAATAGCAGAATAAAATAAGCTTCGTTTCGAAACACGTT
>5954-3
CTTGAAGGGTGAACCGGGGCTGCTTTAAC
>5955-2
GGTAGTACTGATGGGGCCTTGCTACTTCTGTACACCGAAACACAA
>5956-2
AGGGCGTCTAAGTATCACGCTGTTCCAGCGCGGCCATTTGGGAGT
>5957-2
ATGGTGTTGGCTTGGGAGACCGTAACCAATGCTCGTCAGCTGGACCT
>5958-2
TAAAGCCCAGTAGTCGTACTATGTGCAGCACCAATCGGGGACAGA
>5959-2
GGTGGAGAGGGGCAGGGTTCGTACGTCTGATAGCCTTGTCCGCATC
>5960-2
TCCCTGGATTTGTTGATGATTCGGACCAGTCGCCGAGGCGCTTTG
>5961-2
CCAAACGCGCTGGTTTGGAATGCTAAGAGTTTGATCGATGCCTAA
>5962-2
ACCTGGAAAGTGATAGGGTGTAGAATTTGTGTAACACGTCTTTAT
>5963-2
TAGAGTTGACGACTCGATAGGCTTGATGGGGTTCGGATACAGGGT
>5964-2
GAGTGGTTACCGGAGTGCCTTCATGGGAGATACTGGTGCTCTGTC
>5965-2
TTGTCAAGTGCCCCTAAATTCGAGCATCCGGGTATGCGTCATAAT
>5966-2
CAAGTATAACGATCAAAATAAGATAAAAAGCCTTTTTAAAGCTTA
>5967-2
CCGCACTCTTTGGAGAGGCCACTGACGTGGTGCGAAGAGGATGCT
>5968-2
ATATATCTGCAAGCCGGAACCAAAGCGTGCTGCACGGAGGTAATG
>5969-2
TCGTATATGTATCCGAATGATTCGAGGAACGAGATTTTAAGGCGT
>5970-2
CTGGAACATAATAACGAGCAGGTAAAGAACAGGCGATCCCTTTAT
>5971-2
CGTATCACGGTTCGGCCGTGTGCCCCTGCGGGTGGGTCCTTGAGGT
>5972-2
GTCGGTCTGTAAAAATCCATCTCTGGGCGGGGATCGTGGTGCGTGG
>5973-2
GGAATTGTCAGTTCTCGTGACCGTATGTCGCAGTAGGCTGGGTCT
>5974-2
CAGCGCATGAAAAAGCGCTTTGAGTTTGTGTGAACTAGAATCCACG
>5975-2
ATAACTACGATACTTCCACCTAAGCACTGAACCGAAGACAAAAAC
>5976-2
TGGGCGGCCGTAGTTGCAGTGGATATCATGGACGGTTAGGAATGGG
>5977-2
GACAAGTTTTAAGAAAATCTGGGCCTTATATGAAAGCGTACAACA
>5978-2
GTGCACTATGAACTTCGCGAAGGCACGCACCCAAGCACTGTCATG
>5979-2
GAAGGGTTGAACTTCATCCTGTAGCTGATCGGATGTCGGGTCGTA
>5980-2
GGATTTCTGGGGAATAGCGGCGGAACGTGCGCGGGCAATTTACCG
>5981-2
CGGTATGGTGTCGTCGTGTGCCGCGTGGCGGTGGGGTCATGTGGGA
>5982-2
TGTTGGTGTCCTTAGGGGTGGTCGTTCTCCGTGGGCCTCAAGTCC
>5983-2
GTTCATGAAAAGTAACCATTTAATCCTCGAGAGACAATCGGCCTG
>5984-2
CCAAGATGCGCGTAAGAGCACGTTGCTCCCACTACAATATCACGG
>5985-2
GAGTCGGGATCCGGTGGCCGAGTTTATGCTGCGAGCAACGGTATAG
>5986-2
CTGGTGCGATTGGTCGAGGTCCGAACGGCTTTTCAGCGCCGTGGG
>5987-2
AAGTCAAGAGCACTGGTACCATTCCCTACCACTGGAGATTCCCTT
>5988-2
CTAATTCTTTCGATTCTGGCTAGACACGTATTGATAGCTAATTTA
>5989-2
GGGCCTAAGCTTGACAAAGTGTGTTTTACCAGGATCCGTACCTGA
>5990-2
TTAGGTGTCCGCTAGATGCATGCGAGTTGACGCAGTCGGTTTGCT
>5991-2
GGATGGTGTTCCCAGTCGTATTATATGTACTCAGCCAATAGCGTT
>5992-2
TTTTGAAGTCATGGGGCTGTACACGCTCTAGTGTATTAGTAGAAA
>5993-2
ACTTGCAGGTCGTAACTGATCTCCATAATATTCAGCGACACACGG
>5994-2
TCTGTATTGCCTGAGGCCCGGGCACTTTCGATTGCATCATGGCTG
>5995-2
CTGGATGTAATCGCTGATTGTTAGCGGCCGCT
>5996-2
TTCGGGCTCCTTGCATGCTGGAGAAGAAGAGACTCAGTGTAGAGT
>5997-2
GTTGGCATTTTAACTTTTCGGTATACTCGGTCACAAACTGGGGCG
>5998-2
CACTAGAATCTAGGGAAAAATCTCGTAAATACTATACTCCTGAGC
>5999-2
TTCCATGCATGCGCTCCGTGGGAAGCGCGGTCACTCATAAATTGT
>6000-2
ATTTTAGTCACTGGTCGCCTCACGGGTTATGTGGTGAAATGGTGAT
>6001-2
TAACTTCTGTTGTCCATATTTCTTGAATTGGCGATACGCCCTATA
>6002-2
AGACAATTCGGAACTGTAAGGAAGCGCAGTGGTAGTCTGCCGGTG
>6003-2
ACTCTGTCGTCCTAGATGTATTCCCGGGTTTGGGTGGATCATCCG
>6004-2
TGGTATGTGGGTCAAATAAAAAATA
>6005-2
GTTTTTGGTACACCTTGGCTAAAATATCGGATCAATGTTAATGCG
>6006-2
TTTTACCTAGTGAGCTGCCAAGTCTGGACGTTGGCGTATTGTGCC
>6007-2
TTGATATCGTCGTTGGTGGGCACTCCCTTGGTATCGAGTCGAGGA
>6008-2
CATGCGCGGTATCTGAGGTGGGGGTATTATCACTGGTATCGAAAA
>6009-2
TTCACGGGCGTCATGGGAAACCGACACGCTCAAGCCGCGTTTGTA
>6010-2
GGCCGGTATCCGTGGAATTCCAATAGGTTACAAGATGTACGAAGA
>6011-2
TCTGATTTCCATGTAACCAATGGGAGCCATACAGATAAAGAGTAG
>6012-2
AAAAGTTTCAGGGAGATCGTGAAGAGGCTAAGTGACGCTTGGTTG
>6013-2
ACGGTATGGTTCCATGCTATAAACTGCGTGACAGAGCGGCATCTCG
>6014-2
GCGGGATTGTGCCTGGTCCTGATCAAATTTTCACTGGTTCTCAAT
>6015-2
GCACTGTGTATTTTCCGTATCTGTAATACCCTGCAATCGTGGGAT
>6016-2
AAAGCCCATAATCCTGCGTACCACTGCGATCATTCAGTATGGGCT
>6017-2
AAGTACCGTTGAGTTATCACGGTCGTTGGTTTACTTACGCAAGGA
>6018-2
CTGAATGAGAGGTGTGTACTCTAGCGGGTGGATAGGGTTGGGCGT
>6019-2
GCGCAGACAGCTGGTAGTGGTGACTTTCTGTCCAAATCAAGATAA
>6020-2
GGGCTGCTTATGGGGTTGAGCAGTATTCTGCCA
>6021-2
CTTGTACGCATTTTGGTGTTCCTGTTCTCTTGACGTGTTTAGTTG
>6022-2
GAGAGCTAGCCACGCTAATCGCGCAGAGGCCCAAAGAAAGGTTTA
>6023-2
GAGTCCGGTTCCCGTTGCGTGTTTAGAACGTCCACAA
>6024-2
CTTCTTATTGCCCGTTAGAGGGTATGGACGGCTTAGGCGGCTGTA
>6025-2
AGATGTGGTGCCTCGTACGCCAAATACTGCCAACAGATGACGCTG
>6026-2
ACACATGGTAAAGTCTTAGTCCGGGCTATTATCAAACTA
>6027-2
GGGTCACTGCATCTAGCAGGGGATAGATGCTTAGAGTTTGAGCTC
>6028-2
ATGCTGGTGCTCCTCTAGCACAAAACTTTTCGTTTCGGGAGCCGC
>6029-2
TTCCAATCCGATTCGCAGTCATGTTGCAGTCTAGTTGGCGGGACC
>6030-2
GTCGATGGAAAAGTTCAGTGGTTATGTCCAGCTTGCTGCGAGAGT
>6031-2
ACAAGATATTATCTTGAGTCAAAACCCAAATGGCGTCTATCCGCCA
>6032-2
TCACGATTTATGTCTGGTTGTCGTCCGGCTAGGTCGGCCCTGGTC
>6033-2
TTTTCACAAGGCCTAGTCTGAACTGGATTAGCTGCGTTTAGGGGTGC
>6034-2
GGAGAATTTGGGGCGTATCAATGAAGGTTTTTAGAGGGCTCAGCT
>6035-2
ATACACGGGGGCCGACGGCTTTTTGGCGGAATCTAGCTGCGCTGA
>6036-2
AAATAGGTGTTGATCTCCAGGGCGTGCGGCCCTTCGTATTTCTAAC
>6037-2
AAGACCCGGCGGTAGCGTACCGACTACCCGGTATGCTATTTCTTA
>6038-2
CTTCTCCGCTATTGTTGGATTGAGATCGTCTATAGGTTACGCCAA
>6039-2
GGTCGGTGCGGCGGCAGATTTACAGGGGGAATCCGGTGCCGTGGGTG
>6040-2
GTGAATATACACGCCCGCGTCCATCAATGGAGTGAAGTAAACATT
>6041-2
CGATCGCTGCTCTCGCTAAAGATATCGGCTTAACGTGTCCGATGA
>6042-2
CCCTCTTAGCACATAGTAACATGTGAAGGCCCTCTACGATTACGT
>6043-2
CTTTACGCATGGACTCCACGGGCAGATTCTGACGGTGGTTGTAGT
>6044-2
TTGTCGTACTAGATGCAAGCTAATATCTCTTGTTGTTTGGGGGGC
>6045-2
CGGTGCGTCTTAGTGTCCAGCCTCAATAGTCAGACCTGCTGTAGG
>6046-2
TGATATGTATAATTTAGTGGCTGCGCCCTGAGAGTCTGTGGAGGC
>6047-2
GCGATTTTTTTTCGAAGATCGGTAGATGTAGACTAGTTAGGTATT
>6048-2
GTTTATCTGCCTTCACGTCGGTGTAAGTGGCGTGTCCTGACTATC
>6049-2
TGGTGGCTTTAAATCCGGTAACGAGGAC
>6050-2
GGAGGTTAGCAATGCCATACAAGGTTGGTCGTGCATAAATGGGGAC
>6051-2
CTGTTGGTATGCGCTACTCGCAATCCAAACGCATACATGCTCTAC
>6052-2
GCGACGATGAGAAGTTTGTTGGCCTCTTGTGCTCCGTTTTGAGGA
>6053-2
GGACCATGTGTTTTGCCTGGGCCCTATTGTGTTCTCATCAATCAA
>6054-2
GATTCGCACCTTGCTGCTATTTGTGGGCTTGGGCCGTCGCGGACCG
>6055-2
TTAGGCTGACTCGTCTATGGGAGTCCAGGCAAAGTGACTATACCTA
>6056-2
ATGCAAACCCCATTTTACCTGGCGTTCACGGCCAGCGAGGTCTTT
>6057-2
GACTTAGTCGCGCTGTGTTGATTCGGCCGTGGGTGGATATGGGTGC
>6058-2
TATATTCGTGAAACTTAATACGCTATTGCGGCGCACTGTCTTACT
>6059-2
CGAATATCTTAGCCGGGTGGAGGTTCATCAGATTAGGTGCGGTTG
>6060-2
GGGTTAGACTGTATTAACTCGTACGCAGTA
>6061-2
TGATCGGACCTCGGGAGATGTGGGTCAACCACCAGCATCTACTTA
>6062-2
CTCGCGGCTTACAGGAGAGATGAGCAGAGGTGGAATCTCGCCGAC
>6063-2
TTTTTCCTGTCTGATATGGTGGATGCTGAAAGTATGCGAATGTCT
>6064-2
ACACGGAGCTATATTTTGGATGACATTAACTAACACGAGCTACTT
>6065-2
CTGTAGTCTGGTACCACCGTGACTGGCGGCAAGAATTAGTTTGGTT
>6066-2
ACTAGCATATCGTGGTGAAGGGAAT
>6067-2
TCTCAAGGGGGGGAAAGTCCATGGGGTGGAAGAGCAGTGCGCCTA
>6068-2
TCGTGGCGTGTGCAATTTTCATATGTGGCTGAGTTCGAGGTTGCCT
>6069-2
CGACCATTCTCCCCTGGGATATTAGCTGCGATAATAATACGTTTG
>6070-2
TTTCACAACAGATATCCGGGGCTTTTCGGACGATTCCAGCGCTCT
>6071-2
CGTTAGGGCGGCATAGGACTGTGGGGTTAGTGGATGTTAACATTG
>6072-2
TGGTCACTGCATCTAGCAGGGGAGAGATGCTTAGAGTTTGAGCTC
>6073-2
GAGGGCGCGGATGGGCACCGACTCAGTTACTC
>6074-2
AAGGTCATTCGTACAACCGATCGTTGCCCTAAGTTGCTCAAGATG
>6075-2
CCGATTAATGGGGGCCTACACCTGTAGGAGCTTCTCGCTCGTAGCA
>6076-2
GTGCTTATTAACGGCCCGTTTTAGCCCGGTGGCGGGATTCCGTGA
>6077-2
GTCTTCGATGAGGGTGAATGGTTTGGGGCGGCTGCCTATCGATGC
>6078-2
CCGCTGCGGACGCGCAAGTGAGATCTGTTCTTTATTGTATG
>6079-2
TGCACTCAAAAATTTGCATTGAATGTCAATCAGTGGCGAGAAGCC
>6080-2
ATAACTACGATACTTCCACCTAAGCACTTAACCGAAGACAAATAC
>6081-2
GGCCGATCGCGGGCAGGTGAGGACACGGCAAGTAGCGATATTTGT
>6082-2
TAAAAGTACGAGAAAGACTTAGTAGGAGGGATGGTGCGGGTTTGT
>6083-2
TCGTACTCTGTCCGATGGGTGTGGACGTCACCCTTTAGTTGCGTT
>6084-2
CGCATATAAAACCTGCGATGTCTCAGTTTAATACCATATCGCTAA
>6085-2
CTTTTTAATGGGGGAGCGAAATACTCGGGTTTTTAGTACTGCTGT
>6086-2
CATGTTTGCGTGCCTCAGTGGTGTTCAAGTGAGTTCTGACAGCCG
>6087-2
ATGTTCTTGGGGGAATCGGTTGCCTCTTAGGCGCGCCGCATGCTG
>6088-2
GCAGGTGCGAGTAAGACTCGTGTCCCGGGTATCATTCAGAGGGTGG
>6089-2
AGAAGGTGTAGGAAAATTGTGTGGGCATGGTTATTAAAGGAGGAG
>6090-2
GAGGGACTGGCATATAGGTTCCGGCTGTACTAGGGTTGTACTTTCT
>6091-2
TCAAAACGTTGATACTGCTGATCGGGGCCGCTCAGAGCCTGTCAG
>6092-2
CGTGCAGAGGACCCGGCGTGCCGCTATTTCACC
>6093-2
TGTATACCGTGTTACTAGATTCATTAACGGGTTGCCTGTCGGCGC
>6094-2
GCTGATGGCGGTCTTCGCCTGAGGTACCGGTCGGGAGCGTACGAGA
>6095-2
GGTAGGAGTACTGGTCGCCGTCCTAAGGAAAGCAGTGTTGTGGAT
>6096-2
ATTGCGAGGCGATGATAAACATTAGTTAACTCGGGTCAAACCGCT
>6097-2
GTAAATTAGTATTTCCCGGAGCAAAATGAGTATTCTGGGCAACGC
>6098-2
TAGAGGTAAGCTGCATGATTCGGTATTCGCGGGCCGGGGCTTGAT
>6099-2
TGATCCGGTCTCAATCGAATCATCGTAGCTCGCATTAGCGAACGT
>6100-2
TTGGGGTCCAGCTTGCGGACTGCTTGGGGGGAAAATGGCTTG
>6101-2
GGCGTGTTCTCTTACCCTTGGTTAGCTGTTAGGGCCGTTTCGTGG
>6102-2
TGTCGGGGGCGCAACCGCGGCGTGGATGGCTGGGATAATGCCTAA
>6103-2
TTATATAAGTCAGCCCTAAACGCTTTGATGCCCATTATCACAAGTC
>6104-2
CTATTATCTATCTGGGTTTTACACTCATCCGATGTCGTCAAGTTG
>6105-2
ATGTCAATATCACGGAACATTGACGCCGGACGCCAGGAATATTAC
>6106-2
TTTTGTTATGAATGCTAATACGTGGCAGTGGGGGCTTCGTCGCAAA
>6107-2
AGAATGATTCGCGAAGGTGCTGGCCGCCCGGTGGCCATCTTACGT
>6108-2
CTAGTGGAGCAATACTCTTGGGGCTTGGCATGTGAACCGAAGGAA
>6109-2
GCTTTATCCTACCCCGCTCAACTTGG
>6110-2
ACGTTTTAGCTACACGTGCGGGCAATACCCTCACTGGGAAACAAC
>6111-2
GCGCGAAGGGAACGGTAGCACGGTCGCGTTCCGGATACGCACTGC
>6112-2
GGTGTCGGTGACAACGTTCCTCTTCCGGGCAAATCAGGAGATTTT
>6113-2
AGCTTTTGATACGCCCATGCGTGGGGGTTCAGGTCCGTATACCGTAA
>6114-2
CTCATCCATCCGTCGCTAAGTCCCAGTTTGCTCCGTTCACGGGAAT
>6115-2
GCCTTAACACTTGCAGTGTAGAATGTGTTTTGTTGATCCGTTTTT
>6116-2
ATTGTTGTGTGGTACGGCTTTTGCTCCATACGTGGAACTGTCGGC
>6117-2
AGAACGTGCAGAATCGGCGCGGCATTTGTAATGGGTAGCTGTGGT
>6118-2
TCCGGCGTAAGTGCTAACGTATTTTGGGGAGCTGGCGTACCGAGCC
>6119-2
GGAAAGTAAGCAATAATTTTAAGGATCGGACACATTTGCTCGGGC
>6120-2
GAACCCGGTTTGTGACTAGCGCCGCGGTCATCGCGCGTACTGA
>6121-2
GAAAGGTGATTGTGTAGGCCGTGGGGGCTACAGATTCGTTGTTTC
>6122-2
TTGACGCCTGTTCTTGATAGGCGTTGTGGGCAAAGTGAGTCGATG
>6123-2
TCTCAGGCTGTTTTATGGTTCAGTTTTGCAGAGTTATGGCCGCGC
>6124-2
GTATAAGGTAACTGCGTCGTAAGGGGTGACTTCGCACGGTCGCGT
>6125-2
ATCTAGGAAATAGCGCAGACTGGTTGTTAGGTCTATTGGTCTATC
>6126-2
CTTGCATGTTCATTTCGCTGCATGTTGGCCCCCTGTGCGATTTGT
>6127-2
CGGTGGACTTCGCGAGGACATTAAGGGGTGCATTCGCGCACAGAG
>6128-2
GGTGTGTTCTCTTACCCCTGGTTAGCTGTTAGGGCCGTTTCGTGG
>6129-2
TAGCTGAGTTGTACTCGGATGTGTAGGTTTTTAGGCTAGTAATTA
>6130-2
ATCGAGGGGTGTGCGTGGGTTTTACACGA
>6131-2
GGACTGGGGGGGTGCGTGACTAGGAAAGGTACGTTGGGCACTGTAT
>6132-2
GTGCAGACAGCTAGTGGTGGTGACTCTCTGTCCAAATCAAGATAA
>6133-2
GATTTGTCAGGTCACGCTGGCGGTC
>6134-2
AACGACTGGAATCTTTGAGAAGAGAGGCCTATACTTGTTCGGATT
>6135-2
AGAATAGGGAGGTATTCGTAAGCTCCGGGCGCGTGTTTAACCTGG
>6136-2
CATATTAAAAGAACGACCACTGGGTAAGAAATAACCTCCTAAACT
>6137-2
GCCGTGTTCGGGGCTTTGGCATTTCAAAGCTTAACCGTCACGCTT
>6138-2
GCGCCTGTGGAAAATCCTGCAGAAAGCCCAAGTCTGATTCCATTA
>6139-2
GCGTTTAACAGGCATGGGTTGGGGATGCTTTTGTGCAAATGTGAAT
>6140-2
TCGCTGTTACTAGCGTTCTGAGCATATGACTAGAACCAATGGTTT
>6141-2
AAGTACGGCTCATGATTGTTACGGTGGACAGGTAACGTGTCTTAC
>6142-2
CTGTCTCGAATTTGTTCGAAAATTTGGCCCTTATTTGCACCGAGC
>6143-2
TTTCGAAAAAACTGGAATAGTGAAGGAGCTGACTCGGGGGGGTTTC
>6144-2
GGGGGGACGCGGTCCAAGTTAGTGGTAGAGATTTAGGATTTTGTC
>6145-2
TTAGGGACGTTCCAGGGCGTACGGTGGTTGTTATTAATGCAGGGC
>6146-2
GACGTTGCGTAAGCAGATTTCCTGTCTGCTTCATTCACAGGGTTT
>6147-2
CCGAATGTTGTCCTGACACTGAAATATGGCTAATAAACACCCCCA
>6148-2
AAGTACTCGCGTTTACAGCCTGGATGAGGCCAGACCACTTCCAAG
>6149-2
CCGATCGAATCTGTACGATCGCATCGTTGGTCGTTAAGGTGGTCC
>6150-2
GGAATCATGGCCTCACTAGGGAATAGAGAGGTTGTACCATTTTCTT
>6151-2
CTGTTGGCGTTTGTTACTGGCAACATTAATGCGTTCTCAGCGTTA
>6152-2
GGTCCAAAAAAGTGTGCGGCGTGTTATGCATCTTACTATCAGAGA
>6153-2
TTGGGTGGCACCCTCTCTTCGTGGAAACGTGGCCGCGCAGCGCAA
>6154-2
TTTAGGTGAGATTCGATTCAATATAGTAGTGCGCGAGGGAGGGCG
>6155-2
AGGGGGGAGAAAACGAACCTTTCAAATCAGGCGGCTTCTACTCCG
>6156-2
ATTTTCCGTTGCTTATCGGCGATGGCTTGTGGACGCAGGGGGGAGT
>6157-2
TTACTCGCGTGGAGCAGCGCAGAGACTGGTGTTAGGGTGCCCTGCT
>6158-2
TACCGGTTTCCATGCTCGGCGTAGCCAGACGCGAACGAATCACGA
>6159-2
CAATGCACTTCATACAAGGCGATCGGTATACGGCAGGCTTATCGG
>6160-2
GGTCTTACGGTTGCGCGCTAGTGTAGAAGCCACATGATAGATAGT
>6161-2
TGAGGTGGGTGAAGGAATCGCTGCTCTTGAGGGGGCGATGGATGG
>6162-2
CCCGGTGTGGTAGCGACCCGATGCTAGTGTGGGTCAGTACTG
>6163-2
GGTCGAACACTGTCTACTGCGGAAGGGCATCGCGTAAAAATCTGG
>6164-2
CTTTAAAGGTCATAAGGTTTCACGGGCCTCCCGCGCGTGATGCGC
>6165-2
TTCGAGGAGTACCACAAAATAGCTAGTATCTCACGTGTTCCCTAG
>6166-2
AATCTTCCAGCTTGCTTACGCTTATCCAAGTTGTAGGAACGTGCC
>6167-2
GCCGGTCTAGCACCGAAGCTGAGGACAATTAAAACATTGGAGCATCA
>6168-2
CGCTACCTGACTGGGATACGGTGAAGGACAGAGCGTGGCGCAGATT
>6169-2
ATGGTATTCGAATTAGCGGTGGAATGGGTTTTCGCTTAGAGCTGGA
>6170-2
TGATGAAACCACGGCCGTCTGAAGCCCATCTAGGTTAGCCCCGGAT
>6171-2
AGATGACGATTGCCTATATTATCCTCGCATACTGTGACAATCCGT
>6172-2
GTGCAGACAGCTAGTAGTGGTGACTTTCTGCCCAAATCAAGATGA
>6173-2
GGTCTTACGGTTGCGTGCTAGTGTAGAAGCCATATGATAGATAGT
>6174-2
GGATTATACACACGTTGTTCTAGCCAGGCAACTCGATGCGGATCT
>6175-2
TTATACCTGCGGGCGTCTCCCCTTACAGGTTCACTGGAATGCGCT
>6176-2
CTCGCGGCTTACAGGAGAGATGAGCAGAGGGAGAATCTCGCCGAC
>6177-2
TGAACCGTTTAAAGTGGTCGATTGGTGGGCTCACTTTTATGCATG
>6178-2
GGCCGGGCAAATTAATAGGTACGAGTGCATAC
>6179-2
CCAAACGCGCCGGTTTGGAATGCTTAGAGTTTGATCGATGCCTAA
>6180-2
AAACTTAGGTTTCTTGGGCCGGCCTTGCATGGTCGCTATTCCTAGA
>6181-2
CACTCAGCGGATTGTTCCGAGACACGAAGGCACACGTGTTGAGCT
>6182-2
TTTTTGGAGTTACTAGGCCAGGTTAGTGGCCGTGTGCTTGTATCA
>6183-2
AACATCGTAATGTACGCTATCTCATGGCCATGCGAGGGCAAGTAG
>6184-2
TATTTTTTGGGCGTGGACTATCGAAACGCCAAAGAGTATCCCACT
>6185-2
CTCCCTCCCGGTGGTCCACTGTATTT
>6186-2
AACGGGAGCGCAATGGGCGGTTGCTGCGTGTGAAAGCTACGCAAT
>6187-2
GATAGTCCCTGGGGTTGGGACAAGTGGTGGTCAAGAGAGCTAGCG
>6188-2
CCAAACGCGCTGGTTTGGAATGCTTAGAGTTCGATCGATGCCTAA
>6189-2
CACGCTACCCATTCTGTGAAATTGACGAGTGGTCAAACGCATATA
>6190-2
AATACTCGTCCTGATTCATCGCCACGCCATACTGGACCTAAGCAC
>6191-2
CTGAAAGATACTTCATGGTGGTAGGGTGTTCGCAACCTCTGCGCA
>6192-2
TCCTACAGCGTGCAGTATAGTATGTAATTGCAGAT
>6193-2
AAAGCGTCATCTTTCTGGGTGTAAACTATATTTGAGACGGACATA
>6194-2
GGGAGGTTGGGAGTGTTGAAAGTACGCAATAAACGCCGTCCAATA
>6195-2
ATTGACTCTGTTGTTGCAGGGCGGTGAGGCGGGCACGGCAAAGGCT
>6196-2
CCTCGGGAGACGTCGGTGTGAATTTCGC
>6197-2
GTGCAGACAGCTAGTAGTGGTGACTTTCTGTCCAAATAAAGATAA
>6198-2
TAGCATATGCCCTACTAGCTGGTTAGGAAT
>6199-2
GCGGAGGCGGGAGTGGTGGGTGTAGGATCGTTTTACAACCATTTGTC
>6200-2
GGATCTAGCTCTGCAGGGGCTCTCTTGGATGCTCTGATTCTGGTA
>6201-2
GTCATCCCAAAAGTAGGGTCTTGGCGGCCAATCGCGTAGTTCCAA
>6202-2
CAAGGTCTGAACTCATATTGCATTTATGGCAGGGAAACGTGGCTC
>6203-2
GCCTTTATGGGAACTTGCGCGGTATTAGTAAATGCCGGTTACTGG
>6204-2
AGGGGCCTCGGATGGGTTGGTGTGGTCCGGCCTGTCCCAGTTCTG
>6205-2
TATGACGAGCTGTTGGCTGGCGCGGTTCTTACGTTGGGGCGAGCCG
>6206-2
GCTGGCAGGGTTCTCAAACGTATATTGCTTTCCGGGCCACATTCT
>6207-2
AAGTTACCCAGGCTAATTTAGCGTTTGTCAGTTCGTATTGGAAAG
>6208-2
TCGTGGTTAGCTAACAGTGATCGGATCAGTGTTGATTCTT
>6209-2
GGAAAACGCCTACACAGCCTATTCTCGTATGCTGCGCAAGGAGTC
>6210-2
CGCAGTCTTCGAGAAGTACCTTCGAACGGCGATGGTGGCATCTAG
>6211-2
AGCGTTGGTGGGCTGTGCACGTGTTCAGAAGGTCGAGGGTCGGGC
>6212-2
CTCATATCATCCATGGTGAGGGTGAATGTATGTATTAGGGCGGCCT
>6213-2
TCGAGAAGGTCCGTCAGTTCTGTCGTTTTTGGAAGTTTGGTGCCT
>6214-2
CAAAGGCACGGACATAACGTGCGAGAGTGGTAGGGTATTATGTCA
>6215-2
AGCGGCGCGCCCGTGATCTCTAATTCCAATTTCAAACTCTGAATC
>6216-2
CGGGACGCCCAGTGATGTATCGCGATCATAACTCGAAGGGCCCAT
>6217-2
GTGACTACGAGACATTGGGGTACAGCAGTTTACACAGTTGGGTTAC
>6218-2
TAATCGGTCCACAGTCTATCTCGGATGCGGGCTTGGCTTGGGAGC
>6219-2
AGTCATAGGGGTATTGGTGGCTTGTCTTTAAGGATTTGTTGCGTA
>6220-2
ATGGGCGGAGCGGGCCATAGATGCAACTGTGGAGGGGGACGTTGT
>6221-2
TTGTCAGCTATTTTCAGATTCGCGAAATAATAGCTTGTCAGGCAC
>6222-2
CGTCCCCAAAATGATTTGTTACCCCCATGCGGGTGCAGGTTGAAT
>6223-2
ATGGAAGGTTCGAAAGCATTTTACTTCCTATTGGTTATTGCTTCC
>6224-2
CGGGACTACTCTACGGCGGTCGTCACCCAGGGGCGAGGCGGGGTTTG
>6225-2
GTTGAAGGTCGGTACTCTCTCTTATCCTGTAATAATACCTCTTGA
>6226-2
ACTGTCGGATGGGGGCGGTCCCATGGCTGTGGCCGGTGTTGTGGGT
>6227-2
CCGGTCGAGAACGGACCTGTCTTACGGTTGCGTTACTAATAGGGT
>6228-2
AGACGACCATAGAGGCTTTCGCCGTTGGGTGGGGCCGTACGGAAC
>6229-2
TGAGGTCTCGGGCGGCCATTGGATAGGCAGGGGTGCCAGAGTTAC
>6230-2
TCGCTGTGGGTGAATGAGGGTATTCCGAATTAAAATGTCTTGCTT
>6231-2
AGACTAACGGGCTTGTAATAACTCTTGGGTTTATGTTGGGCGCTA
>6232-2
TCGGTCTAGTCCAGTGTCATATTGGGGCTAAGCGTCCGGCCGACG
>6233-2
GGCGATACGGCGGCCTAACCCCTCACAGTGCCCCCCGCGGCAGTG
>6234-2
GTTCGTTGTATTTAAGTTACTGTGGTGGGTAATTTCAACGCGTCTG
>6235-2
CGTTTGAGGAACAGGTCGGTGTCCTTAATACGGCGCGGTACTGGG
>6236-2
CATCGAGAAGCAGAGGACATGGGTTGTGCGGTTGCGTTGGATTGT
>6237-2
CCTTCGGGTCCACGTAGATGGTTTGCGTGCGCGTTGGACGGGACT
>6238-2
AACGGTACCCCGATGGGTTTGCCCGTTAGGCTTGAAATAGATCAC
>6239-2
CATTCTTATCGGCTCCATCGGTTGACGGATGGGGCAAGTGTAGGG
>6240-2
CCAATGGTCGACGGGCCGGTTGGATGATAGTCGT
>6241-2
GAATCTCAACCACCGAAACCAGATATTCCCCGAATCGCGTTGCAG
>6242-2
TCCGCTGCATAGAGGGATTTCTGGTAAGGCCCAGCGTGCGGACGG
>6243-2
ATCTGACACATCATTTCGCGTCGTGCCCAATGTTTTCCCCGATAT
>6244-2
TCAGGCGGATCCAAACATTACGGCGATGCGTGAATTATATTTAGG
>6245-2
GAACGTCTGGGAGAACGCGGGTCCTGGGGCTCATTGAGCCAGTAGT
>6246-2
TGCCGCTGCACATCACATGGCTAATAAGCTCTGACCCATGATGCC
>6247-2
GAAAATTTTGGGCCCGTTGACAGGGCAGAACTAGTTAGCCCGAAGG
>6248-2
TCTCGCCCAAAGAGTTCAGCACCATCGTTTCTGTTGACAGCAGGA
>6249-2
GGATTTTCGGGTTATGGCTACGTCAACGCCCAACCTCCGATGGCG
>6250-2
AACGGTAATGTCGAATGCAGGCGCTGCCTAACTTCTTTCCCTTAA
>6251-2
CCGGCGGTAGCTTGGGCCGCTGATTGTAAGTTCGTAGGATGTTTC
>6252-2
CGAACTACATAGCACTATGGGTCTTGGTGGGCTTGCATCCGGGGC
>6253-2
TACTAGACGCCGTTGCCGGCGTGGAGCGGCGAGGCTAGAGTATAAG
>6254-2
AGACACAAACAGATAAAACAGACCATAGACGCAGCTCAGTAAAAA
>6255-2
GTACCCCAGCGGTTGGGCGAGAGTTTCGGCCCACCCAACCACGAC
>6256-2
AAGTGCAGGGTGTTCCTTCTCGTGGGTGCTGGGTCCATTGAAGTT
>6257-2
ACGGATAGCGTAGCCCTAAGTTATAATAATATCAATTTTTTATAT
>6258-2
GTGCAGACAGCTAGTAGTGGTGACTTTCTCTCCAAATCAAGATAA
>6259-2
CATCTTTATGTACAACCCTGGCGTCGGTATAGTTTGTATTTCTCT
>6260-2
CGGTTGGCGAAATGGTTGCGATACACTTTGCGACCTTTTCGAATAA
>6261-2
GTGGCGCCCAGCATGCAAGACCTATCAAGTCTGGAGATGGCTGAC
>6262-2
AGCTGCGGATGAGTAGTGGATGACTTGAACCTGTGCAGTCGTGAT
>6263-2
CTCGGTTGGCAAGTGGGCTCCACCGAATGCTTATAACTTCGGGCA
>6264-2
AATGATATATGTATGTTTATGTCTCAAAGGTCGTGAGCTGGTACC
>6265-2
ATAGTCGGATTCATCTCCGGTCTGCTCTGGTCAGCAACTTTGCTG
>6266-2
TAACCCCAACTGTTTCGGTTTGCATCACGCCTGTCGCCCGGTACT
>6267-2
GCAGGTGTGAGGAAGACTCGTGTCCCGGGTATCATTCAGAGGGTGG
>6268-2
AATTGTCGAAAGTACTGCGGGATTCCCTGATCCTATATTCCGCAG
>6269-2
GTGCAGACAGCTAGTAGTGTTGACTTTCTGTCCAAATCAAGATAA
>6270-2
CAAGCGGACCGGTGTCAATGTTGGTGTAACTTGTTCTGTAGGTGGT
>6271-2
ATTGACTCTGTTGTTGCAGGGCGGCGAGGCGGGCACAGCAAAGGCT
>6272-2
TATCCGCAGATTACCCACGATGAGTTGTAGCGTGGAAACGACGTG
>6273-2
CGGGTTGGGGACTACATATACGATCGAAGTGTACCGGTAAGGAGT
>6274-2
CGAAGCGGGGTGTATACGCTTATTGTGTCTCTGGTGGCAGAGATT
>6275-2
GGGATTACATGTCCTGTACTTTCGAGACTTGATGGTCGGGTTTAC
>6276-2
CAATTACTCGGCCATATCCGAGGGCTATCGGGGTAGCTCCTAGAT
>6277-2
TCTCTATGCCCACTCAGCGCAGTTCGAGACCGTGATGGGGCCGAT
>6278-2
TCTTAGAATTTGGAGGCGTCCAAATATCCTTCACAGGCAAATGTC
>6279-2
GCTGCCAACCATTCGAAGTGCCCGACTCTCTTCCCTTTGTAAGCG
>6280-2
TGCCGCGTTTTTGCAACCGCCTTTGTTGTTGCCCCCGGAACCAGG
>6281-2
TTCCTTGGTACATGGCTGGGCACTCCTGCACATATGAAT
>6282-2
CGGATGCTCATGGTGCGTTGTTGATTGGCGCTTCTGGGTCACTTG
>6283-2
TACCGTGATAGGCTCATGCGGAGACTGGTCTTTGTCAAATTTTCTA
>6284-2
GGTCGGTGTGTAAGTCAGATCGGGTTCGCGCATGCAATACGTATC
>6285-2
TCGACCGATGGTGGCCCTTTTCGTCTGCGGGATAATCTGTGTGTA
>6286-2
TCTTGTTAACACGTGCTTGTTATGTATAGTGTCTAGGGCTGTGTAT
>6287-2
TTGCTGGGTTGGTGGTCAGAATTGGATAGGGGAGGGCTTGGTCCC
>6288-2
ATTTTCCGTTGCTTATCGGCGAGGGCTTGTGGACGCAGTGGGGAGT
>6289-2
TTTGGCTTAAGGTGAAAGGTGAGAAATTTCTCGCCGTGTTCGAATTG
>6290-2
TGGGTTGATAAATGTGCAGTGTAGCCTGGCCGGGCGGTTGACTTA
>6291-2
TCCACCCAGCCACGCAGGTTGTCATGGGTTAAGGGTATTCGGTGT
>6292-2
CATACATTATTTTCACAATAACGTCGCATTCCCTTGTGTTCGGAG
>6293-2
GTGCTAACGAACGATGATTGCGGTTCTCGAGGGTGC
>6294-2
CAACGCGAGTTGGAAGTTACGCTGGATTGGTTGGGCTGGACTGCT
>6295-2
AGGGTGGCGGTCGAGAGCAGTGAGCGGAGAAGGTGAGGCTGCGGGG
>6296-2
GTGACAGCCGAATAAAACTAGCACGGATGTAGATCACTGGATAATT
>6297-2
CCGAATGTTGTCCTGACACTGAAATATGGCTAATAAACACCCGCA
>6298-2
GAGTTGTTGGCAAGGTCGCAATCTATTCGCATGTCTAGTTAATAC
>6299-2
GGAGCCCGGGATGTTTCTGGGTATACCCACAGAGTTTTTCTTGGG
>6300-2
GCTCGGATTTGGTAACTGCAGGTCGGTCAGCTATTCGTGCATCGC
>6301-2
TAACAACAATAGCATAAAATACTTAGCTACGTGATGTTGGATGTT
>6302-2
GCGCAGACAGCTAGTAGAGGTGACTTTCTGTCCAAATCAAGATAA
>6303-2
CGAAATGGACTGTTACATACAAGAGCTGGGCTCGAGCGAGGAAAT
>6304-2
CTTGATATGCGTGCATTCCCTTGTGATATT
>6305-2
TATGCACGTAGCGTCCGTACTATGGTAGGTTGGGAGAGCAACACC
>6306-2
TAGATTTCGGGTAGATGGACGAACCAGCGGGATTCCTATTGGAGCC
>6307-2
GCATCCAGGAAGGCGTGAAACTAGAAAGTCTCTAATGCTTTCCAT
>6308-2
CGCAAGAGAGCGCTGGATTCGTAGCGATTCAGGCTGTGCTCTCTA
>6309-2
AGCTACCTGCCTGGACAAATAAACGGTATTTGGGAGTGTATAGTA
>6310-2
ATTGGTTACATGTGGTAGGACCAGTGCGATGCGTAGAATTCGCCG
>6311-2
TCATAACCACGTTGTTTTCATTACACTTCGTGGTTGCGCTCTACCT
>6312-2
ACCAGATGATCGTACAACCAGATGTGGACCTTGGCCCTACTGTGT
>6313-2
TGTTTAGCTTGGTTACCAGTCCGGAGGGCAACGTCCTAGCGAAAG
>6314-2
TCTTGTGGATCACAAAATTTGTATTCTGCTACAGTCCGAATTTGA
>6315-2
ATAAAAAGCAGGTGGCCTCGTGATTGGATTTATATTGAAAGTACA
>6316-2
CTTGATATGCGGGCATTCCCTTGTGGTATT
>6317-2
CACGTGTTGGGGAGTTTGTCGTGATAGATTCTGAGTGTGGTTTAA
>6318-2
CTGCTGGAGGTGGGTCGAATTTGTCCTACAAATGGTGTTCGTTCG
>6319-2
GTGCAGACAGCTAGTAGTGGTCACTTTCTGTCCAAATCAAGGTAA
>6320-2
CACATAGTCAATAGTCAGTTGGTTGGTTAGGCTTGTTCACATATG
>6321-2
GTGTATGTGTGTGATGTCATCCTTGGTATGCGCCAGATATAAACTATC
>6322-2
GTTTGGTATGTGGGTGACACTCATGGATTTGTTCCCACCGGTAAC
>6323-2
GTACGATTTGGAAGAGGGGGTTCCTCTCCATACTGTCGGTATGGG
>6324-2
TCGGCCCCCCCGGTCTGAATTGCGTCGCTCTGAGGCTGCCTGCTA
>6325-2
CATATTAAAAGAACGACCACTGGGTACGAATTAACCTCCTAAACT
>6326-2
GTCCTCCGGTTTCGGGATACGGGACCCACTTGTAATCGTCGTACT
>6327-2
GCTAACGGATCAATCTCAGCGACCAAAACTGGCAGGTCGAGCGGC
>6328-2
TTATCGGCCTCGTGGAATTTCGCGCCGATCGCGTAATGGTAAGTTA
>6329-2
ACGTGTAGCAGAAGATACGGGCTGGTCTCGATTAGCGCATTAGCT
>6330-2
GGTATGGTTGAGGCTACGCTGTCGCCCACTTTTAGCTTCGCCCCGC
>6331-2
ACGTCCGCTAGCAACTGGCTACGGCCCGCACCTAAGTTATCCCGTGT
>6332-2
TGTAAGCCCCCGCCCCTGTGCTTATCCTAAATTTCCCGGACCCGTC
>6333-2
ATGGATGCAGTCGGGTCGAGAATACGGCTGGGTCGCACGCTTTCT
>6334-2
ACTCTCAGAGATATACTTGGGGTATACGG
>6335-2
GAAGAAAAGATCAACGATTTGTGGCGGGAACTTCATGTAAGAAGT
>6336-2
GGACGTTCTAAGGGCGGAGGAGTATGCACTGGAGCTGAGGTAAATG
>6337-2
CCAAGCTGGCGGTGTCGGGGTGGTGGGTCATGATGGATTGAGAAA
>6338-2
TTTTTTAATCTCCGCGCCACCTGCTAATGGGTGTCGCCCATTGCA
>6339-2
CGCTCAATTCTTTGCCGTAGAAGACTTCTGCACACTTGCGTCAGA
>6340-2
TAGATTTCGGGTAGATGGACGAACCAGCGGGATTCCTATGGGAGC
>6341-2
AGTGGAAGTGCGTGCTTACAAGTCGCCACTTATGTTAGGTATTTC
>6342-2
TGGAGGTTGGGAGTGTTGAAAGTACGCAGTAAACGCCGTCCAATA
>6343-2
ATCTAGTAACTTGTAGGTCTAGGGAGTGGTGCCTACCATCGAGTA
>6344-2
CGCATTTTGTGGACGTTATCTCAATCTCGTTGGGGGATTATTGGC
>6345-2
GCGGTGGTGGACGACGCAGAGCTTGGCTATTTTTCGGCTCTAGCGGGT
>6346-2
TAGATCCGGTCCGGCTTGTCGGCCACAGGCCGAATCGGAGTTGGG
>6347-2
ATCAACCACTTAGGTGTGCTTAGGCCGGCTCCTGTGTGTTGCTAC
>6348-2
ACAGGTTGTGGGGGCCGTGGGAAAAGATCACCATCTTTACCCCAC
>6349-2
GTGCGGACAGCTAGTAGTGGCGACTTTCTGTCCAAATCAAGATAA
>6350-2
TTGTGTGTAAGTTCGTGTCATATGCCAGGCCGCTAGGCGCGAATA
>6351-2
CGGCAGGTGATCTTGCCCTGCGTCCCTTGTTAGAATTGACTTTGAT
>6352-2
GGGGGGCCATTAGGTCCATGTGGTACAACCTCGCAAGTAT
>6353-2
TGATATGTATAATTTAGTGGCTGCGCCCCAAGAGTCTGTGGAGGC
>6354-2
TTAGTCTGTTACGTGGTTGAGGTAGCCTGTTCTAAGTGCTGACTGGT
>6355-2
CCGAACTCAGCTGTGTGCGTATGGCGCATACAGTTGCTGTCTGTT
>6356-2
TGGGTACCAACCAACACTGTACCGGACGTATCGATCGATTGCTGG
>6357-2
TTAGGTAGGCGTACTCGTTCCTGGCAGCGTGATGGCTGGGGAGGG
>6358-2
TAGGGCGATCGAACCCTGCGCAGAGAACGTCACAGGGGTATGCGC
>6359-2
ATTAGTTCGGGGGTAGAAGATCTGCTGTTAAATTTTCTCATAGTT
>6360-2
GACTAGTATACGGGCATAGCCTGAGCTTACCAATAATCGTCAGGT
>6361-2
CTCGGTTGGCAAGTGGGTTCCGCCGAATGCTTATAACTTCGGGCA
>6362-2
AGGAGAAGGAGTGAACGACCGGGTGGTCTATCACAGCAGTCGAAA
>6363-2
GTCTTTGTTGATGCTAAATGTGTTAATGTTCACTAGTGGTCGTAC
>6364-2
TTAGGCTGACTCGTCTATGGGAGTCCAGGCAAAGTTACCATACCTA
>6365-2
TACTTGGCTTACTGTGGCTTCGCTGACTGATGCACGGGATTTCAGG
>6366-2
GCATGTATGGGGTTGTCCGATGGCCCCGTTGGCAGGGATTATGTT
>6367-2
ATTGCGTGGCTCTGACCTTATTTCTTGGCGCATAGCCCGAAAACT
>6368-2
ATGTGAACGTCTCTGTGTCCGCCTTGCATTGGGTGGGCCATGAGAC
>6369-2
GTCATTTAAACCCGACTCAAGGAACTGGCCTACATACCGTTAGTT
>6370-2
GCGACCAGAGGGGCGTGCTAGGCGCTGGGCAGATGTTCCTTCCAT
>6371-2
TCGATAAGGACACGGGAGACCTGGCGGTGCGTGTTCGGGTACGTC
>6372-2
TTCCAATCCGATTCGCAGTCATGTCGCAGTCTAGTGGGCGGGACC
>6373-2
AGTATGATTTTTCATCGTATTGCTGGGCTCACCCAGGTTTAACTA
>6374-2
GCCACGACCTTACAGTGGACCTGGAGGCCCCACTATTCAATTCTCT
>6375-2
TATGCCGTGTGTTCGCGGAGTCCGTACGGGGGGGGAAATTCGGTCC
>6376-2
AGCTGATCAATAAAGATTCGTGTCATATTAGCTGATTGGATTCCT
>6377-2
CGTGGTCCATCGTTTACATAGAGCGTTTGTCCAAGGAACTGATGTC
>6378-2
TGCATTATGTCGTTTTTTTGATCAGCGTAACTATGCATGAATATG
>6379-2
GCTGGTCAGCACCATGCGTGGTCGGTCGGTTGCAGGGAGACCGCA
>6380-2
GGTGTTCAGGGAGCGCAGCTTTACAAGGGCGCGGGTAG
>6381-2
GACAATCGCGGGTTACTAGGATACAAGCTGGACGATCATGCGCAT
>6382-2
CTTATACTTGTTGGTATTTGTCACAGAGTTTTACTCTGGGCTAATGG
>6383-2
AATACTTATTATCTCATACAACCTTGCGTTAAAGCCCCACTTGCT
>6384-2
AACGGTAATGTCGAATGCAGGTGCTGCCTAATTTCTTTCCCTTAA
>6385-2
ACTCTGAGTAGACTCGCGTTTACGGCTCTCGAAATTAGATGGAGA
>6386-2
TTGTCGATGGTTGTGGTGTTATGCTGTGTTAAATTCAAGTGGCAT
>6387-2
CAAGCCAGGCGTGTGGCTTATGGCAGCGGCTGTTTTAGTGATCGT
>6388-2
TTGGTTCCCAAGGATATTCATTGGTATGTACCCCCGGCGGGGGCG
>6389-2
CTCCCAGGCCTGGCTGCGGCTCGCAGCCTAGAGTCTGGGGGAGGC
>6390-2
TCCTCTTAACATCGTCCTATTAGCGCCGCGGTGATGATGGAAGGTC
>6391-2
CCTGTTAAGGGATTGTGGATTGAAAAGCGGGTCAGACTCCCGTTA
>6392-2
GGGAAAAGCGGTTGAGGTAGTACGCGGGCAAATTACTTAAGTATTG
>6393-2
GTTTATTCCTCAATATAGTTCCTCGAAGAACTGGATAACAGTTGG
>6394-2
GATAACCATATGCGTACTATTCGTGAAGATGGGCTTTTAAATGGC
>6395-2
GGGTGTGAACGTAGGTGGTTCGTGATCTACAACGGGTCCCGTACT
>6396-2
GCCCGCGGACTGGGGTTTCAAGAAATGGGGAGGGTTTGATGTAAT
>6397-2
AATGCACATCCACTTACATTCCGTTGTGGGTTACATATCACGTCT
>6398-2
ATTTGGAATGCTTGTAGGGGTTGAGCGCAGCGTAAATAAGCTTGGCA
>6399-2
TGAATGGTGCATGCTATACGCGAAGG
>6400-2
CACCTACAATCCGCCCATGCCATACGCACGCTTTTGTGTCCTGGCG
>6401-2
CTCCGGGACGACTAGTGTGGCGGCAAACGGACATTGCCACAAAGC
>6402-2
ATTATCGCTGTGTCATTGCCTATAATCGTCTGTATATTCTTACGT
>6403-2
ATGGGGGTATAAAAAGAAAACGGGGGTTCGCGGAGAGAATAGGAT
>6404-2
ACCCTTACAAATGATATTTGCTGGGTGGGAAGGGCGTTGATAGTC
>6405-2
GCGGGATTGTGCCGGGTCCTGATCAAATTTTTACTGGTTCTCAAT
>6406-2
TCGATAAGGACACGGGAGACCTGGCAGTGCGTGTTCGGGTACGTT
>6407-2
ACGGTGCAAACAAGTGGAATCCGGATGTGGATAGAGCGAAAAGGC
>6408-2
CGCCCCCTCGCAGGATGGTTGGCTTTGATGATTAAGGCAAAACGC
>6409-2
GATAACAACGATGGGTGGTTTCGCCCACCGTCGCACATAACTGGGG
>6410-2
CACTAGGATCTAGGGAAAAATCTCGTAAATACTATGCTCCTGAGC
>6411-2
TAAGACGCTCCCAGGCTCCCTGTCTATGAGCGTATTGCATGCGTA
>6412-2
CCGTGGGCTGGTGTGTGAATCCTGCCTGCGGGATGCCTATCATTA
>6413-2
AGTATGGGTCAGGTCTGCCTAAAGGGTCGCCGTGCCTATAGGTTTT
>6414-2
GGTAGTACTGATTGGGCCTTGCTATTTCTGTACACCGAAACACAA
>6415-2
CGAAGGGTTTTCTGACGTCTCTAAATGATTCGGTAAGTGCTCGGC
>6416-2
ATCAGCGGAGCACCGATGGTGAATTATGCTGACGTAGGGTGTCGTT
>6417-2
ACTTTTAGGACCGGGCGATGAGTGGGCTATGATTACTGGCTGAGT
>6418-2
TATTGTGGGAGTTAGTTGCTGGCGGAGCTAGGGGATACTGGGTGC
>6419-2
GTGGTGGTATCTCTGCCATCGTCGTGGATACTCGCGTCCTGCCCG
>6420-2
AAATGGGTGCATTATCTGGTTCAGAGGCTTGTAGGGGGCAGTTGCT
>6421-2
ATGTTCTTGGGAGAATCGGTTGCTTCTTAGGCGCGCCGCATGCTG
>6422-2
GGCCCTCCGTTGGCCAATTCATCCTATATCGCTTCTCAGGAGTGT
>6423-2
CAGGTAGAATACGCCTGCCTCTTTGGGATCCACGCCCACGGTGCA
>6424-2
GGTGTGGCAAGCATTAGTGAGTACGTGGAATCGGATGTGTTGCTC
>6425-2
GACTTAGCAGTTCCCTTAGGGTGAGTTAGGGTTGCATTCTCGTTG
>6426-2
ACCATGGCGCAGATCGCAATATTGGGAGTAAAGGCACTGGAGGGC
>6427-2
GAGTTCCGGAACGTCTCGTACTGAGCGCAGCTAGGTCACTTTAAT
>6428-2
GTCCCCTTAGTTATTCTCTGGTGCGGATTACCCTACGCGCGCTGG
>6429-2
GTGCAGGCAGCTAGTAGTGGTGACTTTCTGCCCAAATCAAGATAA
>6430-2
CTGTTAGTATGCGCTACTTGCAATCCAAACGCATACATGCTCTAC
>6431-2
GCACACTCAACGCGGTACATGTGCCGCTTTGGATGGC
>6432-2
CCACTTAAGGTGTTCGTGGTAACTTTCCGGAGTTCTTTGCTTTGGA
>6433-2
CTTCACACAGGTGCAGGGCTTTGGCGTCGCCTACTCCTTCGCCTG
>6434-2
GTCTTTGTTGATGTTAAATGTGTTAATGTTCACTAATGGTCGTAC
>6435-2
CTATCATCGATCTTTGAGGCCGTAGGGTGCGTAGTCACGTCGTTG
>6436-2
CGCTGCTCGAGTGGGTGGCGGAGATTTCTTGAGGGAAGGGGGAGT
>6437-2
GTGCATGTGTGCCTGTCAAAAAGGAGAGCGGCGGAGTTCCGCGGT
>6438-2
ACGGTATGGGCCCTCGCCACCTCATACCAGTACACTGAGGGGAGC
>6439-2
ACAAACCCTATGTGGGTTTAGTAGACTTGACGTGGTCTTCGTCGAT
>6440-2
TTGCGCAACGGTGACGTATCATAGAAACCGCTGTACACAAACCTC
>6441-2
GCTAGTAGGTGCCATGGGCTTACTGGTCCTATGTGCAGGGGAACGT
>6442-2
CCCGTCTGGCGGAGTAGGTGGTAGAAGTTTGGTTGGAGGCGGGGT
>6443-2
TCTTTGAAGCGACAGTATCAGGCGAGCATGGTTGAGCGTGAGCGCA
>6444-2
ATGGGTAACGTTCCTCGGTAACCAATGTATGTGTGTACGAGGCCA
>6445-2
TCGTTAATTTTTTTCCGTCGCCTGTGGGACCCGTCCGGTCTCAGA
>6446-2
CCCGCCGGTCGTCCTCGGTAGACTGGTATCACGGCTGCTGGGGGG
>6447-2
TTCATACGGTGTATTTTAGAGGTGTTTAAATTTCGGGGATGCGTA
>6448-2
CTGATTAGTTAGTGCCATATGATGCCCTTGCCGAGGGTATCAACG
>6449-2
AGGGGCCACGGATGGGTTGGTGTGGTCCGGCCTGTCCCAGTTCCG
>6450-2
TCCGAAAGTGTATTAACACGTAACCCTGGGTGTGACTAACCTCAT
>6451-2
AAGTTGCACGCTGTGGTAGTGCCTATACGGTG
>6452-2
CGCAGTGTCCGGGGAGTTGTACTTTCAGGGTGGTCATCCTCGTGG
>6453-2
TCAATGCGTTTGGGAACCCTACTGCGAAGTGATGAGCGACATTCTG
>6454-2
TCGGCCCCCCCGGTCTGAATCGCGTCGCTCTGAGGCTGCCTGTTA
>6455-2
ACCCTTACAAATGATATTTGCTGGGTGGGAATGGCGTTGAGAGTC
>6456-2
GTGGGTAATTAGGTACATTAACTTAGTCTCGTTCTGAGTGCCAAG
>6457-2
CGGGACTACTCTACGGCGGTCGTCACCCAGGTGCGAGGCGGTGTTTG
>6458-2
GATTTGTTGCAGGTGGGGCGTGGTGTGGTATGTGTGGAATG
>6459-2
GCACTTGCCTGTGAACTCACTTTGTCTCCGCCCAAGAGTACTATC
>6460-2
GTCTGGGCAGTCGAGTAATCTGTGGGGCGTTCCGTGGGTTGGATT
>6461-2
TGCTGATGGGCCTTACTCCCGCATATCACGAGTTAACTCCCATCGT
>6462-2
ATCTGGGATCATTAGTAGAGCCAGTTTACTTTAAGCATTACTCCAC
>6463-2
GCCCGCGGACTGGGGTTTCAAGAAATGGGTAGGGGTTGATGTAAT
>6464-2
GAACCGGGTTAGGACCTTTTGCGTAGTCTGCGCGCATCACTCTGGC
>6465-2
CAACACGCTGAGCATGAGAGGTCTGTGGTGGTGCGGAGCCGACTA
>6466-2
CCACGCTGCTTTGTGTGCCGACAAACTCGGCCATCAGTGCCGCGTC
>6467-2
GTGGGTGGGATTCCCCGAACCTCCATATAAACG
>6468-2
AGAATACCCAAACGGAGAGGCCGTCCTAACAGAGTCCGTCAAGGA
>6469-2
AAGCCAGTTGGAGGACGACTAAGTTAGGCAGTACACCAGCTGTGC
>6470-2
CACGTGAGGTTAGTGTAAGTGTAATCGTGCAGTTCCATGTGTCTA
>6471-2
GGGTCAACTCGGGCACCGCTGCAAAGATCAGAGGTGCTCTACGGA
>6472-2
GGAGGGTATGGTGTTGCGGTTAGGCACAGGCTTGTTGTTGCGATG
>6473-2
CCGGATTCACAGTGGTACCGGCGATGGCAGAGGTCTACTAAGTGG
>6474-2
TAGCTGAGTTGTACTCGGATGTGTAGGTTTTTATGCTAGTAATCA
>6475-2
TATATGGGACACTGTAGCACAGTTTGTTCAGCCGAAGGTCTAATC
>6476-2
GCCCTGGCGGAAATGACTGTTTTTACGGTTTAGAATTTGCCTGTGT
>6477-2
CAATGTCTTCCCCTCTCAGCCATACGGTGTGAATGATA
>6478-2
TGTATATGCTTTGCTGATTAGGGACGTAGTAACTATTATAGGGGG
>6479-2
ACGCAACTGGTTACACACCAATGGCTGGACCACCTTTGTTGCATT
>6480-2
TTTATGTAGCCCGCGCCTGCTAGAACTTGGCTGGTTTCATGTCTC
>6481-2
CGCTGTTTCTGTAGTTCCCCCCTTTTACTTTAACTGGCAAGGGTT
>6482-2
AAGGTCATTCGTACAACCGATCGTCGCCCTAAGTTGCTCATGATG
>6483-2
TAAATGTGGGCGTCTCTAGCAGAAGTACTGCTGTTTGTAATAGTC
>6484-2
GTTGGAGCAGGTGTGTGATTTGCAGGTGGCGG
>6485-2
TTTGCCTAAACCTATACGATTCGTTGGGGAGCCTGTCGTGCGTGC
>6486-2
TGGCGCGTATAGTACAGTGTGAACCACCGCTAGCATGTGCACATG
>6487-2
GTCATGGTGGCGGGCAGAGCGCGTGATTTAGCCCGCCTCAGGTGC
>6488-2
TCATTATCAGCGAGGTTGTGCGTTCAAGGGCACCTGGGCACTGAA
>6489-2
GTCAGACCGGAGGTGTTATGGGCTTGCGTTTAATGGTTAGTATCA
>6490-2
TGTACAGCAAGATCTGGAGTTTTGCTGTATGGCTGGAGTATAGCG
>6491-2
TCCATTATTTGAGGTGTCGCTCTTGTCGGCACGACATTATGCCCTG
>6492-2
GCGCAGACAGTTAGTAGTGGTGACTTTCTGTCCAAATCAAGATAA
>6493-2
CCAACCTGGCCCACGCTGGGGTTGTTACCCG
>6494-2
CTCTCCTTTAACAATACCGTTCTATGACAACATGGTTCTCGGCGT
>6495-2
CGACCCGCAAGGGTGAGGCGCGGACTATTGAAGCTATGTGCTGTGA
>6496-2
GGCGGCTGGCGAGTGCCGTAGACTCCGGTCAGCGATTCGTGGTTG
>6497-2
CGCGTACCTGTGATGCGTCTGGGCTAAACATTTCGTTATTCGGAGC
>6498-2
CTTGGAGTCGGCCGCATTGTACACTGGGGCTCAAATAGTACGTAC
>6499-2
CGATCTCAGCAGGAGCGAGATCAACCTTGTGTATGCGCTGAGCTC
>6500-2
AGATGCGGTATTCCTCTGTTATTATCCCGCCTCGTGAGGTCCATT
>6501-2
CGCAGTGTAAACTTAATACTTACATTACCTATTCGTCGGCCTGGC
>6502-2
GTGCGGAGGGGTTTCTTTTCAAGGGCCTAGACGCGTGGGCGGCGTG
>6503-2
CTGCCCTCTGGAACTTACGGGGGAGTCTGGTATGAAGCAGTCCGCGC
>6504-2
TGTCAAGGATGGGATGTGAGTAATAACGCCTGTCGGTTCACCTGT
>6505-2
GGAAGGTGGTGGTTTGGGTTAAGTAAGACGAGTATTAGCTGT
>6506-2
GCCTTAGCGACGTGATGGCGCGGGGGCATAATCTCCAGTACACAG
>6507-2
GCGGACCCGCTTTTCATACAGCGGACGGTGTAGTGGTGATTGAAT
>6508-2
TTGGTTCCCAAGGATATTCATTGGTACGTACTCCCGGCGGGGGCG
>6509-2
ACTTGCAGGTAGTAACTGATCTCCATAAGATTCAGCGACACACGG
>6510-2
GGTTTGTTCCTTGTTTCCTCTCGGGGGAGACAGACTCTCGGTGAG
>6511-2
AGCCTGCCTCCTGTTAGTGTTTTGTCGAGGCGATGATTCAGGCGG
>6512-2
AGCTGTGGTATTCCGCGGCGGGACCAGGCGTCTGAAGCGGAAGAG
>6513-2
GGACTGGGGGGGTGCGTGACTATGAAAGGTACGTTGGGCACGGTAT
>6514-2
CCGGCGGATGTGAAGGAGGGAACTTTACCTTTGGTTTTCTCCTTAT
>6515-2
TATCTGGTTGGCGTCTCTGGGTAGGGATACTATGCATAACCCTGT
>6516-2
ATTGTTGTGTAGTACGGCTTGTGCTCCATACGTGGAACTGTCGGC
>6517-2
GGGTTAGAGTCATACGGCGTTTCAATGGGCATAAAAAGGTAGATA
>6518-2
TAGTTGGCGTCGGTAAACTCCAAATCGATTTGCAAAGATAGGTTT
>6519-2
CTTTATGAATGCGGGCACGGATTTCTGACTCAAGACGTGCAGCAG
>6520-2
TGTATCCGAGTGACGGTTTACGCTCGGACGGCAACGGTTGGGAAA
>6521-2
GTCAGCGAATAGTTCCAACGCCTAGAAGTAAGTCTTTATCCGCGT
>6522-2
AGCTGCGGATGAGTAGTAGATGACCTGAACCTGTGCAGTCGTGAT
>6523-2
TACTATTTAGAGGCTGGGACAATCGAATTCCCCGGTACAGAAAGG
>6524-2
GTGCGGATCCAGCTGGAAGTGTGCGAG
>6525-2
GGGGTGTATTTCTCGATTGGTGGATATGTACCTAGGCTGTGCATG
>6526-2
TCGTCCAAAGGGCCGTGCTACTTGTGCCGAGGGGTAACGTGCGTT
>6527-2
TTGGATTTGTAGACTTGAACGGCTCGTTTGGGGAGCTGGCTTTTA
>6528-2
TGTCTAACTTGGTCCGGTGACGTGCCGGTGGGAAGGT
>6529-2
TGAGCACCGCGGAAGGGCGTGAGGGGTGATTTAACTCGTGTT
>6530-2
CTTTCGAGTGGGGCTCTAACAGATGCAGCTAATAATCCATCTTTTCT
>6531-2
GACCGAAATGCCCGGGGTCGCCCGGGGGGTCGCCCGATGCCTGGT
>6532-2
CATATATTCGGCCGGTAAAATAAGGTTGTCTCGCCCTTATCTCCG
>6533-2
CTGTCTCGAATTGGTTCGAAAAATTGGCCCTTATTTGCACCGAGC
>6534-2
GGGGCAGGGGTGAAATAATCAGTAAATGGCATTAAAA
>6535-2
CTTGTGTCCGGACACCGATATGGTAGAGGCGACTTGGAGCAGGCA
>6536-2
GTCGCACCCCCGTTCAAGGTAACGCCCGTAAACATGTCGTGATCT
>6537-2
TGCCTGTCCTTGGCCTCTACACAGACTTACCTCATTTATAGCCTA
>6538-2
AAACCGTCGCGTGCTACCTAGTCCCTTAAGGATTGGTGGGGAAGTC
>6539-2
TACCTAAAGACAGTGGTGCAGCTGGTCCTCTTATGCCTTAT
>6540-2
ATACGTTCCCGAGGCCGCTTAAGTTCCGGGCGGAGATGAAGTACT
>6541-2
ATAGCCCGGCTATATCGGCAATACACTGTGCTGGATCTTCAGGGT
>6542-2
ACTTTTAGGACCGTGCGATGAGTGGGCTATGATTACGGGCTGAGT
>6543-2
AGCTTGGTCTCTGGCGGGACGGTCATGTGATTTTCTGCGGTCCGAG
>6544-2
GTGCCCATACAATCCCTGGAGGAATG
>6545-2
GGGAGCTTCTCGGTCCGAGTAGCTACACTTGAGGTGCGTCTGGGGG
>6546-2
CCCGAGTTTTCAATGGGGGTTCATTCTGCTCATGTTCTCGTTCGGTA
>6547-2
ATACGTTGCACCTTGTGCGCTCTCGGGGTGGGCGGTT
>6548-2
AGCGGGGCGTCGAAGAGTGTCAGTTGATGTTCACCTGGACAGATT
>6549-2
GGCTCCCTTCGTTCCTAGGAGGATATAATTGAGAGAGCGTGACTT
>6550-2
GTTTCGCGTCACACCTGGTCAAGCTTTTTCCTGTAGTGGTTCAATT
>6551-2
GTGCAGGCTTCGCACTCGACGTTCTGA
>6552-2
AGGGCGGGGCTGAGGCGTCCCTTCTAGGCTGGCCTGGTGAACTCCT
>6553-2
TTGATATTGCCAAGTGACTATTACGGACAATTACTGCTGCATACA
>6554-2
AGTTTGGCGTTCGGGACGGTCCAAGTGACGTACTCGGATATTCTA
>6555-2
TCTTCCGGTGGTTTGGGGTTTAGATCGTCTATTGGGAGCGCGTTAG
>6556-2
CCTGCGTATTCCATGAGTTTCCATTTAATACGGTTAGATGCTGGT
>6557-2
TGCCTTGGGATGGGTAAAAATGTTGCGCCAGAACGCGCAGTTGAA
>6558-2
ACGATTGATCGCTGTCCATTCAAGTGACTCGGTCAACCACGGTAT
>6559-2
ATGATCGCTGTGTCATTGCCTATAATCGTCTGAATATTCTTACGT
>6560-2
GCGATATACTTGTTGGGCCCGTAGAGGTTCGTCTATAGTTCGTGG
>6561-2
TTATCTGACCTTGCAGCGTCTTATGCCGTTAGGCTCGGGTGCTAG
>6562-2
TCGTGGTAACTTGTGCCGAAGAGTAGCATTATGAGAGTC
>6563-2
TTTCTCGTACGATCGGAGTGTGGTGGGGGCCCCTCTCTCGGGCAC
>6564-2
TTTTGCATCATGATGTTGACAGCCGCGCTGTTCTCTGGGTGCGGC
>6565-2
TGAGTTGTCGGTCTGCTTTTCGGAATCACCACGTTAGTCAGATGGG
>6566-2
CTGTGTCAAGACGGCGAAAGTTCGGACTGACTTAATATGTATTGC
>6567-2
GGAGCCCGGGATGTTTCTGGGTATTCCCACAGAGTTTTTCTTTGG
>6568-2
TCAGGTGTAACGAGTTGGTTTAGGGTATTGACCTTGGAACGGACT
>6569-2
CGAGGGCTACCCGAATTGACCTGGGGGGCGGTCGATGTTCACAGC
>6570-2
GGCATTGCTACGTGCGGAACTCGTTCCGGGCTCGAGTCGCCCGTC
>6571-2
TGGGTTGTCAGAGCCTTGAATACTCCGGGTG
>6572-2
CGACAATTTTTGTCGGGTGGACCGTTGGGGGGGCGCAGCTCGAATGA
>6573-2
CAACACCATTCCTAACCATGATGTGGGCCTGTGCTTAAGGCGGAG
>6574-2
GTTTGGTATACTCGGTGAGTCCCCTTGTGTTGGATTCGGAACGCC
>6575-2
TGGCAGGGAAGGGATCTGCCGACCTCTTCTTAAGGTGTCTGTGTA
>6576-2
TATTTATCTACCGTTCAGGCGTAATGCCTTTTATAGCGTCCCCTC
>6577-2
GAGGCTGCAGCTTAGCAGCGGAATGGTATTGCGGCTTATTAGGTC
>6578-2
TCGCGTATTTCGTCGGGCAGTATATACCTTCGAGGGAGGGCGGGT
>6579-2
AACGGGAGCGCAATGGGCGGTTACTGCGTGTGAAAGCGACGCAAT
>6580-2
CGAATACTGACTCCGGGCAATTTATTCCCGAGCAGGGGTAGTTTA
>6581-2
CGTGGTTATGGGGGTGTAGGCATCATTGTCTGCAGCTTGGTGCAGA
>6582-2
CCCAGGGGGCAGTCGCGGCTGTGGTTACGTGGCTGGGGTGTGCTA
>6583-2
GGCAAAACTTCGGTTTGGACCGGGACTTCCCACGTCCAACCGGAT
>6584-2
AACAGACCCTATTCCGCTATGGTCTGTCTGGTTCCATCGCTCGCT
>6585-2
AGCGAGGCCAAAATGCTTCTCAACGGGACCCTACTGTGATAACTA
>6586-2
CTACTGCCGGCACATTTCATTCTCTCACCCTATATTGGCGTTGCT
>6587-2
CCCGGGTGGGTCATCTGGTTTGATCCTCATGTTGCTTCGTTGGCA
>6588-2
GATCCTGCTAATGTCCCCAGTCTGGTACCCCTCGCACTGGTATTG
>6589-2
GCGAGCATAACTAAGGGAATACTAGAGTACCGTGCTAAACGTATT
>6590-2
TGAGTTGGAGCTATAGTAGGACAAGTGGTTAGTCCTGGTATGAAG
>6591-2
TCGTCATTTTAGATGTTACCCCGAGATGTGGTA
>6592-2
GCTAGTAGGTGCCATTGGCTTACTGGTCCTATGTGCTGGGGAACGT
>6593-2
GGGTGGAGTGAGTGGGCCTGGTGGAGCATCGCTGTCAGAAGTCCG
>6594-2
CAACCGTTTTTCCGCTTATGCGCGTATACCGTACACGGGGTTTGG
>6595-2
TCTTTGGTTGACCAGAAATGATTGTTGAGCGTGCGAGCGCTCGTA
>6596-2
CACACATTACTTTGATCCCTGGTCTTATTTGATAGGTCGTACTGT
>6597-2
TGTTGGGTTTCACGGGAAATCTCTGTAAGTGTTGGAGTCCAGACA
>6598-2
TGGCAGCTGGATTGAAAATTAAGCCTACAGTAGATAGAGTTATTT
>6599-2
CCGGTGGCTGGACGGGTGGTGTGAAATTGCAGCCGGGATTATATGC
>6600-2
ATGGTGTGGTACCATGGGTTGGGGAATATGACCTAGAGATTTATAT
>6601-2
CATAACAGGGGCTTATTACATGTGGACGCTCGGTCTTTGGCGTAG
>6602-2
TCCTTGTTTTTTGTACGCACTATGCCTGACCTCTGCTGTCGGACC
>6603-2
CCCGTACTCGGCTAGCAGCGTCTTTATTTTTTCTCACTCATGGGG
>6604-2
CACTAGGATCTAGGGAAAAATCTCGTAAATATTATACTCCTGAGC
>6605-2
GTGCAGACAGCTAGTAGTGGTGACTTTCTGTCCAAAGCAAGATAA
>6606-2
ACGCGACTGTTTGCTTGGAGGGATCTATGCGTGGGGATCTGAGTC
>6607-2
GCAGGGTCGAAGAAGGCTTTTGTATTGTACGCCCTTACGCGTTCT
>6608-2
GAGTCGGGATCCGGGGGCCTAGTTTATGCTGCGAGCAACGGTATAG
>6609-2
TGAGCTAGTGGGAATGTATCAATGTCATGATTGGTGAAATATGGT
>6610-2
ACTGTGTAACCCGGGGGGCTGTTTCAAGAGGCTTATTGCTGTAGGCG
>6611-2
AGTGTGGAGTCGATTTTGTTGATACGGGTACACCAGTATGTCTAA
>6612-2
TGCTGGTGGGCCTTACTCCCGCATATCACGAGTTAACTCTCATCGT
>6613-2
ACTGGGGCCTTCTCCCGCAAGCCGGCTTGTATCCGCGCCTGCAGTG
>6614-2
AAAGCGCCTGTTTGGCGGTTTGCTTTTGAGTTGAAGCGGTGTAAG
>6615-2
GTGGTCTATCCGCGTTACCCCAAGAATTG
>6616-2
CCGATCGAATCTGTACGATCGCATCGTTGGTCGTTAAGAGGGTCC
>6617-2
GTAAGTCTTGTAGGATTTTGGGAGATGAGTACGTATGCGACCCGC
>6618-2
GTGCAGACAGCTAGTAGTGGTGACTTTCTGGCCAAATCAAGATAA
>6619-2
TATCTCTGGATAGAATGGCTCCCTGCCGTGTGGGGTAATAATTGG
>6620-2
TAGTTTGCTGGCGTCCTTTAATTATGTATTCAGAGTTGACTTTCA
>6621-2
CGCGGGGACGTGCCTTCCTGGCCCGTAATCATAACAGCGCTTGTT
>6622-2
CCTTAGTTGTGCACCTGGCGTGAGATCCTGTTAGGAGTCCGGCTT
>6623-2
TAGTTTCTTTTGGTCGTAATTGTGAATTCCGTGTTCTCGCTATTC
>6624-2
GGACGTCGAATCAACCTGTGAGACGGACCATTAGCTCGTTTCCTG
>6625-2
TACAGCGGTTGTTTGAATGTGGTTGCTGGGCCACGCTTATAGGGG
>6626-2
AGTTGCACGCTCGGTATTTCAGCCAGTTACCTCAATAATCATCAT
>6627-2
TGCAAAAGAGTGAGGGAAATAAGACCGAAACCCTCCGTGTCGGAC
>6628-2
GGGGACAATGTCAACTCTGGACAGTAGGCTGGTCATTGGTCGTGGC
>6629-2
AGAGTTGGGCGATAAGATGTGGGTTTACGGGATGGGTGAGGGATCT
>6630-2
ACGCCTAGTCGGAACTTGTAACATAGTTAATGGCTACCGGGCATTT
>6631-2
TCAAATTCGTTATGTTGCGGGCCTATTAGACGGCACCAGGGGGAA
>6632-2
AGACTGGTTGCGGACGAAGGATACTCCTTCTAGTGGGGTTGAATA
>6633-2
GACAGAAGGCCCGCTTACCAGACTACCCCCATTGTACAGGCTGGT
>6634-2
GAGCCCTGGCTTAGTCACGTTAAGGGTAATTGGGGTGTGTACTGAA
>6635-2
AAGACATTAATCTCGAATGCACCGTACT
>6636-2
CATTGGCATGATGTGTGCGACGACGCAGGCGCCATACTCACTTTTG
>6637-2
TTGCGATCGTTGTGCCATTCATGGAATGCGTTGGTCTATGTTGCA
>6638-2
TAGTTGGTTATCCGTGTTCGCTAAGGAGTGTAGAGTCTAAAGTCTG
>6639-2
CGTCAAAAGATACTCGTTAGGAGGGATTGGGCGGCTGCGGGCCCA
>6640-2
CCCCGGATGTTTGGTGTGTACTGGACCCGATGAGCTAACGCCTATT
>6641-2
CCCTTGCGTGCACCACGATGGTAATAGTACAAACGTGCAGGTAGTC
>6642-2
CGCGTGCACTTAATGGTGCTCTGTGATTTAATGGTCATCGGGTGC
>6643-2
GTGGTGATGGGGGATGTACGTTCTAGTACCGGAATTGGAGCAGGT
>6644-2
AGTGCTTCCAAGTAATTTCCTCTCAACGGTTTCAAACGCCAAGATC
>6645-2
CCTTGCTTGTGCGCTTGGAGTAAGGATTCGCTCCCTGTTCGGAAC
>6646-2
GTAGCCGCGTCAAGGCAACGCATATTTAGATGTGGCACGTGGCAGT
>6647-2
GCATGTTTGATGCTCGCGTGCGGCCTGTTACTCGTGAACGGCCGT
>6648-2
ACAACGGTCTGGAGACACGGGGCGAGGACCCATCCGGACTTCCGA
>6649-2
GTAAGTCTTGTAGGATTTTGGGAGATGAATACGTATGCTACCCGC
>6650-2
ATACCACGGTGTCGAGGTGGAATCTAGGCCTGATGTGTGGCTCTA
>6651-2
CACGATCAAAGCGCCCAGGAGGGCGGGGGATTGGATCCTTCGTTT
>6652-2
GGTCAGTGTGTATTTCCATGAGCTCTGGCAGGGGGCGCTCACATC
>6653-2
ACCCTAGGAGTATGCGTATTGCATTGGCCCAATTGAATTGGGTAGG
>6654-2
CACTAGGACCTAGGGAAAAATCTCGTAAATACTATACTCCTGAGC
>6655-2
TTGAAGTTTGTTCCTCATAAAGCACTTCTTCTCGATAGCGTGCCG
>6656-2
TGTCCAGGTGGCGGTTACTCATTTGAGAGCATCGGGCCGTCTCAC
>6657-2
CGCCGAGAGAGAGCGGGGCTTGTGGGTCCGCACTACTGTACTAGTT
>6658-2
AATGAAAATGAATATGGAACGACTTGGCGGTCGGGCGTAGATAGC
>6659-2
AGGTGCAGGGTGTTCCTTCTCGTGGGTGCGGGGTCCATTGAAGTT
>6660-2
TGGTATTTGTCCATCTACTCTACACGCACATCAGTCCTGGGGACC
>6661-2
AAGCGACCCAGGCTAATTTAGCGTTTGTCAGTTCGTATTGGAAAG
>6662-2
TGCTCGTGGTGGCTTTCATTCTTTGTGCGAGAAAGATATTATGGA
>6663-2
CGGTATGGTGTCGTCGTGTGCCGCGTGGCGGGGGGGTCATGTGGGG
>6664-2
AAGAGCGGGCGGTTACTGGTCCTATGGGTGAGGGTATAAGT
>6665-2
GGGACTGGTGTGATAGAACTGCGGCA
>6666-2
GAAAGAGGCACTGCCGAAGCGTGATACGGGGCAATAG
>6667-2
GGGGGTCACATATTGTGGTAATGTTGGCTTCTCTCTCGGGCAGCTGG
>6668-2
ACAAACCCTATGGGTGTTTAGTAGACTTGACGTGGTCTTCGTCGAT
>6669-2
CGGCATGTACAATACGAACCAAAAGCGTGGGTTCGCGTACAAGTG
>6670-2
TGCCTTGGGATTGGTAAAAAATGTTGCGCCAGAACGCGCAGTTGAA
>6671-2
ATTGCTCATTAAGGTGTCACTTTTTGCAGGTGGTATTAGTTGACG
>6672-2
ACAAACGCGTCACTGGTCTTGTCTTTATGGCGTACGTTGCAGTAC
>6673-2
TTCGTCTGGCGCCGCCTAGTACTAGAAGCGGGTTTACATAGAATT
>6674-2
CTGACGTAGCTCCCGTACTCCAGATGCCCAGTTGCAGAGTGCTTCA
>6675-2
GCCAAATACTGCATGTTGAGTCCCGCGTTACGTAATAGGCACACG
>6676-2
CGATGATAGTTGTGCCGCTATCCAGAGTACGTTTTAGCGGACGTA
>6677-2
GACGTATGTCCAAGTTTAAAGTTTGTGGCCACCCCCGCGTTCCCC
>6678-2
ACCATGCTTTCATCGGCGGTGGGTATCTGAGGGGTGTGGGGTCTA
>6679-2
GTCTTTGTTGATGTTAAATGTGTTAATGTTCACTAGTGGTTGTAC
>6680-2
AACGGGTTTTATGGTAGGCCCGGGGCCGGGAAGTATGGCCAAAGG
>6681-2
GTTGTAGGGCTAGACCGGAGTATTGTTGCGATTTTGCGATGGACA
>6682-2
ATCGGGGTGTGATAGTCCATACATGTGGCACATTTCGATGCGCTCTT
>6683-2
TTGTCATGGGTTCACGCTCCACCAATCTTGTGCAGGTCTGCTGGT
>6684-2
ACCGTGGCACAGATCGCAATATTGGGAGTAAAGGCACTGGAGGGC
>6685-2
TTCGGGCTCCTTGCATGCTGGAGAGGAGGAGACTCAGTGTAGAGT
>6686-2
AGTTTTTTGCCCATGCGGGAGTGTCTATCCAGAAGTCCAGCTGGG
>6687-2
TTGTTAGCGCTATATGCCGTACCTTGGGAGTGTGGTGGCAACGTT
>6688-2
TCATTTGGTAGGTTCAAGGTATTTCTGGGATTGTGACGGTGACCC
>6689-2
CTCTACGTAGAGGGAAATGGATGAACAACTGCTGGAGCTGCCCGT
>6690-2
TGGGGCAGCGGTATGAATGCGTCGTTAGCGGTGACAAAACTGTAT
>6691-2
GGCTATCTAATCTCTCAGTGCATGATGTCAAAATCGGTGCAT
>6692-2
TATCGAGTCAATCTTGTTATAAAGGTTGTACTCCT
>6693-2
CGTAGCCGCGGCGTTATAGGTTGGGTCCGCTTATTGGGAAAGTCA
>6694-2
TTCGCATGCTAGTGTGGGAGCCTAGTTGGGAAGATAGGCTTCTTG
>6695-2
ACGGTGAGACTATGCAAAGCTTCCGTCGGAATGTTTTAGTACGAG
>6696-2
AAGAATGTCAACGTAAATACCGGGTCGGTGGAGGCCATACTTAGC
>6697-2
ATTAGCGTCGCCGCTTGGGTGGCAAGTCTGTGAGTAACCAACATC
>6698-2
GCGGTTGACTCTACGTCGCGATACTCTGGGGGGAATTTCTGGACT
>6699-2
GGGGCCGGGTCGGAAGCACGATCAATGGCTGCCTACGTTCCAGTG
>6700-2
ATGACACACCATTATGGTATGCTCGCGATAGATCTGGTTGCAACC
>6701-2
ACCTTATGTGGCAACTACTTTTTTTAACAGCGTGGACCATTTCGTG
>6702-2
CCGCGGCGGGTGACCCAGGTGAGATGTGAGTGGCTAAAGAGGACG
>6703-2
GGAAGGCGAGTTCGCATCACAGAGGGTAAAGAGGAGCGGATTCCG
>6704-2
GGGAGGTTTGGAGTGTTGAAAGTACGCAGTAAACGCCGTCCAATA
>6705-2
CCGAACATTGAAGATATACCCTGCCCCGGGTACATTACTGTCCTT
>6706-2
TTGCTGTAGGCCGTGGCGCTGGCGACGGGGGGGAAAGTTAGGAGC
>6707-2
TTGATTTGCTGCTCGAATTTCGGGTCCATATGAGTTTTGTCAGAA
>6708-2
CTGCCGTCGGGCCGCTTCCTTATGGTTTTGTGGCACAATTGAAAAT
>6709-2
TCCTCTTAACATCGTCCTATTAGCACCGCAGTGATGATGGAAGGTC
>6710-2
TAGGGTCCTGCTGTTCAAAGTGGTACGCAATTGGATAGTTGCGAT
>6711-2
GAGATTAGCCTCACTGTAAAAACGGT
>6712-2
CCCAGCTACAAACTCATTTTCAAATAAGGAATCATCGGTTGTATT
>6713-2
CCAAACGCGCTGGTTTGGTATGCTTAGAGTTTGATCGATGCCTAA
>6714-2
TCGTGCAAGTGACGGTGAGGACTTGCCTGGGGGTCATATGTAGCAG
>6715-2
TAGTTTCTTTGGGACGTAATTGTGAATTCCGTGTTCTCGCTATTC
>6716-2
AGATCTGCAACCGACCTTATTACAGTATTATGAGCGGTCGGAGTA
>6717-2
TGGGACAAACTCAAGGTCTGAGTCGTCTAGCAACAAAATAACTGC
>6718-2
AACGGTGTCCCGGATGAGTGCAACAAGTAGTAGGCCACTGGGCCAG
>6719-2
TTTTTAATGTGACACTGCGTCGTTGGAGGCATGATGATCATGGCC
>6720-2
CGCGGTATTAACGTGAAGTGTGGGGTGGTTTTCACGGCAAGTGAT
>6721-2
CGACTTTTTAAATTCCTCTCCAGGCAGGTCTTGCCCTGTGTGGGC
>6722-2
TTGTTGGGGGGACTCCTTGCCGGTGTCATGGTAACTACATGTGGG
>6723-2
TCTCAATTCAATGTCAGGCTTGTCTGTTTCCGCTCCACTTGGTAT
>6724-2
CATCAGCCCCGGCATTGCGAGTAGTATGTAAGTTCGATTAGGCCT
>6725-2
CTATAGTATGTTTACAAAAATAGCCGGTTGGTATTGATTCCAACG
>6726-2
TCGCGAAAATAGGCGTAAGGGCGTTATGATTTCTGGTTTGAGCGG
>6727-2
GTGGCGATTGGGTAAGGGGCGCCTACCGTAGGACCGGTGGGGCGGC
>6728-2
CGGGAGTTGGTGTGTCTTCTTTGCGGAAACCCAGAGCAGAGCATC
>6729-2
ACTTTTAGGACCGGGCGATGAGTTGGCTATGATTACGGGCTGAGT
>6730-2
AACACAGGAGGCTGTAGTAGGCTCGTGTAGGAGAGTTCACGCTAC
>6731-2
TCTTCCGCTGGTGCAGGCTCAGCTTTCCATAGTTTAGTGCGTGCG
>6732-2
TCAGGCCGAATACTCCAATTTTCAGATCTGCGGACGTCACATTTG
>6733-2
CCGCCATTCCGGCTCCGTTACGGCTTTCATCGTGTGACAATCGGT
>6734-2
TATTTTATTGCCTTGTTGAACAAGCAGACAGAATGGATTGCCAAG
>6735-2
AACTACACTCGATCATAAAAAAGCGCGGAACAGTCCGAAAGGTAT
>6736-2
TATTGTGTTCGGGAGCGAGGGCGGGGGGTGGCTTGCCACCTATTGG
>6737-2
GGTGTGAAGAGGGAATTTTCGGTCGAACCGTGTGGCACAGATCAGT
>6738-2
AGTTTTGTTGCAATTGATATTGCCCCTATGGCGTGGCTTGCGGGG
>6739-2
TCAGGCCGAATACTCCAATTTTCATATCTGCGGACGTCGCATTTG
>6740-2
CAGGTAGCATTAGCGCTTTTATGCGCCCAAATTAAGGATCTTGCG
>6741-2
GAACATTTGTTGTCTTTTCGTTTCATGCCGCAGTGAGAGAGCCAT
>6742-2
ACTAGGGCCTTTGTTTGTTGGGGGCATGCTTCTTTGTTGCTATTT
>6743-2
GTATTACACTTGGCTCTTACCGTTTAGGTTGGTTTCGTTCTTCAC
>6744-2
CATTGGCATGATGTGTGCGATGACGCAGACGCCATACTCACTTTTG
>6745-2
CACGATCAAAGCGCCCAGGAGGGCGGTGGATGGGATCCTTCGTTT
>6746-2
ATAAACGCGTCACTGGTCTTGTCTTTAGGGCGTACGTTGCAGTAC
>6747-2
TGAGTTGGAGCTATAGTAGGACAAAGGGTTAGTCCTGGTATGAAG
>6748-2
GCCTTCGATGAGGGTGAATGGTTGGGGGCGGCTGCCTATCGATGC
>6749-2
CGATACATGTTGATTGGAGGTGGTTACAAAAGGCGGCTGCACCTC
>6750-2
GAGGATGTGTTTACTAAACTATTGTAGCAGCAATTTAAGGTGGCA
>6751-2
CAAGAATGCGCCGATCTGGGCTCGTGGGAAGCTATTTGCGTTTAG
>6752-2
ATAGGACGGCTACATCCGGTGGACCGTGGTATTTCGCGGGAGGCG
>6753-2
GAGGTGCGAATTCGATAACGCCCCTCGAACCATGGTAGGGCATGC
>6754-2
GTGGTGACTGGTGGTTCAAGGACGATGATATTCAATGGTAACTGC
>6755-2
TATTCTCTCCCGTTGGCAATCACACGATCAGTGAATGGATAACAGT
>6756-2
ACCAGCGGCACATGTTTGGATCTAAAACACAGCGATAGAGAGAATT
>6757-2
CCGCGCGGAGACCATCGGTCCCTAAGATC
>6758-2
AAGGTCTTTCCTCTTTAAATTGCCATTGATCATGGGCTTTAAGTG
>6759-2
GTCACCTAGGGTCGGGAGTGGACTGTGCCGTGTCTGTCTGATTAA
>6760-2
GGTGTGAAGAGGGAATTTTCGGTCAAACCGTGTGGCACAGATCTGT
>6761-2
CTGCCCTCTGGAACTTACTGGGGAGTCTGGTATGAAGCAGTCCACGC
>6762-2
CGGCATGTACAATACGAACCAAAGACGTGGGTTCGCGTACAAGTG
>6763-2
GGAGGGGATCTCGTATGGTTCTGGTTATTGTCTTTCGAGGAAATAA
>6764-2
TCATAGGGCCGCCGGAGGATAAGATGAAGGCCGCCGAGGTGTAGGG
>6765-2
ACACGGACGCCTTCGTTACGATTTAGCAGTAGCCAATTGTTCTTCG
>6766-2
CTTTGCTCCCTATACTTGCTAGGATTCCGGTGCACGCTTGGGCGC
>6767-2
TTTGCGATCCCGTAGGTGCTGCTATCTAGCCCTGGACAATACCGT
>6768-2
CTGCTGGAGGGGGGTCGAATTTGTCCTACAAATGGTGCTCG
>6769-2
GTGCAGACAGCTTGTAGTGGTGACTTTCTGTCCAA
>6770-2
TCGTCTGTCTACCTCCATCTGGCGGCCTGACACAATCGGCTGGGC
>6771-2
GCTCCAACGGTGCGTAGGTGTAGGCTGCTAGGTCTGTGGGCAGGAT
>6772-2
GTGCAGGCTTCGCACTCGACGTTCCGATTCGGTGTGAAGGGGGGG
>6773-2
GGTGATTTGAATATCCTGTTCATGGGCTCGGATTGTCTACGCGCA
>6774-2
ATGCTTAGGTAATCCGGGCGCGATGTGGAAAGAAGCCTGTCTCAA
>6775-2
CCTGGCTTGGGCTAGGCAAGCGACCCTCGATCTCTAGTTGCACGG
>6776-2
ATGTGCGGAGTTGACGTTTATGAACAAGGGTCCAGGTCTTCCTGA
>6777-2
GTGCAGACAGCTAGTAGTGGTGACTTTCTGTCCAAATCAAGAGAA
>6778-2
TTATCCCTTATATGTGAAACGCAAACTAGATGTACCTGATGATGC
>6779-2
ATGCTCAGGTCAGTCTGCGTCAAAGTGTAGGTATTAAGTCTCGGG
>6780-2
CTGCAGTGATCCTGGGATATCACTATGTCAACGGAAGCAATCAGA
>6781-2
TTTGGGATAGTTGAGAAGTGCTCTGCTTTGCCCGGGTCCTAGTAGG
>6782-2
TCGGATAGGCCTGCCTGGTGGGGAATTGCATGTCCTCATTTTCCT
>6783-2
GCACTCCCGAACAGGGTGCCAAACGCCCGTCACCTCTTACGATGT
>6784-2
CTACGCTCTCAGTGTTCTTAGAATCTGCACACGGGCCGGTGCAAC
>6785-2
AGTCGGACAGTCTACGTCTATTGATGCTCTCTGAACATCAC
>6786-2
AATAATTGCTCGGGAGTATAATGGTACTGCACGCAGTCAGTCGCAGC
>6787-2
TCTCGCGCGATCACGACACCCGCAGTATAACATGCATTTCTGAGG
>6788-2
GTCGTTGATGCGTGTGAAAGTAAGGAGCTTGAGCATTGGCTATTGC
>6789-2
GTGCAGCCAGCTAGTAGTGGTGACTTTCTGTCCAAATCAAGATAA
>6790-2
TACGTCTACTCTGTCTCTTACGCACGTACTGAGGCACTGACCCCT
>6791-2
TGAGGAAGCTACTAGGCCCCGTGGCCTCTCGCCGAAGTTGTAGGTAAG
>6792-2
CGATAATGCCAGGATGACTTGATAA
>6793-2
CCTTTATAGACGTCGCTGCAGTGCCCGCCAACGATCCGTTTGCTG
>6794-2
CTAATCTCTGCAGTTGAGCATGACTGCTATTTGTTACCAGGGGAC
>6795-2
GAGGTACAGTCGCACGTTCAAAAAGTTACAGCTTGAAACTGCTCA
>6796-2
CAAGGGGCAGGCGCTTACATAAGTTTAACAGGGAGGATGTCTATT
>6797-2
CCGCCTACCTTAGGGGTAGTCTTTATCGTAGCTGGACGCCGTCGT
>6798-2
ACTGCGTTATGGTACAAGCATGGCTTGTTGGATAGAAGCGTTGCC
>6799-2
TCTCGGACTAGCTATCTGGTGGGGTATAATGGCAGTTGCAAGGTA
>6800-2
GATGATTATTGCGGGCCCATCAGACATTCTTCGTAAGGCTACGGGGT
>6801-2
CCCTCGGGACTACGTAAACCCTAACCTCGCCGGCTAGTGGTTAGTC
>6802-2
ACTTTTACCCTGTCTGGCGATCGTCTTAATTGCCTTAATGTTGTT
>6803-2
ACGGCTATCCTAGGGGGGGATCAGGCCGGTAGACGTGTGCTAAGGT
>6804-2
TCTTTGAAGCAACAGTATCAGGCGAGCATGGTTTAGCGTGAGCGCA
>6805-2
CTCCTGTTGGAACATGACTCTATCTGCCGATCCAAGTTGTTGGTA
>6806-2
CTGCCTGTCAATCGAGCTTCGGTACGGAGTATCTGGGGGAGCATAAC
>6807-2
GGTCTTACGGTTGCGTGCTAGTGTAGAAGCCACATTATAGATAGT
>6808-2
GGTGTTCACTGTTGTCGATTACTGCT
>6809-2
CTGATCACGCTTATATGTTTTTGCGGAATTCCTCCGTACGGATAC
>6810-2
TATGATATTTGTTAGAAGTCGTCGAGACGGGGTATATGCTCTGGTG
>6811-2
AAAGCCAGGCTTTGGCCACACTGATCCAACAGTTAGGTGACCATA
>6812-2
CTCCGCGCTTCGCGTCGAGATTGGACTGTCAAGGATGGGCTATGC
>6813-2
CACATGTTGGGGGGTTTGTCGTGATAGATTCTGAGTGTGGTTTAA
>6814-2
CTAGTACCTATTATGCGCTCTGATAGAGCGAACCGGGTGGCAGAT
>6815-2
AGCGGCGCGCTCGTGATCTCTAATTCCAGTTTCAAACTCTGAATC
>6816-2
AGGAACGGGATCCGGCGATAGGGGCCGTTTACAGATATAAATTGG
>6817-2
CGTCGCGCCTCCCCAGATTGCGGGTACCAGCCTGCTCATGGCCAT
>6818-2
TGGTACCTGCCCTCAGGGCACTGAGCGGTGGTTTGATTTCGCCGT
>6819-2
CTAGACTCAATGTCATGAGTTCGGTTTGAACATCGATAATGGTGA
>6820-2
GAGCGGCTGGACTAACATTTCTGCTATTTAGGGTCAATTAGCCCG
>6821-2
ATAACTACGATACATCCACCTAAGCACTGAACCGAAGACAAATAC
>6822-2
AGGCTTACCCCGTTAATAAATAATAACGACTGCGTGGGGTGGGAG
>6823-2
GCCTTTTGAGAAGTGCTTCGCATCTGGGGCCTGTGGGCGTGGGCG
>6824-2
CAGGTAGCATTAGCGCCTTTATGCACCCAAATTAAGGATCTTGCG
>6825-2
CCGATCGAATCTGTACGATCGCATCGTTGGTCGTTAGGGGGGTCC
>6826-2
GCATAAGTCGTTATGTTGGATTCGTAGGGAGACGTCCGGTTGCAT
>6827-2
GTGCAGGCAGCTAGTAGTGGTTACTTTCTGTCCAAATCAAGATAA
>6828-2
GTGTTCTTCGGCGGGCCGTTTCAAATGTCTTATGTTATTGTTCGG
>6829-2
TCGTACCAGGAACCCAGTCTTAGCTGACTCCCTTAGGAATCGAAA
>6830-2
TATCTGGTTTTGGCTATCTGATTGATTATATAAGTCGTGCTCGCCT
>6831-2
CTACCGTGAGATTGGCCGACTGATCTGCGTAAAGGTTTTCTATTA
>6832-2
CTCTCATCATCAACGAACACAGGGGCAAATCTGAGGGGACGTCTT
>6833-2
CACCTACAATCCGCCCATGCCATACGCACGCTTTTGTGTCCAGGCG
>6834-2
CTGGACGCCTGTAACCGCCAAAGCTACGTACAAACTACATGGGAA
>6835-2
TGTGCTTGGCAACACCTTCTGGTCTGTATCCGTGTGACGGTAGTA
>6836-2
CTTAGAAGGAGCACCTAGGGGATGGCATACAGGTCACCCAAATGT
>6837-2
GCGGACCCGCTTTTCATACAGCGGACGTGGTAGTGGTGATTGAAT
>6838-2
TTCCAATAATGAGGGGCTGGACTTGCGAGCAGGAGCTCTTGTCGT
>6839-2
CTGGAAAACAGTAAGCGTATTCCGCCAGTGACACAGATTCATTCA
>6840-2
CCACTTTGGTAGGGCTTCAGCTGTGCTGAAAGACGCTATAAAAGT
>6841-2
ATGCACTGGTCCAACAATAAGCATGAGGGATCAATATGGGCATTGT
>6842-2
GCCTTAACACTGGCAGTGTAGAATGTGTTTTGTCGATCCGTTTTT
>6843-2
GAAAGTGTGTTTAATGCTTTCGCGTTACAGCACTAGGCGCGGGTC
>6844-2
GTGACTACGAGACATTGTGGTACAACAGTTTACACAGTTGGGTTAC
>6845-2
GGGGCACGTCGTGATGGGGAATAGTGGGGCCACGGATGGGCCATG
>6846-2
TGCAAGACCGCAACACGTGCGTTGAGGGAGATTTGCTATCTTAAT
>6847-2
CCTAGCTTACAGAAGTAAAAGCCCGTGCAATGCGTCGGTTTACTG
>6848-2
GTAACACTGAGGAGGTGTGTGTTCTCGATGTCTCGCCGCTTATAA
>6849-2
CCCTCTTGGCACATAGTAACATGTCAAGGCCCTCTACGATTACGT
>6850-2
CTCTATTATCGAGGGGGACAAATACCGGTCGGTTATTATTCTTCA
>6851-2
TGGAGGAACGGGCTGGTTTTGTTGGTCGGCTTATCTCTGGTGGGG
>6852-2
TCTTGAAATTGAATGTCAGGGCCCATGGTGCCTCCAAGTAGTGTCGTT
>6853-2
CGCCGGATTACAGCACGAGATTTGGGCTCACCCGTGTAGACTCGG
>6854-2
ATCTCCAATTGTTCGGCGGCTCTGTTGGGTTGCTGGGCTACTGGG
>6855-2
TCCTCTTATCATCGTCCTATTAGCACCGCGGTGATGATGGAAGGTC
>6856-2
GAACTGACATTGGAATGCCATCGGCTGATGATGTAGGTACGGACC
>6857-2
ATTAATTCGGGGGTAGATGATCTGCTGTTAAATTTTCTCATAGTT
>6858-2
ATCGTACCCATTACGAAAGGTCTGGTTGCCTATATTATTTGTAAT
>6859-2
TGTTATGCATGCAGCGTTAGTGGTTTGAGTCATTCGGGGCTTCTC
>6860-2
CCCATGGTAACACTCCCGCTTGTTAAGATCATGAGTCGAAACCTC
>6861-2
TTTGCCGTGGACGGTTGGTAGCTACGGTATGGATGTTCCCAACGA
>6862-2
CATGGCCGACGTTGCAACGGGAAGGGCTGGTAGTGACGTATGTGC
>6863-2
ATACTGTGGTGCAGCTGGCAGTGTGTTGGAGTCTTATGTTCGGTT
>6864-2
TCAAATTCGTTATGCTGCGGGCCTATTAGACGGCACCAGGTGGAA
>6865-2
GGGGAGTGGCGTGAAACGGCACGGGTCGTGGGTACTTGGCCGCTA
>6866-2
GTAAAAGAAGCCGCTAGCTGCTTCGATTACTCTGGTGTACTTTAT
>6867-2
GGGTGAAAGCGGTGCTGGTTTGTAATGATGGTGGGCGCATAGGGCA
>6868-2
TGTCAGTCAAATGGAACAGTGGCACGTGTCTTTGCTCCATAGGCTG
>6869-2
ACGTTTTAGCTACACGTGCAGGCAGTACCCTCACTGGGAAACAAC
>6870-2
TAGCCGCTAGGTGTCGCGGCGTTTTGGCACCGTAGGGATGCTGCC
>6871-2
TTTTTTAGAGTAGTCTAGCTTTGGAAAGGTCTTCTCCGTAATCGC
>6872-2
TTGCTACCCTGTAGGTACTCATGAGGAAACACTTATGGGTATATAG
>6873-2
TTGGGTCTTCCGAGTAAACGCGTGTGTTTAATGGTACAAATGTTT
>6874-2
TGCCGTCCCGTCAGTGGCGAGGATCCAATCCAAACCGTGCGTCCGT
>6875-2
TTGATAATAGTGCAATCGCCATCTCGGCGGATAATTAATCCCGTCG
>6876-2
GCGCGATGTCCTGGTGTCTGCGGAACACGGCTGTGGTTGGCCAGC
>6877-2
CGCAAGACCGCAACACGTGCATTGAGGGAGATTTGCTATCTTAAT
>6878-2
GGACGATGTCGGCCGGACTTTTCTGCCTGAGATATTAAGGACATG
>6879-2
GTCCGGCGGCTGGCGGACGAAGCTATAGGCGTGTCAAGGCCTGCGC
>6880-2
CTGTGCCCTACTAACTAAATCCTCAT
>6881-2
GTGCCTTGGATCCAGTCAGCACATAGACTGGCTTTGAGAAATGGG
>6882-2
CTGCAGACATTAACGAAGTGTGTGTACCGTGCGAAGTCACCGCAC
>6883-2
TGGACATGAATAGCTTGGGTTGGGGGGCAGTGAAAGCCGGGTAGT
>6884-2
AGCCTCTGCTCGTTGTGCCTGTGGGAGATTAGGTGGTGTCTGCAC
>6885-2
ACAGGGCGTGACATGTATTGGATACTAGATGACAGGAGGGAGGCG
>6886-2
AGTTGGTGTTCACACGCTGAAATAATTCAAATCCTTTTCGTGTTCG
>6887-2
GGTAGCACTGATGGGGCCTTGCTATTTCTGTACACCGAAACACAA
>6888-2
TGTTTAGTTGCTAATTTGTGGCGAGAACATGTCTTGGGTGCAGGAT
>6889-2
ACATAGTTTATACGCCAAAGTATTCCAGATTTGTGCGAAGGTAAA
>6890-2
TAAATTAATATGAGCAGCCCTGGAGTTCGCAGCGGGAAAGTTAGT
>6891-2
TAAGTGCGGGGGTTAACAGCCACGGCTCGCAGCGTTTCAATTGAAAA
>6892-2
TACCTTGTTATTCTAATGCGAAGTATGCCGGTTGTGTAACTGGGC
>6893-2
GTGCAGACAGCTAGTAGTGGTGGCTTTCTGTCCAAACCAAGATAA
>6894-2
GTAGTACATCCAATTGTGTAACTCGCCACGTGTTGTCGAATTACG
>6895-2
ATTGTTGTGTGGTACGGCTTGTGCTCCATACGTGGAAATGTCGGC
>6896-2
GCCGATTCTGGCTAAATGACTACCGCGCTCACTTTAGGACACTCT
>6897-2
CTGTTGATTTAACAGGCAGTATCGCATAGTGGTTGCGGAGTTTGT
>6898-2
ATTTTTCTGAGTCAGTTGAGAACTGTAGGCCAATCAGCCATGGTG
>6899-2
GATTCCTGATACAGATGGCTTCGTGAATGTATGCTTGCACCCGTC
>6900-2
AACAATTCTGAGAAAGGGGTATAATACCCACTGCGTATTGCCGGG
>6901-2
GTCAGGTAATCTGAATGGCTGAAAATACCGGATTGTCAAGGTGGAA
>6902-2
GCCTTTTGAGAAGTGCTTCGCATCTAGGGCCTGTTGGCGTGGGCG
>6903-2
CGTGTCAGCACGGGGCGCCGTGCGCTCGAGACACTGACGGAAGAT
>6904-2
GGGGACCGGTGGCGCTATTGATGGAACGAGCATTTGCCGTAGGGAGA
>6905-2
CCGAAAGCTTTCAATTTCAAACAACGGCAATTGGCCGTGGTAGAC
>6906-2
CGAGGTTGATGAGTATGTCGAGAATACTTTTCGTAGCCTCTCGGC
>6907-2
ATTGGTTACATGTGGTAGTACCAGTGCGATGCGTAGAGTTCGCCG
>6908-2
TTATCCCTTATATGTGAAGCGCAAACTAGATGTACCTGATGTTGC
>6909-2
TTACCAGTTTGAATGGACGGGCGGTGTTTGCGAGAGGTTCATCGC
>6910-2
CGGAAGTGTCGGCGTCTAATTGTGGTAGCGTAGTTGCGCGGTAGG
>6911-2
TATCTGCTGAAAGTACGGCGCTTGCTGTTAGTTTTGGCGAAGACTA
>6912-2
TGTTGGTTTCATTGCCTAACTGAGCTCGGACGCTAGGTGAATCTG
>6913-2
GTGTGTGTCCCGGGGGCTGTCGAGCGCATATTGGGTCCAG
>6914-2
TACAGCGTGTCAAGGAATCACGCCTGGCGTGGTAACGCGTTAAAC
>6915-2
GGGATGCTGTGTGGTCGGGTGCTAATGCCTTCGGTTTTAGTGTAAA
>6916-2
AGGAACAGGATCCGGCGATAGTGGCCGTTTACAGATATAAATTGG
>6917-2
AGGTCGTGGTGGTGCGCGACTGCTAACGCCTTTGCGCCGTAGTTG
>6918-2
ACAAACGTCAAGGACACATTAGTTCAGGACCCTACTGTTTCGGAC
>6919-2
ATTGGGGGCAATGCACGTGCAACGCTGGTCTTCTCAGGAGACAGG
>6920-2
TTTCGGGCGTGTTACGCCCGCGGTCGTCCGGAAATATGAGGTCTC
>6921-2
TCGGGGCGTGTGCAATTTTCATATGTGGCCGAGTTCGAGGTTGCCT
>6922-2
AGCCTAGCGCAAGTTCGTATGGTTAGTGCCTAGCATATACGGTGC
>6923-2
GATGGGCCTGGGTAACGTGCGGCGTCATTGAGCTTACCGGAGAAC
>6924-2
TTTTATACTTCTTGCAGGCTTTCTAGAGTTTGCACACTGTTACCT
>6925-2
GGACCAACAGTTACGGAGGATGAGCCAGCGGCCGGAGACTCAGAA
>6926-2
ATGTTTAGAGCCCTGTTGCGTCACGGGCGTATTTGCTCCAAGCAC
>6927-2
TTGTTACAGTTCTTATAGTGGGTATGGGGTCTCATATAACGGGTA
>6928-2
CGGAGTTGTCTTGTGACGGCACTACGGAGTCTTATGCCGAACTGT
>6929-2
CCCTATTATGGCAGCTTGTCCATCGTGGTTTTATGGGACCTGTGG
>6930-2
GCGCAGACAGCTAGTAGTGGTGACTTTCTGTCCAA
>6931-2
TTGTCATCTAGTAGCAACGAGGTTCTCTCAAGATCAACGTAGGTG
>6932-2
ATAGTCGGATTCATCCCCAGTCTGCTCTGGTCAGCAACTTTGCTG
>6933-2
TTCACGGGCGTCATGGGAAACCTACACGCTCAAGCTGCGTTTGTA
>6934-2
GTGGGTGAGATAGTATTATGTAAACCTGGGTAGCCAAGTGCTCTCG
>6935-2
AGATCGAATTGGTCGTAGAGCGACTTGTCGGTTTGTTCGTTACGAC
>6936-2
GGTGCCTGGCGTACATCAGGGGTGTTATCGATAGTGTGGCGGAGC
>6937-2
ACTGCGTCAGTTTCGGGGTACGGGGTGTTCAAGCATCCAGCGTCAT
>6938-2
GAAATAGGTCAGGTTGTGCTCTAAAGTGCCTGATTGCGGCTTTTAA
>6939-2
TGCTCTGGGTGGCTTTCATTCTTTGTGCGAGAAAGATATTATGGA
>6940-2
GAACATGTGAAACACTGTTATGACTAGTATGCTGGGATGCCCTCA
>6941-2
TCTATGCGGTTGGAAGGTGTTGCTGGATTCCCCTTGT
>6942-2
TATGCGCACTCCTGCTCGCCTGAGGGTGTGGCGGAGTAAG
>6943-2
TACGGGTCTTAATGCTCTGCTGTCGGGCGGGCTTGCGATGTGCGT
>6944-2
GTACATAGTGAGTCCTACTGGCACGTTGATCCGAAGAGGCGTCGT
>6945-2
CTGATTAGTTAGTACCATATGATGCCCTTGCCGAGGGTACCAACG
>6946-2
AGCTTTGTCTCTGGCGGGACGGTCATGTGATTTTCTGCGGTCCGGG
>6947-2
AAGCTCGTTTCATACCATGGTGTCGCTGGCCCAACTTGGTTCCTT
>6948-2
GTTGCGTTCGTTTGAGAAACTGCGCCTTCTTAAGCCCGGCAGAAG
>6949-2
CGTGTACTCGGTTTACATTGGTTTCATAATCTTAGGGTTGTATCC
>6950-2
GTATAGGACCAAATAGGGTTTGTACCTCTGCTTTGTTGG
>6951-2
ACTATTCTATGTCTTTAATATGGTTGGCGAGTACCGAGGGACGCT
>6952-2
GGGCGGGTTACAAGATCATACACCGGCGATTGACACATGGATATGG
>6953-2
TTGTTCCCCCCAACTATCCTGGTAAATGTGTTCGGTACCGGTCGT
>6954-2
AGAGATTGTTATCACTTCTGGCGGCCGTGTAGCCTCAAGTTTTGG
>6955-2
CCTTGGCCCCAAGAACCGGGAACGTGTGCGAGGGGTGTATCGGAAC
>6956-2
TCATCGTTTTTGGTGGATTACCTGCTTACATATA
>6957-2
GGGTTAGGGGTTTGTTGTCAGATGTCCGCCCTTGCCCTCCTCTTT
>6958-2
CTCGCATTGAGTCAATGCGGGAAGGTGAGGGTTGGTCGCCGTCAA
>6959-2
GGAGACATGTCCGCGTCGCTTATCGGTCGTAGCGTGTGGCAGGCG
>6960-2
AGATCCTCAAATTGAGCATTCTGAATTGTGGAGCTCACATATGGG
>6961-2
TGCTGGGTCTCCCTTCAGAAGTTGGGCTCGCCCGGGTAAGATGGGA
>6962-2
GGCTACTGTACCTTGCTTAGCCTTAGGCCCGGGATGTGTTTTAGAT
>6963-2
CAAGCGTATTTGGCGTGTGGAGGCCGTGGTCGAGCTGCGTTGGAGT
>6964-2
CGATCCGCAAGGGTGAGGCGCGGACTATTGAAGCCATGTGCTGTGA
>6965-2
CGCTGCTCGAGTTGGTGGCGGAGATTTCTTGAGGTAAGGGGTAGT
>6966-2
TCGCAGCTGGTGTTGCTTTCTTGGTTTTCGAGCCAGTACCGGGGA
>6967-2
GCAGTTCTTGTGACACATTGAATGGGAGTTCGAGTAATGCGTAAT
>6968-2
ATGTAGACACAGGATGTGTTTTCCCTCTGACTGGGCTGGAGGTATA
>6969-2
TCCCTGGATTTGTTAATGATTCGAACCAGTCGCCGAGGCGCTTTG
>6970-2
TTCGGTTTGCTGTCGGCTGATGTTTACTCCTACTTTATCTGTCCT
>6971-2
GATCAGTAGTTAGAAGCGCTCATTGCTTTGAGGATATAACGGAAG
>6972-2
AACAAGGTGTGAGGTGATTTATGGGCCACTCTCCTAACTCATCTT
>6973-2
TATGATGTGCATGATACGCTTCATGTACGCATTACGGATCCTCTT
>6974-2
GTTGTGGTGCGGTAAATGTATACATCGTATGGCAGGCAATGAATA
>6975-2
ATGGTCAGTTGTCGTGTTTGTTTGGAGGCTTGGCCCCCTGGCTCGA
>6976-2
TGCTTTCCGGCGGGTAGCCGCAGGCGTAACAAAAACCCACTCTAA
>6977-2
TTAGATCAAGAGCATCCCACTAGCTGTTGGTCCGGTTTCTGGGAC
>6978-2
CGCTCGGCCCATTGTTTTGATGGTAATGTTCGGAACATTGAGTGG
>6979-2
TTGGGAGTTCTCAGCATGTCAATCCGAGGTTTTTCAGTTGTGAGA
>6980-2
CCGGCTAGCAACCGGGTCGGGTTTGATTCTGAATGTAGCATCGCT
>6981-2
TAGTAACGACTAGATGGGACTACTTTAGTCTACGCGACCGGAGCGC
>6982-2
TGTATGCGTGGGAAACCTTGGCGTATGGACGGCGTGCATGAC
>6983-2
GATATGGGCTCGGTTGGTTTCCGGGACGACACTCTCTTTGCCGTAG
>6984-2
ACGGAGGTGGGCTATCAGGTGTTCTTCAATCGAAACTATGTGTAA
>6985-2
TGCTATTATTTATTTTGCCTGGTTGGTTGGGAGGTGCATGGTAAG
>6986-2
GAGACTCAAAGATGAACACGTTAGTTACCTTACCTCACGTAGGCC
>6987-2
CATTGACGGAGAAAAGCGCACAAAATTAGCTCGTGGATGACCTGT
>6988-2
GGTGAGATGCGGAACTCGTTGAATGCAAAAGATGGTAGTCTTGGGA
>6989-2
CGGTTGCTAGCAGTGATGCGGTCGGTATGACACGGGAACATATCTG
>6990-2
TCAGGCTCTACAAATTTCATTGCAATAGAACACATTCCTGTGTGC
>6991-2
AGTGGGTGTTCACACGCTGAAATAATCCAAATCCTTTTCGTGTTCG
>6992-2
GTCTGTCACCGTTCAGACGGGCCGAGGTCTCCCCTGCCCATTGGG
>6993-2
GCCGGGGGTTCTGGCTCTAATGCATGCATGTACGGGCATGGTGCC
>6994-2
ATGCCAGTTCATGATTTTTTCCGATCCTCCCCTTGCTCGTATTCC
>6995-2
AACGGACAAGAGCTTACGCGTGAGTTGCCGTCAGA
>6996-2
AACTGTTTATGGAGGGTGCAGCGTTTGTCCAGTCGCGAGACTGTGC
>6997-2
ATTCTGGTGCTCCTCGAGCACAAAACTTTTCGTTTCGGGAGCCGC
>6998-2
CGGGTGTGGAAGGCGTGCTGCGTGGCTTAATAAGTTATGTGGATA
>6999-2
TACGGTATGGAAACGCATAGCGAAGAGACCGGAGTGTTTACAATG
>7000-2
GCCTTACGGTGGAGTGCAAGCACCGGGAATCGTAG
>7001-2
GGACGCGGGGCTCCGCATTTATTAAGCGCCAGATCCCTGTG
>7002-2
GTGCAGACAGCTAGTAGTGGTGACTTTCTGTCCAAATCAGGATGA
>7003-2
CAAGGCACGACCATGTGGTCTTTAGGAGCGCTATACCTCACAACTC
>7004-2
GCATGAGAAAGATTCCAAAGTCAAGGTAAAATAAACGCGGGGGAG
>7005-2
TTTGCCCGGTTGACTGTCCGTACACGAGTTGAGTCGGCGTGACGC
>7006-2
TCCGTAAGAGGCGTCCGTGTCAGTATGGCCTCTCCTTGCGAGATA
>7007-2
CCGCACTCTTTTGAGAGGCCACTGACGTGGTGCGAAGAGAATGCT
>7008-2
TTACGAATAAGTGTTAAAGTAAGCCATTGAGAGGACGGGTCAATC
>7009-2
GGGGGCAAGCGAGAGTGGAAGATCTCCGACCGTGGGTCGGAGGGG
>7010-2
GAGTTCGCACCTATGGCCGCCGGTGGTCTGAAGTAACTGCTATGCG
>7011-2
ATGTTAGGTCTCTATACTTTATACAGAAGAATTCTCTCG
>7012-2
ACGACCTATATAGTACAGTATTCTTGCTCCGGATTGGCACTTAAT
>7013-2
AATCTTCCAGCTTGCTTACGCTTATCCAAGTTGAAGGAACGCGCC
>7014-2
CCAAGATGCACGTAAGAGCGCGTTGCTCCCACTACAATATCACGG
>7015-2
GTGCAGACAGCTAGTAGTGGAGACTTTCTGTCCAAATCAAGACAA
>7016-2
ACCTGCCTATTACACCTTCCGGTAAGCGCGGCGGGCTCCGTGATAC
>7017-2
GGAGGATCCGAACGGCTGCGGGTTAATGGGCGTGGGGTATAGTTG
>7018-2
AGATGGACGAGCGGTTCGTATGCGTCAAAAGGACAGAGTTTATGG
>7019-2
GTAGACGTATTAGCGGCGCGATCGAGTCAGATTATAGAGTACCACTG
>7020-2
AGATGATGATTGCCTATATTATCCTCACATACTGTTACAATCCGT
>7021-2
CGGGTGGGGGACTGCATATACGATCGAAGTGTACCGGTAAGGAGT
>7022-2
TGGCAGCTGGATTGAAATTTAAACCTACAGTAGATAGAGTTATTT
>7023-2
CAAGGCCAGGTCGTGAACCGTATGTACCCGTGTAAGCGCCTTACG
>7024-2
TAAGACCGACGCGCTTGAGTGGGGATCTGTACCTCTCATCTATCA
>7025-2
TCAGGCGAATCCAAACATTACGGCGATGCGTGAGTTATATTTAGG
>7026-2
AACTGGAGGTAGTCGAGAGTCTATCTGAGGGTAGTTGTAGCAGTC
>7027-2
TCAGTTTATGGCTGGTGCCTTGTTGGTATTTACTGGGCCTTTCAGCC
>7028-2
TCTTGGTCTACTGTATCTCACTCCGTGGGGCTGCTCACCGGGGCA
>7029-2
CACTAGGATCTAGGGAAAAATCTCGTAAATACTATACTCCTTAGC
>7030-2
GTCGGTATGCGTTGGGGTGCGGGCGGTTTGAGGCTAATTGCCGAT
>7031-2
GACAAGCTATTTACCCTTTTTATGGGCTAGATGCAAACGTCGCGC
>7032-2
CGAAGCAGCTTTGCAATTTAGTTCGTGTATTGGATAGGACGCGCA
>7033-2
GGGATTGCGATGGCCTGGAGAGGCGCTGACCGGACTCATCCGATT
>7034-2
TCCGTACTCGCATGGTGTGCAATTAATTGCTAGTTTCTGACGGGA
>7035-2
CCGTAATGTGGGTTACTTGCTGCGGATACTGTGG
>7036-2
ACACGGGAGGCGGCATATGCTGCTCCGATGGACAGGTGCGCCGGT
>7037-2
TCTTCGGGAACAAGCCGATGTAGGTCATGTACGTGGTGATCTTGC
>7038-2
TTTCTCGCTCGTTCTGAGAGGGATGTCTTTGGATGCGCGTCGCGC
>7039-2
AATTATTTTTCGTGCTGGTAGTGCCGTACCATATTTACTGCGGCCC
>7040-2
AACTTTCAGAACTACGCGGGCCTTGGAACGGCGTACCATGTATCG
>7041-2
CCCAGGTTCGGTGGGTCTTGGAACCCATCTCACGGTGAAGGCTGG
>7042-2
CTGGTAGCGGTCTACTCAACGCTCAGGCGCCTAGACGGATGATGT
>7043-2
TTCAGGCTTGATAATCTTGGAATACTAAGCCTGCAATTGTTGGTC
>7044-2
CACTAGGATCTAGGGAAAAATCTCGCAAATACTATACTCCTGAGC
>7045-2
CATTCTGGTCAGTCTTTATTATCACGTTACGTGTGTTTCCGCAGC
>7046-2
CGCTGCTCGAGTGGGTGGCGGAGATTTCTTGAGGTAAGGGGGAGT
>7047-2
TTATGGAAAAACGTTCGGGTGAAATAGCGGTTGTCCATGTGTCGGA
>7048-2
CTCTATTATCGAGGAGGACAAATACCGGTCGGTTATTATTCTCCA
>7049-2
ACAAACGCGTCACTGGTCTTGTCTTTAGGGCGTACGTTGCAATAC
>7050-2
TAACCACGCTAGGAGGAAAGCACGTTGGGAAGGAGGCATGCGTTCG
>7051-2
GTATATATGTTTAATTTGTAGAAAAGTCTTGTCGCAATCCGTGCA
>7052-2
TACGGCGGCGTTCATCACGGACGGGTGGGTGAGGATAAGTAACTG
>7053-2
TAGCTGAGTCGTACTCGGATGTGTAGGTTTTTAGGCTAGTAATCA
>7054-2
ACCGTAAGCGTTTTGGTGTTTGATACCCTGGAGCGGACCTATAAT
>7055-2
GGTCGAATATTAACTGGCAGATGATTTTCGGTAGCGAATGGGGTA
>7056-2
GGGCTTAAGCTTGGCAAAGTGTGTTTTACCAGGATCCGTACCTGA
>7057-2
AAGAGTCATTGCTTAAGACGCCCAGCAGCTTCTCAAGTCGGTCTC
>7058-2
TATTCTGAGAATGCGGTCCCCAGTCAGCATAATTTGCGCCACGCGC
>7059-2
ACATCAGATCGGGTCATTGCGGCTTGGGCGTGCTCATTTCTCCTA
>7060-2
GGCGGACCAGCTATGATAGACAGCCTGGTGGGAAAGCTGGGGAAA
>7061-2
TGGATCTGGCTTTCAATTCGCTGCTTTCGTAGAAATATGGCCAAGG
>7062-2
CATATTAAAAGAACGACCACTGGGTACGTAATAACCTCCTAAACT
>7063-2
TGTCGCTTGTCAATGCTGAAATAAGTGATTTAAACGGCGTATCTT
>7064-2
TACCGGTCGCTGGACAGAATGATCTTTTGCTGGTTCTGACAGCTG
>7065-2
GCTTGACAAGTCGAAACTGCACGCCTGCGGGAAAGCTGGTGTGTA
>7066-2
GCTGCAGATTAGGCAGAGCAAGCATGGCCACCGTTAGCGAAAATA
>7067-2
GAAACTTTATATTAGAACACTTACCAGGGGGTACCGATAAGCCTT
>7068-2
GACGCCCTGGTGTAATATATGTCGAAGCACTTCTCGTCTATGCGT
>7069-2
TAGGGCACTTGTCTGTGGTGCGTGCGCCCGCTAGCTTGGCTGCAT
>7070-2
CAATATATGCGGTCTCTTCTGTCTTCTGTTCTCCTTCGGTCCGCT
>7071-2
GTGCAGGCTTCGCACTCTACGTTCTGATTCGGTGTGAAGGGGGGG
>7072-2
ACTCGAAATTAGATCTACATACCATTAAATCATGAAAGGCTTCGC
>7073-2
GGACTGGTGGGGTGCGTGACTAGGAAAGGTACGTTGGGCACGGTAT
>7074-2
GTGCAGACAGCTAGTGGTGGTGACCTTCTGTCCAAATCAAGATAA
>7075-2
GCTTTTGGTACACCTTGGCGAAAATATCGGATCAATGTTAATGCG
>7076-2
GTTCAAGAATAATTATGCTCTTATGGGCGCTGTACACCAGTTCGCC
>7077-2
TCTTGGTCTACTGTATCTCACTCCGCGGGGCTGCTCACCAGGGCA
>7078-2
TCTTGGTTGTGAGTAGCGGTAGGTCGGAGACACAAGCTCGTTTGA
>7079-2
ACAGTCTGTCGTAGATTCGGTACGTCTTGTAGCGCCTGACATGTGT
>7080-2
CTGCCGCATATGGGGCGCTTAGAAGGCGGCTCGTGGGGCTATGAG
>7081-2
CTGCCAGGTGAGTGTATGCTGAAGTCGTGAGCCTAGGGGGCCGTGAC
>7082-2
TACCGGTCGCTGGACAGAATGATCTTTTGCGGGATCTGACAGCTG
>7083-2
TGGTCGATTTAGTACTTTTAATCTCGCTGGACGGTATTCCT
>7084-2
GCGCGAAATATCAGGATCCCCGTAGGTCTTCTCCCTCATGGGCAT
>7085-2
TGCTATTATTTATTTTGCCTGGTTGGTCGGGGGGTGCATGGTAAG
>7086-2
AGCGGGGCGTCGAAGAGCGTTAGTTGATGTTCACCTGGACAGATT
>7087-2
AACATGGGTGTGTGTAATGTTTCGGGGGTGGGTGCGCCCGCCTTT
>7088-2
TCATTATCAGCGAGGTTGTGCGTTCAATGGCACCAGGGCACTGAA
>7089-2
CCTATCGCGTGTTGCCGGTGATGCGAGGCTAATCTATACTCGATTT
>7090-2
TTAAGCTGTTATACCACTCACTCGATCAGGCGATAGAGCGCTAGA
>7091-2
AATCGGTGTGTTAAGGTTGGTCTAGCCGGGTACGATCTTAAGTAAG
>7092-2
AGCGGGGCCTGCGCACCCTCCTGGAGGTTGCTTAGTATCTGGGGC
>7093-2
ACTGGGCTTTGCCTCAATTGACAAGCCTTGGAT
>7094-2
TGTTGACCATAATGTCGGGGGTATGCGCCTTTACTTTGAATAAGC
>7095-2
AAGTGCAGGGTGTTCCTTCTCGTGTGTGCGGGGTCCATTGAAGTT
>7096-2
ACATGAACGATCATGCCTAAGGGTCGAACGTTTTGGATACCTTTT
>7097-2
TTGCTGTAGGCCTGGGCGCTGGCGACGGGGGGGAAAGTTAGGAGC
>7098-2
CACACAGAGACGTTTCTTGGGTTGTACAGAATGGGTGGGTGCGGG
>7099-2
ATTTCCGGCGCTCAATTACGGACGATTCGGCGACTTTTGGACTAG
>7100-2
CGCCATATTTATGACCCTGCTGGCGGCCTTACGTTCGAGCGATTTC
>7101-2
CAACACGCTGAGCATGAGATGTCTGGGGTGGTGCGGAGCCGACTA
>7102-2
CTACATGTGAAGTGCTGCCTGTAATGCTCACGTTCACACCCTGGT
>7103-2
ACCCTTACAAATGATATTTGCTGGGTGGGAAGTGCGTTGAGAGTC
>7104-2
TTACGCACGATGACACGTGTTCATGTGGGTTACGAACTCGGATCG
>7105-2
TCACTGTCTTCGAATGTACAGAGGTTGCTTCAATGCGTTCCTCCGC
>7106-2
TTGTGGTCCAGCGCGTTCCGGGGGATCCTACTTGAATGGCCGGTA
>7107-2
TGTTATAGAGAAGTACCAGCCACTGCGAGTACAAACCCGTGATTA
>7108-2
GATTGAAATCTTTGAGCCATCTTCGGTATAGACGCGCCGTAGTCT
>7109-2
TCAGGTGCAACGAGTTGGTTTAGGGTACTGACCTTGGAACGGACT
>7110-2
TGGCGCTGGGCGGGCGCGGTTGTTT
>7111-2
CTCGTACTAATATTATTCCTCTGGAAGACCCAATAATGAGGAACC
>7112-2
TCGGAGACTTTATGTCAGATGACTACCCACGATTCATGGCTTTAC
>7113-2
GAACAAGAAAAGATCTATCCAGACTTTATTAGCGACACAGTCATC
>7114-2
GTGTATTAATAGCTCTAGCCGCTGGACACGACTAGGATATCTTGT
>7115-2
CACTAACGTCAGCTTTTCATGTACATTGCGGAGAGTAGTAGTCCG
>7116-2
GTTACGCGACGACCAGCTGTGTTATGGGAAAGGAAATGGTCAGGC
>7117-2
CGGATGGAACATTTTGTCTGTGCGAGGCATCAATCGTGTGAGATAG
>7118-2
TTCCGCCCGGACGGCAGGATCAGTTACCCATCAGTAGACGTGCCG
>7119-2
GGTTGTGTCATTGCCCGGAACGCAGACCGAGTATCCGTTTTA
>7120-2
ACACGGACGCCTTCGTTACGATTGAGCGGTAGCCAATTGTTCTTCG
>7121-2
CCAGTCTTCGTGTATAAATGGGTTTTTTGCGCAGGTGTCATGTGT
>7122-2
TCCTCAGGTGAGCAGATTTCTTATGCGGATGTACTGTGGGTGAGA
>7123-2
CGCTGCTCGAGTGGGTGGCGGGGGTTTCTTGAGGTAAGGGGTAGT
>7124-2
CGGACCTAAGTCGTTTTTATCAAGGTTGTGCGGTCGCAAGGCGCGA
>7125-2
GCATGTTTGATGCTCGCGCGCGACCTGTTACTCGTGAACGGCCGT
>7126-2
TTGCTGGGTTGGTGGTCAGAATGGGATAGGGGAGTGCTTGGTCCC
>7127-2
GCGTACGGGTAGAGCTGCCGACTAGGCATCCCGTGCCTTATAAGC
>7128-2
CTTACGGCTCAAAGTGTTGTGCAGCGTGCTGCGGTTT
>7129-2
ATTTTAGGATGACTTTGTAGTTTTTAACTGCTTGGGCGTGGGGTG
>7130-2
CCGTTTACTTATCACTGTTCAAAAGTCAGATTTGCACTGGGTCGT
>7131-2
GAACGTCGGGGAGAACGCTGGTCCTGGGGCTCATTGAGCCAGTAGT
>7132-2
ATCGTTTGGGACTGTTTGAGTTGTGGGT
>7133-2
AGAGCGCGGTTTTCCAGTGTACTAGG
>7134-2
GAAAGCTGGCGCCCGCAGACGTCTTATTTTATGGCCGGGGCTGGG
>7135-2
AGTTGGGCGCTCGGGACGGTCCAAGTGACGTACTCGGATATTCTA
>7136-2
GCTTCTTCGCGCTTGACGATAGCTGTGTGCGTCCAGTGCGTGTTGT
>7137-2
GGGCGTTGGGCGTTGTGCAAAGTGGGCCCTGTTAATCATTGTCGT
>7138-2
TCAGTCAAGTGCAGCTTAGCCGCCGTGGGGGTCTCTGAAAACGTTT
>7139-2
TAGAGGCTGGTCATTTGGCACCCTGGCCGTATCTTGCATAATATG
>7140-2
TCGCTGTGAATGAATTCAGGTTGACCTGGAACGAACGTATCATGA
>7141-2
GTGCAGACAGCTAGTAGTTGTGACTTTCTGTCCGAATCAAGATAA
>7142-2
GGGCTGCTTATGGGGTTTAGCAGTATTCTGCCACGAGACATC
>7143-2
GTGACTACGAGACATTTGGGTACAACAGTTTACACAGTTGGGTTAC
>7144-2
GCTACCAGAGGGACGTGCTAGGCGCTGGGCAGATGTTCCTTCCAT
>7145-2
TTTCCTTAGTGTCGTATCTGTTCAGATTTAGAATCATAGGGATGG
>7146-2
AACGGGAGTGCAATGGGCGGTTGCTGCGTGTGAAAGCGACGCAAT
>7147-2
CAGTGCGGTCTGATCAACCTATGTATATGGAAGAGCTCTGATCTA
>7148-2
CCCGCGCGAACCTAGTCAATATGCTGGGTATATTGCGAATAACGT
>7149-2
TGTGGTGTGGTGACACAAGTGGTTCCGCTTACGTCGCGGGATACA
>7150-2
AGGTCGGGCCGTCATTTATTCAGGATCATGCACTACTGTTAAGAT
>7151-2
AATGATTTATGTATGTTTATGTCTCAAAGGTCGTGAGCGGGTACC
>7152-2
TTATACAGACCCGGTATGTATTATTTGGGCGGCGTTGGCTAACCCT
>7153-2
TGGTAGACATCCGTCCTCAGCGCGTTGTCCT
>7154-2
CTATGGGAATTCTCTGTTGCCGAAGGGGGTTAACAATTTAACTTTAT
>7155-2
AATAGTCCGGGTATTGGGTATCGCATCCCCGGGAGAGTCATTAAC
>7156-2
AGCTTAGTGGGCGCGAGCCCAGAATGCACATTCATTGGGACCTGG
>7157-2
GGGGCAGTTTCACCGGAGTTCTTCCTCACCTTTTGGCGTCTACTT
>7158-2
ATGCTTAGGTAATCCAGGCGCGATGCGGAAAGAAGCCTGTCTCAA
>7159-2
GTGGGCAACCTTGGCTCCACCGGAATAGATATTTAGTCTGGAGGGAC
>7160-2
TTGAAGTTTGTTCCTCATAAAGCTCTCCTTCTCGATAGCGTGCCG
>7161-2
AAATAGGTGTTGATCTCCATGGCGTGCGGCCCTTCGTATTTCGAAC
>7162-2
TGATCCTGTAAATGATAGGGGTAAATGCAGTTTATCGGATATGTT
>7163-2
GGCCGTTTTGTGGTACGCGCATTACATAGATCAAATTAATAGCCC
>7164-2
GTGTGTGTCCCGGGGCTGTCGAGTGCATATTGGGTCCAG
>7165-2
CTACATTCTTGCGGGGTCGCGAGCTGCCCTTGGAATGCAAAATGCT
>7166-2
CGGAAGAGGATGGCTCGTATGCGAACTTGTTGTATTGGTCTGGGA
>7167-2
TATTTGGTTGGATGGCGATTAGGGACGCGAGATGCCAATTGAACT
>7168-2
TCAGGGTGTCCGTGTTGTACGAGGTGGTGGCGATTTGGCGGTGGCC
>7169-2
TGAGTGGGCGCGGTTAGCGGCCGCTGATGCCACTCCAACCTGTGT
>7170-2
GACATCCATACGCTGGTACTCATTCCGGCTCAAGATAGGGGTCGTG
>7171-2
ATGTCCCGAATGGAGTCAGAGGAGACACGTGTTCTTGACAGTGCT
>7172-2
GAGCTCAAGGTCGTCGCGCACAAAGGAAATGAAGCGGCACGACGT
>7173-2
AACTTTCAGAATTACGCGGGCCTTGGAACGGCGTACCATGTAACG
>7174-2
GGATTAAGTGGAGTACAGGAGTCGGCGAGGTTTAGCGGTAGAAGG
>7175-2
GGTGCGGCTTTCCGCGGGGCGCAGCCAGT
>7176-2
ATAGTCGGATTCATCTCCAGTCTGTTCTGGTCAGCAACTTTGCTG
>7177-2
ATAGACTGTCCGACTTTGGCCTGAGCTGTGTTCAGAGGGGGTCGG
>7178-2
CTGTAGTCTGGTACCACCGTGACGGGCGGCAAGAATTTGTTTGGTT
>7179-2
AGTTGCACGCTCGGTATTTCAGCCAGTGACCTCAATAATCATCAC
>7180-2
TAAGACTGGCCGGTCGTGGGTCAAACAAAT
>7181-2
AAAAACCTGGGACCTGCGATACATAAGCGTGGCGTGAAAGATTGA
>7182-2
CAGTTCCCCGTCGCCCTTCTGTGATTCCTAGCCGATGTCCCTTCC
>7183-2
TTAATACACAACATTAGTCAATGTAACCATCTCGTATAAGCTACC
>7184-2
GGAGAGTGATTTCCGTACATGATCGGAGAGTACTCAGCATATGGT
>7185-2
CTGATCACGCTTATATGTTTTTGCGGAATTCCTCCGTACTGGTAC
>7186-2
TGCTTTCAATCGTACTGTGTAGACTGAGTCGGAACTAAAATTGAT
>7187-2
ACCATTCGCCGTTGGGTAATGCACATTTCTGGAGCTTGTAGATGT
>7188-2
AACAGCGCGTAGGGTGTATCGCATTACCTCTATAGCTTT
>7189-2
CCGACCATATGATAGGATATTGTTGGTGGTAAGATTACAGTTGATG
>7190-2
GTTGCGAAGATGACGAACACCGGTCTAGCGGTAGCGTTACCCCTC
>7191-2
GATGATTATTGCGGGCTCATCAGACATTC
>7192-2
AGGAGACAGTACCGCGCGCGTAACTGGACCACAAATTTGAATAGA
>7193-2
GAAGACGGGAGTCTGCTTCTTTACTACTACTCTCACAT
>7194-2
TAGCACCAGCGATTCTACTAGAGCATACGGTGAAGTCCGCGACAA
>7195-2
GCCTTAACACTGGCAGTGTAGAATGTGTTTTGTTTATCCGTTTTT
>7196-2
GTCCTGTGTGGTAGACGTTCTCGTGATGACGTCATAGACAAGCAT
>7197-2
CTACATGTGAAGTGCTGCCTGTAATGTTCACGTTCACACCCTGGC
>7198-2
TGCTCGGGGTGGCTTTCATTCTTTGTGCGAGAAAGATATTATTGA
>7199-2
TTATACCTGCTGGCGTCTCCCCTTACAGGTTCACTGGAATGCGTT
>7200-2
GGTAGTTGCTTATGGGGAAATCGCTTTAATATCGGTTGGCAGTCC
>7201-2
TAGCGTTCTGTTGTATTGCTACTATTTGCAGTTATGCTCCGCCTGT
>7202-2
AAGGGCGGGCGGTTACTGGTCCTATGGGTGAGGGTATAAGTGTCTA
>7203-2
ACGAATATGCCGTGGCGTATTTCGTTTGCTGTTTAGCTACTGCGT
>7204-2
TATGCTCGCCTGAGTCCGTACTCGCCTTGCCCTCTTTGTAAGCCTC
>7205-2
CGATGATGGTTGTGCCGCTATCCAGAGGACGTTTTAGCGGACGTA
>7206-2
GACATGAATTTTCGTTCCAAGGGGGTTTACTGTGGTTGCTATCGA
>7207-2
ATGCCTGGTCTGTGGAGGGTGAGTGGTATACAGTAGATATTAAGT
>7208-2
GTGTGGGGGTCCGCCGGAACGCTGCGGGTGGGGTTCACTCTAAAAG
>7209-2
GAAGTGCTGCCAATCGGGCATATGGCAATGGTTTGCGGCAAGTTT
>7210-2
GTTGGTATCTGGGGGTGAGTGGCCGAAGGCTGTGAGATCGAATTA
>7211-2
AGTCGTATGCTTGCGGCGCATGGCTAAGTGTGTATTTTTGATCCA
>7212-2
CTTAGAAGGAGCACCTAGGGGATGGCATACAGGTTGCCCAAATGT
>7213-2
TATGAAATTTTGCGCATCGGTCCTCGTCCGTATCCCCACCGAGGGG
>7214-2
TCTTCCGTGACAACGTGTTTCGGCGAGTGTCTGTGAAATACACGT
>7215-2
GTGCAGACAGCTAGTACTGGTGACTTTCTGTCCAAATCAAGATAA
>7216-2
CGTCCTGCCGATTCGAATAAATCGGGGCTGTCTGTGGCAGTCCTT
>7217-2
GTTGGATAGCCCCGTTTGCCCGGGCCTATAGCCGATCTTCTTACG
>7218-2
GTTTTCGCTGGGGCCGAAGAGGGTATTTACACTAACCTTTCTATA
>7219-2
TATTTCCATTATAAGTTGTTTGAAACCTACACATTTGTAAAAGTC
>7220-2
CTACCTACTCCCCTCTATTCCCGCTGTTGCATGATGCGGCGTAGG
>7221-2
CTGTCCGATTTCCTTCCGGCCGTTTCGTACATTTGCTTCTGACGG
>7222-2
GTTCACCAGAAGGTAGGGCCATGTCCAGGCGTGTTGGTATGCTGA
>7223-2
TTTTCCCGGGCGGCTGTGTGATTAAAGGGTACCACTAGTACAATG
>7224-2
GGTACCGATCAAAACAAATGGTTCCCTGGTCTAATCTCAAGAGAA
>7225-2
CTGTAGGTTAACTCATCTGCGTCTGGCGTCCTGTAACTGTTCTCGC
>7226-2
TCGACGTGGGCCAATCTGGTGTGGGAATGGAATCATCTCGCGCTG
>7227-2
GTGCAGACAGCTAGTAGTGGTGACTTTCTGTCCAAATCAGGATAG
>7228-2
TGTTGTGGGGGGCTAGCCGTTTTTATTGCCGGTGTAACGAGCGGC
>7229-2
GCCGTTACGAGCCCTTATCAACCCCAATAGTACATTGCTGACTGTA
>7230-2
GTGCAGACAGCTAGTAGCGGTGACTTTCTGTCCAAATCAAGATAG
>7231-2
CGGTTCTTAGGCCACAGGCAAATGTCGAGAAATGTGATTTACTTT
>7232-2
TCGCGAAAATAGGCGTAATGGCGTCATGATTTCTGGTTTGAGCGG
>7233-2
CGGAAGTGTCGGCGTCTAATTGTGGTAGTGTAGTTGCGCGGTAGA
>7234-2
TAAGCTTTGTTGCGTTATATCTTGACCGTGGTTCTTCGGCTATGG
>7235-2
GTAGAAGGGCTGAATCGAAGAATAGTGAGGGTTGCTCGTTTGAGA
>7236-2
CTGCTTAGGAGAACGCCTGAATGTACTGGTCATAGTCTGCACTGG
>7237-2
CACCCAAACACGCGAAATCACGGCTCGCACGTCATGGTCTGACAC
>7238-2
ACGATGTGGCGAGTTGGGTCCCCATCCACTTTGAATAGGAATTTG
>7239-2
CTTCAAAGCGGTGTTAGCCTATTAGTGACACTGTAATCCCA
>7240-2
GATAAAGGAGTTTCGCACCCTGGGGAGTTACTGCTGGCAAAACGC
>7241-2
CTGTAATGTGGGTTACTTGCTGCGGATACTGTGGTTCGGCTCTGG
>7242-2
GCACTGCGTATTTTCTGTATCTGTAATACCCTGCAATCGTGGGAT
>7243-2
GAATTACGGGCACCGGCTGTATAGGGTAAGTGTAT
>7244-2
GCCGTTGAACTCCATGGGTTATTATCGATTGCTGACAAGAGCGCT
>7245-2
CGATGGTTCATGATTCCATTAGGTTTCCCATGGGTCCCTGCAGAG
>7246-2
TTTTTTCATGCCCTTGCAGTCCCTGACTGTAGATATGTGTTGCGC
>7247-2
TAGCATATGCCCTACTAGCGGGTTAGGAATTTTTACC
>7248-2
CTAATTCTTTCAATTCTGGCTAGACACGTGTTGATAGCTAATTTA
>7249-2
TTTGGAACTGCGGCTGGTATCGAGTAGGTGGGGGGAACGTAAAGA
>7250-2
CGGCAGGTGATCTTGCCCCGTGTCCCTTGTTAGAATTGACTTTGAT
>7251-2
GTGCAGACAGCTAGTAGTGGTGAATTTCTGTCCAAATCAAGATAA
>7252-2
TTGATCGATCTGGCATAACTGTGGATGGGTGCAAGAAGTCTGGAA
>7253-2
GGTCCTAGCTCATCTGTGCCGTTCTTGTGACGAGCTAAAGGTGTT
>7254-2
CTTGCTTAGTCCTGGTAGATGTCTAGGAGAGAATGCGAGGTGCGT
>7255-2
GCGCAGACAGCTAGTAGTGGTGACTTTCTGTCCGAATCAAGATAA
>7256-2
AACTGTTTATGGAGGATGCAGCGTTTGTCCAGTCGCTAGACTGTGC
>7257-2
GTCATGGGGGCGGGCAGAGCACGTGATTTAGCCCGCCTCAGGTGC
>7258-2
ACTGTGTAACCCGGGGGCTGTTTCAAGAGGCTTATTGTTGTAGGCG
>7259-2
CTCATTGTAGGCCAACCTATCGCGGGGCCGCAGTTCTTGTCCTTT
>7260-2
TCTAGCGAGTAATTACTGTATCCAT
>7261-2
TCGCGGTAACTTGTGCCGAAGAGTAGCACTATGAGAGTC
>7262-2
ATGTGTGACGTTGGTCCTGTACGCTTAGGTCATTGAGCACCTTCC
>7263-2
GACATTGTTCATGAAAGTGGGTTTCGGCGAACAGTCGCACCGACTT
>7264-2
GATAATGGGGTGAATTACATCGCAGTGATAGGGGGGAGGCCAGACC
>7265-2
GCGCAAAACTGCCGGCTGAGAGGTAATGTTTTTAGTGGTTGGTAT
>7266-2
ACCAGTAAGGTATGGTCATAAATACCCAACTATCTGCAACACGCT
>7267-2
TTCTCACTGTCGTAGGATCAGTAAGTTCTTTAACGGTCTCCATAC
>7268-2
GGGCTTCAATCACCGGAGGCGTAAGTAGGCGGCATGGCCTGGCGT
>7269-2
GTGCTAACGAACGATGATTGCGGTTCTCGATGGGGCGTCGACTTG
>7270-2
TAGGGTTGTCCGATGATCGGACCTCCACTAGCTTATGTAGCGAAT
>7271-2
TCCGTGTCTAGGAGAAAAACAGCATCCTGTCCCTGTTTGCTGGTGA
>7272-2
CGTGTGGTTCCTATGCTCGGGTTGACTGGTCTTTTGTGGGGATGG
>7273-2
CTGCTGGAGTGGGGTCGAATTTGTCCTACAAATGGTGTTCGTTCG
>7274-2
GACGTACTTTGGTCAGGTTACCTAAAATGTTGCTATTACTGTCGG
>7275-2
AGGTGGGACCGTCGTGCTTTTTATAGCTCGTTCGGCCGACCTTAC
>7276-2
TCGGGGATGCTGGGTGCGGTGCTTGGCTCTGTGTTGGTTTTCGGG
>7277-2
CAACCTTTGTCTATCTTAGGTCATAACCATGGTACTGACCCGTGG
>7278-2
ATATCTCTTTGGTATCTGACGAGTCAATGGCCATTCAGCTTGGGT
>7279-2
CTCGTCAATCGGGGTCCATGCGGGGTGGTCGCTCGTCGCTCTGAGC
>7280-2
CATCGCGTGTTCCATCAAGAGAACGCCAAATACTGGCGTCAATGT
>7281-2
CTTATACTTGTTGGTATTTGTCACAGGG
>7282-2
GGTTCTGGAACAACTCGAATCGGCGTGCTTAAGAGAGCAAGCGAT
>7283-2
TTTATAAACCTATTTTGCAGTATTTGTGGATCTTT
>7284-2
TCTCTATGCCCATTCAGCGCAGTTCGAGACCGTGATGTGGCCGAT
>7285-2
CATCGCACGTGATTGTTCCCCTAAGCTGGTCGTAGTTAACGCCCC
>7286-2
AGGGGTTCCTAGGTATATATATTGGCTTAAGCTTGGTGTACTCTG
>7287-2
GAAAGGTCTGAGGCCGGACGAAGCTGTTGTAGAGGACTAACCCGCC
>7288-2
GCTACCGTTCTGTTGAGCAGGGATTTCGCAACTCTGTGGCCCCGT
>7289-2
GCTCTGGTCTTATAGACAGATCTTGGGCTGTCTAGGAGCAGTGGTA
>7290-2
TTCCTTAGTAAAGGCCGCCAGGGTCATTAAAAGGCCAAGGGTCAA
>7291-2
TCAACGAACCAGGGTAACAAAGAAGAACGCCAAACCGTGTGTTTT
>7292-2
ATATCAGCGGAGCGATGGCGTTGGGCCCTCGGAGCGTCGATGTGT
>7293-2
CTTTTAGTAAGTTGGAGTGGCTCTACAAAGAGAGATGCGGGAATC
>7294-2
CTCCTCTGCAGGTAGGGCCCTCGTTCAGTGGTTTATCCTTCCTGCC
>7295-2
CACAACCGTTCTGCGGTGAGATCGCTCGTTAGTCTCTTGCTAGCG
>7296-2
ATGTCCTGAAGTATGACTCTTGTCTCTTCCGATGCCCATCGGTTT
>7297-2
TGTTGTTCATAATGGAAGAAGTGGAGCGTTAAGTTCGCTGCCGTT
>7298-2
GGCTCCCTTCGTTCCTAAGAGGATATAATTGAGGGAGCGTGACTT
>7299-2
ATCTGGTCGCGGCGTGCCAGGCAAATCTTGGGCGATTCCAAGTGA
>7300-2
GCCATCGTTTGGTGCGGCAGATTGCATTCGGGCCCCTACGGACGT
>7301-2
AACTGTTTATGGAGGATGCAGCGTTTGTCTAGTCGCGAGACTGTGC
>7302-2
GATGTTGCTGGTAGTAGGTACTGTGGTACCCCGGGTAGGACTCTT
>7303-2
GTAGCGATTACGTATACGCGTGAAAGGTCCGTTCGCATGCGGGCA
>7304-2
ACTGCTGTTAAACCAAGTAGAGTGAATGTATTGTAATGTGCCCTG
>7305-2
AGGTCCCTTAGCCAACTGTGCTCGGTAGATGGCGTGCTATTGGGA
>7306-2
GTAAGCGCGCGAGAAGATTTATGTGAAAAACACTCGGCCCGAAAC
>7307-2
AGGAAGTGCGCTTTGAAGGGGTCCCGCGGGCGTTTAGAAGCCGGGA
>7308-2
TGGGGTCTAAAGCTCAGCTTAGTGGATTGAAGCGTTGCCTCCAGG
>7309-2
AGTATGATTTTTCATCGTATCGCGGGGCTCACCCAGGTTTAACTA
>7310-2
GTGCTAACGAACGATGATTGTGGTTCTCGAGGGGGC
>7311-2
GCGGACCCGCTTTTCATACAGCGGACGGGGTGGTGGTGATTGAAT
>7312-2
AATGGCTCAGGATGACCCCCGTGCGGGACGCCTATTTTGGGTAAGG
>7313-2
ATTATCCTGAGTTGCCTTACCGGCGCATCATGTACGTTGCTCAGA
>7314-2
GTATAGAAGTTATAGGACGATATAGTGACCGGCGGTTCGTGAAGGT
>7315-2
GGGTTTAAATGTGCTTCCATACAGAGGAGCCACCCGGCAAGTGTC
>7316-2
ATATTCGATCCCTTCAAACTGTTTGACCTATCTGGTGTAATAGCG
>7317-2
GACATCTTTTCATCGGATATACTTCCACCACCATCGGCAGATTGG
>7318-2
TTCACCACAGGGGGTGAGTATACAGGCCATCGCTAGAATGCGGAG
>7319-2
TCATAGGGCCACCGGAGGACAAGATGAAGGCCGCCGAGGTGTAGGG
>7320-2
TCCGTTGACGTGGAAATGTACGGCTCGTTCTCGATTACTCAAATG
>7321-2
TATTGTGGGAGTTAGTTGCGGGCGGGGCTAGGGGATACTGGGTGC
>7322-2
CGCCGCGGTGTTGCGGGCTCACATATTCTAACGAAATGCGGACGC
>7323-2
TCTTCCCGAGTACACCGATTATTTTACTATGGAGCGAGGTAGGCT
>7324-2
CTTTGTAGTGATAATAGGTGACGGATGACCCTAGCCTGA
>7325-2
GAACTGACATTGGAATGCTATCGGCTGATAATGTAGGTACGGACC
>7326-2
CTGCCAGGTGAGTGTATGCTGAAGCTGTGAGCCTAGGGGGCCGTGAC
>7327-2
ACGGTATCGGCTTGGAGCCCGGGGGCGTTAGCTCCCCGAATTGAA
>7328-2
TCGCGGAAGTTGCGAAGTATTCATAAGTTCCGTACAACCTGACAG
>7329-2
ATATCTGCGGGAATCCGAAGAATTGTGCGTGGCAGTACTAGATCC
>7330-2
TTGCGCTGGATGGGCGATGACTCAC
>7331-2
GTGGCGTTCGTTTGAGAAACTGCGTCTTCTTAAGCCCGGCAGAAG
>7332-2
AGGTTTGAGGGGCTCTATGTTTTGGTGAATGGGACCAGTTCAAGG
>7333-2
TACGAGGCAATCAGATCTGCTAAGGGTGCATGCGTTTCGGAGGACA
>7334-2
CATCGTTAAGGCGTGGAAGATTACTCAGGTGGCTTCGTAGGATGG
>7335-2
AAGCATAATCGGTTTTACAGATAGAGTGTCGCAAAAGCTTGGTCG
>7336-2
GAACCCGGTTTGTTACTAGCGCCGCGGTCATCACGCGTACTGA
>7337-2
GGTGTGGCAAGCATTAGTGAGTTCGTGGAGTCGGATGTGTTGCTC
>7338-2
AGTTGAGTTGTTTAGAATATCGTTACTTGTAAGTGTGCGCGGCAT
>7339-2
GGAGCCTATGCTATACTCTGGGATGGAGGACAGAATACTA
>7340-2
TACAAAATTCTGCACGTCGTTAGCAATTCGGGTGTTTGGCTTTTC
>7341-2
TCTGTCTAGGAGTATCGCGCGAACAGCATTCTGGTAGTTTGGGAC
>7342-2
TTGGAGGGAGTGGAGGGGCGGTAGGGTATTCATGAGCGTGCTTGT
>7343-2
CTCCCTCCCTGGGGTCCACTGTATTT
>7344-2
ATTAAACTCTTGTTCGTGGCTTAGGTGGGTGAATTTCTTTCTAAGG
>7345-2
AATATACCCCACCTTACTACCCAAAAGTGATTAAGTCCACGATGT
>7346-2
GCAGTACAGGGGTAGAGCTCGGGGGATACTCGGAAGTTTGCGATA
>7347-2
TTCTCCTTTGTACGTGAGTAACCCGAAATCGCATCTACCGATTTG
>7348-2
CGCTCACTATTTAGATGAACTGGGAGGGTCGAAGGGCGCGCCTGG
>7349-2
ATATGGCTGCTGGGAGAGAGGAGGGGCGCTTGATGGGCATCGCAG
>7350-2
GCAGTCGCTTTCTCTTGCGAGAGTCTATCCTGCGTGTGCAATGTCTT
>7351-2
GCGGACCCGCTTTTTATACAGCGGACGGGGTAGTGGTGATTGAAT
>7352-2
CCAACCTGGCCCACGCTTGGGTTGTGACCCG
>7353-2
ACCATTCGCTGTTGGGTAATGCACATTTCCGGAGCTTGTAGATGT
>7354-2
TCCTGCAGCTCTCTCGATTAGGTATGACCTGACCGGATGCTGATA
>7355-2
GCGACCTTCAGTATTTCTTACTTAGGTTTTACGATAACTGCGGTC
>7356-2
CCATCAACGCGGCGTGCGGTAGGACCTCTTGTGGTTGGATTGGATG
>7357-2
GCGTTTAACAGGCATGGGTTGGGGACGCTTTGGTGCAAATGTGAAT
>7358-2
CTATAGTATGTTTACAAAAATAGCCGGTTGGTATTGATTCTATCG
>7359-2
TGCCGGTCCTATTAGGTGCAGATGTCAGAAGGTTAAAACGGGTCT
>7360-2
TGAGGTCTCGGGCGGCCATTGGATAGGCAGGTGTGCCAGAGTTAC
>7361-2
AAACGGCCTACCCGACGCTACTGTACCGTCGGGGACAGATGCTTG
>7362-2
CCCGAGGCCTTGGGCCTATTACCGGTAGATAGATGTTCGGCGGAC
>7363-2
CTTTACGCAGGGACTCCACGGGCAGATTCTGACGGTGGTTGTTGT
>7364-2
TACCATTAAATTATATGACGGTAGTCTGCCTCGGATATTCATAAC
>7365-2
GTAATCTGTGGAGTCTGAGTTAATGTATTGTTGGTTGTTGTCTACC
>7366-2
CGCTGCTCGAGTGGGTGGCGGGGATTTCTTGAGGTAAGGGGTAGT
>7367-2
AATGCACATCCACTTACATTCCGTTGTGGGATACATATCACGCCT
>7368-2
TCTGTGCGCTGCTAGCTGTGTACACCCGGTCGGAATAGACGGGCCAC
>7369-2
GTGCTGCAAATTGAGGTGCAGATGGTGCAACTGGTAGAGGGCTTG
>7370-2
GCTTGACGTGTTCCTCGGCTGTGATTTTTTTTGGGGAGCGCGGCG
>7371-2
AATGCGAATTGATGGGAGAAACATGACGATGTTGTTTTACGGGCG
>7372-2
CAGATGCCGGTTTGGTTAAATATTTAAAATTCCTTTCTCTGTTTAA
>7373-2
CTTGAGGACAGGCCCAACGGGTCAAATTTCGTAGGACACGGGTTCC
>7374-2
TGACGCGTCTTAACGCTGTCGAGCCGAGGCGAATCACTTGGGTGT
>7375-2
TCGCGGAGGTTGTGAAGTATTCATAAGTTCCGTACAACCTGACAG
>7376-2
TGCTTCTAAAGCGCCGGTTGTATGCATACGTGTGGGTGATTTCAT
>7377-2
TTATCTTCTTCCCTGGTTCTTTCCCAATATTGTCGAGAGCAACCC
>7378-2
CGCGACTTAAGACGCTTGGTAAGTTAAGTCGTATTCCGTCTTGGCA
>7379-2
TTAGTCGTATTGGGTGCAGCTGTTGGGCGTATCAGGGGATTCCCC
>7380-2
AAGTCAAGAGCACTGGTACCGTTCCTTACCACTGGAGATTCCCTT
>7381-2
TCGGCCCCCCCCGGTCTGAATTGCGTCGCTCTGAGGCTGCCTGTTA
>7382-2
TCTTTTCATGCCCTTGCAGTCCCTAACTGTAGATATGTGTTGCGC
>7383-2
GGTACCGAGCCATTTTCGTCCCTGTCTAGGGCTGGGGTTGGTGCAAAC
>7384-2
AAAACCCTGTGGTACAAGATGAAAGGGCTTCGCTTATATATAGCT
>7385-2
GGGAACCGCGTGATATTATTGTTTATGCAATTTTCTGCGGTGGAAG
>7386-2
TCCGTACTCGCATGGTGTGTAATCAATTGCTAGTTTCTGACGGGA
>7387-2
TATCTGGTTTGTGCTATCTGATTGATTATATAAGTCGTGCTCGCCT
>7388-2
TGTCCCCCTACCGGGCGTGCTGCCGTGTTGATGTGCGAGGCAGCG
>7389-2
CTGCTAGTCTTCGCCGCTCAGGAACTATTACGCGACAGACTTCTA
>7390-2
CGGACCCCGCCTAAGCTGGGTTGCCCTGACACCACTGAAGTAGCG
>7391-2
GGAGGCTCGTGTGTGGGTCCCTCTTTTCTGATGTGGACCGGGAGTGC
>7392-2
GTTGCATGGCAAACCCCGAGGCAAAATTACGCGGTACTCCACGAT
>7393-2
AGTGTGTGTTCACACGCTGAAATAATCCAAATCCTTTTCGTGTTCG
>7394-2
GTTGACTGATGCTAGGTGGGAATCGAACTTATCGAGGAGACGTTAA
>7395-2
GGGCTGACACGTGCTTCTTGAAGGTTTCTGTAACCGCACCACGCC
>7396-2
TACTTTTCCAGACATGGGACGGCTGTGTGCTGAGCAGTCCGGGGG
>7397-2
ATTAACGGCTTACTCCCCTGCTAAGCAAGCACGTCAGTAAACTGG
>7398-2
ATCACGTGTTAGGTCATGGCTGAATTACAGACAGTAATACACCAG
>7399-2
CGGGTTCTGTGTTAGGACGGAGACCCTTGTTGATTCATGACATTC
>7400-2
AATTGTGTGGTCTATCGGATCGTGCTTGCTAAACGTGGTTAG
>7401-2
GGCCCGCAACGTTGCCAGCGGGGAGATACAGGACTCGTGAGCGGG
>7402-2
GTTTTTGGTACACCTTGGCGAAAATATCGGGTCAATGTTAATGCG
>7403-2
TTATAACCCTCCAGCACAGTGTTCAGATGGGTTTGGAGTAGTACT
>7404-2
GGGGTCCTCTTCGCCCAGTGTTCCGTCGTGCATCGTACTCAGAGCG
>7405-2
TCTGATTTCCATGTAACCAATGGGAGTCATGCAGATAAAGAGTAG
>7406-2
AACCCGCTGGACAATCGTTGGCATACAAGCTACGCTTAATATGCA
>7407-2
TAGCTGAGTTGTACTCGGATGTGTAGGTTT
>7408-2
TTGTGGGGGGGACTCCTTGTCGGTGTCATGGTAACTACATGTGGG
>7409-2
GGTGATACCGAAATGTCAGTACCCAGAATATCGGTTTGGTGACTT
>7410-2
GATCTCTCAGAAGGCCGCTGTAAACGATAGCTGAGAATAGGATAG
>7411-2
CTATCGCCCAGTCTGCGTCGGGTCTGTGCGTCCGTAATCCGTTGT
>7412-2
TATTTAGGTTTTTCCCCTCGTGAACTCGTTAATACGCGATGGGTG
>7413-2
CCAAACGCGCTGGTTTGGAATGCTTAGAGTTTGATCGATGCCAAA
>7414-2
ATAAGTCATTGTTCACTTTTAGGTCCTTACACTGCGTAGAAAGTA
>7415-2
GTTAGTATAGGCTCCAAAGTGGAAATTTCTTGCAATTCGTTGGTT
>7416-2
GTTCAGCGGAGAGCATTTAACGAATACCCTGGTTGGGGTGAGATGC
>7417-2
ATAGCCCGACTATATCGGCAATACACCGTGCTGGATCTTCAGGGT
>7418-2
[truncated: 1,426,270 more chars]
